# Supplementary material for: Identification and Characterization of miRNAs and lncRNAs Associated with Salinity Stress in Rice Panicles
Source: Int J Mol Sci. 2024 Jul 28;25(15):8247. doi: 10.3390/ijms25158247 (PMC11311799; doi:10.3390/ijms25158247)
Supplement: Supplementary file 1 [file ijms-25-08247-s001.zip]

Archive with 14 entries (14 files):
- Figure S1.tif
- Figure S2.tif
- Figure S3.tif
- Supplementary Figure.pdf
- Table S1 Data of strand-specifc transcriptome sequencing.xlsx
- Table S10 List of 95 lncRNA-miRNA-mRNA interactions.xlsx
- Table S2 Summary of small RNA sequences data.xlsx
- Table S3 miRNAs identified in this study.xlsx
- Table S4 List of differentially expressed lncRNAs between between the salt treatment and control.xlsx
- Table S5 List of differentially expressed miRNAs between between the salt treatment and control.xlsx
- Table S6 List of differentially expressed mRNAs between between the salt treatment and control.xlsx
- Table S7 List of  cis- and trans-target genes of differentially expressed lncRNAs.xlsx
- Table S8 List of target genes of differentially expressed miRNAs.xlsx
- Table S9 List of endogenous target mimics of differentially expressed miRNAs.xlsx
