# Supplementary material for: Identification and Characterization of miRNAs and lncRNAs Associated with Salinity Stress in Rice Panicles
Source: Int J Mol Sci. 2024 Jul 28;25(15):8247. doi: 10.3390/ijms25158247 (PMC11311799; doi:10.3390/ijms25158247)
Supplement: Supplementary file 1 [file ijms-25-08247-s001.zip › Table S1 Data of strand-specifc transcriptome sequencing.xlsx]

## Sheet: Table S1
Table S1. Data of strand-specifc transcriptome sequencing and alignment
Samples	Raw reads	Clean reads	Q30 after filtering (%)	GC content after filtering (%)	Overall alignment rate (%)
CK1	95282914	93968442	0.929262	0.50234	0.9457
CK2	91761778	90603334	0.932196	0.497127	0.9476
CK3	109478884	108103978	0.932011	0.499853	0.9468
3‰ ST1	93505098	92336620	0.931645	0.494542	0.9445
3‰ ST2	97879476	96781700	0.954343	0.49895	0.9488
3‰ ST3	93087132	92002138	0.954569	0.504146	0.9455
