# Supplementary material for: Identification and Characterization of miRNAs and lncRNAs Associated with Salinity Stress in Rice Panicles
Source: Int J Mol Sci. 2024 Jul 28;25(15):8247. doi: 10.3390/ijms25158247 (PMC11311799; doi:10.3390/ijms25158247)
Supplement: Supplementary file 1 [file ijms-25-08247-s001.zip › Table S10 List of 95 lncRNA-miRNA-mRNA interactions.xlsx]

## Sheet: Table S10
Table S10. List of 95 lncRNA-miRNA-mRNA interactions
Target mRNA_ID	miRNA ID	Target lncRNA_ID	Correlation	pvalue
LOC_Os10g07574	novel0001	MSTRG.20936.11	0.8142	0.0485752
LOC_Os01g06060	novel0001	MSTRG.20936.11	0.912031	0.0112675
LOC_Os07g07320	novel0001	MSTRG.20936.11	0.972253	0.0011442
LOC_Os01g41620	novel0004	MSTRG.12330.1	0.979391	0.000632716
LOC_Os09g37840	novel0004	MSTRG.12330.1	0.986163	0.000285881
LOC_Os02g30680	novel0004	MSTRG.12330.1	0.978151	0.000710845
LOC_Os07g20240	novel0004	MSTRG.12330.1	0.98119	0.00052742
LOC_Os03g05790	novel0004	MSTRG.12330.1	0.972332	0.00113769
LOC_Os03g45140	novel0004	MSTRG.12330.1	0.970814	0.00126528
LOC_Os01g23930	novel0004	MSTRG.12330.1	0.973208	0.00106713
LOC_Os11g13640	novel0004	MSTRG.12330.1	0.978626	0.000680364
LOC_Os10g07574	novel0004	MSTRG.12330.1	0.98169	0.000499801
LOC_Os12g39800	novel0006	MSTRG.30995.1	0.974106	0.00099709
LOC_Os05g05630	novel0006	MSTRG.30995.1	0.98022	0.000583015
LOC_Os03g53560	novel0006	MSTRG.30995.1	0.981672	0.000500778
LOC_Os10g36720	novel0006	MSTRG.30995.1	0.989219	0.000173703
LOC_Os01g22890	novel0006	MSTRG.30995.1	0.967111	0.00160476
LOC_Os11g35970	novel0006	MSTRG.30995.1	0.977179	0.000775251
LOC_Os09g25200	novel0006	MSTRG.30995.1	0.960421	0.0023188
LOC_Os01g66510	novel0010	MSTRG.57579.1	0.862281	0.0271437
LOC_Os08g42690	novel0010	MSTRG.57579.1	0.924037	0.00843648
LOC_Os01g46984	novel0010	MSTRG.57579.1	0.981952	0.000485665
LOC_Os07g31700	novel0010	MSTRG.57579.1	0.816961	0.0471887
LOC_Os06g50910	novel0010	MSTRG.57579.1	0.911581	0.0113813
LOC_Os12g30600	novel0010	MSTRG.8560.1	0.954675	0.00303493
LOC_Os07g31700	novel0010	MSTRG.8560.1	0.983648	0.000398872
LOC_Os10g09440	novel0010	MSTRG.8560.1	0.960998	0.00225212
LOC_Os10g09460	novel0010	MSTRG.8560.1	0.958479	0.00255018
LOC_Os12g29000	novel0030	MSTRG.21078.2	0.832802	0.0395959
LOC_Os01g37420	novel0030	MSTRG.21078.2	0.976976	0.000789083
LOC_Os07g30530	novel0030	MSTRG.21078.2	0.961887	0.00215126
LOC_Os11g30460	novel0030	MSTRG.21078.2	0.992177	9.15494e-05
LOC_Os08g32830	novel0030	MSTRG.21078.2	0.980767	0.000551316
LOC_Os12g29230	novel0030	MSTRG.21078.2	0.988484	0.00019817
LOC_Os04g24820	novel0030	MSTRG.21078.2	0.857718	0.0289259
LOC_Os03g13870	novel0036	MSTRG.8560.1	0.921876	0.00891671
LOC_Os02g30680	novel0036	MSTRG.8560.1	0.972627	0.00111368
LOC_Os07g20240	novel0036	MSTRG.8560.1	0.962215	0.00211455
LOC_Os02g24280	novel0036	MSTRG.8560.1	0.941827	0.00497777
LOC_Os03g05790	novel0036	MSTRG.8560.1	0.968903	0.00143553
LOC_Os08g13970	novel0036	MSTRG.8560.1	0.968916	0.0014343
LOC_Os01g23930	novel0036	MSTRG.8560.1	0.965657	0.00174886
LOC_Os11g13640	novel0036	MSTRG.8560.1	0.949281	0.00379346
LOC_Os01g41620	novel0036	MSTRG.8560.1	0.946944	0.00414769
LOC_Os10g07574	novel0036	MSTRG.8560.1	0.971263	0.00122684
LOC_Os03g13870	novel0036	MSTRG.4645.1	0.945057	0.00444517
LOC_Os02g40440	novel0036	MSTRG.4645.1	0.925726	0.00807008
LOC_Os09g19650	novel0036	MSTRG.4645.1	0.870083	0.0242213
LOC_Os02g24280	novel0036	MSTRG.4645.1	0.86677	0.025443
LOC_Os10g05950	novel0038	Osa07LNT0377700.1	0.883337	0.0196216
LOC_Os04g28820	osa-miR172d-5p	MSTRG.51634.2	0.888756	0.0178744
LOC_Os05g06190	osa-miR172d-5p	MSTRG.51634.2	0.989553	0.000163155
LOC_Os12g06410	osa-miR172d-5p	MSTRG.51634.2	0.905125	0.0130748
LOC_Os07g03120	osa-miR172d-5p	MSTRG.51634.2	0.905195	0.0130559
LOC_Os06g11970	osa-miR172d-5p	MSTRG.51634.2	0.977291	0.000767684
LOC_Os04g32620	osa-miR172d-5p	MSTRG.51634.2	0.811504	0.0499476
LOC_Os03g20090	osa-miR172d-5p	MSTRG.51634.2	0.950883	0.00355941
LOC_Os06g40230	osa-miR172d-5p	MSTRG.51634.2	0.97202	0.00116341
LOC_Os04g28820	osa-miR172d-5p	MSTRG.48576.1	0.879168	0.0210184
LOC_Os05g06190	osa-miR172d-5p	MSTRG.48576.1	0.974637	0.000956774
LOC_Os12g06410	osa-miR172d-5p	MSTRG.48576.1	0.930343	0.00710925
LOC_Os07g03120	osa-miR172d-5p	MSTRG.48576.1	0.91967	0.00942027
LOC_Os06g11970	osa-miR172d-5p	MSTRG.48576.1	0.973747	0.00102476
LOC_Os04g32620	osa-miR172d-5p	MSTRG.48576.1	0.843916	0.0346421
LOC_Os03g20090	osa-miR172d-5p	MSTRG.48576.1	0.915562	0.0103938
LOC_Os06g40230	osa-miR172d-5p	MSTRG.48576.1	0.97264	0.00111263
LOC_Os03g18130	osa-miR172d-5p	MSTRG.48576.1	0.819325	0.0460164
LOC_Os07g33270	osa-miR319a-5p	MSTRG.16836.1	0.819829	0.0457682
LOC_Os06g40030	osa-miR319a-5p	MSTRG.43138.2	0.893827	0.0163106
LOC_Os01g02920	osa-miR395y	MSTRG.56276.1	0.861954	0.0272697
LOC_Os03g52860	osa-miR396c-5p	MSTRG.13182.1	0.819579	0.0458913
LOC_Os06g50040	osa-miR5083	MSTRG.45645.1	0.826897	0.0423534
LOC_Os06g50040	osa-miR5083	MSTRG.17281.2	0.90224	0.0138683
LOC_Os04g32620	osa-miR5083	MSTRG.17281.2	0.829491	0.0411315
LOC_Os06g50040	osa-miR5083	MSTRG.44293.3	0.826647	0.042472
LOC_Os04g32620	osa-miR5083	MSTRG.44293.3	0.822988	0.0442267
LOC_Os02g51110	osa-miR5487	MSTRG.30876.1	0.863328	0.0267423
LOC_Os02g10350	osa-miR5487	MSTRG.30876.1	0.876908	0.0217949
LOC_Os10g09440	osa-miR5487	MSTRG.30876.1	0.969633	0.00136921
LOC_Os10g09460	osa-miR5487	MSTRG.30876.1	0.966337	0.00168072
LOC_Os02g51110	osa-miR5487	MSTRG.44567.1	0.986761	0.000261733
LOC_Os07g48460	osa-miR5487	MSTRG.44567.1	0.867803	0.025059
LOC_Os02g10350	osa-miR5487	MSTRG.44567.1	0.948855	0.00385688
LOC_Os10g09440	osa-miR5487	MSTRG.44567.1	0.948968	0.00383994
LOC_Os10g09460	osa-miR5487	MSTRG.44567.1	0.944271	0.00457202
LOC_Os02g51110	osa-miR5487	MSTRG.49308.1	0.895821	0.0157145
LOC_Os07g48460	osa-miR5487	MSTRG.49308.1	0.945824	0.00432298
LOC_Os02g10350	osa-miR5487	MSTRG.49308.1	0.960453	0.00231506
LOC_Os10g16560	osa-miR5528	MSTRG.44567.1	0.952636	0.00331195
LOC_Os08g02790	osa-miR5528	MSTRG.44567.1	0.949987	0.00368934
LOC_Os08g22340	osa-miR5528	MSTRG.44567.1	0.926831	0.00783469
LOC_Os10g16560	osa-miR5528	MSTRG.50758.1	0.9842	0.000372468
LOC_Os08g02790	osa-miR5528	MSTRG.50758.1	0.986896	0.000256436
LOC_Os08g22340	osa-miR5528	MSTRG.50758.1	0.970706	0.00127462
LOC_Os02g40440	osa-miR5796	Osa04LNT0247900.1	0.812976	0.0491961
