# Supplementary material for: Identification and Characterization of miRNAs and lncRNAs Associated with Salinity Stress in Rice Panicles
Source: Int J Mol Sci. 2024 Jul 28;25(15):8247. doi: 10.3390/ijms25158247 (PMC11311799; doi:10.3390/ijms25158247)
Supplement: Supplementary file 1 [file ijms-25-08247-s001.zip › Table S2 Summary of small RNA sequences data.xlsx]

## Sheet: Sheet1
Table S2. Summary of small RNA sequences data.
Sample	Raw reads	Clean reads
CK1	16238162	10442897
CK2	18588136	16012460
CK3	17976206	15552319
3‰ ST1	18773020	11983357
3‰ ST2	13557742	11184585
3‰ ST3	16325963	14113629
