# Supplementary material for: Identification and Characterization of miRNAs and lncRNAs Associated with Salinity Stress in Rice Panicles
Source: Int J Mol Sci. 2024 Jul 28;25(15):8247. doi: 10.3390/ijms25158247 (PMC11311799; doi:10.3390/ijms25158247)
Supplement: Supplementary file 1 [file ijms-25-08247-s001.zip › Table S3 miRNAs identified in this study.xlsx]

## Sheet: Sheet1
Table S3. miRNAs identified in this study.
miRNA namea	MaUure sequence	miRNA familyb	Precursor sequencec (5′–3′)
osa-MIR5825	AAAACAUCUGAUAACCUGAAACGG	MIR818	GUGCUCCCUACGUUUUAAGGUUAUAUGACGUUUUAACUUUGGUUAAAACCAAACUACUUCAAAUUUAACUUAGUUUAUAUACCAAAUUAGUUUUAUGAAAUCAAUAGCUGAAUAUAUUUUUAUAAUAAAUUUAUGUUGAGUUGAAAAUAUUAUUAUUGUUUUCUACAAACUUGAAUUAGUUUGAUUUUGACCAAAAUCAAAACAUCUGAUAACCUGAAACGGGUCGGUCCAC
osa-MIR2121a	AAAACGGAGCGGUCCAUUAGCGCG	MIR2121	GUGCUAAUCUAUCGCUCCGUUUUCCGUGCGGAACACAGCCGCGGCCUUAGGCUGUGUUCCCAUCUACCAGAUGGGAACUCAUUUCCCCUGCACGGAAAACGGAGCGGUCCAUUAGCGCGU
osa-MIR2121b	AAAACGGAGCGGUCCAUUAGCGCG	MIR2121	GCGCUAAUAAGUCGUUUCAUUUUGCGUGCGUGAGAGUUUUCAAGAACCUCCUGUCUAACCAACCCAAAAUUGGGUUGGCCACGUAUAGUCCAAGGAUGUGUGUGUGAGAUGCAUUCAUUUAUGUGCGUUGGGAACUCAUUCCCUCCGCACGGAAAACGGAGCGGUCCAUUAGCGCGU
osa-MIR5080	AAAAGGAUCAUACCGUGACAG	MIR167_1	ACACACAUACCUGCAGGAGUGGUUACUUUGAAGAAACGUGAGUUCAGGACAUUGAAGCAAAAGGAUCAUACCGUGACAGAGUAUCUUCA
osa-MIR2920	AAACAACAAUAUAACAUUUCAAA	None	CAAGAGGGUUCCUAAAAUAUUAUAGACAAAACAAGUCACUACAUAAUACAUAUAAGCAGAUACAGAAACAAGUUUAUUGUCCUAUACCAAAUUUCAAAAUUCAAACAACAAUAUAACAUUUCAAAUAUUAGCUAGUUUACAUUGGGUAUUCAACUAUUCAAUAAACACCGUGGAUACCGCAUAUACUAUCACCAUUUGGCCAAUGGCCAG
osa-MIR2120	AAAGAUCUUUAGUCCCGGUUGUUC	MIR5643	AACAACCGGGACUAAAGAUAUCUUGAUAUCUUUAACCGGGAGUAAAGAAAAGAUCUUUAGUCCCGGUUGUUCU
osa-MIR5487	AAAGAUGUGCAUGUAGUUCCG	None	AGAACAGCUAAAAGAUGUGCAUGUAGUUCCGGCUUAAUUAAGCGAGUUUGGUGUUAUGACAAGCUGGUUGGAGUACUCGUAUUUGAUGAACAUCCUCAUUUUAAAAUUUUAAUGAUUGGAAGAGUGAAAUAUUGAGUAGAUGGCAUCAUGGCUAUGCAUAUGCUCUCUUCCCAUACUUAAAAUUAAUGGCCUGUAUUGCAUGUCACACUACCGCUGUUGG
osa-MIR5526	AAAGGUAGAGUCAGGUAUGAG	None	GGAUGUGGGAUUCAAACUCAAGACCUCUCACCUCAGCUCUCAAACACAUUACCAUACCAUCUACUACACACAUCUGACUUGGAUAGAGAUGUUUUUUUUAACUAAGCCUAGAAGCAUCUUUCACCAACCGAUACUAAAAAUAUCUUUAGUUCUAGUUGGUAACACCAACCUAGACUAAAAAUUCUUCUACAAUUCGAACCUACACAUUCUAAGGGCAUAUACAAAGGUAGAGUCAGGUAUGAGCUCUACGUUA
osa-MIR437	AAAGUUAGAGAAGUUUGACUU	MIR437	CCCUCUGUUUCAUAUUGUAUUGUGUUUUAGUUUUGUUGUAAGUCAAAAUUCUUUUACUUUGACCAAGUUUGUAGUAAAAUAAUUAACAUCUAAAAUACCAAAUAAAUACACUAUUGAGACAUAUUUCUUGGUUGAUUUUUCUAUAAACUUGGUCAAAGUUAGAGAAGUUUGACUUAGGACAAAACUAAACACCUUAUGAUAUGGAACAGAGGG
osa-MIR5162	AAAUGACCAAAAUACCCCUAGAAC	MIR1120	UCAUUUUUGUCCAAAUGACCAAAAUACCCCUAGAACAAAAAUUUCCGAAAUUUGGAUAAAAUUAUCAAAAUAUCAUAUUAUUAACAUAAGCUUGUAAGCAUCCAAAAUUUGGCCAAAAACUUAAAAUCUGACAUUUCAGAAUUUUUGUCCCAGGGGUAUUUUGGUCAUUUUGACAAAUUUGU
osa-MIR5337a	AAAUUACUUGUCGUUCUAGCU	None	CCUUCAUUUCAAAUUACUUGUCGUUCUAGCUUUGUCCUUAAACAUGUAUAUCUUUGACCAUCAAUUUUUAAAAACUCAUAUGGUUUAACAUCAUAUGAUUUUUUUUUAGAUUCACUGACAAAUACUUUAAUAAAUACAACUCAUAUUUUGAACUAUACGGAUUUCUAAAAAUUGAUGGUCAAAGAUAUACAUGCUUGACUUAGGACAAAGCUAGAACAAAAAGUAUUUGAGUACUAGA
osa-MIR5522	AACAAUAGGAAUGGGAGGCAU	MIR2118	AGCACCUAAGAACAAUAGGAAUGGGAGGCAUUAGGAAAGUUGCAAGCCAAGUCUCCACAAACAUGGAGCUUGCACUUUCCUCCAUGUUCCCAUUCCUACAGCUCUUAGACCCU
osa-MIR415	AACAGAACAGAAGCAGAGCAG	None	AGAGAGUUUUACAGAGCAGAAACAGAACAGAAGCAGAGCAGCUGUGUAUACACAACACUGCAACUAUCCCUAUCACUGAGGGACAAAGCAGAAACCAGCUGAGCUCUCCUUGGCUGUCUGUACAAGCAAAGCAAAAGCUUCAAG
osa-MIR5484	AACCGAGCGCGCUGUUGAUUA	None	GGCGGCCGGCUGCGGCGACGGCGGCUUGGAUGGGUCGCCUUCCUCCCUUGCUGCUCGGAUGAACCCUCGCCGCAUGCAUCGCGAUCUUGAUAUUCUUGGCAUGGAAUUAAUAGCGUCUCUUUUUUAUCCCCCUUACGGUUCUUGAUCUCCAGCGCUUCUCUGAAUUCUCUGGUUCUUCUUGCUCGCUCAAUUUACUUGUUUUGUUUUCUCGAUUGAUUGGUUGCCUGAUCAGCUGUGCUGUGGAUGCAUGCGAUGUUGCAAAACCGAGCGCGCUGUUGAUUAAUCUUAUCUC
osa-MIR2100-3p	AACCGCUGUUUAGGCGGAGUGG	None	UUCCCUUCUCUCAAGUUGCCAAACAAGCCAAGUUGCCAAACAAGCCGUAGGGUGGGUGGGGAAGAUCGGAAGAAGCGGCACUCGAUCGCUAUUUUUUUUCUUUUUACCGAUCUCUUUCUGUAACCGCUGUUUAGGCGGAGUGGGGAGUGGGAA
osa-MIR1319a	AACCGGCAUCUGUAAUAUAUUAUA	MIR1319	UAUGGGUGUCGGUUUUUAAGAAAAAACCGGCAUCUGUAAUAUAUUAUAGGUGUCGGUUAAUUAAAAACCGAGACCUAUAAUAUAUUAUAAGUGCCGGUUUUUUUAAAACCGACACCUAUCU
osa-MIR7694-5p	AACCUAGUACUGGAUUAGUCACCA	MIR6143	UUACUCCCUUUGUCCCAAAAUAUAGCAACCUAGUACUGGAUUAGUCACCACCUAGUAUUAUGAAUCUGGACAGAGAGGGGUUGGACAGAGGGCUCUGUCCAUAUUCGUAGUGCUAGGUGGUGUCUAAUCCAAUACUAGGCUGCUAUAUUUUUGGAUGGAGGGAGUAG
osa-MIR5159	AACUAGAGUGGGUCAACGGGUACC	MIR5070	UGUACCUGUUGACUGACUCUGGUUCAACAAAACCAAUUUUACUUUUGUUGAACUAGAGUGGGUCAACGGGUACCCA
osa-MIR2090	AACUCUGAUUCUAGAAUUUUUG	MIR3434	AUUAUUAACUCUGAUUCUAGAAUUUUUGCGUUAAAGCGAGGACGAGAACGAAAAACACUGUAAGACACUUUAACGCAAAAAUUCCAGAAUCGGAUCCUUAUCC
osa-MIR5157a-5p	AACUUUUUAAUAGCUACAACUUCU	None	GCCUUAAGAACUUUUUAAUAGCUACAACUUCUCUCUUAGAAUCAACUCUUCUAAGAGAGAAGUUGUGGCUAUCAAAAAGUUCCUGAGGCCCUA
osa-MIR5157b-5p	AACUUUUUAAUAGCUACAACUUCU	None	GCCUUAAGAACUUUUUAAUAGCUACAACUUCUCUCUUAGAAUCAACUCUUCUAAGAGAGAAGUUGUGGCUAUCAAAAAGUUCCUGAGGCCCUA
osa-MIR5539a	AAGAAAACGGAUGCGCGUGCUA	MIR5539	GAUUCAAAGCAAGAAAACGGAUGCGCGUGCUAACGCUUUCGCGCUAGUGCGCUCAAUCCGUUGCUUGUUUGGAACA
osa-MIR5539b	AAGAAAACGGAUGCGCGUGCUA	MIR5539	GAUUCAAAGCAAGAAAACGGAUGCGCGUGCUAACGCUUUCGCGCUAGUGCGCUCAAUCCGUUGCUUGUUUGGAACA
osa-MIR2921	AAGAACUUAAUAUAACUUUAAAGC	None	AUAAGAACUUAAUAUAACUUUAAAGCAAUAAGAUCUUAAUAUAAAGGGCAGAUUUAGCAUAACAAUUAAGCAUAUGAUAUUAGAAUAGCUAAAUCAGGUAAGAUCGGCUGAAACUCCGAUACUAUCUCUAUAAAUGAUCAUAAAACAAGCUAGAUAUCACAAUUAUAGAUAGAACUUAAUAGAUCGAACUCAACCGAUGCAACAUUAAGCAUAUAAAAUAACUGUAAGAUCUAAACAAGA
osa-MIR2928	AAGAAGACGACAUUUUGUUG	None	UUUUAUUUUGGAAUGAAGGUCAGACUUUGUUAAAAAAAAAUGAAGGUCAGACGUCCCAGGUUUUGAUUAAAAGCUUCCAAAAUUUUAAGUUCUACAAAGAAGACGACAUUUUGUUGAUCACAUUUGCAGGUAUUUCUGGACAUCAUAUGCUCUAUUUUCUAAUUUGUUAGGAAAAAAAGGUUUCAUCUUUAGACCUCUGG
osa-MIR5799	AAGACGAAUAAUCAAACGUUGGAC	MIR812	UUUUUGAAAUAAGACGAAUAAUCAAACGUUGGACAUAAACAGUGUAAAAUUGUUGUCUUUCUAGGACGGGGGUAGUAUUUAUCAAUUUUAGAUUUAACGUUUAACUAUUUAUCACUUUUAGAUU
osa-MIR5790	AAGACGAUCCUAGCAGAGCUUCAU	MIR167_1	AAGACGAUCCUAGCAGAGCUUCAUCUCCACUCCACAGGUAAAACUCAACUGGGGUAUAAGCCUGAGUCCUCUAACUUCGUCUU
osa-MIR812s	AAGACGGACAAUCAAACGUUGGAC	MIR812	UGGGUUUUCGUGUACAACAUGAUCGUUCGUCUUAUUUGAAAAUUUUAUGAAAAAAUUAAAAAAAUCACACAUAAAGUACUAUUCAUAUUUUAUCAUCCAAUAAUAAUAAAAAUACUAAUCACAAAAGAAUUUUUAAUAAGACGGACAAUCAAACGUUGGACACAGAAAUUC
osa-MIR812g	AAGACGGAUGAUUAAAGUUGGACA	MIR812	UUCCGAUGUAAUCCCUCUGUUCCAUUUUAAGUGCAGCCAUGGUUUUACGCGCUCAACUUUAAUCGUCCGUCUUAUUUAAAAAAAAUUAAAAACAUAAGUCAUGAGUAAAGUAUACUAUUCAUAUUUUAUUAUCUCAUAACAAUAAAAAUACUAAUUAUAAAAAAAUUUAAAUAAGACGGAUGAUUAAAGUUGGACAUGGAAACUCAUAGUUGUACUUAAAAUGGGACGAAGGGAGUAUCAUU
osa-MIR812h	AAGACGGAUGAUUAAAGUUGGACA	MIR812	UUGUACUCCCUCCGUCCCAUUUUAAGUGCAAUCAUGAGUUUCGCCCAACUUUAAUCAUCUGUUUUAUUUGAACUUUUUAUAAAUAGUAUUUUUAUUGUUAUGAGAUUAUAAAAUUUAAAUAAGACGGAUGAUUAAAGUUGGACACGAAAACUCAUGGCUACACUUACAAUGAAAUGGAGGGGUACUA
osa-MIR812i	AAGACGGAUGAUUAAAGUUGGACA	MIR812	UAGAACUCCCUCCAUCCAAAAAUAAGCGUAGCCAUAAGUUUUCGUCUUCAACUUAGAUCAUCUGUCUUAUUUGAAACUUUUUUAUGAUUAGUAUUUUUUUAUUAGAUUGUAAAACAUGAAUAUUACUUUAUGCAUGACUUAUAUUAUUUUAGAUUUUCUAAAAAAAAUAAAUAAGACGGAUGAUUAAAGUUGGACACGAAAACUCAGGGCUGCGCUUAUUUUGGGAAUGAGGGAGUACGGAG
osa-MIR812j	AAGACGGAUGAUUAAAGUUGGACA	MIR812	AGAGUGCAUCCUUGGUCUUGGAUAGUACUUCCUUUGUCCCAAAAUAAGCGUAGCCAUGAGUUUUCUUGUCCAACUUUAAUUGUUCGUCUUAUUUAAUUUUUUUUUGAAAAAACUAAAAAACACAAGUCACGCAUAAACUACUAUUCAUGUUUUAUAAUCUAAUAACAAUAAAAAUACUAAUCAUACAAAAAUUUCAAAUAAGACGGAUGAUUAAAGUUGGACACGGAAACUCAUGGCUGCGUUUAUUUUGUGACGGAGAGAGUACUAUUGGAAAGAUCAGCUAGUUGGAAAAUGCCA
osa-MIR5528	AAGACGGUUUUAGAUGUUGCC	None	GACAUCAGUUUGCAGUAUCUUUACCAAGGUCUGGUACUGCCCAAGACGGUUUUAGAUGUUGCCUCCUGAUCGU
osa-MIR5813	AAGCAGCGACUCUGGUCAUGGA	MIR7532	UGGUGAGCUAAUUUUCAUGACCAGGUCACUGCUUGCCUUUGCAGUACCAUUAUGGGUUACCGUGCCAGAUUGAGGGAAGGAAUGAAAAGGGUAAAGCAAAGGCAAGCAGCGACUCUGGUCAUGGAAUUGGAGCCA
osa-MIR390-5p	AAGCUCAGGAGGGAUAGCGCC	MIR390	GGUAUGGAACAAUCCUUGAAGCUCAGGAGGGAUAGCGCCUCGAAAUCAAACUAGGCGCUAUCUAUCCUGAGCUCCAUGGUUUGUUCUUACC
osa-MIR5823	AAGGAAUUGGGUCUAAUCUCUUCC	MIR405	UGUUUGAAUUGGUGGGGCUUAGGCUUAAUGCCUUUGGAUGGGCUAUAAAUGGAAUUAAAGUUCCCACUAUCUGAAGGAAUUGGGUCUAAUCUCUUCCUAUCCAAACA
osa-MIR815a	AAGGGGAUUGAGGAGAUUGGG	MIR815	UUUUUUUAGACUCUUAAUUUCUUUUUCUAGGAUGAACUCUUAGGGUGUGUUUGAGGAGAAGGGGAUUGAGGAGAUUGGGGAGA
osa-MIR815b	AAGGGGAUUGAGGAGAUUGGG	MIR815	CUAAUGGUUCACCUCGUUUUGCGUAUAUUCCCAAUCUUCUCUAUUUCCUUCUCCUCAAACACAGCCUGGGAGUGUUUGAGAAGGGGAUUGAGGAGAUUGGGAAGAUACGUAAAACGAGGUGAGCCAUUAG
osa-MIR815c	AAGGGGAUUGAGGAGAUUGGG	MIR815	CUUCUCCUCUCUUCUCUCCUCCACCUCAGCAUUUAGCCGGCUUAUAGCCUAUACUUCCUCUAAGGGUGUGUUUGAGGAGAAGGGGAUUGAGGAGAUUGGGAAG
osa-MIR2919	AAGGGGGGGGGGGGAAAGA	None	GCGGGGAGCCGAUGGGCCGCGGGAGAGGAGAGAGAGAGGGAGAGGGGAGUGGGCCGAGCCGGCCCAAGAGGGAAGGGGGGGGGGGGAAAGAGGACUUUUUAGGAUUUUUCUUUUUAUAAACCUUUUUCCACUUUGUUUAUUUCUUUUCAAUUAUUAUUUG
osa-MIR821a	AAGUCAUCAACAAAAAAGUUGAAU	MIR821	GAUAUCAGCUGAAAAAGUCAUCAACAAAAAAGUUGAAUAACUCAUCAAGAUCUAAAACUUUUAUUUUGGUCAUUUCUUCAUACGACAAAGUGAUAGUAACAUUGUUCACAGAAUUGACAUAUCUCUUAUCUGGUUUUAUAAACUAUAACACAUAUAUGUAAAAUUUGUGAAUAAUAUUACUAACAUUUCGUCAGAUGAAGAAAUAAAAAAAUAAAAGUUAUAGAUCUUGAUGAGUUAUUCAACUUUGUUGUUGAUGACUUUUUCAAUUGAAAUC
osa-MIR821b	AAGUCAUCAACAAAAAAGUUGAAU	MIR821	CUAAAUGAUUUCAAUUGAAAAAGUCAUCAACAAAAAAGUUGAAUAACUUAUCAAGAUCUAAAACUUUUAUUUUUGUUAUUUCUUCAUCCGACGAAAUGUUAGUAAUAUUAUUCACAAAUUUUACAUAUAUGUGUUAAAGUUUAUAAAACCAGAUAAGAGAUAUGACAAUUUUAUAAAUAAUGUUACCAUCACUUUGUCGUAUGAAGAAAUAACCACAAUAAAAGUUUUAGAUCUUGAAGAGUUAUUCAACUUUGUUGUUGAUGACUUUUUCAGUUGAUAUCAUUUAG
osa-MIR821c	AAGUCAUCAACAAAAAAGUUGAAU	MIR821	UCAACUGAAAAAGUCAUCAACAAAAAAGUUGAAUAACUCAUCAACAUCUAAAACUUUUAUUUUGGUUAUUUCUUCAUACGACAAAGUGAUAGUAACAUUAUUCACAAAAUUGACAUAACUCUUAUCUGGUUUUAUAAACUAUAACACAUAUAUGUAAAAUUUGUGAAUAAUUUUCUAACAUUUUGUCAGAUGAAGAAACAACAAAAAUAAAAGUUUUAGAUCUUGAUGAGUUAUUCAACUUUGUUGUUGAUGACUUUUUCAAUUGA
osa-MIR810b.2	AAGUGAUUUAAUUAUGCCGUU	MIR810	AGCCCACCACAUGUGGCUCGCAUGCUUAAAUAACUAACGGCAUAAUUAGAUCACUUGAUGACGACGUAUAUCGGUGUUCGCUAUAUAUACUAUCUACUGGUAAGUAUAUCUUUAAUAUACUUACCAGUAGAUAGUAUAUAUAGUGAACACCGAUAUGCGUCAUCAUCAAGUGAUUUAAUUAUGCCGUUAGUUAAGCAUGCGAGCCACAUGUGGUGAGCUUACG
osa-MIR812n-5p	AAGUGCAGCCAUGAGUUUCCGUGC	MIR812	CUUAAGUGCAGCCAUGAGUUUCCGUGCCCAACUUUAUCGUUCGUCUUAUUUGAAAUUUUUUUAUGAUUAGUAUUUCUAUUGUUAUUAGAUGAUAAAACAUGAAUAGUACUUUAUGUGUGACUUAUGUUUUUAUUGUUUUUAAAAAAAAUUCAAAUAACACAGACGAUCAAAGUUGGGCACGGAAAAUCAUGGCUGCACUUAAA
osa-MIR2873a	AAGUUUGGACUUAAAUUUGGUAAC	MIR2873	AAUAUAUUCUUACCAAAUUUCAAGUUCAAACUCAACUUUAUUUGUGAGAAUUUUUGUUUCUCUCAAAUGAAGUUAAGUUUGGACUUAAAUUUGGUAACAAU
osa-MIR2922	AAUAAGUGAUUACCGAAAUU	None	UAAUAAUAUGUGUUCUUCCCAGAUGUAGCUUUUCUUGUUCCAAAUAAGUGAUUACCGAAAUUCAUGUUCCUCACAAGUGACUGCUGAACAACAGGUGCAACUAUAUGCAAAGGGCUGAAUAGAGGGUUAGGAACAAUCUU
osa-MIR11340-3p	AAUAGUGUAAUCGGAUUAUAGAUC	None	CCAUCUAUGCUUUAAAUAUAAUUUUCUCUUAAACUACUCAUCCGAUCUACGAUCCGAUUACACCGUUGUGUUCAUAACAAUUAAAUCUUUACAACAAGAUCUCACAUGAUUAUAUUUUGGUAAAAAAUCACAAAUUACUUUUAUAAUAUAUCUAAAUUACUUUUAGAUUUCACUAAGUUACUUCUUAAACAUAUAAAAGUAAAUUCAAUAAAGUUUUAAAGUAAUUAACAUAUAUUAUAGAAGUUACUUUCUUUUUGUUUUUGUUAUAAGUUACUUCUAUAGUAUAAUGUAAAUUACUUUUAGGCUUUAUUGAAUUACUUUUAUAUAUGUCUAAGAAGUAACUUAGUGAAAUCUAAAAGUAGUUUAGAUAUAUUAUAAAAGUAAUUUAUAUUUUUUCAU…
osa-MIR5814	AAUCAAGUUAGGAACCAUGCAAGU	MIR2606	GGCUACUGGUAAUCAAGUUAGGAACCAUGCAAGUUGUUUAUGAGUUGUGCCCUCUGUGCCUAGCGCCAUAGAUGACUUGCAAGAUUUCUAACUUGAGUGCCAGUGUCC
osa-MIR818a	AAUCCCUUAUAUUAUGGGACGG	MIR818	UCCCUCCAUCCCAUAGUAUAAGGGAUUUGGGAAUGAUGUGACAUAUCCUAGUAUAAUGAAUCUGGACAAACCGUCUGUCCAAAUUCAUUGUCCUAGUAUGUGUCACAUCUACUCAAAAUCCCUUAUAUUAUGGGACGGAAGGGA
osa-MIR818b	AAUCCCUUAUAUUAUGGGACGG	MIR818	CCUCCGUCCCAUAAUAUAAGAGAUUUUAGAUGGAUGUGAUACAUCUCAGUACAAUGAAUCUGUACUAUAAUAUAUCAUAUCCAUCCAAAAUCCCUUAUAUUAUGGGACGGAGG
osa-MIR818c	AAUCCCUUAUAUUAUGGGACGG	MIR818	AUAAUAUACUCAUUUCGUCCUAUAAUAUAAGGGAUUUUGAAGGGAUGUGACACAUCCUAGCUAUAACCAUAUAUCUAGACAUAGCUAGGAACAUAUAUCUAGACAUGCUCUUGUCUAGAUAUAUGUGUUAUAUCUCUCCAAAAUCCCUUAUAUUAUGGGACGGAUGAAUAUGUUAU
osa-MIR818d	AAUCCCUUAUAUUAUGGGACGG	MIR818	UUCCUAUUAAUUGUUACUCUCUCCAUCCCAUAAUAUAAGGGAUUUUAGAGGGAUGUGAUCUAGAUUCGUAGUCCGAGGAAACAUCACAUACCUCUAAAAUCCCUUAUAUUAUGGGACGGAGGGAGUACUAGUUUAGGAA
osa-MIR818e	AAUCCCUUAUAUUAUGGGACGG	MIR818	CCCCGUCCUAUAAUAUAAGGGAUUUUGAGUUUUUGCUUGCACUGUUUGACCACUCGUCUUAUUUAAAUUUUUUUUGGAAUUAUUAUUAUUUUUGACUUAUUUUAUUAUCCAAAGUACUUUAAGCAUAACUUUUCGUUUUUUAUAUUUGUACAAAUUUUUUGAAUAAAACGAGUGGUCAAACAAUACAAACAAAAACUUAAAAUCCCUUAUAUUAUGGGACGGAGG
osa-MIR3980b-5p	AAUCGACGGCCUCAGUCAGGG	None	GCGGCGUCUUCCUCUUCUUCACCUUAGGAGAAUCGACGGCCUCAGUCAGGGGCGCCUUCCCCUUGAGCUCGGGAGACGCGUUCUGCUUUGGCUGGGGGCGCAGGCUCCGGCGGGCCCUCAUCAUCACCGGAGUCAGACACUUCGUCCUGGCCGAGGCCGUCGAUUCUCCUAGCGGGAAGAGGAAGACGCCGC
osa-MIR3980a-5p	AAUCGACGGCCUCAGUCAGGG	None	GCGGCGUCUUCCUCUUCUUCCCCUUAGGAGAAUCGACGGCCUCAGUCAGGGGCGCCUUCCCCUUGAGCUCGGGAGACGCAUUCUGCUUUGGCUGGGGGCGCAGGCUCCGGCGGGCCCUUGUCGUCACCGGAAUUAGACACUUCGUCCUGGCCGAGGCCGUCGAUUCUCCUAGCGGGAAGAGGAAGACGCCGC
osa-MIR5507	AAUGAGAAUGAUGACCCGGUG	None	AAAGCAUAUAUUGGGUUGUCGGUUUUCAUAAAAAAACAGUCUGGUUCAGCCAGUUCUAGCAGGUCUAAUUGCAUGGACUCUCUAUGAGGAAAUACGAUCCUGUGAGGGUGCUGGUUAGCUGCACCAAUGUGAUGGAGGCCCCAGCUGCAUAGCGCGCGACUCACGCCAGCAGCGAGCGCACUCUGGACCAUACAUCAGAUUCCACCACGAUGGCAAUGAGAAUGAUGACCCGGUGAAAUGACAAC
osa-MIR166i-5p	AAUGCAGUUUGAUCCAAGAUC	MIR166	AGAUAGGUGUUUGGAAUGCAGUUUGAUCCAAGAUCUGCCUAUAUAUAUGGUGUGUAUAUCAUAUCUUGUGAUAUGGGGGAUAUGCAACAGGUGUGUGACAGGGGUAGGUAGAUCUCGGAUCAGGCUUCAUUCCUCACACCAAUAC
osa-MIR166g-5p	AAUGGAGGCUGAUCCAAGAUC	MIR166	AGCAUGGUGUCUGGAAUGGAGGCUGAUCCAAGAUCAUUGCUUGGUGCAAAAUACUAGGGCAUUGUUGUAAGUGCCAUUAGUUCUUUUUUGUUUCCGAGUUUGUUAUCGAGGAUCUCGGACCAGGCUUCAUUCCUCACACCGUGCU
osa-MIR5536	AAUGGUAGUGACAUUAUGGUAG	None	UGAGGAUCCUCUAACAUAAUAUCAUUAUCAUUACAGUUACUGGUAUGUAGAUCUCACCCUCCUAUUGCCCCACAUAUCAUUGUCUAUAUUUUUUUUAGGAAUGUCAGUACCUAUAAUGGUAGUGACAUUAUGGUAGAGGAUGUGAA
osa-MIR5815	AAUGUUAUGGACACUAGAUGACAU	MIR8674	AAUGUAUUAAAUGUUAUGGACACUAGAUGACAUAGGGUUGAUGAUGGUCUAAUAUGUUGUCUUAUGAUAGAAAAUUAAUGUGUCAUUUGGUGUCAAAACAAAAGUUUCAAUU
osa-MIR1881	AAUGUUAUUGUAGCGUGGUGGUGU	None	AACCAAGUUAAAAUGCUCAUAGGUAUGAACAAGCAUCAAUGUUAUUGUAGCGUGGUGGUGUGACCUCUGUGCACGUAAGCUUGAGGCAGCAAGUUCGACUCCUUCAAAAGGAAGAUUUGUACCGCUGGGGAAGUGCCAGAAGAAAAGAACAAGGAAGACUUGCUAGCAGGACAAAAGGACGGUAAACUUGGAAAAAAAAAGGUCCAGAAGAAAAGAACAAAGAAGAACUGCUUGAAGGAGUCGAACUUGCUACCUCAAGCUUGCGUGCACAUAGGUCACACCACUACGCUACAAUAACGUUGAUGCUUGUUCAGACCUGUGAGCAUUUUAACUUGGUU
osa-MIR5537	AAUGUUUGUAUGGAUCGUUUGU	None	UUGUUUUAUUAAUUGACUAGAAAAAUGUCCGUGCAUUACAACGGGUGAAAAAUUUCUAAUGAUAAUAUAUAUUUUUCAUGCAUAACCAUGUCAAUGGCAAUGUUUGUAUGGAUCGUUUGUAGCUAAAACA
osa-MIR1428e-5p	AAUUCACAGGCCCUAUCUUGUG	MIR1428	GCGCUUGGCGAAUUCACAGGCCCUAUCUUGUGGUAUGAACUGGGUACGCGAUGAUUUGCACUGCGUAUUGGGGGCUUACCAUAAGAUAAUGCCAUGAAUUUGUCAAGCGU
osa-MIR1428f-5p	AAUUCACAGGCCCUAUCUUGUG	MIR1428	UGCUUUGCGAAUUCACAGGCCCUAUCUUGUGGUAUGAACUAAGUACGCGAUGAUUUCUGGUACGUAUUGGGGGCUUACCAUAAGAUAAUGCCGUGAAUUCGUAAAGCGU
osa-MIR1428g-5p	AAUUCACAGGCCCUAUCUUGUG	MIR1428	CGCUUUGCGAAUUCACAGGCCCUAUCUUGUGGUAUGAACUGAGUACGCGAUGAUUUAUGGCGCAUAUUGGGGGCUUACCAAAAGAUAAUGCUGUGAAUUUGCAAAGCGC
osa-MIR1428f-5p	AAUUCACAGGCCCUAUCUUGUG	MIR1428	UGCUUUGCGAAUUCACAGGCCCUAUCUUGUGGUAUGAACUAAGUACGCGAUGAUUUCUGGUACGUAUUGGGGGCUUACCAUAAGAUAAUGCCGUGAAUUCGUAAAGCGU
osa-MIR1428g-5p	AAUUCACAGGCCCUAUCUUGUG	MIR1428	CGCUUUGCGAAUUCACAGGCCCUAUCUUGUGGUAUGAACUGAGUACGCGAUGAUUUAUGGCGCAUAUUGGGGGCUUACCAAAAGAUAAUGCUGUGAAUUUGCAAAGCGC
osa-MIR2876-5p	AAUUGCUGGCAGCACUGUUUA	None	UUUUUGAGGAAAUUGCUGGCAGCACUGUUUAUAUAGAAAUUUCUGUAAAAUAAUUGCUCCUGAGCUUGUGUUUGUCAUAAAUGUUAGUUGUUACUGUAGAUGUUUCUUUCCUUAAAAGUUUCCCUAAACAUUCUUGCUUGUUUACAGGAAUUCCUAUAUGAACACUGUUGCCAGCAAUUUG
osa-MIR2099-3p	ACAAAGCUGUAGCGUUAUUC	None	CUGCUUUGUGAAUAUGUUUGUACAAGCUUUACAAAGCUGUAGCGUUAUUCCAGAGCAGUU
osa-MIR5147	ACAACUCUUGUGGAUGGAGGG	MIR5565	CUAGUACUCGCUCCAUCCACGAGAGUUGUACAUAUAACUUUUUUCACAGUGACCAAGGAGAACACUAACUCCUCUGAUCCAUUUAUUCAUCUAUAUGGAUUCAUACGCAGUGUCGUUUCGUUUUUCCCGCAUAUCGCGCAUACGCAACCAACAGCCCCGCCCUCGUGCACUGGUGCCGCAUGCAUGCAGUUGCCUUGCCAAUUGCAUGUGCAUGCUCAACUGGUUGGCUGCUCGGGCCGCGUUAUCAAAUUAAUCCAUCCGCAGCCAUACGAUUACUGCUUCGAGGCACAAACAAAAUACGUUCAACUCUUGUGGAUAAACUGAGAAAUGUUAUGCGCACAACUCUUGUGGAUGGAGGGAGUAAUG
osa-MIR1875	ACAAUGGAGUGAAGUGCAACAGAA	None	GCUGUCCAUUUUCAUUGCACUUUGCUCCAUUGUGGUAUUGACAUUCUGCAAGAACGAGUCCCAGUAUCAAGUCACUGUUACGGUGUUGUUGGUACCAUUGAUUAACAUAACACUUGACGGCCAUACUUGGUCAUGUUGUAUGUUAUCAGCUUCACAGAGGUACAUGUGGCACUUUAACAGUUAUUUGAUACAGUGACUAGGCUGCAGUUGAGCGAAACCACAAUGGAGUGAAGUGCAACAGAAAUGAACAUU
osa-MIR2120b-5p	ACACCAACCGCGACUAAAGA	None	CCGGGAUCUUUAGUCCCGAUUAAUAACACCAACCGCGACUAAAGAUACGAUCUUUAGUCGCGGUUGGUGUUAUUAAUCGGGACUAAAGAUCCCGG
osa-MIR5806	ACAGGCAAAGACAAUGACGGC	None	GGGUCCGAGCUGCAUUUGGAUUAGCCGAUCUGGAAGUUAGCAAGUUAGAAACAGGCAAAGACAAUGACGGCUCUUGGAUGU
osa-MIR2093-3p	ACAUCUUCCAAUUAAUGCAU	None	ACUGGAUGUGUGCAUUAAUUGGAAGAACACAUCUUCCAAUUAAUGCAUUCUUCCUAGA
osa-MIR2101-5p	ACAUGUUUACAAGUUAAAAUGU	None	UCUUAUCUCACAUGUUUACAAGUUAAAAUGUGGAGCAGAGGGUAUACAACCCAAACAAGUUUGGCACUCUGAACGAUUUAACUCAAGUGAGCAUUGUGCGAGGCCAU
osa-MIR1436	ACAUUAUGGGACGGAGGGAGU	MIR818	AGUUUAUGUGCUACUCCCUCCGUCCCAUAAUAUUAAAACCUAGGACUGGAUAGGACGUUUCAUAGUACAAUGACUCAGAGUCAUUGUACUAUGAAACGUCCUAUCCAGUCCUAGGUUUUAACAUUAUGGGACGGAGGGAGUAGUCUCAACCUAUAUAAACU
osa-MIR5801a	ACCAAAUCGUUUUCGAUCGUUGGA	None	UCACGAUACCAAAUCGUUUUCGAUCGUUGGAUUAUCCUGCCGAGCUAGAUCAACGAUCGAAAACGUUUUGGUACUGUGA
osa-MIR5803	ACCACUGUAGACGCUACGUGUGAG	None	UAAUGUUACUACCACUGUAGACGCUACGUGUGAGAUAAUAGGAGGAUAUAACCCACGUAUCAGCGCCUGUAAUGAUAGUGACAUUAU
osa-MIR2092-3p	ACCAGCAUUCCAUUGGCAGAGG	MIR399	UUGAUCUCCCAACUGAAGUCGGUGUUUACUCCCACAAGAUGAUACACUACUAGUCCACCCUUAUCAAUUGUAGUACACACCAGCAUUCCAUUGGCAGAGGUGU
osa-MIR1441	ACCGGAUGUCGGAAAAGGUUU	None	GUUUUUUCAUUCGUGUCCGAAAACUCCUUUUGAUAUCUGGUCAAACAUUCGAUGUGACAUCUAAAAAUUUUCUUUUCGCGAACUAAGGGCCUGUUUAGUUCGCGAAAAGAAAAUUUUUGGGUGUCACAUCGGACGUUUAACCGGAUGUCGGAAAAGGUUUUCAGACACGAAUAAAAAAAC
osa-MIR1883a	ACCUGUGACGGGCCGAGAAUGGAA	MIR1883	ACCCGUCACUGGUAUCUAGUCACCUGUGACGGGCCGAGAAUGGAACCCGUCAAAGGGACACCUCUGACGGGUUCCAUUCUCGAUCCGUCACAGGUGACUAGAUGCCUGUGACGGCCCG
osa-MIR1883b	ACCUGUGACGGGCCGAGAAUGGAA	MIR1883	CGGUUGCAGCCCGUCACAGGUAUCUAGUCACCUGUGACGGGCCGAGAAUGGAAUCCGUCAAAGGAACACACCUUUGUCAGAUUCUACUUCCUGCCCAUCACAGGUGACUAGAUACCUGUGACGGGCCGCAACUUAC
osa-MIR5145	ACCUGUUUGGAUUCUUGAGGGCUA	None	CCACCUGUUUGGAUUCUUGAGGGCUAAUUUAAAAUUAAAAUGUGAGAGCUAAACAUUAGUCCAUAGAACCAAACAGGGCCGC
osa-MIR5835	ACGAAACCAUAGGGAUUUUGGCAU	MIR8167	UACAAGUUGUACGAAACCAUAGGGAUUUUGGCAUGUGACAUAUAUAAUAUUAGUAUUAUGUAUUAUGGUUCUAAAAUUUCACAAAACCACAAACGUUAACCAAUUUUACAUACUUCCAUACUAAUAAAUUUCAGAUGUGAUUAUAGAACACAAAAGUGUGAUAGAUUAAAGUAAAAAUGAUGUAUAGUGUGGUUUUGUGAAACUUGGUUAUGUGCCACAUGGUAAAACCCUAGUGGUUUUUGUGCAAAAGUUUACUCUUGG
osa-MIR812k	ACGAACGGUUAAAGUUGGACGCGG	MIR812	CUCCGUUUCAUAAUAAGUGCAGCCAUGAGUUUCCGCGCUCAAUUUUGAUCGUCCGUCUUAUUUGAAAUUUUUUUAUAAUUAGCAUUUUUGUUGUUAUGAGAUGAUAAAACAUGAAUAGUACUUUACUUGUGACUUAUGUUUUUAAAUUUUUUCAAAAAAUUUUUAAUAAGACGAACGGUUAAAGUUGGACGCGGAAAACCAUGGCUACACUUAUUUUGAGACGGAG
osa-MIR812l	ACGAACGGUUAAAGUUGGACGCGG	MIR812	AGUACUUCCUCCGUCCUAUUUUAAGUGCAACCAUAUAUUUUCGUAUUCAAUUUUGAUCGUUCGUCUUAUUUUAAUUUUUUUGUAAUUAAUAUUUUUGUUGUUAUAAGAUGAUAAAACAUGCAUAGUAUUUUACGCGUGACUUAUGUUUUAAAUUUUUUCUAAAAUUUUUUUAAAUAAGACGAACGGUUAAAGUUGGACGCGGAAAAUUAUGGAUGCACUUAAAGUGGGAUGGAGGGAGUAUU
osa-MIR812m	ACGAACGGUUAAAGUUGGACGCGG	MIR812	AGUCAUACGUUUCCGCGUCCAACUUUGAUCGUCCGUCUUAUUUGAAAUUUUUUUAUAAUUAGUAUUUUUGUUGUUAUGAGAUAAUAAAAUAUGAAUAGUACUUUACUCGUGACUUAUGUUUUUAAUUUUUUUUAAAAAAAAUUCAAAUAAGACGAACGGUUAAAGUUGGACGCGGAAAACUAUAGCU
osa-MIR1862a	ACGAGGUUGGUUUAUUUUGGGACG	MIR1862	GUACUCCCUCCGUCCCGAAAUAACCAAACCUCGUAGGACAUGUCACAUCCUAGUACGAGGUUGGUUUAUUUUGGGACGGAGGGAGUAU
osa-MIR1862b	ACGAGGUUGGUUUAUUUUGGGACG	MIR1862	GGUCAUUUAGAUAGAACAUGUUUCAUCUCAGUGCGCCUACUCCCUUAGUCCCAAAAUAAAUUAAUCUUAUACAAGAUUUGGCACAUCAUAGUACUACGAAUCUGGAUAUACUAGGAUGUGUCACAUUCCGUACGAGGUUGGUUUAUUUUGGGACGGAGGGAGGGAGUAUCUCGGAUGCCUACCGCAGUAUCUCAUGACC
osa-MIR1862c	ACGAGGUUGGUUUAUUUUGGGACG	MIR1862	ACUCCCUCCGUCCCAAAAUAAGUCAAUCCCGUACUAGUAUAUGACACUUCCUAGUACGAGGUUGGUUUAUUUUGGGACGGAGAGAGUAG
osa-MIR5805	ACGAGUGAUGGCGGCGUAUACCUG	None	CGACAUCAGCACGAGUGAUGGCGGCGUAUACCUGCGGGAAGGCGGCGGCGGCAUGAAGGUACAGGGGCAAGCAGCUGCGCGGCGCAGCCUGCUGGAGCACCUCCAAGACGUUGCGGCACUUGUUCUGCUCAAUACACAAGCAAAAUAAUGAGGAUAGCUAGCGUUUGGGGAUGGGCCAGGCGGCCAACAUGACGAGGUAAUGAUGGAGCUGCUUGUGCGCCGGCAGAAGUAGUGGGACUGCAUGGAUAUGGCCACACAGACACCCAGUUGGCCUGCAGGCUCUGGCAUCGAAGUUCUUCUCGCGCCCCGGGAGCACUGCGCUGCAGCUGCUUGCCCCAUCCGCCUCCACCACGCCGUCGGAUGUCGCCUCUGCAGGUGCACGCCGUCGCCACCCGUGUU…
osa-MIR812n-3p	ACGGAAAAUCAUGGCUGCACUUAA	MIR812	CUUAAGUGCAGCCAUGAGUUUCCGUGCCCAACUUUAUCGUUCGUCUUAUUUGAAAUUUUUUUAUGAUUAGUAUUUCUAUUGUUAUUAGAUGAUAAAACAUGAAUAGUACUUUAUGUGUGACUUAUGUUUUUAUUGUUUUUAAAAAAAAUUCAAAUAACACAGACGAUCAAAGUUGGGCACGGAAAAUCAUGGCUGCACUUAAA
osa-MIR812t	ACGGAAAAUCAUGGCUGCACUUAA	MIR812	UAUGUUCCAUUUUAAGUGAAACCAUGAGUUUUUUACCGAACUUUGAUUGUCUGUCUUAUUUGAAAUUUUUUUAUAAUUAGUAUUUUUACUGUUAUGAGAUGAUAAAGCAUGAAUAAUACUUUAUGCAUGACUUAUGCUUUUAAUUUUUUCAAAUUUUUUUCAAAUAAGACGAACGAUCAAAGUUUAGCACGGAAAAUCAUGGCUGCACUUAAAAUAGAACAU
osa-MIR812u	ACGGAAAAUCAUGGCUGCACUUAA	MIR812	UGUUUUAUUUUAAGUGUAACCAUAAAAUUUCAUGCCCAAUUUUGAUCGUUCAUCUUAUUUGGAUUUUUUUAUAAUUAAUAUUUUUAUUAUUAUGAGAUAAUAAGACAUGAAUAGUUACUUUAUUUGUAACUUACGUUUUUAAUUUUUUUAAGUUUUUUAAAAGACGGACGGUCAAAGUUGAUCACGGAAAAUCAUGGCUGCACUUAAAAAUGGGACA
osa-MIR5810	ACGGAACCCUAAUGGCGAUGGCAU	MIR5037	GUGCUUCAUAAAUGCUUUUCUCCACUUAGGGUUCCGUUAGCAACCCUCCAUUAAGUACUAUAGGAUGAACAGUGCAUUUAUCGGUGUGGGAUGGACGGAACCCUAAUGGCGAUGGCAUUUAUGGGACA
osa-MIR812f	ACGGAUGAUUAAAGUUGGACACGG	MIR812	CAUGAGUUUUGUGUCUAACUUUGAUCGUCCGUUUUAUUUUAAAUUUUUUAUGAUUAAUAUUUUUAUUGUUAUUAGAUUAUAAAACACAAAUAGUACUUUAUGUGUGACUUAUGUUCUUUAGUUUUUUCAAAAAAAAUUAAAUAAAACGGAUGAUUAAAGUUGGACACGGAAAUUCAUGG
osa-MIR5834	ACGGAUGUAGAAAUUGGUGAU	None	UAACUUGCACACGGAUGUAGAAAUUGGUGAUUUUACAGAGGCGUUAGCUCAAGAAUUAUAGUAUGCAUUCGACACUCUGAAUAUGAUCUGAAUUUUGUUACAUCCCUGAAACAAGAAA
osa-MIR2880	ACGGUAUCCCGUUCGGACAGGAUG	MIR1520	AUGCUACAGGACGGUAUCCCGUUCGGACAGGAUGAUACCUCAGAGGUAUCGUCUGAUACCCAGGUAUGCCAAUACCUAGUAGGUAUUGGCGAUACCUUGAGGUAUCAUCAUGUCCAAACGGGGUAUCAGCCGAUACCUUAGAUGAUCAUCCCGUCUGAACGGGAAACCGUCCCGUAGCAU
osa-MIR7695-3p	ACGUGAUGUGCCACGUAGGCA	None	GAGUAAAAUGCACUAGCGGUCCUUAAACUUAUCGGGAGGUUUCACUUAAGUCCACGAACUUGCAAAGCGCACAUCGAGGUCUCUAAACUUGGUUUAUUGUAUCAUCCCGGUCCAAAGCCACGUUUGAUUGUGGUCUUGCCUAUGUGGCACGCCACGUGAAUGAUGACAUGGAAUUUUUUUUAUUUUUUUCUCCCUUCUUCCUUCUUUUUUCACCACUGCGACAACCCCUCCCCUCGUUCCGCCUCUCACCACCGAGAAAAAAGAAGGAAGAAAGAGAAAAAAAGAAGGAAGAAGGGAGAAAAAAAUAAAAAAAAUUCCAUGUCAUUAUCCACGUGAUGUGCCACGUAGGCAAGACCACAGUCAAAUGCGGCUUUGAACCGGAAUGAUAUAAUAAACCAA…
osa-MIR812r	ACGUUAGACACGAAUUUCUACGGC	MIR812	CCUAAAAUAAGUAUAGUUUUGCACUGUUCAUGUCUAACGUUUGACCGUUCGUCUUAUUUGAAAAUUUUUUAUGAUUAAUAUUUUUGUUGUUAUUAGAUAAUAAAACAUGAAUAGUAUUUUAUGUGUGACUAACUUUUUUUAAUUUUCUUAUAAAUUUUUUAAAUAAGACGGACGGUCAAACGUUAGACACGAAUUUCUACGGCUGCACUUAUUUUAGG
osa-MIR812q	ACGUUGGGUACGAAUAUCUACGGC	MIR812	UACUCCAUCCGUCUCAAAAUAAGUGCAGUUUUGCACUAUUCAUACUUAACAUUUGAACGUUCGUCUUAUUUGAAAAUUUUUUAUGAUUAGUAUUUUUAUUGCUAUUAGAUGUUAAAACAUAAAUAGUACUUUAUGUGUGACUAAAUAUUUUCAAUUUUUUCACAAAAUUUUCAAAUAAGACGGACAGUCAAACGUUGGGUACGAAUAUCUACGGCUGCACUUAUUUUGGGACGGAGGUAGUA
osa-MIR5801b	ACUAAAUCGUUUCUGAUCGUUGGA	None	UACUAAAUCGUUUCUGAUCGUUGGAUUUAGCUGGAUAAGAUAUGUAUUAUUGGAUCCAGCGAUUGGAAACAAUUUGGUA
osa-MIR1862d	ACUAGGUUUGUUUAUUUUGGGACG	MIR1862	CUACUGGCUAGUCUCGUAGCUUGCUAGGUACUCCCUCUGUCCCAAAAUAAACAAAGCUAGUACGGGGAUGUGGCACUUCCUAGUCCUGUACUAGGUUUGUUUAUUUUGGGACGGAGGGAGUAUCAUAGUUUGUUACUCCUCUGGUUACUA
osa-MIR5538	ACUGAACUCAAUCACUUGCUGC	MIR2592	AUGAGGAACUACUGAACUCAAUCACUUGCUGCCGUUACUCAACAGUUUUCUGUUGAGGUCUAUCCCGUAGAGGUAGUCAAAUUAGAACGGGAGGAGAGGAGGUGAGUAGGGGUAGUUCAAUGG
osa-MIR5531	ACUGACUGCCUUGAGCUCCGGG	None	GGAUUCAAGCUGGUGACUGACUGCCUUGAGCUCCGGGCAUGGUUCUACCUUGCACUUGAGGAGUAUGAGGCUGCAGUGCGGGAUAUCA
osa-MIR319a-3p	ACUGGAUGACGCGGGAGCUAA	MIR159	UGUGUAAGAAGAGAGCUCUCUUCAGUCCACUCUCAGAUGGCUGUAGGGUUUUAUUAGCUGCCGAAUCAUCCAUUCACCUACCAAGAAAGUUGCAGGAGUGUAUCUCUUGGUAGCGGACUGGAUGACGCGGGAGCUAAAAUUUAGCUCUGCGCCGUUUGUGGUUGGACUGAAGGGUGCUCCCUUGCUCAAGC
osa-MIR1878	ACUUAAUCUGGACACUAUAAAAGA	MIR1878	ACCACUGCAGACUUAAUCUGGACACUAUAAAAGAAAAUUGUGCAUGUGAAAAUAUGCCCAUUAUAAAUUUGUAGUGUUCAGAUUGAGUUUAGAAUGGUUG
osa-MIR5155	ACUUUAAUACCAUUGGAAGAUUGC	None	AGUUCCUGGUACACUUUAAUACCAUUGGAAGAUUGCACCAUUUAAGUUUCUUUUUUUUUGUUACUGUGGUUUUUUGCAUGAAAAAAAAGAAAGAACAGGUAAUGCUAAACAGUAAUAGAUAAGUGGAUGGGAUGGUAACCAACUAUGUUGUGUUAUCUUUCGGUGGUAUUAAAGUGUAUCAGAAGCU
osa-MIR1860-5p	AGAAAACCAGCUUCCAGAUCU	MIR1886	UCUUGAUUUGAUGGUAGGGUUAGUGUUAUUUGUAAAGAGAAAACCAGCUUCCAGAUCUCGAAUUUGCCUCAAACUUAUCUUCUCUUGUAGAUCUGGAAGCUAGGUUUUCUCUUUACAAAUAACACUAUUUUUUCCCCCAUUAGGUCUG
osa-MIR5544	AGAACACGGAGUAGAAGUUGGU	None	UUGUUGUGACACCAUUUCCAUUUAGUUUUUCAUACACCAUUAAUUUUCUUACUAACAAAAUCUUACCAUGCUAUAGAUUUCAGCCUCUUAUUCUCAUAUUCUUGUUCUAAUUAUGCACCUUGUGAAUCCAUAGGUUGUUCUUGUUGUUCGAUACUUGGAGCAUCGUUUGGAGUAGAACACGGAGUAGAAGUUGGUGUCAAUGCAG
osa-MIR529b	AGAAGAGAGAGAGUACAGCUU	MIR531	AUCGUGAAGGCUAAAUGGAGAAGAGAGAGAGUACAGCUUUGGGCGGUUUAGUUGUUAGAUGGUGGAAGUACUUGCGACGCCUACUACCCUUUUCACCAAGGCUGUACGCUCCCUCUUCUUCUCUUAGCUUUUUAUGAU
osa-MIR5150-3p	AGAAGCUGCAGCUGUCAGAAGCUC	MIR5157	GUUUGGGGGAGCUUCUGACAGCUGCAGUUUCUCUUGUUCUAGGAGAAGCUGCAGCUGUCAGAAGCUCCCCCAAACAUGG
osa-MIR5492	AGAAGGAGAAUAGAUAUGGUU	None	ACAAUGAGGGAGAAGGAGAAUAGAUAUGGUUGAGUUAAUUAUAGAAAUCAUUCUGGUGAUUGGAUUUAAUCAGUGUCUUCUUGGGAAGUGCAACUAAUAAAAGUUACACUUUUUUUUCUAAUAAUUGUGGUUUUAGACUCAAUAACUGUUGUUUCUCCUCUCACCCUAUUCAU
osa-MIR5157a-3p	AGAAGUUGUGGCUAUCAAAAAGUU	None	GCCUUAAGAACUUUUUAAUAGCUACAACUUCUCUCUUAGAAUCAACUCUUCUAAGAGAGAAGUUGUGGCUAUCAAAAAGUUCCUGAGGCCCUA
osa-MIR5157b-3p	AGAAGUUGUGGCUAUCAAAAAGUU	None	GCCUUAAGAACUUUUUAAUAGCUACAACUUCUCUCUUAGAAUCAACUCUUCUAAGAGAGAAGUUGUGGCUAUCAAAAAGUUCCUGAGGCCCUA
osa-MIR1426	AGAAUCUUGAUGAUGAUUAAA	None	AAAUAGAAUCUUGAUGAUGAUUAAAAGGAGGGACGAUAGGCAGGCCGUGAAGCAAAUAUGUAAGACGGUUGCCGGGAAUUCUAGAAAGUGAAAAAAAAACCCCAUUGAUAAUCAUAUUCGAUUUUCAAAA
osa-MIR172a	AGAAUCUUGAUGAUGCUGCAU	MIR172	GUGUUUGCGGGCGUGGCAUCAUCAAGAUUCACAUCCAUGCAUAUAUCACAAGACGCACAUAUACAUCCGAUUUGGCUGAGAAUCUUGAUGAUGCUGCAUCCGCAGACAA
osa-MIR172d-3p	AGAAUCUUGAUGAUGCUGCAU	MIR172	AAACAGUCGGUGCUUGCAGGUGCAGCACCAUCAAGAUUCACAUCGAGUUCAUCCCUAAACGAGAUCGAGGUUGGCUGACUAUAUGUGAUGAGAAUCUUGAUGAUGCUGCAUCAGCAAACGCUCGACUACU
osa-MIR2275c	AGAAUUGGAGGAAAACAAACUGA	MIR2275	ACUGGAAGUGAGAAUUGGAGGAAAACAAACUGAUUGCUGGUUGAUGCUUGCAACAGUGUGGCAAACAAUUAAUAUUCAGAUUGUUUUUCUCCAAUAUCUCACCUUCAGG
osa-MIR2923	AGACAAAAAUAUAAAUAACAAA	None	UUACAGACAAAAAUAUAAAUAACAAAGAAAUAAACGCCUUGUACCUACAGUACAAAGAAUUGGAAUCAAGUUGGGAAAUAUAAGCACCAUACCUGCCUAUUAUGAACAUACUCCAGAUACGAAGGGACAUCUGGAUAACGCAUUUGAGUGUCACUAUCAGGUAUAGGUGAUUUUU
osa-MIR5152-3p	AGACCAUGCCUAUACCUACCA	None	UAAAGGUAGGGAUAGGCAUGAUCUCUUUCUCACCAAAUUUCUAAGACCAAACUCAACUUCGUUUGGAAAGUUAAAAUAAGACAAAUUUUGCAUGAAACUUCCCUAUCACUAUCCGUGCAAAGUUUGUAUUUCUUGUAUCUUGCAAGCAAAUUUGAAUUUGGUCUUGAAAUUUUGUGGAGAUAUAGACCAUGCCUAUACCUACCACUAAUAUUUAUG
osa-MIR5083	AGACUACAAUUAUCUGAUCA	MIR6136	UCCUGGCAGUUCUUCAGAUAAUCAGAUUUGUCCAUGAGGUUUCAACUGUUGCAUUCCAUUGUUGAGUUUUAUUCUGUUUGCGUUUCUGUUUGUUUUUGUCAUGGAUCUGGCUGAUUGGAGGCUGUGAUGACCAAAAAAUACCUACCUAUUUUCUGAGGGAUUCCAGUCCUUCUGAUUGAUAGAAACCAAUGGAUCCUUCUGAGCCUGCCAAGAUCUUCAGAUUCUUAGUUUUGUAUUCGGCUUUUUCGAUUUGUCUUCGUAUAUUGCAUUCUUCUAAAAGCAAGCAAGAUUCGUAACAGUUGAUGGGAUGAUAACCUUUCACAGAAACUGUAUGUGUUGACCCAAAAUUCAGACUACAAUUAUCUGAUCAACUCAGACAU
osa-MIR2097-5p	AGAGAUGGGACGGGCAGGGAAG	None	GUGGGGAAGAGAUGGGACGGGCAGGGAAGGAAGUAGAUGGAUAGAGUUUGGGGAUAGGAGGGAAGGGGAUAGAUUUGGUUGUUUUUCGGAAAAAAAAAAACCUUGUGUUUUUCAUGUUUACAGUGCUGCCCCUAAGAGCAGAAUUUUCUCUUCUUCGUGUCGCAUUUCUUUAAAAGC
osa-MIR5495	AGAGGUCCGGAUCGAACGUAG	None	ACAUAACCCGAGAGGUCCGGAUCGAACGUAGGAAUAGUCAAGAAAAUGGCAAACAAACGUACCGCGUAUUGUCUCUUACAGCCUUAUAGCACAUUCUGCACUCUUGUCUCAUGGGCUGUGCACAUUGUUUUGAUACCCAUGGAGAUCAUUGUGACCUCGUUGGCCUGCGCAAGCCAUUUCACUAUCUUCUUCUCCCAGGGUGCUAUGUGAAUUAAUUUCUUGAACUCUUAGACUUUGCUUUGAUCCUGGCCUUUCUUGAAAUGG
osa-MIR167e-3p	AGAUCAUGUUGCAGCUUCACU	MIR167_1	UGUGAGAGAAUGAAGCUGCCAGCAUGAUCUGGUUGUCAGGCAUGAGCCAAAUCUAUCCAUGGUGUUGGUGGUACUGAAAUUACCGCGUUUUCGAGGUUUUUCGUCGUGUCAACUUGCGAAGGGAAUUACGGGUUCUUGAUGAGCAUUGGUGAUAGGAGGUGUGGGCUUGGUUAGUAGAGGUAGAAUUAUGAUUGUUCUUGUGAGUUUCAGUAAGAGGUGGGAGUGAUUGGAAUUUGGCUCCAUCAGAUCAUGUUGCAGCUUCACUCUCUCACC
osa-MIR167i-3p	AGAUCAUGUUGCAGCUUCACU	MIR167_1	UGUGAGAGGCUGAAGCUGCCAGCAUGAUCUGGUCCAUGAGUUGCACUGCUGAAUAUAUUGAAUUCAGCCAGGAGCUGCUACUGCAGUUCUGAUCUCGAUCUGCAUUCGUUGUUCUGAGCUAUGUAUGGAUUUGAUCGGUUUGAAGGCAUCCAUGUCUUUAAUUUCAUCGAUCAGAUCAUGUUGCAGCUUCACUCUCUCACU
osa-MIR1877	AGAUGACAUGUGAAUGAUGAGGGG	None	AUUCUAAACUCUCGAGGGGACAUUCUCUCAUUGCUUGCAUGUCAUCCAAAUGUUUAUGAAAAAAUUAAAAAAAAUCAACUGGAUAGAUUAAUAUGUGAUAGAUAACUUCAUAAACAUGCAAGUUAAAAUUAAACUUCUACAAGUUGCAAAAAACUACAACUAAUCUAUCACAUAUUAAUCUAUUUUAUUAUUUUUUUAAAAAAAAUAUAACCAUUUAGAUGACAUGUGAAUGAUGAGGGGAUGUCCUCUAGAGCUUAGAAU
osa-MIR1882a	AGAUUGCUUUCAAGGUCAUUUCUU	MIR1882	UCUGUUAUCGGUACCAAUAUCCUAGAUUGCUUUCAAGGUCAUUUCUUUAUGGAAGCCCAUUCCCAUAAAUUCAGUAUCCAAAGAUGGUUGUUGUAUCUAAAUAGGGGUUCCAUAACGAAAUGAUCUUGGAUGCAAUCUAGGAGUUUGCUGAUGAUAACG
osa-MIR1882b	AGAUUGCUUUCAAGGUCAUUUCUU	MIR1882	UGUUAUCGUUACCAAUAUCCUAGAUUGCUUUCAAGGUCAUUUCUUUAUGGAACCCCAUUCCCAUAAAUUUAUUAUCCAAAGAUGGUUGCUGUAUCUAUGGGAAUAAGGGUUCCAUAAUGAAAUGAUCUUGGACGCAAUCUAGGAGUUUGCUGAUGAUAAC
osa-MIR1882c	AGAUUGCUUUCAAGGUCAUUUCUU	MIR1882	UAUCCUAGAUUGCUUUCAAGGUCAUUUCUUUAGGGAACCCCAUUCCCAUAAAUUCAGUAUCCAAAGCUGGUUGUUGUAUCUAUGGGAAAGGGUUCCCUAACGAAAUGAUCUUGGACGCAAUCUAGGAGUU
osa-MIR1882d	AGAUUGCUUUCAAGGUCAUUUCUU	MIR1882	UGUUAUCGUUACCAAUAUCCUAGAUUGCUUUCAAGGUCAUUUCUUUAGGAAACCCCAUUCCCAUAAAUUCAGUAUCCAAAGAUGGUUGUUGUAUCUAUGGGAAUAAGGGUUCCCUAACGAAAUGAUCUUGGACGCAAUCUAGGAGUUUGCUGAUAAUAAC
osa-MIR1882e-5p	AGAUUGCUUUCAAGGUCAUUUCUU	None	CCAAUAUCCUAGAUUGCUUUCAAGGUCAUUUCUUUAGGGAACCCCAUUCCCAUAAAUUCAGUAUCCAAAGCUGGUUGCUGUAUCUAUGGGAAUAAGGGUUCCCUUACGAAAUGAUCUUGGACGUAAUCUAGGAGUUUGCUG
osa-MIR1882f	AGAUUGCUUUCAAGGUCAUUUCUU	MIR1882	UGUUAUCGUUACCAAUAUCCUAGAUUGCUUUCAAGGUCAUUUCUUUAGGGAACCCCAUUCCCAUAAAUUCAGUAUCCAAAGCUGGUUGCUGUAUCUAUGGGAAUAAGGGUUCCUAACGAAAUGAUCUUGGAUGCAAUCUUGGAUUUUGCGGACGAUAACG
osa-MIR1882g	AGAUUGCUUUCAAGGUCAUUUCUU	MIR1882	UUUAUCGUUACCAACAUCCUAGAUUGCUUUCAAGGUCAUUUCUUUAUGGACCCCAUUCCCAUAAAUUCAGUAUCCAAAGAUGGUUGCUGUAUCUAUGGGAAUAAGGGUUCCAUAACGAAAUGAUCUUGGACGCAAUCUAGGAGUUUGCUGAUGAUAAC
osa-MIR1882h	AGAUUGCUUUCAAGGUCAUUUCUU	MIR1882	CAUGUCUAGAAAUCUGUUAUCGUUACCAAUUUCCUAGAUUGCUUUCAAGGUCAUUUCUUUCUGAAACCCCGUUCCCAUAAAUUCAGUAUCCAAAGCUGGUUGUUGUAUCUAUGGAAAUAAGGGUUUCAGAAUGAAAUGAUCUUGGACGCAAUCUAGGAGUUUGCUGACGAUAACGUUAGGGGUCUAGUGCAAU
osa-MIR5812	AGCAACGAUUUUAAGAUUGUGGCA	MIR4998	UAGCAACGAUUUUAAGAUUGUGGCAAUAUGUAUCUAUUGCAAUAAUUUUAACAUUGAUGCUA
osa-MIR5154	AGCACCAGUUGACGUGACGCUGAG	MIR1119	UUAGACAUCUCAGCACCAAAUAGCACGGCGCUGGAUAUACGUUGGCAUGCCGACUCAGCCUCCCAUCUGUAGUGGCACGGCAUUCAGCACCAGUUGACGUGACGCUGAGGUGUCUAAGUUG
osa-MIR1855	AGCACUGGAGUAGCCAAGAGA	None	CCUCCCCAUUUCUUGGCCUCCUCUCGCUGCUCCUGCUUGUGCUCUGAGCCCCAACUGCUCAUGCUCGUGCUCAAGGAGGAGCACUGGAGUAGCCAAGAGAUGGAGUGCGA
osa-MIR1853-5p	AGCAUUCAAACAUUCCCAAUUACC	None	CGCAACUUCGAGCAUUCAAACAUUCCCAAUUACCAUCGCCUCCCUAAACAGCAAUGGUAAUUGGGGAUGUUCGGUUGCUCGAGGUUGCG
osa-MIR5493	AGCCGGGCUCGGUCGCGCGUG	None	CAGAGGCGGGCUCCGUGCCGGCCUGCCCAGCUGCAGAUCUCGGAUGUUUCCCUGAGACAAAAACAGAGAAGGAAGAGGCCCAUGUAAGAUGGGCUUUCAAGUCAGCUCAAGCACCCACUUCUCACUACCGAUGUCCUCUACAAGCACUAUUCCCUCGAUUAGUACCAUACCGCUUGCCGAACGACGCCAAGACCAGCUUAAAUACGCGCUUCCCACCAUCUCCACCAGCCGGGCUCGGUCGCGCGUGCCUGUUACUC
osa-MIR5156	AGCCUGUAAAACUGCAAAAAGGAA	None	UCGUGAGGCAAAAGCCUGUAAAACUGCAAAAAGGAACAUUAUCUCUCCUCUCUCCCCUAGUGUUACCGGGACUCCCGUGUCUAAGAAAAAUUUGCCGCGUCGACACGCAUCCCCGUGUCGAUGUGUAUCAGACGCGGGACGACGCGCAUCGGACACUGCUAGCGCGAGUCCAAGUCCAAAAGGAGAGUUGCAAUCGCUGCUGCUGUGCUGCAAGGUGAAGUAAUAAAGCUCUAGCAGCAGUCCUGUAGUGUGUAGGGAUAAAGCAUGUGGGAGAGAGAGAGCAGGUGAGGGAGAGAGGAGAGAGAAUGUCCUUUUUGCAGUUUUGCAGGCUUUUGCCUCACAC
osa-MIR1423-3p	AGCGCCCAAGCGGUAGUUGUC	None	GCACAACACUAGUAUUUGGGAGGCAACUACACGUUGGGCGCUCGAUCCAGGGGUGGGAAAAUCGGGCGCCCACGUUUUCCCCACCCCCGGAUCGAGCGCCCAAGCGGUAGUUGUCUCCCAAAUACUUGUGCUGUGC
osa-MIR1863b	AGCUCUGAUACCAUGUUAACUGUU	MIR1863	CAAUAGCAAUGCAUCAGUUACGUUUCCUACAUAGUUACAUGGUAUCAGAGCUGAAAUCCUAAACCAAUGAAUGUUUAUCCAGCACCAAUCCCCUGCUGCUAGGAGCUGUAGCUCUCGGGGCAGUACCUAAUCCGCUGCUGAUCUGUUUCUAGUCAUGAAAAGCACUGUGAUCUGUAAGUGCUUGCUGCAUGCCAUGGUUUUGCCCAAUUCUAUGGCCAUCGUUGGAUUCGUGACCUGACAGUGAUGCAAUAAUCAGUGAUGGAUUUGUGUUGGCUCUACUUGGGGUUGAGGAUCUUAGCUGUUAGCUCUGAUACCAUGUUAACUGUUUAGAGACUUGGCUGAUGCAUUACUUUUGGAAAC
osa-MIR1863a	AGCUCUGAUACCAUGUUAGAUUAG	MIR1863	CCAUAUCUCUAGUCUAAUAUGGUAUCCGAGCUUAUUGGUUAGUUGCUCUUGUUCCCUCAAUCCCGUUUGUCUCCAUCCACAACCACACGAGUGCAAAGCCUCACAUUCAUGUCAACAACAACUCUCAUGUCAUUAGCAAAUCUAGUGUCUAGCAUCAACACCUAGGUAGCACUUAUUGGUUAAAAAGGGCAUUUGCUAGGAAAAAUGAGCAACCACUAGUCCACUACACGUUUGGAUGCUUGACAAUAUGUGCGCUUUGGUGCUUGCAAUAAUAAUGUUGUGAUGGAAGGUUUGUCACUAAAUAUUGGUUAGCAAAGUUGCAGUAUGGGGAAGACCAAUAAGCUCUGAUACCAUGUUAGAUUAGUGAUAUGCCU
osa-MIR319a-5p	AGCUGCCGAAUCAUCCAUUCA	None	UGUGUAAGAAGAGAGCUCUCUUCAGUCCACUCUCAGAUGGCUGUAGGGUUUUAUUAGCUGCCGAAUCAUCCAUUCACCUACCAAGAAAGUUGCAGGAGUGUAUCUCUUGGUAGCGGACUGGAUGACGCGGGAGCUAAAAUUUAGCUCUGCGCCGUUUGUGGUUGGACUGAAGGGUGCUCCCUUGCUCAAGC
osa-MIR5150-5p	AGCUUCUGACAGCUGCAGUUUCUC	MIR4347	GUUUGGGGGAGCUUCUGACAGCUGCAGUUUCUCUUGUUCUAGGAGAAGCUGCAGCUGUCAGAAGCUCCCCCAAACAUGG
osa-MIR5819	AGGACGAGGGGAACGGCGGCG	None	UGGCAAUGAGAGGACGAGGGGAACGGCGGCGGUGGCCCGCGCUGCUGCUCGUCGUCCUUGCCU
osa-MIR5807	AGGAGGUCUGGAGAGUUAUGUGGC	None	AUCUGAAAGUAGGAGGUCUGGAGAGUUAUGUGGCAGGAAGCCAAGCCAGGAAAUGUAAUGUAAUCGACAGCUCUAACUGAAACAUCCCUUAUAAGUUAUUUUUAGGGAACAAACCCUUAUAAGUAAUCACACUUCAUAAUGAGGCACAUUACUCCUCUAACUGAAACAUCCCUUAUAAGUUAUUUUUAGGGAACAAACCCUUAUAAGUAAUCACACUUCAUAAUGAGGCACAUUACUCAUCUAUAAAAUCAAUGUGGAUAGAUUGAUCAUCAUGACCUACAUGUGAGCUGUCGAUUAGAUUAGAUUUCCUGGCUUCCUGUCACAUAACUCUCCACGCCUCCUAUUUUCAGAUU
osa-MIR1423-5p	AGGCAACUACACGUUGGGCGCUCG	MIR5303	GCACAACACUAGUAUUUGGGAGGCAACUACACGUUGGGCGCUCGAUCCAGGGGUGGGAAAAUCGGGCGCCCACGUUUUCCCCACCCCCGGAUCGAGCGCCCAAGCGGUAGUUGUCUCCCAAAUACUUGUGCUGUGC
osa-MIR5510	AGGCUGAUCCACUCCAGAGGA	MIR1862	GUUGGCUCAAAGGCUGAUCCACUCCAGAGGAGGUUUCGUAGGACAGAUCCCCUCGAUUCAUUGUCACUCGUUCAUGGAUCAUCCCGAUGAACAUCCUCAGGAGUGGAUUGGGCUUCAAGACAGCA
osa-MIR168b	AGGCUUGGUGCAGCUCGGGAA	None	UGGUCUUGUGAGGCUUGGUGCAGCUCGGGAACUGUUCUUGAUGGACUGGCAGGAACUCCAUGUCCACCACUGCCACUCCUGUGUUGUGGCAUUCCUCCUUGCCGUU
osa-MIR5486	AGGGGCUUGCAUAUUCUACCA	None	UUGCGUUGAAAGGGGCUUGCAUAUUCUACCACCCGCUUGAGCAGUGUCGCAUCAACCUAGGAUUUGCUGGGCCUCGCUCCACCGCUG
osa-MIR1438	AGGGUAAUUUUAUCAUUUUUAA	None	GUUGUGAUAUAAGGUUUUAGGGUAAUUUUAUCAUUUUUAAGAAAACAAAAUUUAAUACCUUCAGAUAUUCGGUAUCUAUGUAAAAAAUUUUUAGAUCCCUCAAUAAAAUUUAAUACCUAAAAUCUAAACGUAUUAAAUUUUGUUUUCUUAAAAAUUAUAAAAUUACCCUAAUACAUAAUACCUCAAU
osa-MIR171i-5p	AGGUAUUGGCGUGCCUCAAUC	MIR171_1	UAAAAAGAGGUAUUGGCGUGCCUCAAUCCGAAGGCAUGGCUGAUUACAGGCACCUCGACCGAUCUAGCGCAUGCAGCCAUGUUUCUUGGAUUGAGCCGCGUCAAUAUCUCUCCUUGCUUC
osa-MIR167h-3p	AGGUCAUGCUGUAGUUUCAUC	MIR167_1	CACAAGUUGGUGAAGCUGCCAGCAUGAUCUGAUGAUGAUGAUGAUCCACCUCUCUCAUCUGUGUUCUUGAUUAAUUACGGAUCAAUCGAUCAGGUCAUGCUGUAGUUUCAUCUGCUGGUU
osa-MIR2926	AGGUCGUCGACGUUGGUGCU	None	GUGGUGCCUCACGAGCUCACGUACUGCUGUGAGGAUGGUCGAGGUCGUCGACGUUGGUGCUCCUGCCGUCACGCACACAAUGGCCACCACCACAGGUCACGAUCUAUCUCCUUGUCUGUU
osa-MIR530-3p	AGGUGCAGAGGCAGAUGCAAC	MIR530	GUGAUAGAGCUGCAUUUGCACCUGCACCUACAGAGAGGAAGAUGAAGCAGCAAGCUAGCAAUACGUGCUUGAUCGCUAUACGCUAGCUUCUUGCACACAAUGUUGUUCCUGGUCUCUUCCUGAUCCCUAGGUGCAGAGGCAGAUGCAACUAUGUCAU
osa-MIR6245	AGUAUAGGUGUCGGCUCUAUU	None	AGUUUUUUUUGAUAGAGCCGACACCUAUACUUAUAUUAUAGGUGUCAGUUCUAGAGAAAAAACUGGCACCAAAAAAACGACACCAAGGUGAACCGACACCUAUAAUAUAAGUAUAGGUGUCGGCUCUAUUAAAAAAACCG
osa-MIR2932	AGUAUGCCCACUACCUAUC	None	AAAGAGUAUAUUAAAUCUCUCAUCGUUUCUCAUGUAGUGUGCAAAGCAGGACCAGGGAACUUACUUAUGCGGCUACAACGUAUGCGAGUAUGCCCACUACCUAUCAAACCAAAUAUGCACCACACGAGAGCUUGAUGUAC
osa-MIR3981-3p	AGUAUUAGGAUACGUCUCAUC	MIR399	GAAUAUAAUAACUUAAAAUCGAAUGGGACGUAUCCUAUUACUAUAAGUCUGAUAAGUCUGGAUAUGAGGCAUGUCUAGAUUCGUAGUAUUAGGAUACGUCUCAUCCGGUUUUAGGGUGCUAUAUUC
osa-MIR5824	AGUCUGAUAAGAAGUCAAUGGCGU	MIR806	UUAAUAGAUAACGCAAUUGACAUUUUAUCACACGUUUAAUCAUUCAUCUUAUUUAAAAAAUUUACGUAAUUAUAAUCUAUUUUAUUGUGAGUUGUUUUAUCACUUAAAGUAUUUUAUUCGUGAUUCAAAUCUUAUGUAUUUAUAUAAAAUUUUUGAAUAAGAUGAAUAGUCUGAUAAGAAGUCAAUGGCGUUAUCUAUUAA
osa-MIR5504	AGUGACGGGAGGACUGCAAGG	None	AUUGCUGAAUUUUGUUCGUUGGAGCUUGUUCUGUUAUUUUAUUUGCACUGCCGUAGGAAAUACACAGUGACGGGAGGACUGCAAGGUUCUUCAGCUUU
osa-MIR1846a-5p	AGUGAGGAGGCCGGGGCCGCU	MIR1846	CCGCUCCCUACCAAUGAGCCGCCGGAUCUCCCAGUGAGGAGGCCGGGGCCGCUGGAUCCGGUGACCCCGUUCUCCUCGCCGGCGGAUCCGGCGCUCCAGAGAAAGGAACGAG
osa-MIR1846b-5p	AGUGAGGAGGCCGGGGCCGCU	MIR1846	CCGCUCCCUACCAAUGAGCCGCCGGAUCUCCCAGUGAGGAGGCCGGGGCCGCUGGAUCCAGUGACCCCGUUCUCCUCGCCGGCGGAUCCGGAGCUCCAGAGAAAGGAACGAG
osa-MIR1846c-5p	AGUGAGGAGGCCGGGGCCGCU	MIR1846	AUGAGCCGCCGGAUCUCCCAGUGAGGAGGCCGGGGCCGCUGAAUCCGGUGACCCCGGUCUGCUCGCUGGCGGAUCCGGCGCAAAGA
osa-MIR5521	AGUGGCUGCAUAUCUGAUGAG	None	AUGAAUGUUCAGUGGCUGCAUAUCUGAUGAGCCACGGUAAAAUCCUUGAGCAAACUGUUCUGCUUCCGUGCCUCUCACAGCGCUGGUUCCAGUGCAUAUGAUUCAGAUGUAGAGGAACAACACAUAAAUCGUCUAUAUAGCUGGAAGAGACUCGUCAUUUGGGAUCAGUGAGUUGAGCAGUCGA
osa-MIR5530	AGUGGUGUCGUAUUACCUGCC	None	ACUGUUGGCGAGUGGUGUCGUAUUACCUGCCCUUAUAGGACAUGAUGCAUCAUGCAUGCAUUAUGGCUGGGAGCAUGAUAUGAUACCUCUAGUAUGUAAACUAAUAAUUAGUAGCAGG
osa-MIR440	AGUGUCUCCUGAUGAUCGGGACAA	None	AUUGCUAUUGUUGGUGCUGGGCUCGUCCUGAUCACUAGGAGACUCUGAUCAAGCUAGGCCUAAACUUAUGUAUUAGUGUCUCCUGAUGAUCGGGACAAGGCUAACACCGAUGAGAGCGAU
osa-MIR3982-3p	AGUUGCCUACAUGGAGCGCCA	None	CGAUGUGGCGCUCCACGUAGGCAACAAUUUUGCAUCCGGCCCCCUUUUGCAGGACAGCGUGGUGGUAAUAUUGUACUUAGCCCCUUUGAGCCACAGUACCACCCCGAAACUCCCCGAAAUCCCCAAAUCCCUCCUCCCUCACAGGAGCUCAAAGGAGCUAAGUGCAAUUUUUGGAUGAGGCUGGACGCAAAAUAGUUGCCUACAUGGAGCGCCACGUCG
osa-MIR1876	AUAAGUGGGUUUGUGGGCUGGCCC	MIR166	GGCACAUAUGUUGGUAUUCUAUUGGAAUGCAAGUGGGCUGGCUUUUGAACCCAUUUAUGGGCUAUUCAAGUGGGUAAACCAUAGGUUGGUGCACUUAAAUGGCCUAUAAGUGGGUUUGUGGGCUGGCCCUCUUGUAUCCUGAUAGUUUAGUAUGAUU
osa-MIR5518	AUACUCAAACAGGGCAUUGCA	None	AAUCAAGGAGAGAAUAGUCCCGAUUCCUGCUUACUGCAUGCCUUAUUUGGAUGUGCCCAAAUUCAGACCGGGUCACAUAUAUGGUGCAUUUUAAUGUAAAAUCUAGGGCCAAACAUAAUCACGAUUCUUUGCAUACUCAAACAGGGCAUUGCAGUUCAUUGAU
osa-MIR396f-3p	AUAGUUCAAGAAAGUCCUUGGAAA	MIR396	GCCAUGCUCUCCACAGGCUUUCUUGAACUGUGAACUCGUGUGUGCAUGCUCCUCAUAUAUUGUUCUAGAUCCCAUGCAUGAUGCAUAUCGAUCGAUCUGAUCUGAAUUAGGUCAUCGAUGCGCAUCUGGAUCCCCAUCUUGUUGAUAGUUCAAGAAAGUCCUUGGAAAACAUGGUG
osa-MIR1852	AUAUGGAUUCAGAAUGCAGGU	None	UAGACUAACUACCCCUGCAUUCAGAAUUCAUAUAGCGAUUGAAAAUUGAACUCCGUGCACGGUAGUAGUAGUAGUCAGAUCUAUUGUUUCUAAUCAAUUGCUAUAUGGAUUCAGAAUGCAGGUGUAGUUUGUUCA
osa-MIR443	AUCACAAUACAAUAAAUCUGGA	MIR814	CGUCCCAUAAAAACAAACCCAAAACUAGAUGUGAUAUAUCACAAUACAAUAAAUCUGGAUAGGAGUCUAUCCAGAUACUUCUAUCUAGAUUUAUUGUACUGGGAUAUGUCACAUAUAUUCAGUUUUAUAUUUGUUUUUUUUUUGGACG
osa-MIR5500	AUCACUGAUGAAAUCUUGCGGC	None	AGGAUACGCCUGCCCCGCUCGAUUAUCACUGAUGAUUAAUUUUCAAAAGAAGAAUAUCACUGAUGAAAUCUUGCGGCGGCUUGUGUCC
osa-MIR5829	AUCAGGACCAGUAGGCGAUGGUAA	MIR834	GAGAGCAAUUAUCAGGACCAGUAGGCGAUGGUAAUGUGUCAGAGUCUUCUUCAACAAUGUCAAUAGGAUGUGCAUAGGUAGACACAUCAUUCAAUCCUUCAUGGUCACUACUACCAGAUUUGUUAUCAAUGUCGCAGCAUGUUUGCUAGUCUAUGGCAAGAGAGCCAUUCGUAUUACUGCCUGAGAAAAGCUCUU
osa-MIR1432-5p	AUCAGGAGAGAUGACACCGAC	MIR1432	CCUGUGAUCAGGAGAGAUGACACCGACAUCGCCGGAAUUCGUUCUUGGUCUUGUGCCAUGAUGAAUUGAUGGUCCGUUUGAUGCAGGUGUCAUCUCCCCUGAACAUAGG
osa-MIR167a-3p	AUCAUGCAUGACAGCCUCAUUU	MIR167_1	UAGUGUGAAUGAGUGAAGCUGCCAGCAUGAUCUAGCUCUGAUUAAUCGGCACUGUUGGCGUACAGUCGAUUGACUAAUCGUCAGAUCUGUGUGUGUAAAUCACUGUUAGAUCAUGCAUGACAGCCUCAUUUCUUCACACUG
osa-MIR11340-5p	AUCCGAUCUACGAUCCGAUUACAC	None	CCAUCUAUGCUUUAAAUAUAAUUUUCUCUUAAACUACUCAUCCGAUCUACGAUCCGAUUACACCGUUGUGUUCAUAACAAUUAAAUCUUUACAACAAGAUCUCACAUGAUUAUAUUUUGGUAAAAAAUCACAAAUUACUUUUAUAAUAUAUCUAAAUUACUUUUAGAUUUCACUAAGUUACUUCUUAAACAUAUAAAAGUAAAUUCAAUAAAGUUUUAAAGUAAUUAACAUAUAUUAUAGAAGUUACUUUCUUUUUGUUUUUGUUAUAAGUUACUUCUAUAGUAUAAUGUAAAUUACUUUUAGGCUUUAUUGAAUUACUUUUAUAUAUGUCUAAGAAGUAACUUAGUGAAAUCUAAAAGUAGUUUAGAUAUAUUAUAAAAGUAAUUUAUAUUUUUUCAU…
osa-MIR2918	AUCCGUGUUGUCUGCGCUUUA	None	GUAAGCUUCAUGGGCAAAGAAGGAUGGAUUAUUGGCAAGCCUGCAAUUUUGUUGCACACUUCUGAUGCUGGAGACAGCUGGGAAAGAAUACCCUUGAGUGCCCAGCUUCCUGGGAACAUGGUAAGUUUGCAUAUACAUCCGUGUUGUCUGCGCUUUAACAAGGAU
osa-MIR5817	AUCGAAUUUGAAAGAAAAAGGUAU	None	AACUAUUUGCAUCGAAUUUGAAAGAAAAAGGUAUACGAGAGGAUAUCCCCUUGAGGGAUUAGAAUCCACUCCCUAUAAGCUCUAAUGGAUUAAGGUUGUGUUCGUUUGUAGAGCUUUACAACUUUCCACUCUCAUUUUCCGUGCACAUGCUU
osa-MIR5801c-5p	AUCGUUUCCGAUCGUUGGAUC	None	AGAUUUUCUCCGGUCCAGCAAAAAGUACCUCGAGGUACCGGUACAUUACGGUACUGAAUCGUUUCCGAUCGUUGGAUCUAGCUGGACAGUAUGGACAUUGUUAGAUCCAACAAUCGAAAACGAUUUGGUACCGUGAGGUACCGGUACCUCGAGGUACUUUUUAUUGGACUAUAGCAAAUCU
osa-MIR11338-3p	AUCUCGUUAGAUUCGUCUCGCAAA	None	UUGCUAUUUAGGAUUAUUAAACGUAGAUUAUCGACAAAACCGAUUCUAUAACCCUUAGCCUAUUUUGUGAGACGAAUCUAAUGAUAUAUAUUAAUCCAUAAUUAGCGGCUGAUUACUGUAGCAUUACUGUAGCAAAUCAUGGAUUAAUAUAUCUCGUUAGAUUCGUCUCGCAAAAUAGCCUAGGAGUUAUGGAAUGAGUUUUGUCAGUAAUCUACGUUUAAUACUCUUAAAUAGCAA
osa-MIR11341-3p	AUCUCGUUAGAUUCGUCUCGCAAA	None	UCUUGUUUGGAUCCUCCGGGCUAUUAAAUAGCCCUCCGGAAUCUUGCUAUUUAGGAUUAUUAAACGUAGAUUACCGACAAAACCGAUUCCAUAACCCCUAGGCUAUUUUGCGAGACGAAUCUAAUGAUGUAUAUUAAUCCAUAAUUAGCGGCUGAUUACUGUAGCAUCACUGUAGCAAAUCAUGGAUUAAUAUAUCUCGUUAGAUUCGUCUCGCAAAAUAGCCUAGAAGUUAUGGAAUAGGUUUUGUCAGUAAUCUACGUUUAAUACUCUUAAAUAGCAAGAUUCCAAAGGACUGUUAAAUAGCCCUUCGGAUCCAAACAGGGU
osa-MIR1860-3p	AUCUGGAAGCUAGGUUUUCUCU	None	UCUUGAUUUGAUGGUAGGGUUAGUGUUAUUUGUAAAGAGAAAACCAGCUUCCAGAUCUCGAAUUUGCCUCAAACUUAUCUUCUCUUGUAGAUCUGGAAGCUAGGUUUUCUCUUUACAAAUAACACUAUUUUUUCCCCCAUUAGGUCUG
osa-MIR395o	AUGAAGUGUUUGGAGGAACUC	MIR395	GAGUUCUCUUUAAGCACUUCAUACGACACCAUUAUUGUUAGGGUUGUUAUGAAGUGUUUGGAGGAACUC
osa-MIR1862g	AUGAGGUUGGUUUAUUUUGG	MIR1862	CCAAAAUAAACAAACAUCGUGAUAGGAUGUGACACAUCAUAGUAACGAGUCUGAACACGUAGAAUAUCCAGAUUCGUUGUAUUAGGAUGUGUCACAAUUUAGUAUGAGGUUGGUUUAUUUUGG
osa-MIR1862f	AUGAGGUUGGUUUAUUUUGG	MIR1862	CUUAAAAUAAACCAGCCUCGUAAAGAAUGGAGUACAUUCUAGCACUACUAGCAUGUAUAUGAGGUUGGUUUAUUUUGGA
osa-MIR1424	AUGCACACUGAUGCUGAUUGU	None	CCAGCUAGUUUAGCUCCCAGGCCAGUCAAGGUAGAGGCAGCUCAAAGUGUAGUCAUCUCUUGAUCGUUGAUUGCUCCAGUCCUAUCCCAUGCUCCUCCUUGAGCUCCCAAUCAUUGAGCUCUCGGAUCCUCUCUGCUCUUCUCUGAUCUGGUGUCGUUCCAGUUUCCAAACAUGUUGCAGAAUGAAGAACACUGAACAACAAGAUUAUAAGGUAGGUAAGUAGUUGAUCAUUUCAGGUUUCCAGAGAUGAUAAAGCAAUCAGGGAUGCAUGCACACUGAUGCUGAUUGUACAAACUCCAA
osa-MIR5532	AUGGAAUAUAUGACAAAGGUGG	None	CCUCUUUUGGAUUCUUAAGACCACCCUUGUAGUAGGAUACCGUCUGCUUUGGGUUCUUUAUUAUAUUAUCUCCUUCGAGGGAUUUUUAGGAUCGUUUAGGCUAUAUUUAGUCUAUUUUGGCUAUGGAAUAUAUGACAAAGGUGGAGUCUUGGAG
osa-MIR5802	AUGGACUGUACUUUGUAAAGCGGA	None	AGGGAUAUGGACUGUACUUUGUAAAGCGGACUCUUUCCCCUAUAUAAGGAGGGUUCGUGUGCCU
osa-MIR1871	AUGGCUCUGAUAUCAUGUUGGUUU	MIR1863	UAACAAUGAAUAUAUCUGUUGUUUCUCUCAAAUCUAACAUGGUAUCGGAUCCAUAGGUGUAGCCAUAUCAAUCUUAAAGCUAUGGCUCUGAUAUCAUGUUGGUUUUGAAGGAAAUGACUGAUAUAUUUCAUUGUA
osa-MIR812v	AUGGCUGCACUUAAAAUGGGACGG	MIR812	ACUGCAUCCUCCGUUCCAAUUUUAGUGAAACCAUAAGUUUCCGUGCUUAAUUUUAACUGUUUAUUUUAUUUAAAUUUUUUUUAUAAUUAGUAUUUUUGUUGUUAUGAGAUGAUAAAACAUAAGUAUUACUUUAUGCGUGACUUAUGUUUUUAUUUUUUUUCAAAUAAAAAGGACGAUUAAAGUUAGAUAUAAAAACUCAUGGCUGCACUUAAAAUGGGACGGAGAGAGUACU
osa-MIR396e-3p	AUGGUUCAAGAAAGCCCAUGGAAA	MIR396	GCGGGCAUGCUUUCCACAGGCUUUCUUGAACUGUGAACUCGUGGGGGUGUAUGUGCUCAUGUUGGGAUUGUGGUCGGUGGCCUCCAAUUCUCUGAAAAGAAAGCUGAAUUGUCGAGCUCCCCGUUCUGUCUUUGGUCGUCUCUACCUGUUGAUGGUUCAAGAAAGCCCAUGGAAACCAUGCCGC
osa-MIR5830	AUGUAGAUGAGGUGAUGUUACACA	None	AAAAUCACACAUGUAGAUGAGGUGAUGUUACACACUUUGUUUAUCAUAUAUAAAAAUAACAUUUUUUUUGGACAAAUCAUCAAGACAUUUUUCUUGUUCAAACUUUAUUAUUUUUAUAUCUCACAAACGAAGACAAGUUUAGACAAGAUUUUAUAUAUGGUUGUGUAGCAUCGUAUUAUCUACAUGUGUGGUUUU
osa-MIR5795	AUGUCGAGGUCGAGUUCCCGGC	None	UGGUAUACUGAUGUCGAGGUCGAGUUCCCGGCUGCUCCGGCCCUAUUGAGUAUGGAUGCUAUGGUUUCGUCGACGAGGCGAACGUAGGUAGGAGAUAGAGGUAUAUCAAACCAUAAGAGAAUGUGUGUAGAUGCAAUUUUGUGUUUAAAAAGUACUUUCUCCCCGUACAACAGUGACAUAGGACAUGUCGCAGCAAGGCGAACCGAUGUCGACGACCAC
osa-MIR2874	AUGUGAACAGUGUCAAACAGUGUC	None	ACACUAUGUUUGCACUGUUUGGAACUGUUCACAUGUUGGUUCCCGGCAGUAAAACUGCUGGAACUAACAUGUGAACAGUGUCAAACAGUGUCAAAUAGUGU
osa-MIR5837.1	AUGUUGGAAUGACAUGCAGCU	None	GAAUUGGAAGGGUGAUGUGGAGCGUUCGGCAAUGUUGGAAUGACAUGCAGCUUCGAAGACAUUCUUGAUGCUUUCCAAGCCUAUAGCUGUACAGAGAUGGAGGGAUCUCAUGCAGUUUUCUUAGAAAGUUUGAUGCAUUGUGUCUCACUCUGAUCAAUGGCUUAGCGUUUUGUAUGCGCCUUUUACCUUGUC
osa-MIR1442	AUUCAUAGUACUAGAUGUGU	MIR818	UCUAUAUUCAUAGUACUAGAUGUGUCACAUCCAGUACUAGGUUGGUGUUUUAUGGGACGAAGGGAGUAGAUCUUUUGCUAAGUGGAGGCUAAAUUCUCAUCAUCAGAGGAGUAUACUACUCCAUCCGUCCCAUAAUAUAAGGGAUAAUGGGUGGAUGCGACACAUCCUAGUAAAAUGAAUCUGGA
osa-MIR6252	AUUCGUUGUAUUAAGAGAGGGUU	None	GACGAGGAUGUGAUCCCUCCUAACAUAACAAAUCUAGAUAACCAUUUAUCUAAAUUCGUUGUAUUAAGAGAGGGUUAACCCUUGUA
osa-MIR159c	AUUGGAUUGAAGGGAGCUCCA	MIR159	GAGGAGGAAGAGGAGCUCCUUUCGAUCCAAUUCAGGAGAGGAAGUGGUAGGAUGCAGCUGCCGAUUCAUGGAUACCUCUGGAGUGCAUGGCAGCAAUGCUGUAGGCCUGCACUUGCAUGGGUUUGCAUGACCCGGGAGAUGAACCCACCAUUGUCUUCCUCUAUUGAUUGGAUUGAAGGGAGCUCCACAUCUCUCUC
osa-MIR159d	AUUGGAUUGAAGGGAGCUCCG	MIR159	UGAUGUGAGGAGGAGCUCCUUUCGAUCCAAUUCAGGAGAGGAAGUGGUGGGAUGCAGCUGCCGGUUCAUGGAUACCUCUGCAGUUCAUGCCGGUAGGCCUGCACUUGCAUGGGUUUGCAUGACCUGGGAGAUGAACCUGCCAUUGUGUUCCUCUAUUGAUUGGAUUGAAGGGAGCUCCGGCUACACCUA
osa-MIR159e	AUUGGAUUGAAGGGAGCUCCU	MIR159	GAUGAAGAAGAAGAGCUCCCUUUCGAUCCAAUUCAGGAGAGGAAGUGGUAGGAUGCAGCUGCCGGUUCAUGGAUACCUCUGGAGUGCAGGGCAAAUAGUCCUACCCUUUCAUGGGUUUGCAUGACUCGGGAGAUGAACCCGCCAUUGUCUUCCUCUAUUGAUUGGAUUGAAGGGAGCUCCUCUAGCUACAU
osa-MIR2101-3p	AUUUAACUCAAGUGAGCAUUGU	None	UCUUAUCUCACAUGUUUACAAGUUAAAAUGUGGAGCAGAGGGUAUACAACCCAAACAAGUUUGGCACUCUGAACGAUUUAACUCAAGUGAGCAUUGUGCGAGGCCAU
osa-MIR2875	AUUUACAGUCAUAUACAGUUUAUA	None	UGAUCAAAUAUAUGAACUGUAGAUGACUGUAAAUAUACAAUUUACAGUCAUAUACAGUUUAUAUAUUUGAUCGUGUUUGUA
novel0024	AUUUCGUCACGAAGUAGAUGU	None	AUUUCGUCACGAAGUAGAUGUCGGUGAAAAAAAGGAACAAAACAAAACGAGCCAGCAUGACAUGCCUAUAGUCUUGACGUGGCCUUGUGAUAACCUUUGUGAUGCAAUAUACAAUAAAAAUAGUUGGUAGCUAGGAUCACGCUUGAGAAGAGUUUGCCGUAUGGUAUAAAUUGUUGAUAUCUUCUUCUUGUUGUUUCCUUGCACGGGUGGAUGCAAUGAAAGCUUGCGGCAAAGAAAAAGGAUCCAUUUUGUGACUAGGAUUGU
osa-MIR2873c	CAAAUGAAGUUGAGUUUGGAC	MIR2873	UUACCAAAACUCAACUUUAUAUGGGAGUAAAAAAAGGAUAAAUUUCGGGUGAAUAGUGACAGGGUAUUAUUCAUUUGAAAUUUGUUAUUUUUGUUUCUAUCAAAUGAAGUUGAGUUUGGACA
novel0005	CAAAUGACUCAUGCUUACCUG	None	CAAAUGACUCAUGCUUACCUGCUGCGCCUCGCGGUAUGAGCUACGUACGUAGAUGUAGGUGGCGAGACGCUUUGCACAAUGCUCCUGAACUCAUCUCAAAUCUGUUCUUUGGAUCUCCAAAGCUCGCAGUAAUGCCCUGCUUACUUGCAUAUUUGUUCCCUGUUGCCUACCAAACCUAAAAAUAAACAAACAAUCGGUUUGCAUGUAGUUCUGAC
novel0007	CAAAUGACUCAUGCUUACCUG	None	CAAAUGACUCAUGCUUACCUGCUGCGCCUCGCGGUAUGAGCUACGUACGUAGAUGUAGGUGGCGAGACGCUUUGCACAAUGCUCCUGAACUCAUCUCAAAUCUGUUCUUUGGAUCUCCAAAGCUCGCAGUAAUGCCCUGCUUACUUGCAUAUUUGUUCCCUGUUGCCUACCAAACCUAAAAAUAAACAAACAAUCGGUUUGCAUGUAGUUCUGAC
novel0022	CAAAUGGACCCUGUGUAUCUG	None	CAAAUGGACCCUGUGUAUCUGCACAUCUGAUUCCCUAUGCCUCGUAAUCCCUUAACAACAAGAUCAUAGUGUCAUAUAUACGACACCAAUCGAUACUGCUUCUACCAAACUAUAAUGAGCAUCAUAUUAACGGGAGCAAAUUAAGUUGAUGACGGAUAGGCAUGUUUUCUUGCAUGCUAGCCUUGCUACUCCUGCCUACUUUAUAGGUCUUGGCUUUGUAUUACACUACAGAUGGGAUAUAUGCCGGAGUCUCUUGUA
osa-MIR1846e	CAACGAGGAGGCCGGGACCA	MIR1846	CGCAUCCGCCAACGAGGAGGCCGGGACCACCGGAUCCGGUGACUCCGGCCUCCUCGCCGGCAGAUCCGG
osa-MIR2092-5p	CAACUGAAGUCGGUGUUUACU	None	UUGAUCUCCCAACUGAAGUCGGUGUUUACUCCCACAAGAUGAUACACUACUAGUCCACCCUUAUCAAUUGUAGUACACACCAGCAUUCCAUUGGCAGAGGUGU
osa-MIR814a	CACUUCAUAGUACAACGAAUCU	MIR814	ACCUAGUACCGGACGAGACACUUCAUAGUACAACGAAUCUGGACAGUAAGCCUGUCCAGAUUCGUUGUACUAUGAAGUGUCAUAUCCGGUCCUAAGU
osa-MIR814b	CACUUCAUAGUACAACGAAUCU	MIR814	ACCGGACGAGACACUUCAUAGUACAACGAAUCUGGACAUGAAGAUUCGUUGUACUAUAAAGUGUCUCGUCUGGU
osa-MIR814c	CACUUCAUAGUACAACGAAUCU	MIR814	ACCAGAUGUGACACUUCAUAGUACAACGAAUCUGGACAGGAAGCAUGUCCGGAUUCGUUAUACUAUAAAGUGUCCUAUUCGGU
osa-MIR5497	CAGAAUAUCUGGGACGAGCAU	None	AAUUGUUGCCCAGAAUAUCUGGGACGAGCAUGAUAACAUGUGCACAGUAUAGCUCGGACUUGUUAAUCUCCUAAUGUUGGCUCUCCCAAUGCCUUCCAUUCUCACACACUCUUCUAUAUGUUUUCUUGGGUAGAUAGC
osa-MIR2094-3p	CAGAGCUGUGGCAUCCACGUCG	None	UCGGGAGAAGUGUGGCUGCUAGGCUCCUGGGUGCAACCACACAGAGCUGUGGCAUCCACGUCGAGCGAUGGC
osa-MIR5339	CAGAUAGAGAAUCUUCUCAGA	None	AUGCUGUAAGGCAUCGUUAACAGAUAGAGAAUCUUCUCAGAAAAUUCUCCAAAUUUGAUGUUUGAAAUCUGACUGAUUCUUUGAGAACUGUGAGCCUGUAGUUAAGCUAUCAGCUUGAAAUCCUUUACUGCAGCACUACAUACUCCGGAACCUUGUUACUGUUAUUAGCCACCAGCAAGCCAGCUCAAUUUACAGUUAGUGCCACCACAAAAGGACUCUUCCCAGUUAUAUGUAAGCUAUACCACCCAGAUAUUCAGCUACACCUUGAAGGCAUAAGAAGCAUAUGCUUUUGGAUACAAUCAAAUGGAGAAUCUGAUGGGAAUAUUCUUUAUCUGUUAACAACAAACAAAGGCUCAG
novel0031	CAGAUAUUGCUACUGUUACGA	None	CAGAUAUUGCUACUGUUACGAUACAAUCACAUAACUCCUCAUACCCUCUGUUUGUUCAUUGUGUUUCUCGGUUAAUUGGCUAGCUAGGAGCUCCAUUUCUGUAAUAGUAGCCUGAUCUCUU
novel0020	CAGAUCUGGUAGCACCGACUC	None	GUCCACGGCUAGCAGGCUGCCCAAACGUAGCAGACAACAAGAGUAUUCUCCAGCAGAAUGCUCCAAAAUCAGGCACGAUGCAUCCAUAUUUAUGGCUUGUGAACUUCAUGGCAGUGAAUUCGCAAACCAGAUAAUCCAAGCGAUGUUCUUGUCAGGCCAAGUCCAUGAAUACAUGAUGUCCCAACAGAUCUGGUAGCACCGACUC
osa-MIR1425-3p	CAGCAAGAACUGGAUCUUAAU	None	CUGUUGACUGCAUUAGGAUUCAAUCCUUGCUGCUAAAUGUAUUGCUUAUAUUCAGCAAUAUAAUGUUCAGCAGCAAGAACUGGAUCUUAAUAUAGUCGAUAG
osa-MIR169a	CAGCCAAGGAUGACUUGCCGA	MIR169_2	CGCCGGCGGCCUGACAUUGGGAUCGGAGGCCAUGGUGCAGCCAAGGAUGACUUGCCGAUCGAUCGAUCUAUCUAUGAAGCUAAGCUAGCUGGCCAUGGAUCCAUCCAUCAAUUGGCAAGUUGUUCUUGGCUACAUCUUGGCCCCUGCUCCUCAUGUAAGGCCGGCCUGUGGCG
osa-MIR169b	CAGCCAAGGAUGACUUGCCGG	MIR169_2	GAACGGAAUGCAGCCAAGGAUGACUUGCCGGUACGUGUAUGCAUGUUUCAAGGUACUAUAUGUGCCCCCAACUGUUUUAGAUCCAUGCUGACAUUUUCCGGCAAGUUGUCCUUGGCUACGUCUUGUUC
osa-MIR169c	CAGCCAAGGAUGACUUGCCGG	MIR169_2	GAACGGGAUGCAGCCAAGGAUGACUUGCCGGCUCCUGGUAUUGGGGGAAUCUCAGCUUUGCUGAAGCGCCUUGGAGUUAGCCGGCAAGUCUGUCCUUGGCUACACCUAGCUC
osa-MIR2878-3p	CAGGAUUUUAUACAUGUAAAGAAU	None	AUAAUGUUUCUUUAGUUCUUUACAUGUAUAAAAUUCUGAGGAUGUUAUAUAUAUGACAUCCUCAGGAUUUUAUACAUGUAAAGAAUUAAACAUACAUUAUA
osa-MIR408-5p	CAGGGAUGAGGCAGAGCAUGG	MIR408	GGGAGUUCUGUGAUUGGAGAGGAGAGGAGACAGGGAUGAGGCAGAGCAUGGGAUGGGGCUAUCAACAGAUGUAGAUUAUUCCUUGCACAAGAGAUGAUGAUGAGCUGUGAAUGAGUUCUGAGAGAUGGCUGGUGUUGUUGUUGCUCCCUCCCCUGCACUGCCUCUUCCCUGGCUCCCCUGCACACCUCUCUCUCUCUCUCUCUCUCUCUGUGU
osa-MIR1432-3p	CAGGUGUCAUCUCCCCUGAAC	MIR1432	CCUGUGAUCAGGAGAGAUGACACCGACAUCGCCGGAAUUCGUUCUUGGUCUUGUGCCAUGAUGAAUUGAUGGUCCGUUUGAUGCAGGUGUCAUCUCCCCUGAACAUAGG
osa-MIR5489	CAGGUGUUCUCGAUGGCUUCC	None	CCACCCUUGCUUGGAUGCCAUUGAAACACUGCUAGCUAAAACAUAACUUCGUCCACAAAUUCAUCGUUGCCCUAAGAGUUUGCAGACUUGUAGUCAUAGACUCUGGUGUGCAAACUACAGAGAAUACAUGAAGAAUAUUUCCUGAAUGUCCUUUCUAUUACCUAUCUGUCUCAAGCAAUAGGCUUUGGAGGUUUCAGGAAACCACUGCAUCUGAGCUAGAGAGAUCAAAGAGUAAUCUGGAUUUCCUUGCCUGCAGGUGUUCUCGAUGGCUUCCUUGCCUAGUG
osa-MIR1861g	CAGUCUUGUGGCAAGAACUGAG	MIR1861	CGGUGUUGCAUAUUCUUAGGCCCAGUCUUGUGGCAAGAACUGAGUAGUUCGUUAACUCGCUACGUGGUUCUUGUCACAAGAUCGAGCCUGUGAAUAUGCAAAGUUGG
osa-MIR2091-3p	CAUACAUUGCCUCCUAGGCUUG	None	GAGCUCAACCGAGCCGAGGAGGAGGCCAUGCGUGCGGUGGCUGUGGAGAGCCUGCAUACAUUGCCUCCUAGGCUUGGCGGAGCAGC
osa-MIR5511	CAUAUCCCAGCUGUUUCGGCC	None	UUGGUGGAAGAAGGCCAAGUGUUUGGGAUGUUGGAAAUAACUUCCUAGCUGGCUGGCCUAAGAAAUUUUCAUAGACAAAGAGCCGUUUCAAACCAUGCAUAUCCCAGCUGUUUCGGCCUUGCUGCAUU
novel0021	CAUCAAGUAAAUCUGGACCAU	None	GGUUGGGGACUUGAUGUUGGCACAGAAAGACCAUCUGAAGGAGCCUAUUUAUCACUGAUGGAAUUUAUGUGUUGGUUUCCGGCUUCCAUAUAUACAGCCCCGGCCCAGGCACACAGGGAGUCCUUACGAAUCCACGCCACUGCUUGAGAAACUAUGAUGUCAACAAGUAGUCUAAAGCAUAGGGUUUGGGAGUCAUCUGGAUGUCACUUCUAACAUCAAGUAAAUCUGGACCAU
osa-MIR2871b-5p	CAUGGUGACCGUAGAAACUAACAU	None	AUGGCUGCCCACCAUGGUGACCGUAGAAACUAACAUAGAAAAAGAGGUAGAUAUCUCAAGUGACUUUGUUCAUUUACGUUGGAAUAGACAAGUAACUACCUUUUCUAUUUUAGUUUCUAUGGUCACUAUGGUGGCAGCCAU
osa-MIR2102-3p	CAUGGUGCCGGUUCCGGUGGCG	None	CCGAUGGUAGGGCAAGCCGCCGCCGCCACCACCACCGCUGCCAUGCGGAUGACAAACUUCUAGCUCUUCGGAUCCAUGGUGCCGGUUCCGGUGGCGUCCAUGGCGACGG
novel0036	CAUGUUGAUCUCUAGUGGGAG	None	CUGAUUAUGAGGAGGCAGCAUGGCUUCACAUGUUGAUCUCUAGUGGGAG
novel0023	CAUUUCGUCACGAAGUAGAUGU	None	CAUUUCGUCACGAAGUAGAUGUCGGUGAAAAAAAGGAACAAAACAAAACGAGCCAGCAUGACAUGCCUAUAGUCUUGACGUGGCCUUGUGAUAACCUUUGUGAUGCAAUAUACAAUAAAAAUAGUUGGUAGCUAGGAUCACGCUUGAGAAGAGUUUGCCGUAUGGUAUAAAUUGUUGAUAUCUUCUUCUUGUUGUUUCCUUGCACGGGUGGAUGCAAUGAAAGCUUGCGGCAAAGAAAAAGGAUCCAUUUUGUGACUAGGAUUGUC
osa-MIR5496	CCAGCCGGUGGCAUAGUUCUC	None	GGACGUCAUGCCAGCCGGUGGCAUAGUUCUCGUGAAGCCCGGACGAGUACUAGCGUAUCCGCUGAGUACAGAUUAUCGAGACGUCG
osa-MIR2867-3p	CCAGGACGUGUGGGAUGGCA	None	CAAUUGACGGCGUGUGCCAUCCCACACAUCCCGAUCAUGGCGUGUGACACAACUGGAUGUGCGUGCCACGACCAGGACGUGUGGGAUGGCACAUGUUGUCA
osa-MIR7694-3p	CCAUAUUCGUAGUGCUAGGUGG	None	UUACUCCCUUUGUCCCAAAAUAUAGCAACCUAGUACUGGAUUAGUCACCACCUAGUAUUAUGAAUCUGGACAGAGAGGGGUUGGACAGAGGGCUCUGUCCAUAUUCGUAGUGCUAGGUGGUGUCUAAUCCAAUACUAGGCUGCUAUAUUUUUGGAUGGAGGGAGUAG
osa-MIR5800	CCCGGCUAUCGGAACGGCUGC	None	AGCAGGAUAUCAAUAGCUAGGAUUGAGAGGCAUCAGGAGAGCACCUUCAACGGGUAACUUUCCAUCUGCAUCCCGGCUAUCGGAACGGCUGCU
osa-MIR2106	CCGAGGUUUUCUGGAUACAUU	MIR781	UGCGAGAAGGAUGUUCCGAGAAUCUCGUACGCCGGUGAGGUUUCCCGUGAUCUGGCCGAGGUUUUCUGGAUACAUUCAACGCGGAA
osa-MIR5515	CCGAUGGUUGUUCUACAGGUG	None	AAAUUGUUUGGUUCAGUUGGGGAGACGAUCACGCCUUAAUUGGAAUGAGAGACUUCGGGAGUUUUAGUUAUUCUAUUUGGACACCCAAAUGGGCCGAUGGUUGUUCUACAGGUGAAAACAAUGU
osa-MIR5811	CCUAACCUAGGAGUUCGAUGGGAC	MIR3444	AAAAAAAAAACCUAACCUAGGAGUUCGAUGGGACAUAAGAUUAUGUCUCAUCCAACUUCUAGGUUAGUUUUUUUUUU
osa-MIR11341-5p	CCUAGGCUAUUUUGCGAGACGAAU	None	UCUUGUUUGGAUCCUCCGGGCUAUUAAAUAGCCCUCCGGAAUCUUGCUAUUUAGGAUUAUUAAACGUAGAUUACCGACAAAACCGAUUCCAUAACCCCUAGGCUAUUUUGCGAGACGAAUCUAAUGAUGUAUAUUAAUCCAUAAUUAGCGGCUGAUUACUGUAGCAUCACUGUAGCAAAUCAUGGAUUAAUAUAUCUCGUUAGAUUCGUCUCGCAAAAUAGCCUAGAAGUUAUGGAAUAGGUUUUGUCAGUAAUCUACGUUUAAUACUCUUAAAUAGCAAGAUUCCAAAGGACUGUUAAAUAGCCCUUCGGAUCCAAACAGGGU
osa-MIR1848	CCUCGCCGGCGCGCGCGUGCA	MIR531	CCGCGGGCCCCCUCGCCGGCGCGCGCGUGCAGGUGUGCGCGCGGCCGUCGAGUGGCUCCUAGG
osa-MIR5078	CCUCGUUCGACCGUGGCAUUU	None	GGCUACAAUAAAAUGCCACGGCUAAAUAGGGGGUGUUCGCUAGAAUGUCAUCGUGGACGGUAUUUCCCUUGGAUCUUCUUCUUCCUCCAACACCUGCCAAUUCCCUCCAUGUCAUGUCGUCGUCCCAUGGCAGAGCGCUCCAACCUGGCGCAUCCGAUGAAGUAGCCGUCGCUGCAUAUGCAUUGGUUACAGCAGCACCAGCACUACAGGAUGCCAUCGCCGCCGAGCACGAAUGUGAAGCAGAGCUCCUUGUCUUGGCAGUCAGGCACUGGUGGUGGGCAUCAUGAGCUGCUGCUGGAGCCAACGAUGGCAUGACAUGGAGGGGAAUGACCAGCACCCAACGUCGAGGGAGGAAGAGAAGAUCCAAGGGCAAUAUUGUCCAUGAUGGCAUUCUAGCGA…
osa-MIR2096-3p	CCUGAGGGGAAAUCGGCGGGA	None	GACGCCGCACUGCCGAUUUCCCCCUCGGGCGAGCCAUCGGAGCGGGGGCCGUUGGCUCCCAAAGCAGACGCGAGAAUUCACUGAAAUUACCGCGCCAUCUUAUCUCCGCAAGUUGAAGAAUAUAAUUCGGGCGCAGUAAUUUUUAGUGAAUUCAUGUGUCUACUACUACAUAUGUCUGCUUGGGAGCCAACCGCGUUUCGAUGGCUCGCCUGAGGGGAAAUCGGCGGGAGGCGUUUG
osa-MIR528-3p	CCUGUGCUUGCCUCUUCCAUU	MIR528	AGUGGAAGGGGCAUGCAGAGGAGCAGGAGAUUCAGUUUGAAGCUGGACUUCACUUUUGCCUCUCUCUCCUGUGCUUGCCUCUUCCAUU
osa-MIR1319b	CCUUUAAUAUAUUAUAGGUGUCGG	MIR1319	AUAGGUGCCGGUUUUUUAAAAAAACCCGACACCUUUAAUAUAUUAUAGGUGUCGGUAAAUUAAAAAUCGGCACCUAUAAUAAAUUAUAGGUGUCGGUUUUUUUAAAAACCGGCACCUGU
osa-MIR1865-3p	CGAAGAAUCGCAGUCACUAGUUGU	MIR5271	CUCGAACUACUGCUAGUGAUGGUGAUUCUUCGACACAGUAUUCGGCGAGUUUUGGGCUUCAUCAUGCGGUGCUCGACAUGGUGACGAAGCCUGAACUUGCCAAAGACUGUCGAAGAAUCGCAGUCACUAGUUGUAAUUUGACUC
osa-MIR156l-5p	CGACAGAAGAGAGUGAGCAUA	MIR156	GCUAGGGAGCCGACAGAAGAGAGUGAGCAUAUAUAGUUCUUUCCUUGCAUAUGUGGUCAUAUGUGUGUUGACUGAAGAGAUACAUAUAUAUAGAGAGAGAGAGUUCAUGUGCUUGAAGCUAUAUGUGCUCACUUCUCUUUCUGUCAGCAAAUUAUC
osa-MIR11342-5p	CGAGACGAAUCUAACGAGAUA	None	UCCGGGCUAUUAAAUAGCCCUCCGAAAUCUUGCUAUUUAGCAGUAUUAAACGUAGAUUACCGACAAAACUCAUUCCAUAACCCCUGGGCUAUUUUGCGAGACGAAUCUAACGAGAUAUAUUAAUCCAUGAUUUGUUGCAGUGAUGCUACAUUGAUCAUUCGCUAACUAUGGAUUAAUAUACCUCGUUAGAUUCGUCUCGCAAAAUAGCCUAGGGGUUAUGGAAUGGGUUUUGUCAGUAAUCUACGUUUAAUACUCUUAGAUAGCAAGAUUUUGGAGAGCUAUUUAAUAGCCCG
osa-MIR5160	CGAGAUCGAUGGUAUAUUUCUG	MIR5160	CUUUUUGCAGAAAUAUACCGUCGAUCUCACAUAACCAUUGAGCAUGACGUCGUGGGCGGUAUCGUGCAGGGAAAGCCGGUCUCGCUGAUUGAAAUAGCGAUACCGGACUGCCACCGAUUCAAUUAGUGAUUAAUUAUCAUGAUUAGCGAUUAAUUAAUUAAUUAUUAAUCACUAAUCAGGAUAAUUAGUCACUAAAUAUUAUUAGUUAAUAGUUAAUUAGGUAAUUAAUCACUAAUUAAAAAGUGGAGAUCAUUGCAUCAGUGAGACAGUGUCGCUGUUUCAAUCAGCGAGACCGCUCUUCCGUUCCGCGAGACUGCGCGGUCUCGCCCUUUUGCGCAACGGUUGUGCGAGAUCGAUGGUAUAUUUCUGCAAAACAAUUU
osa-MIR5793	CGAGGACGAGAUACAGUGCAG	None	ACCCGAGGACGAGAUACAGUGCAGCAUCGCGGGACGGAAAUCUUCCUUUGCGUGUACCUUCUCUUGUCCCAUCCUGGU
osa-MIR1861b	CGAUCUUGAGGCAGGAACUGAG	None	UUGCAUAUUCUUAGGCCCGAUCUUGAGGCAGGAACUGAGUAGUUCGUGAACUCGCUCUAUGUUGUUCGUUCACCCACUAUUCGGUUCCUGUCCCAAGAUCGAGUCUGUGAAUAUACAA
osa-MIR1861f	CGAUCUUGAGGCAGGAACUGAG	None	UGCGUAUUCUUAGGCCCGAUCUUGAGGCAGGAACUGAGUAGUUGUUGAACUUGCUCUAUGUUGUUCGUUCACCCACUAUUCGGUUCCUGUCCCAAGAUCGAGUCUAUGAAUAUACA
osa-MIR1861i	CGAUCUUGAGGCAGGAACUGAG	None	GGCCCGAUCUUGAGGCAGGAACUGAGUAGUUGGUGAACUCGCUCUAUGUUGUUCGUUCACUUGCUACACGGUUCCUGUCCCAAGAUCGAGUC
osa-MIR1861l	CGAUCUUGAGGCAGGAACUGAG	None	UCGUGUUGCAUAUUCUUAGGCCCGAUCUUGAGGCAGGAACUGAGUAGUUGGUGAACUCGCUCUAUGUUGUUCAUUCACUCGCGACACGGUUCCUGUCCCAAGAUCGGGUCUGUGAAUAUACAAAUGUGA
osa-MIR1861c	CGAUCUUGUAGCAAGAACUGAG	MIR1861	CGGUGUUGCAUAUUCUUAGACCCGAUCUUGUAGCAAGAACUGAGUAGUUCGUUAACUCGCUACGCGGUUCUUGUCACAAGACCGAGCCUGUGAAUAUGCAAAGGUGG
osa-MIR1861n	CGAUCUUGUGGCAGGAGCUGAG	None	GCGUGUUGUAUAUUCUUAGGCCCGAUCUUGUGGCAGGAGCUGAGUAGCUGGUGAACUCGCUUUAUGUUGUUCAUUCACUCGCUACACGGUUCCUGUCCCAAGAUCGAGUCUGUGAAUAUGCAAAUGUGA
osa-MIR5534b	CGAUGACAACAGCUAGAAUGG	MIR5534	AACUUUGUUCGAUGACAACAGCUAGAAUGGCCGCGGCGACGGAGGAUUGUCCCCCGAUGAGGCCGCCAUUCUAGCUGUUGUUGUCGAGACGCUAAAGU
osa-MIR5072	CGAUUCCCCAGCGGAGUCGCCA	None	GCUGAAUAGAUCGAUUCCCCAGCGGAGUCGCCAAAAAUCGUGUUGGCAACUUUUUUGACAAGUCGACAAGCACGAU
novel0018	CGAUUUGUUGUUUUGAAUCUC	None	CGAUUUGUUGUUUUGAAUCUCCAGGCUAAAAUCAUUGCUGUUCAAGAGGUUUUCUACCCAUUACGGGAUAUUGUCGAUCCAGUCCUGUUUUUCUUCCUGAAGCCUCUGGUUCCUAUGGCAAUUUCUUCCUCAAAAUUACAAGUGAAUUAAUCUUUGUAGGUUGGAUGCAUUGAGAAUUUGUGAUGGUUAACGUUUGGGCUGUACAAAAGAACGGCGAG
osa-MIR390-3p	CGCUAUCUAUCCUGAGCUCC	MIR390	GGUAUGGAACAAUCCUUGAAGCUCAGGAGGGAUAGCGCCUCGAAAUCAAACUAGGCGCUAUCUAUCCUGAGCUCCAUGGUUUGUUCUUACC
novel0011	CGGGAAGAGAAGAAUUGCGUG	None	CGGGAAGAGAAGAAUUGCGUGCUUCUCCUUUUCCUUGUGCUUCCCAUGCCAAACUAAAAACCAAAGAGGACGAGGUGGAGAAGGACUUCUUCUCCCUCUCCUGAA
osa-MIR1861h	CGGUCUUGAGGCAGGAACUGAG	MIR1861	UUCUUAGGCCCGGUCUUGAGGCAGGAACUGAGUAGUUGGUGAACUCGCUCUAUGUUGUUCGUUCACUCGCGACACGGUUCCUGUCCCAAGACUGAGUCUGUGAA
osa-MIR1861j	CGGUCUUGAGGCAGGAACUGAG	MIR1861	AUAUUCUUAGGCCCGGUCUUGAGGCAGGAACUGAGUAGUUGGUGAACUCGCUCUAUGUUGUUCGUUCACUCGCGACACAGUUCCUGUCCCAAGGCUAAGUCUGUGAAUAU
osa-MIR1861e	CGGUCUUGUGGCAAGAACUGAG	MIR1861	GCAUAUUCUUAGGCCCGGUCUUGUGGCAAGAACUGAGUAGUUCGUUAACUCGCUACGCGGUUCUUGUCACAAGACCGAGUCUGUGAAUAUGC
osa-MIR1861k	CGGUCUUGUGGCAAGAACUGAG	MIR1861	GCAUAUUCUUAGGCCCGGUCUUGUGGCAAGAACUGAGUAGUUCGUUAACUCGCUACGCGGUUCUUGUCACAAGACCGAGUCUGUGAAUAUGC
osa-MIR1861m	CGGUCUUGUGGCAAGAACUGAG	MIR1861	UUGCAUAUUCUUAGGCCCGGUCUUGUGGCAAGAACUGAGUAGUUCGUUAACUCGUUACCCGGUUCUUGUCACAAGACCGAGUAUAUGAAUAUGCAA
osa-MIR2098-3p	CGGUUUGUCAAGCGGAGUGC	MIR1023	CAGUCUUGUGCCAUUCCCGUGGAGGCAGCCGAUGAGGAUUAACGGUUUGUCAAGCGGAGUGCACUUCUAAUG
osa-MIR1851	CGUCUGGGAUGGCAUUUUGGC	None	CAGAGUGUCUUCGCCAAAAUGCCAUCCCGAACAGAAAUGCCACUUCCUCUUCUUCCUCCAUCCUGCGCGUGAAGAGCUCGCCUGCGGCCAUGGCUAGCUCCCUCCCUGCCAUCGCCGCCGCACGGGCAGCGGAGCCCGCGGCGCAGUGGCGACUCUUCGGUUGACGGCGGCUGGCUACGCGGUGGCAACGAGGAGGCGGCGGCGGCCAGGAGCUGCUCCACCGGCCCCACGCGCACGCGCGCCGGCGGGAUCCGCGCGUCGUCGCCGGAGUCCUUCCGCGACGACCUCAGCUGCACAGGCGUUGGCGGGGAUGGCAGGGAGGGCAGCGCCCCGAUCGCCGUCGGCAAGGCGGCAUCGGCGCGGCGGUGGAGAUGGCCAUGGCCGCCGGCGAGCUCUUCA…
osa-MIR6249a	CGUGAAGAGCUCGCCGGCGGC	None	CCAUCCCGCGCGUGAAGAGCUCGCCGGCGGCCAUGGCCAUCUCCACCGCCGCGCCGAUGCUGCCUUGCCGACGGCGAUUGGG
osa-MIR6249b	CGUGAAGAGCUCGCCGGCGGC	None	CCAUCCCGCGCGUGAAGAGCUCGCCGGCGGCCAUGGCCAUCUCCACCGCCGCGCCGAUGCUGCCUUGCCGACGGCGAUUGGG
osa-MIR812o-5p	CGUGUUCAACGUUUGACUGUC	MIR812	GGUUUUCGUGUUCAACGUUUGACUGUCUAUCUUAUAUGAAAAUUUUUUUAUUAGUAUUUUUAUUAUUGUUAGAUGAUAAAACAUGAAUAAUACUUUAUGCAUGACUUAUCUUUUUAAUUUUUUUCAUAAUUUUUUUAAAUAAAAUGAACGGUCAAAUGUUAGACACGGAAACU
osa-MIR1428a-5p	CGUUUUGCAAAUUCGCAGGCC	None	GGUUAGUGCGUUUUGCAAAUUCGCAGGCCCUAUCUUGUGGUAUGAACUGAGUACGCGAUGAUUUAUCCUGCGUAUUGGGGGCUUACCAUAAGAUAAAGCCGUGAAUUUGCAAAACGUUCA
osa-MIR5337b	CUAGAACGGCAAGCAAUUUGA	None	CCUCCAUUUCAAAUUACUUGUCGUUCUAGCUUUGCCACUAGUCAAACAUUUCUAUUUUUCACCAUCCAUUUUUGGAAAUUCGUGUAGGUUAACAUGCAAUAUAUAUUAUGGAAGUAUUUCUCAUGGUGAAUCUAAAAACAUAAACCUUAUGAUGUUAAACUAUAUGAAUUUCUACAAGUUGAUGUUCAUAUAAACAUUUGAUUUAGGACAAAGCUAGAACGGCAAGCAAUUUGAAAUGAGGGGA
osa-MIR1862e	CUAGAUUUGUUUAUUUUGGGACGG	MIR1862	UAUUUCCUUCAUCCCAAAAUGAAAAAAUCUAGUACAUUAUGUGUUUGACAUAUCCUGUACUAGAUUUGUUUAUUUUGGGACGGAGGGAGUAUC
novel0034	CUAGCACUGAAACCUUACGUC	None	CUAGCACUGAAACCUUACGUCAAGUCUCCAACACAUACACUACCUUCCAUAGAAAAAUGGCGUAAGGUUUCAGUGCUAUAG
novel0014	CUAGCCCGGUCUCUGUGUGUU	None	CUAGCCCGGUCUCUGUGUGUUAAAUGUUCUCGACAGCAACUGUAUAUAUAUGUGCCAGUACCCUAGGUUCUCUUUAUUGGGCUAGUUCUAGCAACAAACGCAGGAUGUAAUCGAUUCAUGAUGCCUCCUAAACCUAGCUAAAACCUGACAAAAGCGAAAUUAAGUUCAUUAUGGUUUCAGAUUGAAGGGGAGAGGGAAGUUACAGAAGCAGCAAGAGGCAGGGUGGUGGGGAAGGGUUUUAUAUUGAGAUGUGGUAGCUGGAU
osa-MIR413	CUAGUUUCACUUGUUCUGCAC	None	ACGGCUAGUUUCACUUGUUCUGCACAUGUGGAAAACAGUUAGCACUCUAUCUGAGUCGUAAUCCCAAGCAUUAUUACAGAAAAAUAAAAGUGCAUUACAAAGAAGUCAGACAU
osa-MIR2929	CUCAAGGGUGUUUGUGAAAUA	None	GGCGGAGCCAUGAAUUUUUGUCAUGUGGGGCCGACUAUUAAUACUUCACAUUUUAAUGGGAUCAUUUAUGCAAAUCUUAAUGGAUUUACACAUGAAAAUUUUAAGACUCUCAAGGGUGUUUGUGAAAUAGUUGU
osa-MIR2865	CUCAGCAGUCGACUGUACCGUG	MIR6152	GAUCUGAAUCCUCAGCAGUCGACUGUACCGUGCCUUUGUCAUUGAUCCACAUGUUAGUGAAAAAGGCACGGUGCAGUGACUGCAGAGGAUCUCAAUCCGGA
osa-MIR5516a	CUCAUUGCUUCGGUAGGCUGG	MIR5516	GGAGGUGGGAGUCAAACCAUAUCAGUUUCCGUGGGAGUGAGAAGCAUGGGGAAAUUUAGCCCAACUCAUUGCUUCGGUAGGCUGGCGACCAAUUC
osa-MIR5516b	CUCAUUGCUUCGGUAGGCUGG	MIR5516	UCUCAGUUUCCGUGGGAGUGAGAAGCAUGGGGAAAUUUAGCCCUACUCAUUGCUUCGGUAGGCUGGCGA
osa-MIR2118o	CUCCUGAUGCCUCCCAAGCCUA	MIR2118	GGAAGAGGAAGAAAAGAGGGCCAAGGAGCAGUGGGCAUGGGGACAUGAAGGAAUGCUUAAGCCCCUCUCCAAUCCUCGCAUGAGAUUGGAGAUGGAGUUAUGAGUUCUCCUGAUGCCUCCCAAGCCUAUUGUUCCUUGGUGCUCCUUCCUCUUCC
osa-MIR531b	CUCGCCGGGGCUGCGUGCCG	MIR531	CCGAGCCUUGCUCGCCGGGGCUGCGUGCCGCCAUAGCUGGUGCGCAUCCCCGUCGAGCGUUGCUCGACG
osa-MIR531a	CUCGCCGGGGCUGCGUGCCGCCAU	MIR531	GGCGCCGCCGAGCCUUGCUCGCCGGGGCUGCGUGCCGCCAUAGCUGGCGCGCAUCCCCGUCGAGCGUUGCUCGACGGUGCC
osa-MIR531c	CUCGCCGGGGCUGCGUGCCGCCAU	MIR531	GGCGCCGCCGAGCCUUGCUCGCCGGGGCUGCGUGCCGCCAUAGCUGGCGCGCAUCCCCGUCGAGCGUUGCUCGACGGUGCC
osa-MIR2924	CUCGCUUGCUCCGGCCGCCAC	None	UGUCAUCGUCCUCUGCAGCCUUACCCCUCGUUUGUGCCGUGGUCGCCGCCUGCUAGAGAUGCGUGUGGAGCUCAGCCUUGCCCCUCGCUUGCUCCGGCCGCCACCGCUCCGCCGGCCUGC
osa-MIR11342-3p	CUCGUUAGAUUCGUCUCGCAAA	None	UCCGGGCUAUUAAAUAGCCCUCCGAAAUCUUGCUAUUUAGCAGUAUUAAACGUAGAUUACCGACAAAACUCAUUCCAUAACCCCUGGGCUAUUUUGCGAGACGAAUCUAACGAGAUAUAUUAAUCCAUGAUUUGUUGCAGUGAUGCUACAUUGAUCAUUCGCUAACUAUGGAUUAAUAUACCUCGUUAGAUUCGUCUCGCAAAAUAGCCUAGGGGUUAUGGAAUGGGUUUUGUCAGUAAUCUACGUUUAAUACUCUUAGAUAGCAAGAUUUUGGAGAGCUAUUUAAUAGCCCG
osa-MIR2095-5p	CUGAUAAUUUUACGAUGAAUAG	None	GUGAAACUGAUAAUUUUACGAUGAAUAGAAGGUUAUAGAUGUAGUGACUAAUUUAAUCUUCCAUUUAUGAUAAGUAUAAUACUCACA
osa-MIR408-3p	CUGCACUGCCUCUUCCCUGGC	MIR408	GGGAGUUCUGUGAUUGGAGAGGAGAGGAGACAGGGAUGAGGCAGAGCAUGGGAUGGGGCUAUCAACAGAUGUAGAUUAUUCCUUGCACAAGAGAUGAUGAUGAGCUGUGAAUGAGUUCUGAGAGAUGGCUGGUGUUGUUGUUGCUCCCUCCCCUGCACUGCCUCUUCCCUGGCUCCCCUGCACACCUCUCUCUCUCUCUCUCUCUCUCUGUGU
osa-MIR5798	CUGGACUACAAGAUCCCGGAU	None	UUGAGAGGCAGUCCGUGCUAUGUGGCGGUCAUAGGGAGCGCAUUUGGCAAGCUUGAGCGUUGUGGUGGCAGUACUCUCUAAGUAAUUUCCAUUGCAGUGUUCUUACGAAAGUUGCUAGGCACCCUGCUGGACUACAAGAUCCCGGAUUCCAUCUCCC
osa-MIR3980b-3p	CUGGCCGAGGCCGUCGAUUCU	None	GCGGCGUCUUCCUCUUCUUCACCUUAGGAGAAUCGACGGCCUCAGUCAGGGGCGCCUUCCCCUUGAGCUCGGGAGACGCGUUCUGCUUUGGCUGGGGGCGCAGGCUCCGGCGGGCCCUCAUCAUCACCGGAGUCAGACACUUCGUCCUGGCCGAGGCCGUCGAUUCUCCUAGCGGGAAGAGGAAGACGCCGC
osa-MIR3980a-3p	CUGGCCGAGGCCGUCGAUUCU	None	GCGGCGUCUUCCUCUUCUUCCCCUUAGGAGAAUCGACGGCCUCAGUCAGGGGCGCCUUCCCCUUGAGCUCGGGAGACGCAUUCUGCUUUGGCUGGGGGCGCAGGCUCCGGCGGGCCCUUGUCGUCACCGGAAUUAGACACUUCGUCCUGGCCGAGGCCGUCGAUUCUCCUAGCGGGAAGAGGAAGACGCCGC
osa-MIR529a	CUGUACCCUCUCUCUUCUUC	MIR529	GAAGAAGAGAGAGAGUACAGCCUUAGUUCAGAUCACAUAUGACUAUCUUUUGCGAGUCUGAUCGAUACUCUGAUGAAGGCUGUACCCUCUCUCUUCUUC
osa-MIR11344-3p	CUGUGAGGUACCGGUACCUAA	None	GCCUAACAAAAAUUAUCUCGAGAUAUCGGUACCUCAUGGUACUGUGAGGUACCGGUACCUAAGGUACUUUUUGUUGGGCC
osa-MIR2095-3p	CUUCCAUUUAUGAUAAGUAU	None	GUGAAACUGAUAAUUUUACGAUGAAUAGAAGGUUAUAGAUGUAGUGACUAAUUUAAUCUUCCAUUUAUGAUAAGUAUAAUACUCACA
osa-MIR3979-3p	CUUCGGGGGAGGAGAGAAGC	None	GGUUUUCUUGGAUCUCUCUCUCCCUUGAAGGCUAUCUCAUGGAGGUUUGAUGUACACCAUUGUUGCCUAAGAAACUGAGAAAGCCUUCGGGGGAGGAGAGAAGCCAAGCAAGCC
osa-MIR159f	CUUGGAUUGAAGGGAGCUCUA	MIR159	GAAGAAGAAGACGAGCUCCCUUCGAUCCAAUCCAGGAGAGGAAGUGGUAGGAUGCAGCUGCCGGUUCAUGGAUACCUCUGCAGUGCAUGUCGUAGGCUUGCACUUGCAUGGGUUUGCAUGACCCGGGAGAUGAACCCACCAUUGUCUUCCUCUUAUGCUUGGAUUGAAGGGAGCUCUACACCUCUCUC
osa-MIR2275d	CUUGUUUUUCUCCAAUAUCUCA	MIR2275	UUGUUCAGGCACUGGAAGUGAGAAUUGGAGGAAAACAAACUGAUUGCUGGUUGUUGUUUGCAACAGUGUGGCAAACAAUGUUCAGCUUGUUUUUCUCCAAUAUCUCACCUUCAGGUUGAUUGCUUGA
osa-MIR2931	CUUUAUUGUUGAUGUCAAAA	None	AAAAAACAAUGUUUGCCACUUCUUUAUUUUAUUGAUGCAUUUAUGUCUUUAUUGUUGAUGUCAAAAAUUUAUCGAUCAGCGGUUGCAUUGAAAAUUUAGCUUGAAGUUAUAUAUAUAUUGAUAUACUUGUGGUACAAUUAUGAACCCCCUCCAU
osa-MIR11343-5p	CUUUCUAGCGUUGCCCACAUU	None	UCUCCGUUUCAUACUAUAGACUUUCUAGCGUUGCCCACAUUCAUAUAUGUGUUAAUGAAUCUAGAUAUAUAUGUGUGCCUAGAUGAAUCUAUAUGAAUGUGGGCAAUGUUAAAAAGUCUUAUAAUCUGAAAUAGAGG
osa-MIR5533	CUUUGCCAGAAGCCCUCAUGG	None	CUCCCUGACUCCUCUUUGCCAGAAGCCCUCAUGGCAGCUGUUGAGAGAGGUGCUCAUGCACCUCAGAUGGGGAUACGCCAAGCAUCCUUAUUUUAUAGCUGCCAUAGCAAUUCCCUGAUAAGGAUGCUUGGCGUAUCCCCAUCUGCUGGCAGCUAUAAAAUUUAUAGCUGCCAUAGCAAUUCCCUGAUAAGGAUGCUUGGCGUAUCCCCAUCUGAGGUGCAUGAGCACCUCUCUCAACAGUUGCCAUGAAGGCUUCUGGCAAAGAGGAGUCAGGGA
osa-MIR1882e-3p	GAAAUGAUCUUGGACGUAAUCUAG	MIR1882	CCAAUAUCCUAGAUUGCUUUCAAGGUCAUUUCUUUAGGGAACCCCAUUCCCAUAAAUUCAGUAUCCAAAGCUGGUUGCUGUAUCUAUGGGAAUAAGGGUUCCCUUACGAAAUGAUCUUGGACGUAAUCUAGGAGUUUGCUG
osa-MIR5076	GAAAUGGGAGCAGAGCAGGUUU	None	CAUCUGAUCCCAGCCUUCUAUUGCUUUAUUUUCAGUCAAUUCAUCUACUUGUGUAAGAAGAGUAGAGUUUGAGUAUCUAGCAGGGUUGAGUAUACAUUUGCCAAAUAAUUUUGCUGUUAUUGAACUUAUCUAUAUUUAUACUAUGCCAAUGAAUUCGAAUUUUUGACCUUUUCUCUCCAGCAUGACUCUCUUGACUCGAAAUGGGAGCAGAGCAGGUUUGAAAAAAGAU
osa-MIR812o-3p	GAACGGUCAAAUGUUAGACACGGA	MIR812	GGUUUUCGUGUUCAACGUUUGACUGUCUAUCUUAUAUGAAAAUUUUUUUAUUAGUAUUUUUAUUAUUGUUAGAUGAUAAAACAUGAAUAAUACUUUAUGCAUGACUUAUCUUUUUAAUUUUUUUCAUAAUUUUUUUAAAUAAAAUGAACGGUCAAAUGUUAGACACGGAAACU
osa-MIR1872	GAACUGUAAGUCUGUGACGGGUAA	None	UAAUAUCUCAAUGCUUGUGGAGACUUAUGGUUGAACUGUUGAACUGUAAGUCUGUGACGGGUAAACGAGCAUGUACCC
osa-MIR5499	GAAGGAAGAAUCGUUAUGGAA	None	UUCUGCUGUUCCAUGUUCGAUUCUUCAUUUGGGGAUCUAACAUCAGCGGGAACCUUAAGUCUUCUUCACAUAUCCAUUUGAUGGAUAGAUUGCCGAAGGAAGAAUCGUUAUGGAAUGAUGCAGAU
osa-MIR5074	GAAGGCCACCGUCGGGAUCGC	None	CGUCAUUCGGGAAGGCCACCGUCGGGAUCGCCAAGUCGUCGCCGUCCCCGUCCGCCGCUUCGCCGUCGCCGAAGAUCGCCGGAGCACCGUCGCCGCCGUCGACCCGAUCUCCGCCGCCGCUUCUUCCUCGUCGCCG
osa-MIR11336-3p	GAAUAUGGGAAAUGCUAGAAAGUCU	None	UACUCCCUCCGUUUCACAAUGUAAGACUUUCUAGCGUUGCCCACAUUCAUAUAGAUGUUAAUGAAUCUAGGUAUAUAUAUGUGUCUAGAUUCAUUAGCAUCUAUAUGAAUAUGGGAAAUGCUAGAAAGUCUUACAAUAUGAAACGGAGGGAGUA
osa-MIR166j-5p	GAAUGACGUCCGGUCUGAAGA	MIR166	UGAUCCAUGGCUGUUGAGAGGAAUGACGUCCGGUCUGAAGAUCGCCGUCCCCAGGCGGUGGCUUCGGACCAGGCUUCAUUCCCCAUGACUCAUGGAACCC
osa-MIR417	GAAUGUAGUGAAUUUGUUCCA	None	UUUGGUACAAAUUUGAAUUCUUAAAUCUCUUAUAUUAUGAUAUGAAUGUAGUGAAUUUGUUCCAUG
osa-MIR2871a-5p	GACCGUAGAAACUAGCAUAGAAAA	MIR2871	CAUGGUGACCGUAGAAACUAGCAUAGAAAAAAGUAGAUAUCUCAAGUGACUUUGUUCAUUUACGUUGGGAUAGACAAGUAACUACCUUUUCUAUUUUAGUUUCUAUGGUCACUUUGGUGGC
osa-MIR812p	GACGGACGAUUAAAGUUGGGCAUG	MIR812	CCUAUUUUAAGUGCAGCCAUGAUUUUCCGUGCACAACUUUAAUCGUCCGUUUUACUUGAAUUUUUUUUGAAAAAAAUGAAAAAGUAAGUCACGUAUAAAGUACUAUUCAUAUUUUAUCAUCCCAUAACAAUAAAAAUGCAAAUUAUAAAAAAAAUUCAAAUAAGACGGACGAUUAAAGUUGGGCAUGAAAACUUAUGGUUGCACUUAAAAUGGG
osa-MIR812a	GACGGACGGUUAAACGUUGGAC	MIR812	ACCUCCGUCCCAAAAUAAGUGCAGUUUUACACUAUUCAUCUCCAAAGUUUGAUCGUUCGUCUUAUUUGAAAAUUUUUUAUGAUUACUAUUUUUAUUGUUAUUACAUGAUAAAACAUGAAUAGUAUUUUAUGUGUGACUAAUUUUUUUAAAAAUUUUCAUAAAUUUUUCAAAUAAGACGGACGGUUAAACGUUGGACACGGAUUUUCACGGCUGCACUUAUUUUGAAACGGAGGU
osa-MIR812b	GACGGACGGUUAAACGUUGGAC	MIR812	GUAUCCGUAUCUACGUUUGACCGUUCGUCUUAUUUGAAAAUUUUAUGAAAAGAUUAAAAAAAUAGUCACGCAUAAAGUAAUAUUCAUGUUUUAUCAUCUAAUAACAAUAAAAAUACUAAUCAUUAAAAAUUUUCAAAUAAGACGGACGGUUAAACGUUGGACACGAAUAC
osa-MIR812c	GACGGACGGUUAAACGUUGGAC	MIR812	GGUUUCCGCGUCUAAUGUUUGACCGUCCAUCUUAUUUGAAAAAAAUUAAAAACAUAAGUCAUGCAUAAAAUAUUAUUCAUGUUUUAUCAUUUAACAAUAAUAAUAACACCAAUCAUAAAAAAAAAUUAUAUAAGACGGACGGUUAAACGUUGGACACGGAAACC
osa-MIR812d	GACGGACGGUUAAACGUUGGAC	MIR812	CGUAUCCAACAUUUGAUCAUCUGCCUUAUUCGAAAAAUUUAUAAAAAAAAACAAGUCACGCAUAAAGUAUUAUUCAUGUUUUAUCAUAUAAGAACAAUAAAAAUACUAAUCAUAAAAAAAGUAAAUAAGACGGACGGUUAAACGUUGGACACG
osa-MIR812e	GACGGACGGUUAAACGUUGGAC	MIR812	GUUUUAGUGCCCAACUUUGACCGUCCGUCUUAUUUGAAAAUUUUUUUAUUACUAUUUUUAUUGUUAUUAGAUGAUAAAAUAUAAAUAUUACUUCAUGCGUGACUUAAUUUUUAAAAAAAUUUCAUAAAAUUUUUAAAUAAGACGGACGGUUAAACGUUGGACACGGAAAC
osa-MIR7693-3p	GACGUCCAUCGAUGAAGAGCGA	MIR477	GGGCGAUGAGGAAUCUUCUGGAAGGUGUGGUGCCACUCCGGCAGUCGCAGCCUCCUCAACAUGGGAAUGGCGACAGUUGGGUUGAGGAGGCUAGAGGUUUCCGCUCUUCAUCGAUGGCUGUCUGUCCUUGCCUCCUCGGCCCUCGCUGCCGAUGAAGAACAAGAAGUUAUCCGGCGGCGAGGGCCGAGGAGGUGAGGACGGACGUCCAUCGAUGAAGAGCGAAAACCUCCAGCCUCCUCAACUCAAUUGCCGACAUUCCCAUGUUGAGGAGGCUGCCACUGCCGGAGUGGCACCGCACCUUCCAAAAGAUUCCUCAUCGCC
osa-MIR11336-5p	GACUUUCUAGCGUUGCCCACAUUC	None	UACUCCCUCCGUUUCACAAUGUAAGACUUUCUAGCGUUGCCCACAUUCAUAUAGAUGUUAAUGAAUCUAGGUAUAUAUAUGUGUCUAGAUUCAUUAGCAUCUAUAUGAAUAUGGGAAAUGCUAGAAAGUCUUACAAUAUGAAACGGAGGGAGUA
osa-MIR1858a	GAGAGGAGGACGGAGUGGGGC	None	UCCCGUCAUCGCUGCCGGCAAAGGGAGGGGGGGUGCCGCAACAAGGAGAGGAGGACGGAGUGGGGCGAGUGGAGCGUCAAAGGGGAUGUCAUCGCCGCCGAAUCUGCUCGUGGGACAUCCCCUUCGAUGCUCCACUCGCCCCAAUCCGUCCUCCUCUCCUUGUUGCGGCACCCCCCUUCGCUGGCAGCGACGACGGCCUC
osa-MIR1858b	GAGAGGAGGACGGAGUGGGGC	None	UCCCGUCAUCGCUGCCGGCAAAGGGGGGGGUGCCGCAACAAGGAGAGGAGGACGGAGUGGGGCAAGUGGAGCGUCAAAGGGGAUGUCAUCGCUGCCGAAUCUGCUAGUGGGACAUCCCCUUCGAUGCUCCACUCGCCCCAAUAUGUCCUCCUCUCCUUGUUGCGGCACCCCCCUUCGCUGGCAGCGACGAUGGC
osa-MIR6253	GAGGAAAGUGGGCAGUUGGGUU	None	AUAUCAAUUAGAGGAAAGUGGGCAGUUGGGUUAAGCUUAUUCUGUUUUCUCCAACAAUCAUUUUCCUCUCAUUAGACCU
osa-MIR5149	GAGGAGCUGUGACGAUUUGGGA	None	CAUAUAGGUCCCAAAUCGCAACAACUCCUCCAAAAUCCUACGUGGCGCUGAUGUGGCGUGCCACACGAACGUGACGUGGCAUUUAAAAAUUUUCCUUUUCCUUUUUUUUCUUUUCUUCUUCUCUUUUUUUUUCUUUUAUUCUCUUCUCUUUUCUCUGUGACCUGAGCAACCCGUGUAGCGGUGGCCUAUAGCUGCAGUGAGAGCAAGAAAAGGAGAAGAAAGGAAAAAAAAGAGAAUAAAAAAGGGAAAUGAAAAUUUUUUAAGUGGGUCUCAUUUGUCAUUCAAUAUUAUGCCAUGUCAUGUCUGUGUGUCAUUGCCACAUCAGUGCCAUGUAAGAUCCUGGAGGAGCUGUGACGAUUUGGGACCUACAUGACAC
osa-MIR5505	GAGGAUUCGGUAUUGAUCGCUA	None	CAUUGGCACUAUGGCGCAUGUAUGUUGAGUUCUUGAAGCAUUGCCGAUAUCGAUAUAUAUUUCUUUGCAUGGGACAGUAGCCUUUUCUGCGGCGGAUCGUUUCCUUUUCUCCAAUCAUAAAUAACCUGAUCUCUUUCUUUGUCUUUCAUCAAAUAAGUACAAGAAUUGCAUAGAUGAGGAUUCGGUAUUGAUCGCUAAAAUGCGAGAA
osa-MIR1866-5p	GAGGGAUUUUGCGGGAAUUUCACG	None	CUUUUGCACGGAGGGAUUUUGCGGGAAUUUCACGGGAAUUGAGUUGAUUCCUGAAAUUCCUGUAAAAUUCUUGUGUUCCAAAGGA
osa-MIR171g	GAGGUGAGCCGAGCCAAUAUC	MIR171_2	GACAUGGCAUGGUAUUGACUUGGCUCAUCUCAGCAACAGCAAACUGCAUGCAGCGCUGGAGGUGAGCCGAGCCAAUAUCACUUCAUGUC
osa-MIR167d-3p	GAUCAUGCUGUGCAGUUUCAUC	MIR167_1	CAUUAGGAGCUGAAGCUGCCAGCAUGAUCUGAUGAGUGCUUAUUAGGUGAGGGCAGAAUUGACUGCCAAAACAAAGAUCAGAUCAUGCUGUGCAGUUUCAUCUGCUUGUG
osa-MIR7692-5p	GAUCCAAAAAAGUGCCACGUGAGC	MIR1520	CGUCCAAACAAGUCCUCCAAAUUAAUUAUUUGGGUUAAUAUAGUUCUUGGAUCCAAAAAAGUGCCACGUGAGCAUGCCAAGUCAUCCUCACAUGCAGCGGUAUGAAUGAAAUGACCAUUCUACCCUUAUAUACCACCUAGAAAAGAAAGAAAAAAAAGAAGAUAAAUGUUUUCACACGUGUAUGUUCGUUUUAGAAUUGUCACUUACGAUUGUUGCUGGCCUGUUAUUUUUUUCUGUUUGUGUUUUUUCUUUCUUUUUUAUAUGGUAUAUAAAGGUAGAAUGGUCAUUUCAUUCAUACCGCUACAUGCGAGGAUGACUUGGCAUGCUUACGUGGCACUUUUUGUGGGUCUAAGGACUAUAUUAACCCAAAUGAUUAAUUUGGAUGACUUGUUUGGUCG
osa-MIR168a-3p	GAUCCCGCCUUGCACCAAGUGAAU	MIR168	CGCCUCGGGCUCGCUUGGUGCAGAUCGGGACCCGCCGCCGCCGCUGCCGGGGCCGGAUCCCGCCUUGCACCAAGUGAAUCGGAGCCG
osa-MIR5792	GAUGACAGCGGUGGUUCGGACAUC	None	CGUCGAUGACAGCGGUGGUUCGGACAUCUUCGGCUUUGUACCUGCUUGGCUUGAUGGCAUCAUCGUUCUUAUCGAUG
osa-MIR172d-5p	GCAGCACCAUCAAGAUUCAC	MIR172	AAACAGUCGGUGCUUGCAGGUGCAGCACCAUCAAGAUUCACAUCGAGUUCAUCCCUAAACGAGAUCGAGGUUGGCUGACUAUAUGUGAUGAGAAUCUUGAUGAUGCUGCAUCAGCAAACGCUCGACUACU
osa-MIR160f-3p	GCAUUGAGGGAGUCAUGCAGG	MIR160	GGAUUAACGCUGCCUGGCUCCCUGAAUGCCAUCCGAGAAGCGUGCCGCUGUGGCCGGCUGCUUCCUGGUUGGCAUUGAGGGAGUCAUGCAGGGUUUGCUC
osa-MIR11339-5p	GCAUUGCCCACAUUCAUAUAG	None	UACUCCCUCCUUUUCAGGUUAUAAGACUUUCUAGCAUUGCCCACAUUCAUAUAGAUGUUAAUUAAUCUAGGCACAUAUAUAUGUCUAGAUUCAUUAACAUAUAUAUGAAUGUGGGCAAUGCUAGAAAGUCUUAUAAUAUGAAACAGAUAAAGUA
osa-MIR2879	GCCAGAUGUGUUAAAAUAAUGACC	None	UGCCCAGACGCGCUCUGGUCAUUAUUCUAACAUAUCCGGAUCAACUGGAGAGAGAAUUUUUAGAAAGGAUGUUUGUGCACUUGUUCAACCUGUUUAACAAUCACAAUCAGAUCACAAAAGAUUAUACUGACACUAAAUUCAUCUGAUCUAGUACUUUAUUUUUCCGCAUAAUGCCUCUUGUUUUGACUACUUGAUCAUUUUUAGAUGUUUGUCAAUGGAUGGCACGAGGGUAAAAGCGCCAUUUAUAAAAUUUAAUCUCUCCAAUUGAGCCAGAUGUGUUAAAAUAAUGACCAUAGUAUGU
osa-MIR3982-5p	GCGCUCCACGUAGGCAACAAU	None	CGAUGUGGCGCUCCACGUAGGCAACAAUUUUGCAUCCGGCCCCCUUUUGCAGGACAGCGUGGUGGUAAUAUUGUACUUAGCCCCUUUGAGCCACAGUACCACCCCGAAACUCCCCGAAAUCCCCAAAUCCCUCCUCCCUCACAGGAGCUCAAAGGAGCUAAGUGCAAUUUUUGGAUGAGGCUGGACGCAAAAUAGUUGCCUACAUGGAGCGCCACGUCG
osa-MIR2104	GCGGCGAGGGGAUGCGAGCGUG	None	ACGGGCGCUCACGGUGGCUUCGACCCUCGUCUCGGCCGCGUGCGGUAGUGCGGGAGGCAUGCCGUGUGUACCGGCGGCGAGGGGAUGCGAGCGUGAGUGCCUCGG
osa-MIR160a-3p	GCGUGCAAGGAGCCAAGCAUG	MIR160	GUGUGCCUGGCUCCCUGUAUGCCACACAUGUAGACCAACCCAUGGUGUCUGGUUGCCUACUGGGUGGCGUGCAAGGAGCCAAGCAUGC
osa-MIR160b-3p	GCGUGCAAGGAGCCAAGCAUG	MIR160	AAGGUUUGGUUUUGAUCGGCUUGAGAGCGUGCCUGGCUCCCUGUAUGCCACUCAUGUAGCCCAAUCCAUGGUGUGUUUGGAUGCUGUGGGUGGCGUGCAAGGAGCCAAGCAUGCGUGCCAUGAUCUCUCUUUCUGCCUU
osa-MIR160c-3p	GCGUGCACGGAGCCAAGCAUA	MIR160	GGAAUGUGCCUGGCUCCCUGUAUGCCACUCAUCUAGAGCAACAAACUUCUGCGAGAGGUUGCCUAUGAUGGAUGGCGUGCACGGAGCCAAGCAUAUUCC
osa-MIR160d-3p	GCGUGCGAGGAGCCAAGCAUG	MIR160	GGGGAUAUGCCUGGCUCCCUGUAUGCCACUCGCGUAGCUGCCAAACUCAGUUGAAACAACUGCCUUCUCCCGGCGAGAUUCAGGCAUUGUGUUCGUACGUUUGGCUCUACUGCGGAUGGCGUGCGAGGAGCCAAGCAUGACC
osa-MIR160e-3p	GCGUGCGAGGUGCCAAGCAUG	MIR160	GUAGGGGAUAUGCCUGGCUCCCUGUAUGCCGCUCGCAUGGCUGCCAACCCAAUGAACUCGAUCUCGUUGUUGGCCGCUGCGUACGGCGUGCGAGGUGCCAAGCAUGGCCCUCUU
osa-MIR444a-5p	GCUAGAGGUGGCAACUGCAUA	MIR444	AUGCAAUUGGGGGCAGCAAGCUAGAGGUGGCAACUGCAUAAUUUGCAAGAAAUUGUUGGCUGAAGAUCAUACCGAUGAUAUUCUUGCAAGUUAUGCAGUUGCUGCCUCAAGCUUGCUGCCUCCUGUUGCCA
osa-MIR444a-5p	GCUAGAGGUGGCAACUGCAUA	MIR444	AUGCAAUUGGGGGCAGCAAGCUAGAGGUGGCAACUGCAUAAUUUGCAAGAAAUUGUUGGCUGAAGAUCAUACCGAUGAUAUUCUUGCAAGUUAUGCAGUUGCUGCCUCAAGCUUGCUGCCUCCUGUUGCCA
osa-MIR156b-3p	GCUCACUCUCUAUCUGUCAGC	MIR156	UUGUCUUGAGAGGGGAAGAGAUCUCUAUGGGUUUUGGAGGUCUGACAGAAGAGAGUGAGCACACACGGUGCUUUCUUAGCAUGCAAGAGCCAUGCUGGGAGCUGUGCGUGCUCACUCUCUAUCUGUCAGCCGUUCACCAUGCCCAAUAUGAUUAAUCUCCUUCUCUCAGUUGACAG
osa-MIR156g-3p	GCUCACUUCUCUCUCUGUCAGC	MIR156	GGCUGACAGAAGAGAGUGAGCACACAGCGGGCAGACUGCAUCUGAAUUACCUGUUGCGAGAAGAAGACGACGGACGCAGCUUGCCGUUGCGUGCUCACUUCUCUCUCUGUCAGCU
osa-MIR156f-3p	GCUCACUUCUCUUUCUGUCAGC	MIR156	AGUUGACAGAAGAGAGUGAGCACACAGCGGCCAGACUGCAUCGAUCUAUCAAUCUUCCCUUCGACAGGAUAGCUAGAUAGAAAGAAAGAGAGGCCGUCGGCGGCCAUGGAAGAGAGAGAGAGAGAGAGAUGAAAUGAUGAUGAUGAUACAGCUGCCGCUGCGUGCUCACUUCUCUUUCUGUCAGCU
osa-MIR156h-3p	GCUCACUUCUCUUUCUGUCAGC	MIR156	AGUUGACAGAAGAGAGUGAGCACACAGCGGCCAGACUGCAUCGAUCUAUCAAUCUUCCCUUCGACAGGAUAGCUAGAUAGAAAGAAAGAGAGGCCGUCGGCGGCCAUGGAAGAGAGAGAGAGAGAGAGAUGAAAUGAUGAUGAUGAUACAGCUGCCGCUGCGUGCUCACUUCUCUUUCUGUCAGCU
osa-MIR156l-3p	GCUCACUUCUCUUUCUGUCAGC	MIR156	GCUAGGGAGCCGACAGAAGAGAGUGAGCAUAUAUAGUUCUUUCCUUGCAUAUGUGGUCAUAUGUGUGUUGACUGAAGAGAUACAUAUAUAUAGAGAGAGAGAGUUCAUGUGCUUGAAGCUAUAUGUGCUCACUUCUCUUUCUGUCAGCAAAUUAUC
osa-MIR156j-3p	GCUCGCUCCUCUUUCUGUCAGC	MIR156	UUGGGGCGGGGCGGGAUCGAGCAUAUGAAAGGCGAGAUUGUUGACAGAAGAGAGUGAGCACACGGCGCGGCGGCUAGCCAUCGGCGGGAUGCCUGCCCCCGCCGCGUGCUCGCUCCUCUUUCUGUCAGCAUCUCUCAUCACUCCCUCCCGCAUCCCCCGCCCCGA
osa-MIR172b	GGAAUCUUGAUGAUGCUGCAU	MIR172	GUGAUUUCUGACGUGGCAUCAUCAAGAUUCACACAUUACAUUGCAUGCAUGCAUAUGUCUAUGCAUCUUUGAGCUUGUUGUUCUGAUCUCAACAACCUAGCUAGCUAAUAUUUCUCUCCUGGCCCUGACCUGCAUGAUGCAUGGUUGCACGCAUGGAGAGAGAAGAGAGAGAUCGAAGCUAAUUAAACGCAUGUGUAUAUAUGUGUGGGAAUCUUGAUGAUGCUGCAUCGGAAAUUAA
osa-MIR166h-5p	GGAAUGUUGGCUGGCUCGAGG	MIR166	GGUGGCUUGUGGGGAAUGUUGGCUGGCUCGAGGUAUCCACAUCUUAAUUCCUCUCCGGCGAUCGAGCCGGCUCGGGCGUGUGGAAGCGUCGGACCAGGCUUCAUUCCUCGCAAGCCGAU
osa-MIR166d-5p	GGAAUGUUGUCUGGCUCGAGG	MIR166	GAAGCUUUUUCACUUUGAGGGGAAUGUUGUCUGGCUCGAGGUGCAUGGAGAAACCUCUGAUCGAUCAGGUUUGAUCUGUAGAGACUGAUCUCGGACCAGGCUUCAUUCCCCUCAAGUAAAGCUCC
osa-MIR166b-5p	GGAAUGUUGUCUGGCUCGGGG	MIR166	GGGAGCCUUUUCAUUUUGAGGGGAAUGUUGUCUGGCUCGGGGCUACUUUUAAUUUCUCUCUCUUUUGAUAUCUUCUUUUCUCGAUCUCCUAGCUUGAUCUUUUGAUCUCUCAAAUCGAUCUUAAGAAAAAGAUCAGUCAAAGAGAUGAGAGUAGAUGUCUGUAGAUCUCGGACCAGGCUUCAUUCCCCCCAAACAGAAGGGCUCCC
osa-MIR166c-5p	GGAAUGUUGUCUGGUCCGAG	MIR166	GGCAGUUGAGGGGAAUGUUGUCUGGUCCGAGACCUAACACCGGGCGGAAUGGCGGAUUCAGCUGCAGCUAAGCAAGCUAGGUGGGGGGUUUCGGACCAGGCUUCAUUCCCCCCAACUCAACUGUU
osa-MIR166a-5p	GGAAUGUUGUCUGGUUCAAGG	MIR166	UGAAGCUAUUUGCUUCUGAGUGGAAUGUUGUCUGGUUCAAGGUCUCAUGCACCUUGCGGUUUUGAGGAUGAUUUGUGCAAGGUUUUUCAUUCCUCUCAUCCGUGGGAUCUCGGACCAGGCUUCAUUCCCCUCAGAGAUAGCUUCA
osa-MIR166e-5p	GGAAUGUUGUCUGGUUCAAGG	MIR166	UGUUUCUGGGUGGAAUGUUGUCUGGUUCAAGGCCCCUUAGGAUGUGUGAUUUUUGAUGGUUUAUGCAUUCAUCUUGAUGCGAACAUCUAUCUCGGAUCUUUGGGUUCUCGAACCAGGCUUCAUUCCCCUCAGAGAUA
osa-MIR171c-5p	GGAUAUUGGUGCGGUUCAAUC	MIR171_1	GUGGGAACGGGAUAUUGGUGCGGUUCAAUCAGAAAGCUUGUGCUCCGAAGGCGAGGGGCUCCACUCUUUGAUUGAGCCGUGCCAAUAUCACGUCGCCUU
osa-MIR171i-3p	GGAUUGAGCCGCGUCAAUAUC	MIR171_1	UAAAAAGAGGUAUUGGCGUGCCUCAAUCCGAAGGCAUGGCUGAUUACAGGCACCUCGACCGAUCUAGCGCAUGCAGCCAUGUUUCUUGGAUUGAGCCGCGUCAAUAUCUCUCCUUGCUUC
osa-MIR166l-5p	GGAUUGUUGUCUGGUUCAAGG	MIR166	GUUAGGUUAAGGGGAUUGUUGUCUGGUUCAAGGUCUCCACAUUGUGCAAAAUGUUCAUUCAUGGAGGCACAGGAUGCUUGGUGAUCUCGGACCAGGCUUCAAUCCCUUUAACCAGCA
osa-MIR2907a	GGCAGCCGAGCGAGGGCCUCGG	MIR2907	GAGCAGCUCUCUCUCCGCCCACUUGGCCACCACGCGGCAGCCGAGCGAGGGCCUCGGGGCAGCUU
osa-MIR2907b	GGCAGCCGAGCGAGGGCCUCGG	MIR2907	GAGCACCUCUCCCUCCGCCCGCUCGGCCACCACGUGGCAGCCGAGCGAGGGCCUCGGGGCAGCUC
osa-MIR2907c	GGCAGCCGAGCGAGGGCCUCGG	MIR2907	GCGCGGCAGCCGAGCGAGGGCCUCGGGGCGAAGCCGCGGGAGAGCCCGAGGGGGUGACGUCAUGCCCCGAGGCCCCCCCCUCCCGCGC
osa-MIR2907d	GGCAGCCGAGCGAGGGCCUCGG	MIR2907	GAGGCACCCCUAUCUCCACCCACGCGGCCGCCACAUGGCAGCCGAGCGAGGGCCUCGGGGUAACUC
osa-MIR818f	GGGAGCAUGUAGGAUGGCCAU	None	GUGGGGGCAUCCCUCACUGUUUUCUGGUAAAGAAAAAUAUAAUGGAUUUUGACUUUUUCUUGCACUGUUAGACCACUCGUCUUAUUAAAAAAAUUUGGAAUUAUUAUUUAUUUUAUUUGUGACUUACUUUAUUAUCCAAAGUACUUUAAGCACAACUUUUCAUUUUUUAAUAUUUGGACAAUUUUUUUUAAAUAAGACGAGUGGUUAAACAGUGCAAAGCAAAAAAUCAAAAUCCCUUAUAUUACGGGAUGGAGGGAGCAUGUAGGAUGGCCAUGCCAU
osa-MIR1437b-5p	GGGAGGAAACAGUGCCUAGUG	MIR1437	CGGAGGAAGGAGGCCGGCGCACAGAGGACGAGAGGUGACGGCGCGUGGGGAGGGAGGAAACAGUGCCUAGUGCGGCGCCGGAGCUCGCCAGCACGCGGAAGGAGGUAGCGGCGGUGGCGGAGCGCCGGCAAGCUCUCCGCGCCCUGGCCGCCGUCCUCCUCACCUCACUCCUGCGUGCUGGCGAGCUCCGGUGCCGCACUAGGCACCGUUCCCUCCCUCCCCGCGCGCCAUCACCGCUCGUCCUCUGUGCGCCGGCCUCCUUCCUCCG
osa-MIR2102-5p	GGGCAAGCCGCCGCCGCCAC	None	CCGAUGGUAGGGCAAGCCGCCGCCGCCACCACCACCGCUGCCAUGCGGAUGACAAACUUCUAGCUCUUCGGAUCCAUGGUGCCGGUUCCGGUGGCGUCCAUGGCGACGG
osa-MIR6250	GGGGAUAGAUCGACGCGUCAAG	None	UGUUUUUUUUCUUUUUGGUUGAAUCGUCCUCUCUUGUUCUUGUUAAGGUGGGGGCACCAAUAUAUCACCAUGGUGCCAGCCAUCUCUGCGAGAAGGGGAUAGAUCGACGCGUCAAGAAAUCGUUUC
osa-MIR396c-3p	GGUCAAGAAAGCUGUGGGAAG	MIR396	UGCCAUGCCUUUCCACAGCUUUCUUGAACUUCUCUUGUGCCUCACUCACUUUCAUUACUGGAGAGAUAUGCAUCAUCAGUGGAAGCUUAUAGGGAGAGGAGUGCAAGAAGAGGGUCAAGAAAGCUGUGGGAAGAAAUGGCA
osa-MIR167c-3p	GGUCAUGCUGCGGCAGCCUCACU	MIR167_1	UGUCCAAGGGAACGAGUGAAGCUGCCAGCAUGAUCUAGCUCUGAAUGAUCAACAAGAUGUGCUCCCACACUGCCUUCCUGUGGAUCUUGAGCUGUUGCUAGUCUUGUGGUCAUGCCUUGCUAGGUCAUGCUGCGGCAGCCUCACUUCUUCCCAUUGUUGGGCA
osa-MIR5837.2	GGUGAUGUGGAGCGUUCGGCA	None	GAAUUGGAAGGGUGAUGUGGAGCGUUCGGCAAUGUUGGAAUGACAUGCAGCUUCGAAGACAUUCUUGAUGCUUUCCAAGCCUAUAGCUGUACAGAGAUGGAGGGAUCUCAUGCAGUUUUCUUAGAAAGUUUGAUGCAUUGUGUCUCACUCUGAUCAAUGGCUUAGCGUUUUGUAUGCGCCUUUUACCUUGUC
novel0013	GGUGGCUGUAGUUUAGUGGU	None	GGUGGCUGUAGUUUAGUGGUGAGAAUUCCACGUUGUGGCCGUGGAGACCUGGGCUCGAAUCCCAGCAGCCAC
osa-MIR166k-5p	GGUUUGUUGUCUGGCUCGAGG	MIR166	AUUAGGUUAAGGGGUUUGUUGUCUGGCUCGAGGCAUCCGGGACUCCGGUUUCUCCUUUCCUACUGGAGGCGCCUAAUUUCCGGCGAGCUCGGAGCCUCGGACCAGGCUUCAAUCCCUUUAACCAUGC
osa-MIR1429-5p	GUAAUAUACUAAUCCGUGCAU	None	GUAAUAUACUAAUCCGUGCAUCCAUCGUAUAUCUUACACGUCAUGUGAACGUGCAUCGGUUCAUAAUGUUGUGUUUAUAAAUGUUAAUGGUAUGUGUGGUUGCACGGGUUUGUAUGUUGC
osa-MIR5152-5p	GUAGGGAUAGGCAUGAUCUCU	None	UAAAGGUAGGGAUAGGCAUGAUCUCUUUCUCACCAAAUUUCUAAGACCAAACUCAACUUCGUUUGGAAAGUUAAAAUAAGACAAAUUUUGCAUGAAACUUCCCUAUCACUAUCCGUGCAAAGUUUGUAUUUCUUGUAUCUUGCAAGCAAAUUUGAAUUUGGUCUUGAAAUUUUGUGGAGAUAUAGACCAUGCCUAUACCUACCACUAAUAUUUAUG
osa-MIR6256	GUAGUACUCGGUUGUAGGUGUA	None	GUCUACCGGAACUACACCUACGACGAGUACUACAAGAAGUUCUGGAGCAGAAACCUCGACCAAGAACACUGCUUGGAGCUCUUCAGAACAACACCUACAGACACAUCUUGAAUUCUUGAUCUAGUCGAGAACUGGUUUGUAGUACUCGGUUGUAGGUGUAGGUGGUGUUU
osa-MIR6245b-3p	GUAUAGGUGUCGGUUCUAUUA	None	AUAGGUGUCGGUUUUUUAAUAGAACCGACACCUAUACUUAUAUACUUAUAUUAUAGGUGUCGGUUCUAGAGAAAAAACCGGCACCUAUAUAUAUGUGCCGGUUUUUUCUGUGGAACCAAUACCUAUAAUAUAAGUAUAGGUGUCGGUUCUAUUAAAAACCGAUACCUAU
osa-MIR395u	GUGAAGCGUUUGGGGGAAAUC	None	ACACUGCCAGGAAUUCCCUUCAAGCAAUUCAUGAAACAAUAUUUUGAGAGUUGUUGUGAAGCGUUUGGGGGAAAUCUCAGUGUCGC
osa-MIR395v	GUGAAGUAUUUGGCGGAACUC	None	GAAUUCUCUUUAAGCACUUCAUACGACACAAUUAUUUCAAGGGUUGUUGUGAAGUAUUUGGCGGAACUC
osa-MIR395a	GUGAAGUGCUUGGGGGAACUC	MIR395	UUGUCCACUGGAGUUCUCCUCAAUCCACUUCAGUAGAUAGCUAUGGCUAGGCCUCAUUGCAUUGCACUGUUACAUAACUGUGAUCAUGGGGCCAAAAGCUAGCUAUGUAUAGUGAAGUGCUUGGGGGAACUCCAGUUGACAC
osa-MIR395c	GUGAAGUGUUUGGAGGAACUC	MIR395	GUAUUAUCAAGAGUUCUCUUUAAGCACUUCAUACGACACCAUUAUUUAUAGGGUUGUUGUGAAGUGUUUGGAGGAACUCUCGGUGUCAU
osa-MIR395x	GUGAAGUGUUUGGAGUAGCUC	MIR395	AUUUGGUAUCGCCAUGAGUUCUCUUCAAACUCUUCAUACGACACUAAUUCAAGUGAUGUUGUGAAGUGUUUGGAGUAGCUCUUGGUGUCACCAAAC
osa-MIR395t	GUGAAGUGUUUGGGGAAACUC	MIR395	UUAUCCACUGGAGUUCUCCUCAAACCACUUCAGCAGAUAGCUAGCUAGGCCUCAUUGCAUUGCACCACUGUUGCAUAACUAUGAGCAUGGGGCCAAAAGUUAGCUGCUUAUAGUGAAGUGUUUGGGGAAACUCCGGUUGGCAA
osa-MIR395b	GUGAAGUGUUUGGGGGAACUC	MIR395	GAGUCCCUAGGAGUUCCUUUCAAGCACUUUACGACACACUGUAUUGAGAGUUGUCGUGAAGUGUUUGGGGGAACUCUUAGUGUCGC
osa-MIR395d	GUGAAGUGUUUGGGGGAACUC	MIR395	GUAUUGUCGUGAGUUCCCUUCAAGCACUUCACGUGGCACUAUCUCAAUGCCUACUAUGUGAAGUGUUUGGGGGAACUCUCGAUAUCAC
osa-MIR395e	GUGAAGUGUUUGGGGGAACUC	MIR395	GUAUUAUCGAGAGUUCCCUUCAACCACUUCACGUGGCACUGUUUCAAGGCCUAUUGUGUGAAGUGUUUGGGGGAACUCUCGAUAUCAC
osa-MIR395g	GUGAAGUGUUUGGGGGAACUC	MIR395	GUAUCACCGUGAGUUCCCUUCGAACACUUCACGUGGCACUAUUUCAAUGCCUAUUGUGAAGUGUUUGGGGGAACUCUCGAUGUCAU
osa-MIR395h	GUGAAGUGUUUGGGGGAACUC	MIR395	UUGUUACCUGGAGUUUCCUCAACACACUUCACAUCUGCUAGGCCCUAUUACAAUUGCGCAAUGUGGAGUCUGCAAUUGGUAGUGAAGUGUUUGGGGGAACUCUAGGUGGCAC
osa-MIR395i	GUGAAGUGUUUGGGGGAACUC	MIR395	GUUUUACCGGGAGUUCUCUUCAAGCACUUCACGUAGAGCUUUCUAUUGACAUGGAGCUUUAGAACAAUGUGAAGUGUUUGGGGGAACUCUUGGUACCAA
osa-MIR395j	GUGAAGUGUUUGGGGGAACUC	MIR395	GUGUUCCCAAGAGUUCCUUGCAAGCACUUCACAUAGAACUUCUGUUACUCUCAUGUAACAUUGGGAACUUGAGAAGCUACUGUGAAGUGUUUGGGGGAACUCUAGGUGGCAC
osa-MIR395k	GUGAAGUGUUUGGGGGAACUC	MIR395	GUUUUAUCGGGAGUUUCCUUCAAGCACUUCACGUAGAGCUUUCUAUUGAUAUGGAGCUUUGGAACAAUGUGAAGUGUUUGGGGGAACUCUUGAUACCAA
osa-MIR395l	GUGAAGUGUUUGGGGGAACUC	MIR395	GCGUUCCUUCCAAGCACUUCACACAGAGCUUUUAUUUCUCUCACAUCGAUUGAGAACUUAAUUAGAAGCUUUUGUGAAGUGUUUGGGGGAACUC
osa-MIR395s	GUGAAGUGUUUGGGGGAACUC	MIR395	GUAUCACCGUGAGUUCCCUUCAAGCACUUCACGUGGCACUAUUUCAAUGCCUAUUGUGAAGUGUUUGGGGGAACUCUCGAUGUUCC
osa-MIR395m	GUGAAGUGUUUGGGGGAACUC	MIR395	GAGUUCUCCUCAAAUCACUUCAGUAGAUAGCUAGCUAGGCUUCAUUGCAUUACACUGUUACAAAACUGUGAGCAUGGGGCCAAAAGCUAGUUGUAUAUAGUGAAGUGUUUGGGGGAACUC
osa-MIR395n	GUGAAGUGUUUGGGGGAACUC	MIR395	GAGUUCCCUUCAAGCACUUCACGACGCACUAUUUAGAGAGUUGUUGUGAAGUGUUUGGGGGAACUC
osa-MIR395p	GUGAAGUGUUUGGGGGAACUC	MIR395	GAGUUCCCUUCAAGCACUUCACGUGGCACUAUUUCAAUGCGUACCGUGUGAAGUGUUUGGGGGAACUC
osa-MIR395q	GUGAAGUGUUUGGGGGAACUC	MIR395	GAGUUCCCUUCAAGCACUUCACAUGACACUAUUUCAAUGUCUAUUAUGUGAAGUGUUUGGGGGAACUC
osa-MIR395r	GUGAAGUGUUUGGGGGAACUC	MIR395	GAGUUCCCUUCAACCACUUCACGUGGCACUAUUUUAGGACCUACUAUGUGAAGUGUUUGGGGGAACUC
osa-MIR395y	GUGAAGUGUUUGGGGGAACUC	MIR395	UGGCCCCAGGAGUUCCUUGCAAGCACUUCACAUAGAACUUCAGUUACUCUCAUACAACAUUGUGAUUUUGAGAAGCUAUUGUGAAGUGUUUGGGGGAACUCUCGGUGCCA
osa-MIR395w	GUGAAGUGUUUGGGGGAUUCUC	MIR395	GAGUUCUCUUUAAUCAUUUCACAUGGCACUAUUUUAAGGCCUACUGUGUGAAGUGUUUGGGGGAUUCUC
osa-MIR395f	GUGAAUUGUUUGGGGGAACUC	MIR395	UUAUCGCGGGUUCCCUUCAAUCACUUCACAUGGUACUAUUUCAAGGCCUACUAUGUGAAUUGUUUGGGGGAACUCUCGAUGU
osa-MIR816	GUGACAUAUUUUACUACAAC	None	AUGUGACAUAUUUUACUACAACGAAUCUGGAUAUGACAGAGGUAUGUUUAAAUUCGUAGUAUUAGGAUGUGUCACAU
osa-MIR171h	GUGAGCCGAACCAAUAUCACU	MIR171_2	AGAAGAAGAGGACAUGGUUUGGUAUUGUUUCGGCUCAUGUCGUUCACACAGAUGUGAGCCGAACCAAUAUCACUCAUGUAUUCUUCAUUCAGAGAACUUCU
osa-MIR2093-5p	GUGCAUUAAUUGGAAGAACA	None	ACUGGAUGUGUGCAUUAAUUGGAAGAACACAUCUUCCAAUUAAUGCAUUCUUCCUAGA
osa-MIR1437b-3p	GUGCUGGCGAGCUCCGGUGCCGCA	MIR1437	CGGAGGAAGGAGGCCGGCGCACAGAGGACGAGAGGUGACGGCGCGUGGGGAGGGAGGAAACAGUGCCUAGUGCGGCGCCGGAGCUCGCCAGCACGCGGAAGGAGGUAGCGGCGGUGGCGGAGCGCCGGCAAGCUCUCCGCGCCCUGGCCGCCGUCCUCCUCACCUCACUCCUGCGUGCUGGCGAGCUCCGGUGCCGCACUAGGCACCGUUCCCUCCCUCCCCGCGCGCCAUCACCGCUCGUCCUCUGUGCGCCGGCCUCCUUCCUCCG
osa-MIR535-3p	GUGCUUUCUCCCGUUGUCACU	MIR535	GGCGGUGACAACGAGAGAGAGCACGCCGGUGCGGCGGUCACGGUGAGCCGGCCCGCGGCGGCGUACCUGCGUGCUUUCUCCCGUUGUCACUGCC
osa-MIR1879	GUGUUUGGUUUAGGGAUGAGGUGG	None	UCCAACCCAUCCCACCUCGUCCCCAAACCAAACACAUGCACGCAAAUGGCUUGUUGAGGAAUAAACAUCUUGCUCCCUUGCAUUCUAAACUAUGAUAUUCUUCAAGCAUAUGUGUUUGGUUUAGGGAUGAGGUGGGAUGGGUUAGGUCCA
osa-MIR396a-3p	GUUCAAUAAAGCUGUGGGAA	MIR396	CUUUGUGAUCUUCCACAGCUUUCUUGAACUGCACGCAUGAUGAAUAAUCCCUUUGGUUAAUUGUGAUCUGGUCUCUGAGAGAUCGUAGUUAGACUCGAUCGGUUGCAUUGGCAUCAGAGAGAGCAGUUCAAUAAAGCUGUGGGAAAUUGCAGAG
osa-MIR396b-3p	GUUCAAUAAAGCUGUGGGAA	MIR396	CUUUGUGGUCUUCCACAGCUUUCUUGAACUGCAUCUUUGAGAGAGAUUAGCAUCCCUAUGUGUGGAUUUUGCUUGCACGAGUGUGCAGUUCAAUAAAGCUGUGGGAAAUUACAGAG
osa-MIR5077	GUUCGCGUCGGGUUCACCA	None	UGCCUUUUCGUUGUUCGCGUCGGGUUCACCAGCUAGGUGGUUCGCCAUGAAGUACAGGAAGGGGGUCGCCGGCGAGUCCAACGAUGACGAC
osa-MIR1429-3p	GUUGCACGGGUUUGUAUGUUG	None	GUAAUAUACUAAUCCGUGCAUCCAUCGUAUAUCUUACACGUCAUGUGAACGUGCAUCGGUUCAUAAUGUUGUGUUUAUAAAUGUUAAUGGUAUGUGUGGUUGCACGGGUUUGUAUGUUGC
osa-MIR5529	GUUUCAUCCAUGGACACCGCA	None	AUAUGUGUGAGCGUGGUGUUGCGUGUGAUGUUUGUAGUGAAAUUGAAAAAAAAAAGUAGGUUUAGUAUGCAUAAAUAAAUGUUCUCAUUAUUUGUGUGGAUGAUUUAGAAACGGACGAACUAAUUACAUACCGGGGUAAGAUCGAUUGAAAUUCCAUUAGAGCGCAAUGAAUCCCCGAGACAAUUGAAUUACACCAAUGAUCGCCCAAAAAAAUAAAGAGUACAAAGUCAUGUCACCGAGGCUAAAUUCGCCUCACUACUUGUGUGGAUGUACAAAAGAGACCAUUAAUUUCAAUCUACAGUUUCAUCCAUGGACACCGCAUUGUCCAUUG
osa-MIR7693-5p	GUUUCCGCUCUUCAUCGAUGGCUG	None	GGGCGAUGAGGAAUCUUCUGGAAGGUGUGGUGCCACUCCGGCAGUCGCAGCCUCCUCAACAUGGGAAUGGCGACAGUUGGGUUGAGGAGGCUAGAGGUUUCCGCUCUUCAUCGAUGGCUGUCUGUCCUUGCCUCCUCGGCCCUCGCUGCCGAUGAAGAACAAGAAGUUAUCCGGCGGCGAGGGCCGAGGAGGUGAGGACGGACGUCCAUCGAUGAAGAGCGAAAACCUCCAGCCUCCUCAACUCAAUUGCCGACAUUCCCAUGUUGAGGAGGCUGCCACUGCCGGAGUGGCACCGCACCUUCCAAAAGAUUCCUCAUCGCC
osa-MIR5073	GUUUGGUGAAUCGGAAACUAUUU	MIR482	AUAAGAAUUAGUUUGGUGAAUCGGAAACUAUUUUUCAAUUUUAUAGAAAAAGUCCAUGUAAUUUUAUGAUCAAUAAUAGUUUUCGUUUUCCCCAAACCGUCUAAACU
osa-MIR5513	UAACAAAGGACAACAGACUGA	None	GUCAUUAUUCUUCAGUCCGUUGUCCUUUGUGAUAACAUAUCUGUACUUAUACGUUUGUUCAUUUAGGAUAGACAAGGCUCAAAGCCACGCUAGCUGACAUUAGCCGGAUAUGUUAUAACAAAGGACAACAGACUGAAGAAUAAUGA
osa-MIR1428a-3p	UAAGAUAAAGCCGUGAAUUUG	MIR1428	GGUUAGUGCGUUUUGCAAAUUCGCAGGCCCUAUCUUGUGGUAUGAACUGAGUACGCGAUGAUUUAUCCUGCGUAUUGGGGGCUUACCAUAAGAUAAAGCCGUGAAUUUGCAAAACGUUCA
osa-MIR1428b	UAAGAUAAUGCCAUGAAUUCG	MIR1428	GGUUAGUGCGCUUUGCGAAUUCACGGGUCUUAUCUUGUGGUAUGAACUGAGUACGUAAUGAUUUAUGGUGCAUAUUGGGGGCUUACCAUAAGAUAAUGCCAUGAAUUCGCAAAGCGUUCAAACC
osa-MIR1428c	UAAGAUAAUGCCAUGAAUUCG	MIR1428	GCUUCAGUAGGUUAGUGCACUUUGCGAAUUCGCAGGCCCUAUCCUGUGGUAUGAACUGAGUACGCGAUAAUUUAUGGUGCAUAUUAGGGGCUUACCAUAAGAUAAUGCCAUGAAUUCGCAAAGUGUUCAAACCCACUGAAGU
osa-MIR1428d	UAAGAUAAUGCCAUGAAUUCG	MIR1428	GGUUAGUGUACUUUGCGAAUUCACAGGCCCUAUAUUGUGGUAUGAACUGAGUACGCGAUGAUUUAUGGUGCAUAUUGGGGGCUUACCAUAAGAUAAUGCCAUGAAUUCGCAAAGUGUUCAAACC
osa-MIR1428e-3p	UAAGAUAAUGCCAUGAAUUUG	MIR1428	GCGCUUGGCGAAUUCACAGGCCCUAUCUUGUGGUAUGAACUGGGUACGCGAUGAUUUGCACUGCGUAUUGGGGGCUUACCAUAAGAUAAUGCCAUGAAUUUGUCAAGCGU
osa-MIR2870	UAAUCAGUUUGGGGAGACAAA	None	CUUGUACUUCAGUUUGUCUCUCCAAACUAAUUAGUCCAAUGAACUUCUGAUUACAAAUGAGUAACCACUAACUUCUGAGUUCUGAUUAUGGAGAUAUAACUAUUGCAAUUUCUUUCCAAAGUUCAUUGCACUAAUCAGUUUGGGGAGACAAACUGAAAUGC
osa-MIR5151	UAAUGAUGUGGGUACGAAUGAA	None	GUUUGCUUCACUAAUGAUGUGGGUACGAAUGAACAAAAAUGUGACUAUUUUAAGCUUCACUGUUGAUGACUGAUGGCGACACGAGUAACAUGAAGCCUAAAAUAGUCACAUUUUUGUUCAUUCGUACCUACAUCAUUAGUGAAGCAAAC
osa-MIR418	UAAUGUGAUGAUGAAAUGACG	None	CGUUAGCUGUCUGCAAUCUGCCAUUCUUAUCAUCGCACAUUUAAUGUGAUGAUGAAAUGACGCAUUUCUGUCAAGUCUCACC
osa-MIR1853-3p	UAAUUGGGGAUGUUCGGUUGCU	None	CGCAACUUCGAGCAUUCAAACAUUCCCAAUUACCAUCGCCUCCCUAAACAGCAAUGGUAAUUGGGGAUGUUCGGUUGCUCGAGGUUGCG
osa-MIR5081	UAAUUUGUAGCAAAUUGAUAGU	MIR2664	AUAGUGACAAACUAUCAGUUUGUUGCAACAUUAGUGAUCUAUUUCAGUUUGCUGCAAUAAUAGCGUGGAAAAUUAUCACAAAACUGCAACUUUUACGUGAUAUGCUACUACAUGACAAUUGUAGCAGCAUAUCACGUACUGUAGCAGCAUAUCACGUAAAAGUUACAGUUUUAUGAUAACUUCCCAUGCUAUUGUUGCAACAAACUAAAAUAGAUAACUAAUUUGUAGCAAAUUGAUAGUUUUAUCACUA
osa-MIR2878-5p	UACAUGUAUAAAAUUCUGAGGAUG	None	AUAAUGUUUCUUUAGUUCUUUACAUGUAUAAAAUUCUGAGGAUGUUAUAUAUAUGACAUCCUCAGGAUUUUAUACAUGUAAAGAAUUAAACAUACAUUAUA
osa-MIR2905	UACAUGUCAGUGACAAAGGCA	MIR4387	ACUGCACUGUGCCUUUGUCACUGACAUGUGGGCCCAUUGAUCUCCAGGCCUACAUGUCAGUGACAAAGGCACGAUGCAGUC
osa-MIR5502	UACGGAUACGGAUACGCGAUAC	None	AGGAUGGUCUGUGCCGCGGUCCUUCUGUGUCUUGGCUUGAACAAGGGCUCGUGCCCAGGUCCCAGCCUCAAACGGCGCGGGUCGGGGCCUGCGUUACCCCGAUACGCUGAUACGGAUACGGAUACGCGAUACGGUGUUACCG
osa-MIR1863c	UAGAAACUUGGCUGAUGCAUUACU	MIR1863	AGCAAUGCAUCAGUUAUGUUUCCUGGAUCAUUAAAUCAUUGAAUGUUUAUCUAGCACCAAUCUGCUGCUGAUCUGUUUGUAGUCAUGAAAAGCACUUUAUGAUCUGAAAGUGCUGGCUGUAUGCCAUGGUUUUCCCCAUUCUAUGGUUAUUAUUGCAAUCGUGACUUAAUAGUGAUGCAAUAAUCAGUAGUGGAUUCGUGUUGGCUCUACUUCGGGUUUAGGAUCAUAGUUAUUAGCUCUGAUACCAUGUUAUUGAUUUAGAAACUUGGCUGAUGCAUUACUUUUGGAGAC
novel0037	UAGACUUGGUUAUUUUUAGAU	None	UAGACUUGGUUAUUUUUAGAUAAGCAUGAUCUUAAUUAUUUUCUGUGUUAAAAAGAUGAUAAAAAAAAUCUCACAAACCUAGGCCUUGUGAGCCAGCUUGGGCAUAUGGAUGAAAUAGCGAGGUUCUGAA
osa-MIR5801c-3p	UAGAUCCAACAAUCGAAAACG	None	AGAUUUUCUCCGGUCCAGCAAAAAGUACCUCGAGGUACCGGUACAUUACGGUACUGAAUCGUUUCCGAUCGUUGGAUCUAGCUGGACAGUAUGGACAUUGUUAGAUCCAACAAUCGAAAACGAUUUGGUACCGUGAGGUACCGGUACCUCGAGGUACUUUUUAUUGGACUAUAGCAAAUCU
osa-MIR5508	UAGAUGGCUGAUCUGGUGUGG	None	GCUAUUGAACUAGAUGGCUGAUCUGGUGUGGCUUGGCUUUGGGUAAGAAGGAUUGGCCUCUGUCUAGUGCCUCACUUUCCUUCUGCGGUUCUGUCUACUGUCCUGGUUUGGAAGAAGUCAAACCAAGCCAGAUCAGCCAUCUAGUUGAGUCUC
novel0035	UAGCACUGAAACCUUACGUC	None	UAGCACUGAAACCUUACGUCAAGUCUCCAACACAUACACUACCUUCCAUAGAAAAAUGGCGUAAGGUUUCAGUGCUAUA
osa-MIR169n	UAGCCAAGAAUGACUUGCCUA	MIR169_5	CUCCCUUUGGUAGCCAAGAAUGACUUGCCUAUGUGUUUUGCCUUGUGUUGGCUCAUCCAUCCAUCUAUCAGCCGUUGCAGAUUUGCAGUGGCAGAUUAAAGGGUUUCAGAAAGAAAUUCUUGUGAUGGAUGUGCAAUGUGGCUGCAUGGGCCGGUCUUCUUGGCUAGCCAGAGUGGC
osa-MIR169o	UAGCCAAGAAUGACUUGCCUA	MIR169_5	CUCCCUUUGGUAGCCAAGAAUGACUUGCCUACGCUUUUGCCCUCUGUUGGCUCAUCCAUCCGUCUAUCUAUCUGCCAUGGCAGAUGGCAGAUUAAGGGUUUCUGAAAGAAAUUCUUGUGAUAGGAUGUGCAAUGAGGCUGCAUGGGCCGGUCUUCUUGGCUAGCCAGAGUGGC
osa-MIR169p	UAGCCAAGGACAAACUUGCCGG	MIR169_2	GAGCAAGGUGUAGCCAAGGACAAACUUGCCGGAUCAACAGAGAAGGACUGCCAGUCUCCGGCCAAUUAAUUAACCUCGCCGUCGGCCAUCGCCGGCCGGCAAGUCAUCCUUGGCUGCAUCCUGCUC
osa-MIR169q	UAGCCAAGGAGACUGCCCAUG	MIR169_5	CCACUCAGGCUAGCCAAGGAGACUGCCCAUGAACCAGCUUAAAGGAUCAUUAAAUUGCUAAUCCUUCAGGGAGGACACAGGCAAGUCAUCCUUGGCUAUCAGAGAUAA
osa-MIR169d	UAGCCAAGGAUGAAUUGCCGG	MIR169_2	AUUUAUCGUGUAGCCAAGGAUGAAUUGCCGGCGUUUCACGCUGUUGAUGGUGCGUGCAUAUAUAAGUUGGCGCCGGCAAGUCAUUUCAGGCUACAUGUUUGCC
osa-MIR169e	UAGCCAAGGAUGACUUGCCGG	MIR169_2	GCUGGUUGUGUAGCCAAGGAUGACUUGCCGGCCUGGUUUGUGUUCAUCAGCAAUCCAGCAUAUGCUGUAUUGCCGUGUGUGAUCGAUCGAUGCAUGGACCGGCAAGUUAUUUUCUUUGGCUACAUUACAACC
osa-MIR169g	UAGCCAAGGAUGACUUGCCUA	MIR169_5	CUGCCUCUGGUAGCCAAGGAUGACUUGCCUAUUGUGCUCUUCUGAAUGAUGCAGUGCCAUGAUCAGUGUGGCCUGGCUGGUUCAGAUGAGCCGAGAUAGGCAGUCUCCUUGGCUAGCCUGAGUGGC
osa-MIR169f.1	UAGCCAAGGAUGACUUGCCUA	MIR169_1	GGGCCUUCCAUGAGGACAAGAGCUGAUUCGGUAGCCAAGGAUGACUUGCCUAAUGCCUAUGUGCAUGUGUUUAUACGCUGCUCAUCUGCAUUUUGAUUAUCCCCUGAUCAGUCCUGUCGUCAAUUAUAUGUGUGUGUAGUACUCUGUACUCAUACAUAUAUAGGCAUGUCUUCCUUGGCUAUUCGGAGCGGCUCUUGUCUCUCGUGGAAGGCUG
osa-MIR169h	UAGCCAAGGAUGACUUGCCUG	MIR169_5	UUAGCUCUGGUAGCCAAGGAUGACUUGCCUGUGUCCUUGUGUGUAAGGAUCAUUAAUUAUUAUUCAGAAAAUGAUCCUUUCAGCAGGUUUCAUGGGCAGUCUCCUUGGCUAGCCUGAGUGAU
osa-MIR169j	UAGCCAAGGAUGACUUGCCUG	MIR169_5	UCGCAUCUGGUAGCCAAGGAUGACUUGCCUGUGUCUCUGCUCAUGUGCAGUAGAAGAAGAUGCAUUUCUAGCUGCUUUCUGCAUAUGUGAUCUCACAGGCAGUCUCCUUGGCUAGCCUGAGCGGC
osa-MIR169k	UAGCCAAGGAUGACUUGCCUG	MIR169_5	UCUGUCUAGAUAGCCAAGGAUGACUUGCCUGUGGCCUCUUGGAGAGAGAGGUGUAGCUUAAUUAGCAGCAUGGUUUGAGCAUUGCUUGAUCGGUUGAUCGCUUCGCUUGCUCUGCAUGAGAUCUUACAGGCAGUCUCCUUGGCUAGUCUGGGCGGC
osa-MIR169l	UAGCCAAGGAUGACUUGCCUG	MIR169_5	UUAUCUCUGAUAGCCAAGGAUGACUUGCCUGUGUCCUCCCUGAAGGAUUAGCAAUUUAAUGAUCCUUUAAGCUGGUUCAUGGGCAGUCUCCUUGGCUAGCCUGAGUGG
osa-MIR169m	UAGCCAAGGAUGACUUGCCUG	MIR169_5	UGAGUCCUGGUAGCCAAGGAUGACUUGCCUGUAUAUUUAUAUAUAUAUGUGUGUGUGAUCAAUGGAUGGAUUGAUCAAGCUGCUUGCAGGCUCAUGCAUAUAUAUGUACAGGCAGUCUCCUUGGCUAGCCCGGCUACC
osa-MIR169i-5p.1	UAGCCAAGGAUGACUUGCCUG	MIR169_1	GGAAGAGAGCAAGGCUUGCAUGGUGAUAAGGGUGUAGCUCUGGUAGCCAAGGAUGACUUGCCUGUGUCCUUGUGUAGAGGAUCAUUCAGAAAAUGAGCCUUGAACUGGUUCAUAGGCAGUCUCCUUGGCUAGUCUGAGUCGCUCUUAUCACUCAUGUUAGGCUUGCAUCUCGUUGA
osa-MIR169r-5p	UAGCCAAGGAUGAUUUGCCUG	MIR169_1	AGGCCAUCUUCGAUAGCCAAGGAUGAUUUGCCUGUAGCCCCAUUGUCAUCAGCUCUCUCCGUCGAGAGCGACAACCGGGCUCUACUGGCAAGUCUCCUCGGCUACCCGAGUACCUCUUAUGCUAUCCCA
osa-MIR5826	UAGCCCAAAGUGAGAAGAGUGGGU	None	ACUAGGGGCUAACCACUCUUUUCACUUUGAGCUAGGAAUACUUGCAAGGUGUUGUUUUUUUUUCUCCUCCUAGACCUGUUCUUCCUCUCCCCUGCUCUCUCUCUCUCUCUCUCAUGUUCUUCCUCCCACUCCUCUCUCUCCUGUUUUGGUUUGAGCCUCAACGUGAUGGUGAGCAUCUCCUGUUUGCGUCAGCUCAUGGGAUGAAACUUCUGCCCCACCAUGAUGGUGGACAGAAAGGGGAAGGAGAACUCAAGGAAGAAGAACACAGGUCCAGAGUGCAACUUCUUACAAGAAUUCCUAGCCCAAAGUGAGAAGAGUGGGUAGCCCCUAUU
osa-MIR5816	UAGGAGUGUUUGUAGGAGCGCCAC	None	UCUAGGAGUGUUUGUAGGAGCGCCACGUGAAAAUGUAGGAGCGUAUAUAGGAAGUUUAAUAGACUUUUAGUAUAUAAUAGAUUUCUAGGAUUUCUCUAAUUUAUUUGAGAGUCACGUAGCGUUGUAAAAGCAUUUGUAGA
osa-MIR5512a	UAGGAUAUGGUAAUGCUAAAA	MIR5512	CUCUUGUAUUUUUUUUUAGCAUUACCAUAUCCUAUUUGGCAAUGAAUUUCAUAUACUAGAGUAUGUUCUUAAGAUUGGAUUGUCUAAAGUGAAAUUCAUUGCCAAAUAGGAUAUGGUAAUGCUAAAAAAAUACAUGA
osa-MIR5512b	UAGGAUAUGGUAAUGCUAAAA	MIR5512	AUGUAUUUUUUUAGCAUUACCAUAUCCUAUUUGGCAAUGAAUUUCACUUUAGACAAUCCAAUCUUAAGAACAUACUCUAGUAUAUGAAAUUCAUUGCCAAAUAGGAUAUGGUAAUGCUAAAAAAAAAUACAA
osa-MIR1425-5p	UAGGAUUCAAUCCUUGCUGCU	None	CUGUUGACUGCAUUAGGAUUCAAUCCUUGCUGCUAAAUGUAUUGCUUAUAUUCAGCAAUAUAAUGUUCAGCAGCAAGAACUGGAUCUUAAUAUAGUCGAUAG
osa-MIR5509	UAGGCAUUUUCUCUUGGCAUG	None	UUUCCAAGCCUAGGCAUUUUCUCUUGGCAUGCUGUGCAGCUUAUUCCAGGAAACAUUAUAUUGAACUUUAGUAGAGGAAUUGCAUAUUAAAGUUUUUCUUGAAGUAAGUCAAGUAAAUAUUUUUGGUGACAGGCUACAUUUGGGAUAGCAGGGAUACCGUCUAGUGCCUAAUGCGUGCCUUUGGAUUCGAAAUGGUCAGGCCUAUCGCCCUGUGAUUGUUAUUUCUUUGUUGGGUU
osa-MIR1874-5p	UAGGGCUACUACACCAUCCAUAAG	None	CCAUAAUCAUCUAUUAGUACAGUGGUGAAGACAUAGGGCUACUACACCAUCCAUAAGGGUUCGAAUCUUCGAUGUGCCUAGAUAGGGUACAGUUGGAUCCCAUAUGGAUGGAGGUGUAACCCGAUGCCUUUUACAAAUAGAUGGUUAUUUU
osa-MIR5831	UAGUCAAACUUAGAAUAGUUGGAC	MIR437	UUUGGUCAAAUUUAAACUACUCUAAGUUUAACUAAUUUUAUAAAAAGAUAGUAAUAUUUUAAAUAAAUUUUCAUAAUAUAUUUAUUUUGGGUUAAAAAUAUUACUACUUUUUUCUAUAAAAUUAGUCAAACUUAGAAUAGUUGGACUUUAACUAAA
osa-MIR1846d-3p	UAUCCGGCGCCGCAGGGAGG	MIR1846	UGCCUGUCCCUCCCACCGAGCAGCCGGAUCUCCCAGUGAGUAGGCCCGGGCCGCCAGAUCCGGUGACCCCGGUCUCCUCGCCGGUGUAUCCGGCGCCGCAGGGAGGGACGAGAGCC
osa-MIR1849	UAUCGUAUCCUAGGUUGGUUU	None	AAAUAAGCUAACCUAGGAUAUGAUGGGACAUUACCUAUCUAGAUUCGUUGUACUAGGUAAUGCCCUAUCGUAUCCUAGGUUGGUUUAUUU
osa-MIR11344-5p	UAUCUCGAGAUAUCGGUACCUC	None	GCCUAACAAAAAUUAUCUCGAGAUAUCGGUACCUCAUGGUACUGUGAGGUACCGGUACCUAAGGUACUUUUUGUUGGGCC
osa-MIR11337-3p	UAUCUCGUUAGAUUCGUCUCG	None	CUUGUUAUUUAUAAGUAUUAAACGUAGAUUACUGACAAAACACAUUUCAUAAUCCCUAGGCUAUUUUGCGAGACGAAUCUAACGAGGUAUAUUAAUCCAUAAUUAGCGGAUGAUUACUGUAGCAAAUCAUGGAUUAAUAUAUCUCGUUAGAUUCGUCUCGCAAAAUAGCCUAGAGGUUAUGGAAUGGGUUUUGUCGGUAAUCUACGUUUAAUACUCCUAAAUAACAAG
osa-MIR5543	UAUGAAUGGUAUAUUUUCUUG	None	AUUGAAAUCAUAUGAAUGGUAUAUUUUCUUGCAACAUGUGUAAUUAAUACCAAAGCACCUACACAUGUUACAAGAAAAUAUACGGUUUAUAUGAUUUCAGUU
osa-MIR11339-3p	UAUGAAUGUGGGCAAUGCUAG	None	UACUCCCUCCUUUUCAGGUUAUAAGACUUUCUAGCAUUGCCCACAUUCAUAUAGAUGUUAAUUAAUCUAGGCACAUAUAUAUGUCUAGAUUCAUUAACAUAUAUAUGAAUGUGGGCAAUGCUAGAAAGUCUUAUAAUAUGAAACAGAUAAAGUA
osa-MIR1856	UAUGCGUAAGACGGAUUCGUA	None	AGAGCACUGCUAUGCGUAAGACGGAUUCGUACUACCUGCGUCCGACCAUAUCAUGUGCACCGAUCACCGUCUUUAGCUUCUCUCCACCAAUGCAAGCAGCAUUCGGAUGCAUGUCGUACGAAUCCGUCGGACGCAUAGCUAUUUUCUUU
osa-MIR1874-3p	UAUGGAUGGAGGUGUAACCCGAUG	MIR5020	CCAUAAUCAUCUAUUAGUACAGUGGUGAAGACAUAGGGCUACUACACCAUCCAUAAGGGUUCGAAUCUUCGAUGUGCCUAGAUAGGGUACAGUUGGAUCCCAUAUGGAUGGAGGUGUAACCCGAUGCCUUUUACAAAUAGAUGGUUAUUUU
novel0012	UAUGGAUUGCGAGUGAUCGAU	None	UUUUCAAUUUCAAUUCAUAGAAUUUAUUUUCAUUAUGACAUUGAUCAUACAACUAUUCCAACAUUUUUAUUAAACUAGCUAGCUGGUGCCACAAUAUCACUUGGUACAAUUUAAUCUAGUUACUGAUAAAUCCAUGGAGUAUAUGAGAAAUUGCAACUAUGAACAUACAGGUCGUUGCUACUCUUUCUGGUGUCUUACUGCAUAAAAGGUUGUGUGAGGUCAGUCAAUGCCACUACGCUCUAUGGAUUGCGAGUGAUCGAU
novel0009	UAUGGUCGUUGAAGUAUAGCC	None	CUGUAUUUGACGAUCUAUGAUAGCGUUCGAGGAGAGACUAUGGUCGUUGAAGUAUAGCC
osa-MIR6248	UAUUUGAGGAUGGAGGUAGUA	None	GAUAAAAUGCUACUACCUCUAUCCCCAAAUAUAAGGGACUUUGCCUAUGUAAUUACAUAGGCAAAAUCCUUAUAUUUGAGGAUGGAGGUAGUAUCAGCUUAGG
osa-MIR2871a-3p	UAUUUUAGUUUCUAUGGUCAC	MIR2871	CAUGGUGACCGUAGAAACUAGCAUAGAAAAAAGUAGAUAUCUCAAGUGACUUUGUUCAUUUACGUUGGGAUAGACAAGUAACUACCUUUUCUAUUUUAGUUUCUAUGGUCACUUUGGUGGC
osa-MIR2871b-3p	UAUUUUAGUUUCUAUGGUCAC	None	AUGGCUGCCCACCAUGGUGACCGUAGAAACUAACAUAGAAAAAGAGGUAGAUAUCUCAAGUGACUUUGUUCAUUUACGUUGGAAUAGACAAGUAACUACCUUUUCUAUUUUAGUUUCUAUGGUCACUAUGGUGGCAGCCAU
osa-MIR1873	UCAACAUGGUAUCAGAGCUGGAAG	MIR845_1	UAGAUUAUGAACCUCAACAUGGUAUCAGAGCUGGAAGUCCUAAAGUUGACAUCAUGAUAGCCUGACGAUGGUGGAGACCAUGAUAAGCUGAUACCAUGUAUUUUGCCGACAUUGUGUUUCUCCAAGAUUGUGCUACAUCACAAACUUAGAAAAACUUAGAACUUCUAGCUCUGAUACCAUGUUGAGUUUUAUGGCCU
osa-MIR2091-5p	UCAACCGAGCCGAGGAGGAGG	None	GAGCUCAACCGAGCCGAGGAGGAGGCCAUGCGUGCGGUGGCUGUGGAGAGCCUGCAUACAUUGCCUCCUAGGCUUGGCGGAGCAGC
novel0027	UCAAGAACAAUGAGCUGAAUG	None	UCAAGAACAAUGAGCUGAAUGUGUACAGCUGGGCUAAAGAGGCAGAGGAGAUCAAAAUGAAAUAAGUGAAAUAACAAAAAGUCAUGCAAAAUUUGUAGCUUAUUCAGAAGCAAUGGAAGCGAUGUUUUUUUGUUUCUAAGCUAGCUAACGGUAGGUUAAAACAGGGCAGCGAGUCAUUCCAAUUGUAUUAGUACUUGAUGGUGAGAUCAAUACAGGAAAAAAAAAAACUUGUACACUUCCUCAUUGGUAUCUUGUCA
osa-MIR5071	UCAAGCAUCAUAUCGUGGACA	None	GAACAGAUCAAAUCAAGCAUCAUAUCGUGGACACGGCAACCAUAUACAUACCCUUCAUUAUAGCGUGCCUUAGAUUGAUACCCUUGAUAUUGUACCUCC
osa-MIR5541	UCAAGUGGUGUACUCUAAAGA	None	GUCCAAUGAGUCAAGUGGUGUACUCUAAAGAAAAAAAAUCUAAUUAAUUUAACCACCUAAAAUAGCUUUUCCUUUUCCUUUUUGGGAUUUAUCACCCUAAACUACAAUACAUAAAUCCCAAAAAGGAAAAAAACUAUUUUACGUGGGUAUAUUAGACUUUUUUCUUUAGAGUACACCACUUAACUCAUUGGACU
novel0010	UCAAUAGAUACAUCUGCAUCU	None	GUAAGAAGUGUUGAAUUGAUUGGCACUUGAGCAUCAAUAGAUACAUCUGCAUCU
osa-MIR1868	UCACGGAAAACGAGGGAGCAGCCA	None	GGAAAGGCUUUGUAAAACACACUAUUUGACAGUUUGGAAAGCGUGCUCACGGAAAACGAGGGAGCAGCCAAGGCAUUGUUCUUACCGGUUUAUGAAUUGGCUACUUCCUCGUUUUCCGUAAACACGCUUCCCGAGCUUCUAAACGGUGUGUUUCUUGCAAAAACUUUAU
osa-MIR393b-3p	UCAGUGCAAUCCCUUUGGAAU	MIR393	UCGGCCUGAGGAAACUAGUGGAGGACUCCAAAGGGAUCGCAUUGAUCUGGCUAGCUAUCUCGAUCGAUCGCCUCAUCGAUCGACGACGACGUGCGUGAUCGAUCAGUGCAAUCCCUUUGGAAUUUUCCUCUU
osa-MIR810a	UCAUAAGCCCACCACAUGUGG	MIR810	AAUAUUCACUAUGGUUGCCAUCAUAAGCCCACCACAUGUGGCUCGCAUGCUUAAAUAACUAACGGCAUAAUUAGAUCACUUGAUGACGACGUAUAUCGGUGUUCGCUAUAUAUACUAUCUACUGGUAAGUAUAUAUAGCGAACACCGAUAUGCGUCAUCAUCAAGUGAUUUAAUUAUGCCGUUAGUUAAGCAUGCGAGCCACAUGUGGUGAGCUUACGAUGACGACCACAGUUUGUU
osa-MIR414	UCAUCCUCAUCAUCAUCGUCC	None	GUUGCCGCUGCCGUCAUCCUCAUCAUCAUCGUCCUUGCAUGAAACCGCCAGCAAAUCCUUGCGCGGGGGGAGGGGGAAGGGGAGGGGGAGGGGUCGGAGGGGCGGC
osa-MIR1857-3p	UCAUGCUCCAAGAAAACCAGG	MIR396	GUUUUUAUCCUGGUUUUUUUGGAGCAUGAGGUUAUCUCUCAGUUUUUCCGUGUCCAAAAUAAAAGGACAAAAACUGUUCUUGAAAACCGAGAGAUAACCUCAUGCUCCAAGAAAACCAGGAUAAAAAAUU
osa-MIR5796	UCAUUCAGGAUUGAAGCCGCC	None	GAUCGGCAUGGGAGGGUUUGGGAGUUGAGUUUGGACAAUUACAUGAGAGUCACCUUCCUCAUGGGUAGAUACCUGUUUCCCAAGCUAUCAUAGGGGUUGCAGGAGCUGCCAUUGCACAGGGAGUCUUUGGACAGGAUUGUUCAUUCAGGAUUGAAGCCGCCAAUGCCAGCA
osa-MIR397a	UCAUUGAGUGCAGCGUUGAUG	MIR397	AUCAAAUGCAUCAUUGAGUGCAGCGUUGAUGAACAACGGUAACCGGUCCAUGUUGAUGCGCAUUUGGCCGGUGAUCUGAUCAUCAUCAGCGCUUCACUCAAUCAUGCGUUUGGC
osa-MIR393a	UCCAAAGGGAUCGCAUUGAUC	MIR393	UGGGGAAGCAUCCAAAGGGAUCGCAUUGAUCCUUCAUCGCUCUCGCUCGCUUCCAUGGCGGUCGUCGUCUACAAGCAGCUUGACGGAUCAUGCGAUCCUUUUGGAGGCUUCCUCU
osa-MIR393b-5p	UCCAAAGGGAUCGCAUUGAUCU	MIR393	UCGGCCUGAGGAAACUAGUGGAGGACUCCAAAGGGAUCGCAUUGAUCUGGCUAGCUAUCUCGAUCGAUCGCCUCAUCGAUCGACGACGACGUGCGUGAUCGAUCAGUGCAAUCCCUUUGGAAUUUUCCUCUU
osa-MIR817	UCCAACUUGAGGCCCGAUUGA	None	UAUCUCAAUCAGGCCUCAAGUUGGUGUCCGUCAUGGAUGAUGGUCAUCCGUGACGGGCUCCAACUUGAGGCCCGAUUGAGAUA
osa-MIR1854-3p	UCCAAUUUGGGGAUUUGCUGAU	None	CGUUUUAAAUGGUGAAAUUUGUAGAUUGGAGGGUAACCCUAGAACCCCAUUUUUGCCCAAAUUUGUGAUUUUCAACAUCCAAUUUGGGGAUUUGCUGAUUAUAGUGCU
osa-MIR396g	UCCACAGGCUUUCUUGAACGG	MIR396_2	GGCGACGUCGAGGCGUGGAAGGAGUCGAGGUGGAGCUGGAGAGGAGCGCCGGCGCCGGCGCCGUAGCUGGGCGCGUCGGCGUCGUGCGGCGGCGGCGAGAUGGAGAGCGCGGACGGGCGGUAGACGGCGGCGGCGGCGGGGGGCGGCAUUUCCACAGGCUUUCUUGAACGGUUCUUGCCGC
osa-MIR396h	UCCACAGGCUUUCUUGAACGG	MIR396_2	AGGGCGCCGGGGAGGAGGUGGUGGUGGUGGUGGGGGCGACGCCGGCGGAGGUGUUCGACGCGGCGGAGGUGGCGGAGGAGGACGGCGGCGGCGGCGUGGCCAAGGACAUUUCCACAGGCUUUCUUGAACGGUUCUUGCCAC
osa-MIR396d	UCCACAGGCUUUCUUGAACGG	MIR396_2	UACAGCGAGUGGUUCUGGAAGGCGGUGGAGGUGACGGCGGCGGCCGGCGCCGUGGCGGGGGGCUGCGAGUGGGGGGCGACGAGCUGCGCUUCCACAGGCUUUCUUGAACGGUUGCGGCCGC
osa-MIR396e-5p	UCCACAGGCUUUCUUGAACUG	MIR396	GCGGGCAUGCUUUCCACAGGCUUUCUUGAACUGUGAACUCGUGGGGGUGUAUGUGCUCAUGUUGGGAUUGUGGUCGGUGGCCUCCAAUUCUCUGAAAAGAAAGCUGAAUUGUCGAGCUCCCCGUUCUGUCUUUGGUCGUCUCUACCUGUUGAUGGUUCAAGAAAGCCCAUGGAAACCAUGCCGC
osa-MIR1846d-5p	UCCCACCGAGCAGCCGGAUCUC	MIR1846	UGCCUGUCCCUCCCACCGAGCAGCCGGAUCUCCCAGUGAGUAGGCCCGGGCCGCCAGAUCCGGUGACCCCGGUCUCCUCGCCGGUGUAUCCGGCGCCGCAGGGAGGGACGAGAGCC
osa-MIR5514	UCCCAGAGCUUUGGCCGUCGC	None	UUGGACAGCUUCCCAGAGCUUUGGCCGUCGCUCCGGUCUUCUGCCAUGACAUCAAUCUUUGGACCGCCGGCGACUGGCCUUGUUCUGGGAUGAACUUGAACAGA
osa-MIR2869	UCCCGACAUUAAAUUCUGGGC	MIR4221	GGGAGGAGGAGCUUCCCAGGAUUUAAUUUUGGGAGGUGGUGAGUACUAAGGAGAACAGUAUGUUGUUCAGCUGGCAGGAGCUGCAAGGAGCAAGCCGCUGGCCAGGGUUUGAUCCUUGGUACUCAUUACCUCCCGACAUUAAAUUCUGGGCAGGAUUAAGU
osa-MIR2098-5p	UCCCGUGGAGGCAGCCGAUG	None	CAGUCUUGUGCCAUUCCCGUGGAGGCAGCCGAUGAGGAUUAACGGUUUGUCAAGCGGAGUGCACUUCUAAUG
osa-MIR1437a	UCCGGCGCCGCACUAGGCACUG	MIR1437	GCGCGCGGGGAGGGAGGGAACGGUGCCUAGUGCGGCACCGGAGCUCGCCAGCACGCAGGAGUGAGGUGAGGAGGACGGCGGCCAGGGCGCGGAGAGCUUGCCGGCGCUCCGCCACCGCCGCUACCUCCUUCCGCGUGCUGGCGAGCUCCGGCGCCGCACUAGGCACUGUUUCCUCCCUCCCCACGCGC
osa-MIR5833	UCCUCCUCGGGCUCAUCGGGC	None	UCCUCUAUCUCCUCCUCGGGCUCAUCGGGCUCAGCCUCAAAGCCCGGUGGGGAGGGAGGA
osa-MIR166e-3p	UCGAACCAGGCUUCAUUCCCC	MIR166	UGUUUCUGGGUGGAAUGUUGUCUGGUUCAAGGCCCCUUAGGAUGUGUGAUUUUUGAUGGUUUAUGCAUUCAUCUUGAUGCGAACAUCUAUCUCGGAUCUUUGGGUUCUCGAACCAGGCUUCAUUCCCCUCAGAGAUA
osa-MIR5818	UCGAACUAGAAGGGCCAGGUU	None	AUCGAACUAGAAGGGCCAGGUUGUAUUUGUGCUUCUCCUGGCACUCCCUUGGUUUUUAU
osa-MIR162a	UCGAUAAACCUCUGCAUCCAG	MIR162_2	GGUGAUGCCUGGGCGCAGUGGUUUAUCGAUCCCUUCCCUGCCUUGUGGCGCUGAUCCAGGAGCGGCGAAUUUCUUUGAGAGGGUGUUCUUUUUUUUUCUUCCUUUUGGUCCUUGUUGCAGCCAACGACAACGCGGGAAUCGAUCGAUAAACCUCUGCAUCCAGUUCUCGCC
osa-MIR162b	UCGAUAAGCCUCUGCAUCCAG	MIR162_2	UGGGUGAUGCCUGGGCGCAGUGGUUUAUCGAUCUCUUCCCUGCCUUGUGCUGCUCCGAUCGAUGCCCGUGCUGAUUCUUGAUAAUAUACAACGCAGGAAUCGAUCGAUAAGCCUCUGCAUCCAGAUCUCACUUU
osa-MIR168a-5p	UCGCUUGGUGCAGAUCGGGAC	MIR168	CGCCUCGGGCUCGCUUGGUGCAGAUCGGGACCCGCCGCCGCCGCUGCCGGGGCCGGAUCCCGCCUUGCACCAAGUGAAUCGGAGCCG
osa-MIR166k-3p	UCGGACCAGGCUUCAAUCCCU	MIR166	AUUAGGUUAAGGGGUUUGUUGUCUGGCUCGAGGCAUCCGGGACUCCGGUUUCUCCUUUCCUACUGGAGGCGCCUAAUUUCCGGCGAGCUCGGAGCCUCGGACCAGGCUUCAAUCCCUUUAACCAUGC
osa-MIR166l-3p	UCGGACCAGGCUUCAAUCCCU	MIR166	GUUAGGUUAAGGGGAUUGUUGUCUGGUUCAAGGUCUCCACAUUGUGCAAAAUGUUCAUUCAUGGAGGCACAGGAUGCUUGGUGAUCUCGGACCAGGCUUCAAUCCCUUUAACCAGCA
osa-MIR166a-3p	UCGGACCAGGCUUCAUUCCCC	MIR166	UGAAGCUAUUUGCUUCUGAGUGGAAUGUUGUCUGGUUCAAGGUCUCAUGCACCUUGCGGUUUUGAGGAUGAUUUGUGCAAGGUUUUUCAUUCCUCUCAUCCGUGGGAUCUCGGACCAGGCUUCAUUCCCCUCAGAGAUAGCUUCA
osa-MIR166b-3p	UCGGACCAGGCUUCAUUCCCC	MIR166	GGGAGCCUUUUCAUUUUGAGGGGAAUGUUGUCUGGCUCGGGGCUACUUUUAAUUUCUCUCUCUUUUGAUAUCUUCUUUUCUCGAUCUCCUAGCUUGAUCUUUUGAUCUCUCAAAUCGAUCUUAAGAAAAAGAUCAGUCAAAGAGAUGAGAGUAGAUGUCUGUAGAUCUCGGACCAGGCUUCAUUCCCCCCAAACAGAAGGGCUCCC
osa-MIR166c-3p	UCGGACCAGGCUUCAUUCCCC	MIR166	GGCAGUUGAGGGGAAUGUUGUCUGGUCCGAGACCUAACACCGGGCGGAAUGGCGGAUUCAGCUGCAGCUAAGCAAGCUAGGUGGGGGGUUUCGGACCAGGCUUCAUUCCCCCCAACUCAACUGUU
osa-MIR166d-3p	UCGGACCAGGCUUCAUUCCCC	MIR166	GAAGCUUUUUCACUUUGAGGGGAAUGUUGUCUGGCUCGAGGUGCAUGGAGAAACCUCUGAUCGAUCAGGUUUGAUCUGUAGAGACUGAUCUCGGACCAGGCUUCAUUCCCCUCAAGUAAAGCUCC
osa-MIR166f	UCGGACCAGGCUUCAUUCCCC	MIR166	CGAUCAUCUUGUUGAGAGGAAUGUCGUCUGGCCUGAGAUCGUACCACAGUGGUGGGUACACGUGGACGGUCUCGGACCAGGCUUCAUUCCCCUCAACAACUCGUCGG
osa-MIR166j-3p	UCGGACCAGGCUUCAUUCCCC	MIR166	UGAUCCAUGGCUGUUGAGAGGAAUGACGUCCGGUCUGAAGAUCGCCGUCCCCAGGCGGUGGCUUCGGACCAGGCUUCAUUCCCCAUGACUCAUGGAACCC
osa-MIR166m	UCGGACCAGGCUUCAUUCCCU	MIR166	CUCUGCUUUGGUGGUUGGCUGAUGUUCUCGGUUAAGGGGUUUGUUGUCUGGUUCAAGGCCUCCUGCUGUCCUACAUCACAUUUUUUUUUCUUUGUUCUGAAUUUCUGAUGGAUGUGUGUGUGCAUGAUGCAUGGCUGGUGGUGACCUCGGACCAGGCUUCAUUCCCUUUAACCAGCAUUUGCGUUAAUACCAUCAGGCAU
osa-MIR166g-3p	UCGGACCAGGCUUCAUUCCUC	MIR166	AGCAUGGUGUCUGGAAUGGAGGCUGAUCCAAGAUCAUUGCUUGGUGCAAAAUACUAGGGCAUUGUUGUAAGUGCCAUUAGUUCUUUUUUGUUUCCGAGUUUGUUAUCGAGGAUCUCGGACCAGGCUUCAUUCCUCACACCGUGCU
osa-MIR166h-3p	UCGGACCAGGCUUCAUUCCUC	MIR166	GGUGGCUUGUGGGGAAUGUUGGCUGGCUCGAGGUAUCCACAUCUUAAUUCCUCUCCGGCGAUCGAGCCGGCUCGGGCGUGUGGAAGCGUCGGACCAGGCUUCAUUCCUCGCAAGCCGAU
osa-MIR166i-3p	UCGGAUCAGGCUUCAUUCCUC	MIR166	AGAUAGGUGUUUGGAAUGCAGUUUGAUCCAAGAUCUGCCUAUAUAUAUGGUGUGUAUAUCAUAUCUUGUGAUAUGGGGGAUAUGCAACAGGUGUGUGACAGGGGUAGGUAGAUCUCGGAUCAGGCUUCAUUCCUCACACCAAUAC
osa-MIR820a	UCGGCCUCGUGGAUGGACCAG	MIR820	UGCGUCGGCCUCGUGGAUGGACCAGGAGCUCAACAUUCCUUAAGGUUGUUCUUUCAAACCCAUACAAGGUUCCACCGCCUGCAUUGUUCCAAGAGUGUCUUGGAUGAAAGUAGGAAGUGGAACCUUGUUAGGGUUGGAACGAACUGCCUUAAGGAAGUCGAUGCUCCAGGUCCGUCCAGGAGGACGACUCA
osa-MIR820b	UCGGCCUCGUGGAUGGACCAG	MIR820	GUACAUGCGUCGGCCUCGUGGAUGGACCAGGAGCUCGACGUUCCUUAAGGCCGUUCUUUCCGACCCAUACAAGGUUCCGUCGCCUGCAUUGUUCCAAGAGUGUCUUGGACGAAAGCAGGAAGUGGAACCUUGUUAAGGUCGGAACGAACUGCCUUAAGGAAGUCGAUGCUUUAGGUCCGUCCACGAGGACGACGCAGCUAG
osa-MIR820c	UCGGCCUCGUGGAUGGACCAG	MIR820	UGCGUCGGCCUCGUGGAUGGACCAGGAGCUCGACAUUCCUUAAGGUCGUUCUUUCCGACCCAUACAAGGUUCCGCUGCCUGCAUUGUUCCAAGAGUGUCUUGGACAAAAGCAGGAAGUGGAACCUUGUUAAGGUCGGAACGAACUGCCUUAAGGAAGUCGAUGCUCCAGGUCCGUCCACGAGGACGACGCA
osa-MIR5809	UCGUCGCCGGCGACCACAGC	None	GUAAACGCUGGUAGCAGCGGCGACGAGAAUAGAUGGCGUCGUCGCCGGCGACCACAGCACAAC
osa-MIR5797	UCGUGGGAUUUAUGCAGUUAA	None	UCACUGCUGUUCGUGGGAUUUAUGCAGUUAAUGUCGUUUUGCCUGCUGAUCCUACUUAUACAGUGU
osa-MIR2866	UCUAGUUUGUGUUCAGCAUC	None	ACCCUUUUUCUCUAGUUUGUGUUCAGCAUCUAUGUCAACUAUGACGCUGAACACAAACUGACACAGAUGCUGAGCACAAACUAGAGAAAAAGGGUCAUAUU
osa-MIR5527	UCUCAGCCAGGGCAGUAACAG	None	UGAAGACAGUUCUCAGCCAGGGCAGUAACAGGUACCCAAUUCGAGUGGUGUAGGAGCAUCUGAUGAACCAACAUCCGCAGUUUUGUUUCGCCACUGUUCCUAUCAAGCUCUUCGUCAUGUUUAUGCGUUAUCCUGAUCCAGUACCCUCCUAAAUGACUAUCAUCCUUCCUGAUGUCUAUCAUUCUCACAGCCUAGCUUUCUACUCCCGGAUGCGUGAUUCGUUGGAUGACAGAAAGGCGAUCUGAAUCUAGGAUGAUCCCGUGGAAUCCUUCUUCCUUUGCUAAGAACAGGGUUAAUUUGGCGCACUGCCACUGCCUCAGCAACUUCUGGCACUCUGAUCCCUGAGACAAGCUCAUUGGAUACAA
osa-MIR396f-5p	UCUCCACAGGCUUUCUUGAACU	MIR396	GCCAUGCUCUCCACAGGCUUUCUUGAACUGUGAACUCGUGUGUGCAUGCUCCUCAUAUAUUGUUCUAGAUCCCAUGCAUGAUGCAUAUCGAUCGAUCUGAUCUGAAUUAGGUCAUCGAUGCGCAUCUGGAUCCCCAUCUUGUUGAUAGUUCAAGAAAGUCCUUGGAAAACAUGGUG
osa-MIR5144-3p	UCUCCUCAGCAGCACAAGAAG	MIR7708	UCCAUAUUAUUCUUCUUGUGCUGCUGAAGAGACUCACCGACCUCCGGCGGCGACGUCUUCUUCUUCCCAUUGAAGGUCUCGGUCUUCUCCUUCAGCUCCUGCGGCAUGGGACGACGAGGUGGAGCUCGAGUCCUCGAGGAACUUGUGCCGCAUGGGACGCCCACCAAGAAAGCCCCCCUCGUCGCCCCGCCACCGCCACCGCCGCCGCCGAACAACCAAGAGUCUGAAUCUGAUUCUGAUUCCGAUGACGGCCAAAAGUCCGAUUCCAGUGACGACGAGGCGCUGCCGGUGCCGAACCCAGCGCUUCAGGCCAACAAGAAUGUGCCUCCGUCCGAUGAUGAUGAGGAUGACGACCAAGAGUCCGAUUCCGGUGAUGCCCGAGGUCGGUGAGUCUCCUCA…
osa-MIR3979-5p	UCUCUCUCUCCCUUGAAGGC	MIR1446	GGUUUUCUUGGAUCUCUCUCUCCCUUGAAGGCUAUCUCAUGGAGGUUUGAUGUACACCAUUGUUGCCUAAGAAACUGAGAAAGCCUUCGGGGGAGGAGAGAAGCCAAGCAAGCC
osa-MIR5535	UCUGCGUGAUUGAAGUCUGCAU	None	CCCGAACUCGUCUGCGUGAUUGAAGUCUGCAUCCCCCAUGAGAGGAAUAGUGUCUUUGGUGCUGCCAUGCCAAUCCGAUCUAUUCCCUUUCUUUUUUUUUGUUUUUGUUUUUUCAUGUUUGCAUGAUCGGUGAUCAGGCCUUUUUUCCCCACGCUGUUCAGAUUCAUGGUGGUUUUUCUUGUCGAUUCAAUCUUCUAUGCUUUAUGGUUGCAAUUUUCCCAGGUUUUAGUUUAGUGUUUAUAACUAGACAUGAAAAGACAAGAUAUGUAUUUUUUUCGCAGGGGUAGAGUGAGAAUCCGGAUGCAGCAUCAAUGCAGAUGAGGAUUAU
osa-MIR5161	UCUGGAUCAGAGGGAGUAUA	MIR5067	UUCUAGAAUAUACUACCUCUGUUCCAAAAUAUAAGCAUUUCCAGGAUUCAAAUCUUGUUCCACAAUAUAAGCAUUUCUACCACUAUUUACACCACUACUUGUCCCAUCAAUCACUUUCCAUCCAAUUUUUUCCCCAUCCAACCCCCAACCCCCAACCCCCCUAACUCUCCCUCAUUUAUUGAGGGGCACCAAGUCUUUUUUCCUCAACCUUAAUCUUUGCUAAACAACCUAGAAAUGCUUAUAUUCUGGAUCAGAGGGAGUAUAUGAUAGUUCACU
osa-MIR5501	UCUUGUGGCUAGAAGGGUGAG	None	AUCUUUGCCGAUUAUUCCUUCUGCACCACAAGGAUGCCAUGAGGUUCCCUUCCUUCUGUAGACAGAUAUGGUGCAAGGUGGAACUUUCCACAUGAUAGGGAAGGCACCGUGAGGUAGGGAAUGGUGUGCCUUCCUUCGUGCAAGAGGGAAAAGAGGGAUGUCAGAGCCAGCAUAGAUGAUUGCAGCGGACCAGGGUGAUUGGAGCAGGCUCCUCCCCUUGUUUGGUGCCGGUUGGUUGUGCCUGCUAUGGCUUUCCCUGCCAGCAUCAAGCCAUCAACUGUGAUGGGGGUGCGCAAGGGAGGGAUGCACAUUUGGGAUAAGCAAAGAUGUUGAUCUCUUGUGGCUAGAAGGGUGAGGGGCAAAAUA
osa-MIR5491	UGAAAUGGAGGCUCGUUGUAC	None	ACCAUGCGGCAUUGACAAUCUGAGUGCUUCAUUUUAUACACGUAUACUUUCACAGACAUAAGAGCACGUUGUGUAUCAAAAAAUUGUGAAAUGGAGGCUCGUUGUACGUUGUGUACC
osa-MIR1866-3p	UGAAAUUCCUGUAAAAUUCUUG	MIR395	CUUUUGCACGGAGGGAUUUUGCGGGAAUUUCACGGGAAUUGAGUUGAUUCCUGAAAUUCCUGUAAAAUUCUUGUGUUCCAAAGGA
osa-MIR810b.1	UGAACACCGAUAUGCGUCAUC	MIR810	AGCCCACCACAUGUGGCUCGCAUGCUUAAAUAACUAACGGCAUAAUUAGAUCACUUGAUGACGACGUAUAUCGGUGUUCGCUAUAUAUACUAUCUACUGGUAAGUAUAUCUUUAAUAUACUUACCAGUAGAUAGUAUAUAUAGUGAACACCGAUAUGCGUCAUCAUCAAGUGAUUUAAUUAUGCCGUUAGUUAAGCAUGCGAGCCACAUGUGGUGAGCUUACG
osa-MIR5525	UGAACCUUGGGAGCGAUCUGAA	MIR8706	GAUGUACAAGUGAACCUUGGGAGCGAUCUGAAACGAAUUCCUUGUUCUCAUGAAAAUAGUCAUGAAUGCGGCCCCAAUGUGUUCCAUGAGAUUGAUCCAUCCCUUUACCGCAUUAAAAGAAACAUUUAUCCAUGCCGACACCAAAAGGUUGUCUUCCUCCAAAAUGAAUUUUUCGGAUCUUUUUUGGUUUGGUCUCACAGCAGCAUUU
osa-MIR167a-5p	UGAAGCUGCCAGCAUGAUCUA	MIR167_1	UAGUGUGAAUGAGUGAAGCUGCCAGCAUGAUCUAGCUCUGAUUAAUCGGCACUGUUGGCGUACAGUCGAUUGACUAAUCGUCAGAUCUGUGUGUGUAAAUCACUGUUAGAUCAUGCAUGACAGCCUCAUUUCUUCACACUG
osa-MIR167b	UGAAGCUGCCAGCAUGAUCUA	MIR167_1	GUGCCCAAGAGAAAGCGUGAAGCUGCCAGCAUGAUCUAACUUGCAGACAAGAAAUCAGCUCAGCUCGCUGGUUUCGAACAGGAAGGCGGCUAGCUGAGGCUUCUUCUGAGUACGUGAUGGUUAGAUCAUGCUGUGACAGUUUCACUCCUUCCCUGUUGGGCAC
osa-MIR167c-5p	UGAAGCUGCCAGCAUGAUCUA	MIR167_1	UGUCCAAGGGAACGAGUGAAGCUGCCAGCAUGAUCUAGCUCUGAAUGAUCAACAAGAUGUGCUCCCACACUGCCUUCCUGUGGAUCUUGAGCUGUUGCUAGUCUUGUGGUCAUGCCUUGCUAGGUCAUGCUGCGGCAGCCUCACUUCUUCCCAUUGUUGGGCA
osa-MIR167d-5p	UGAAGCUGCCAGCAUGAUCUG	MIR167_1	CAUUAGGAGCUGAAGCUGCCAGCAUGAUCUGAUGAGUGCUUAUUAGGUGAGGGCAGAAUUGACUGCCAAAACAAAGAUCAGAUCAUGCUGUGCAGUUUCAUCUGCUUGUG
osa-MIR167e-5p	UGAAGCUGCCAGCAUGAUCUG	MIR167_1	UGUGAGAGAAUGAAGCUGCCAGCAUGAUCUGGUUGUCAGGCAUGAGCCAAAUCUAUCCAUGGUGUUGGUGGUACUGAAAUUACCGCGUUUUCGAGGUUUUUCGUCGUGUCAACUUGCGAAGGGAAUUACGGGUUCUUGAUGAGCAUUGGUGAUAGGAGGUGUGGGCUUGGUUAGUAGAGGUAGAAUUAUGAUUGUUCUUGUGAGUUUCAGUAAGAGGUGGGAGUGAUUGGAAUUUGGCUCCAUCAGAUCAUGUUGCAGCUUCACUCUCUCACC
osa-MIR167f	UGAAGCUGCCAGCAUGAUCUG	MIR167_1	CACAAGUGGAUGAAGCUGCCAGCAUGAUCUGAUCACAGUAGUUCUCUAGCUGAUGAUGAUUUACAAAACCUAGAGACAUGCAUCAGAUCAUCUGGCAGUUUCAUCUUCUCAUG
osa-MIR167g	UGAAGCUGCCAGCAUGAUCUG	MIR167_1	CAUAAGCAGGUGAAGCUGCCAGCAUGAUCUGAAAGCAUCUCAAACCAGCGAUCAGAUCAUCCGGCAGCUUCAUCUUCUCAUG
osa-MIR167h-5p	UGAAGCUGCCAGCAUGAUCUG	MIR167_1	CACAAGUUGGUGAAGCUGCCAGCAUGAUCUGAUGAUGAUGAUGAUCCACCUCUCUCAUCUGUGUUCUUGAUUAAUUACGGAUCAAUCGAUCAGGUCAUGCUGUAGUUUCAUCUGCUGGUU
osa-MIR167i-5p	UGAAGCUGCCAGCAUGAUCUG	MIR167_1	UGUGAGAGGCUGAAGCUGCCAGCAUGAUCUGGUCCAUGAGUUGCACUGCUGAAUAUAUUGAAUUCAGCCAGGAGCUGCUACUGCAGUUCUGAUCUCGAUCUGCAUUCGUUGUUCUGAGCUAUGUAUGGAUUUGAUCGGUUUGAAGGCAUCCAUGUCUUUAAUUUCAUCGAUCAGAUCAUGUUGCAGCUUCACUCUCUCACU
osa-MIR167j	UGAAGCUGCCAGCAUGAUCUG	MIR167_1	UUGUGAUGUGUGCACCUUAAGCAGCUGAAGCUGCCAGCAUGAUCUGAUCUUUUGCGAUCUCUUUUUUUAUCUGAAUAAGUUGAUGGAAAUAUUGGGUUCCUAAGAUUCAGAUCGUGCUGCGCAGUUUCAUCUGCUAAUCGAUGCACUACACUGUGAAUUU
osa-MIR5338	UGAAGCUUCAGUUGGUUGUAU	None	AAUUUGCUUCUGAAGCUUCAGUUGGUUGUAUUCAUUAUUUUCUUUAGCACUAUUGGUUGAUAAGUUCAUCCCUGAUGAAGUGCUAGAGAUGCUACUAAUAUUGACUCCUUCAAAAAAAAAGAUGGGGCAUUGA
osa-MIR5488	UGAAGGCGACUGAUGAUUUCA	None	ACGCAUUUGAUGAAGGCGACUGAUGAUUUCAGGAGACACAAGAUGACCUUGCGCGUGGUGAUUGGAUUUUUACUGUCAUUUUCUCGCAGAAGGCACAGAUUGGAUCAUUACUCUGAACAGCAUCACAAGCUUGCAAGAAACACAAUCCUUUUAAAUAAACAAAUUUUUUAUCUGUGGAAUCAGAUUAACCAUUAGAUGUUUUCACAGAAGUAC
osa-MIR2099-5p	UGAAUAUGUUUGUACAAGCUUU	None	CUGCUUUGUGAAUAUGUUUGUACAAGCUUUACAAAGCUGUAGCGUUAUUCCAGAGCAGUU
osa-MIR172c	UGAAUCUUGAUGAUGCUGCAC	MIR172	CUUGUUGCGGGUGCAGCGUCAUCAAGAUUCACGUGUGCCGCACGGCACACGUAUCGGUUUUCAAGUGUAGUCAUCGUGCGUGAAUCUUGAUGAUGCUGCACCAGCAAAGAG
osa-MIR11343-3p	UGAAUGUGGGCAAUGUUAAAA	None	UCUCCGUUUCAUACUAUAGACUUUCUAGCGUUGCCCACAUUCAUAUAUGUGUUAAUGAAUCUAGAUAUAUAUGUGUGCCUAGAUGAAUCUAUAUGAAUGUGGGCAAUGUUAAAAAGUCUUAUAAUCUGAAAUAGAGG
osa-MIR535-5p	UGACAACGAGAGAGAGCACGC	MIR535	GGCGGUGACAACGAGAGAGAGCACGCCGGUGCGGCGGUCACGGUGAGCCGGCCCGCGGCGGCGUACCUGCGUGCUUUCUCCCGUUGUCACUGCC
osa-MIR5485	UGACAACUGGUAGCAGAGCAA	None	CUUGGAGUGGUGACAACUGGUAGCAGAGCAAUGUCAUCUCCACUUGCCGGUUGUUCCUGGUAUGUCGAGGGAUACUGGUGCUGACAUUGCUCUGAUACCAAUUGUCGGCACUCUAGGC
osa-MIR156k	UGACAGAAGAGAGAGAGCACA	None	UUGAGAGUGAUGACAGAAGAGAGAGAGCACAACCCGGCAGCAGCGACGACGGCGGUCGCUUCUGCCAGGGCCGUGUGCUCUCUGAUCUAUCUGUCAUUGCCGUCCA
osa-MIR156a	UGACAGAAGAGAGUGAGCAC	MIR156	GGAGGGUGACAGAAGAGAGUGAGCACACGUGGUUGUUUCCUUGCAUAAAUGAUGCCUAUGCUUGGAGCUACGCGUGCUCACUUCUCUCUCUGUCACCUCC
osa-MIR156b-5p	UGACAGAAGAGAGUGAGCAC	None	UUGUCUUGAGAGGGGAAGAGAUCUCUAUGGGUUUUGGAGGUCUGACAGAAGAGAGUGAGCACACACGGUGCUUUCUUAGCAUGCAAGAGCCAUGCUGGGAGCUGUGCGUGCUCACUCUCUAUCUGUCAGCCGUUCACCAUGCCCAAUAUGAUUAAUCUCCUUCUCUCAGUUGACAG
osa-MIR156c-5p	UGACAGAAGAGAGUGAGCAC	None	GGAGGAAGAGAGGGGUGAGAGGUGAGGCUGACAGAAGAGAGUGAGCACACAUGGUGACUUUCUUGCAUGCUGAAUGGACUCAUGCUUGAAGCUAUGUGUGCUCACUUCUCUCUCUGUCAGCCAUUUGAUCUCUCUUUCUCUCUUUCUCC
osa-MIR156d	UGACAGAAGAGAGUGAGCAC	MIR156	GGAGAAGCUCUCAUGAGAUUGACAGAAGAGAGUGAGCACACGGCGUGAUGGCCGGCAUAAAAUCUAUCCCGUCCUCGCCGCGUGCUCACUCCUCUUUCUGUCACCCUCUUUCUCUCAGGGCUCAACUCC
osa-MIR156e	UGACAGAAGAGAGUGAGCAC	MIR156	GGCGCGAGGUGACAGAAGAGAGUGAGCACACGGCCGGGCGUGACGGCACCGGCGGGCGUGCCGUCGCGGCCGCGUGCUCACUGCUCUUUCUGUCAUCCGGUGCC
osa-MIR156f-5p	UGACAGAAGAGAGUGAGCAC	None	AGUUGACAGAAGAGAGUGAGCACACAGCGGCCAGACUGCAUCGAUCUAUCAAUCUUCCCUUCGACAGGAUAGCUAGAUAGAAAGAAAGAGAGGCCGUCGGCGGCCAUGGAAGAGAGAGAGAGAGAGAGAUGAAAUGAUGAUGAUGAUACAGCUGCCGCUGCGUGCUCACUUCUCUUUCUGUCAGCU
osa-MIR156g-5p	UGACAGAAGAGAGUGAGCAC	None	GGCUGACAGAAGAGAGUGAGCACACAGCGGGCAGACUGCAUCUGAAUUACCUGUUGCGAGAAGAAGACGACGGACGCAGCUUGCCGUUGCGUGCUCACUUCUCUCUCUGUCAGCU
osa-MIR156h-5p	UGACAGAAGAGAGUGAGCAC	None	AGUUGACAGAAGAGAGUGAGCACACAGCGGCCAGACUGCAUCGAUCUAUCAAUCUUCCCUUCGACAGGAUAGCUAGAUAGAAAGAAAGAGAGGCCGUCGGCGGCCAUGGAAGAGAGAGAGAGAGAGAGAUGAAAUGAUGAUGAUGAUACAGCUGCCGCUGCGUGCUCACUUCUCUUUCUGUCAGCU
osa-MIR156i	UGACAGAAGAGAGUGAGCAC	MIR156	GGUGACAGAAGAGAGUGAGCACACGGCCGGGCGGAACGGCACCGGCGGAUGUGCCGUCGCGGCCGCGUGCUCACUGCUCUGUCUGUCAUC
osa-MIR156j-5p	UGACAGAAGAGAGUGAGCAC	None	UUGGGGCGGGGCGGGAUCGAGCAUAUGAAAGGCGAGAUUGUUGACAGAAGAGAGUGAGCACACGGCGCGGCGGCUAGCCAUCGGCGGGAUGCCUGCCCCCGCCGCGUGCUCGCUCCUCUUUCUGUCAGCAUCUCUCAUCACUCCCUCCCGCAUCCCCCGCCCCGA
osa-MIR1846c-3p	UGACCCCGGUCUGCUCGCUGG	None	AUGAGCCGCCGGAUCUCCCAGUGAGGAGGCCGGGGCCGCUGAAUCCGGUGACCCCGGUCUGCUCGCUGGCGGAUCCGGCGCAAAGA
osa-MIR1846a-3p	UGACCCCGUUCUCCUCGCCGG	MIR1846	CCGCUCCCUACCAAUGAGCCGCCGGAUCUCCCAGUGAGGAGGCCGGGGCCGCUGGAUCCGGUGACCCCGUUCUCCUCGCCGGCGGAUCCGGCGCUCCAGAGAAAGGAACGAG
osa-MIR1846b-3p	UGACCCCGUUCUCCUCGCCGG	MIR1846	CCGCUCCCUACCAAUGAGCCGCCGGAUCUCCCAGUGAGGAGGCCGGGGCCGCUGGAUCCAGUGACCCCGUUCUCCUCGCCGGCGGAUCCGGAGCUCCAGAGAAAGGAACGAG
osa-MIR5534a	UGACGACAACAGCUAGAAUGG	MIR5534	AACUUUAGCGCCUUGACGACAACAGCUAGAAUGGUCGCGGCGACGAAGGAUUGUCCCCCGAUGAGGCCGCCAUUCUAGCUGUUGUCGUCGAGGCGCUAAAGU
osa-MIR5789	UGACUGAGCUUCGUUCGGUAU	None	AAUUCAUACCAAAUGGAGACGAUCAGUACCAAAGGCUGGUGACUGAGCUUCGUUCGGUAUCGAUU
osa-MIR7692-3p	UGACUUGGCAUGCUUACGUGGCAC	None	CGUCCAAACAAGUCCUCCAAAUUAAUUAUUUGGGUUAAUAUAGUUCUUGGAUCCAAAAAAGUGCCACGUGAGCAUGCCAAGUCAUCCUCACAUGCAGCGGUAUGAAUGAAAUGACCAUUCUACCCUUAUAUACCACCUAGAAAAGAAAGAAAAAAAAGAAGAUAAAUGUUUUCACACGUGUAUGUUCGUUUUAGAAUUGUCACUUACGAUUGUUGCUGGCCUGUUAUUUUUUUCUGUUUGUGUUUUUUCUUUCUUUUUUAUAUGGUAUAUAAAGGUAGAAUGGUCAUUUCAUUCAUACCGCUACAUGCGAGGAUGACUUGGCAUGCUUACGUGGCACUUUUUGUGGGUCUAAGGACUAUAUUAACCCAAAUGAUUAAUUUGGAUGACUUGUUUGGUCG
osa-MIR1869	UGAGAACAAUAGGCAUGGGAGGUA	MIR2118	AAGGAACACCUGAGAACAAUAGGCAUGGGAGGUAUUGGGAAAACACAGGAACAUAUUGUGACCCCUAAUUUUAAAGGGAAAUAAUGGUUGAGGCUUUCCUCCAUGUUCCCAUGCCUAAUGCUCUUAGGUGCUCUUUUU
osa-MIR5836	UGAGCAGCCGGACCAUGGGAU	None	UUACGAGGCAUGAGCAGCCGGACCAUGGGAUAUUCAGGCACUCCUGGUGUUUCACAUUCCUAAUGGCCUCUACUGUAGCUGCCAUGUAA
osa-MIR5158	UGAGCCACUGGGAUGAGGAUGAAU	None	UCAGAGUAAUUCGUCCUCAUCCCAAUGCUCGUCAUCUACGGUUGGAAAAAGCCAUGAACUUUAUGUGGCAUAACGGCUCACCUCUAUGGGUACACAGUGUGGAAGCGGACAAAGUCUCUAGCUCACAAAGAUGAGUGGAGAUGACUUUGUCCGCUUCCGCUCGGUCUGCCUGCAUUGGAGAACCGUUGUGCCGUGUAAAGGGCAUGAAUUCUUCCAGUUGUUGAUGAUGGUGAGCCACUGGGAUGAGGAUGAAUACUCCGACAACA
osa-MIR5498	UGAGCUGUAACACUUGAAGAC	None	AACUGGUGGUUGAGCUGUAACACUUGAAGACGCAACUUGCACUGCAUUGGCUCCUGUGACGACAAUGUUGUUGACUUGACCUUGCGGCUGCUGAUGCUUUGGCUUCGAACACUCUCUUGCAAAGUGACAUGGCUUGUAACAGUUG
osa-MIR5794	UGAGGAAUCACUAGUAGUCGU	MIR2871	CAUCGAUAUGGCUGCAAGACUGUUUGCGAUUCCCCAUGAAAUCCAAAUAUGGAAAUCAAAAGGCUUGAAGUAGAUACUGUUGGCAUACACACAACCAUAGAGUUCAUCUUCAGAACCAAAUCCACGUUCUUGAAAAUAUGAGGAGGGUGCUGCUGGAAGAACAACAAUCGCUCAUCGUGAUGGCUGCCCACCAUGGUGACCGUAGAAACUAGCAUAGAAAAAAGUAGAUAUCUCAAGUGACUUUGUUCAUUUACGUUGGGAUAGACAAGUAACUACCUUUUCUAUUUUAGUUUCUAUGGUCACUUUGGUGGCAGCCAUGAUAGACAGAAACAAAGGCUCACCGAUGAAACCCAGGACUUGCUCUACUUCAAGCUUAUUGUUUUCUAUAUUCUGGAUUUC…
osa-MIR169f.2	UGAGGACAAGAGCUGAUUCGG	MIR169_1	GGGCCUUCCAUGAGGACAAGAGCUGAUUCGGUAGCCAAGGAUGACUUGCCUAAUGCCUAUGUGCAUGUGUUUAUACGCUGCUCAUCUGCAUUUUGAUUAUCCCCUGAUCAGUCCUGUCGUCAAUUAUAUGUGUGUGUAGUACUCUGUACUCAUACAUAUAUAGGCAUGUCUUCCUUGGCUAUUCGGAGCGGCUCUUGUCUCUCGUGGAAGGCUG
novel0038	UGAGGACUGUGUCGUGAACGA	None	UGAGGACUGUGUCGUGAACGAAAGGCUAUUUGUGCAUAUUAGUCUUCAAUACCACACUGAGAACAUUUAUGGCUCCUUUCACUAGGCCAGUCUUCGUC
osa-MIR5523	UGAGGAGGAACAUAUUUACUAG	MIR5270	UACUAGAAAACAAGUAAGUGUAAUUCCCCCUAAACAUUAAAAUAUGUUGACAUGAGGAGGAACAUAUUUACUAGUUAUAUUGUC
osa-MIR5148a	UGAGGGGUAGAAAUGUCAUAUCAU	MIR5148	CACGAUAUGACGUUUGUACCCCUCACAAGUACAAAUAUAAUGCAUGUCAAUGAGGGGUAGAAAUGUCAUAUCAUGU
osa-MIR5148b	UGAGGGGUAGAAAUGUCAUAUCAU	MIR5148	UACGAUAUGACGUUUGUACCCCUCACAAGUAUAAGUAUAAUGUAUGUCAAUGAGGGGUAGAAAUGUCAUAUCAUGUGU
osa-MIR5148c	UGAGGGGUAGAAAUGUCAUAUCAU	MIR5148	CACGAUAUGACGUUUGUACCCCUCACAAGUACAAGUAUAAUGCAUGUCAAUGAGGGGUAGAAAUGUCAUAUCAUGUGUG
osa-MIR169i-3p	UGAGUCGCUCUUAUCACUCAUG	None	GGAAGAGAGCAAGGCUUGCAUGGUGAUAAGGGUGUAGCUCUGGUAGCCAAGGAUGACUUGCCUGUGUCCUUGUGUAGAGGAUCAUUCAGAAAAUGAGCCUUGAACUGGUUCAUAGGCAGUCUCCUUGGCUAGUCUGAGUCGCUCUUAUCACUCAUGUUAGGCUUGCAUCUCGUUGA
osa-MIR169i-3p	UGAGUCGCUCUUAUCACUCAUG	None	GGAAGAGAGCAAGGCUUGCAUGGUGAUAAGGGUGUAGCUCUGGUAGCCAAGGAUGACUUGCCUGUGUCCUUGUGUAGAGGAUCAUUCAGAAAAUGAGCCUUGAACUGGUUCAUAGGCAGUCUCCUUGGCUAGUCUGAGUCGCUCUUAUCACUCAUGUUAGGCUUGCAUCUCGUUGA
osa-MIR1861a	UGAUCUUGAGGCAGAAACUGAG	MIR1861	UUGUGUUGCAUAUUCUUAGGCCUGAUCUUGAGGCAGAAACUGAGUAGUUGGUGAACUCGCUCUAUGUUGUUCGUUCACUCGCGACACGGUUCCUGUCCCAAGAUCGAGUCUAUGAAUAUACAAAUGUGA
osa-MIR1861o	UGAUCUUGAGGCAGAAACUGAG	MIR1861	UUGUGUUGCAUAUUCUUAGGCCUGAUCUUGAGGCAGAAACUGAGUAGUUGGUGAACUCGCUCUAUGUUGUUCGUUCACUCGCGACACGGUUCCUGUCCCAAGAUCGAGUCUAUGAAUAUACAAAUGUGA
osa-MIR419	UGAUGAAUGCUGACGAUGUUG	None	UCUUCUCUGUUCUCUGUGAUGAAUGCUGACGAUGUUGUAGAUGUGAACUUUUUUUUUCUCUGUUGUCUAUGAUGAAUGCUUGUUGUCCUGGAGAUAUUGUAGA
osa-MIR5340	UGAUGACGUGGAUGAAUUUCAAA	MIR8675	GAAAAUGAAAGUCUGAAGAUUUAUUCAUAUCAUCAUGAGUAAAUUAUUUUACUUGUGAUGACGUGGAUGAAUUUCAAACGUUUAUUUU
osa-MIR171a	UGAUUGAGCCGCGCCAAUAUC	MIR171_1	GGAAAGAGCGAUAUUGGUGAGGUUCAAUCCGAUGAUUGGUUUUACAGCAGUGGUAAAAUCAGUAUCUGAUUGAGCCGCGCCAAUAUCUCUUCCUCU
osa-MIR171b	UGAUUGAGCCGUGCCAAUAUC	MIR171_1	GCGACGACGGGAUAUUGGGGCGGUUCAAUCAGAAAGCUUGUGCUCCGGAAGCGAGGAGCUCUACUCUUUUGAUUGAGCCGUGCCAAUAUCACGUCGCAUC
osa-MIR171c-3p	UGAUUGAGCCGUGCCAAUAUC	MIR171_1	GUGGGAACGGGAUAUUGGUGCGGUUCAAUCAGAAAGCUUGUGCUCCGAAGGCGAGGGGCUCCACUCUUUGAUUGAGCCGUGCCAAUAUCACGUCGCCUU
osa-MIR171d-3p	UGAUUGAGCCGUGCCAAUAUC	MIR171_1	UUGUAGCUAUGAUGUUGGCCCGGCUCACUCAGAUGGAUCAUCGGUGCAGAAGAGUGCAUGAAUCUGAUGCAGUCUCAGUGUAGUAUGCUCCAUGCUGGAACUUCUGAUUGAGCCGUGCCAAUAUCUCAGCACCAU
osa-MIR171e-3p	UGAUUGAGCCGUGCCAAUAUC	MIR171_1	UGGUAGCUAUGAUGUUGGCUCGGCUCACUCAGACGGCAUUGGCGUGAUGCAAAGCAUGCAUGCGUGCUUGCUAGCUCACUUGUGUUUCUGAUUGAGCCGUGCCAAUAUCUUAGUGCUCU
osa-MIR171f-3p	UGAUUGAGCCGUGCCAAUAUC	MIR171_1	GGGAGAGUGCGAUGUUGGCAUGGUUCAAUCAAACCGGGCAAACUUAUGCACUAGCUAAGCAAGAUGCAGGGAUAUGCAGUAUGGUUUUGUUUGGUCUGAUUGAGCCGUGCCAAUAUCACAAGCUUGC
osa-MIR444e	UGCAGUUGCUGCCUCAAGCUU	MIR444	GGUUUUGUAACCAGGGGCAAUAAGCUAGAGGCACCAACUGCAUAACUUGCGAGAAACUUGUUGGAUGAUGAUCUUGCCAAUGAUUUUGCCGCAAGUUAUGCAGUUGCUGCCUCAAGCUUACUGCCUUUGUUUGCUAAACC
osa-MIR444d.2	UGCAGUUGCUGCCUCAAGCUU	MIR444	AGUUAUUGCACAUGGUGGCACCAAGCAUGAGGCAACAACUGCAUUACUUGCAAGAAAGGCACAAAAUCAUUAGAUGAUUACUUGUGGCUUUCUUGCAAGUUGUGCAGUUGCUGCCUCAAGCUUGCUGCCUCCCUCUGCCAAAU
osa-MIR444a-3p.2	UGCAGUUGCUGCCUCAAGCUU	MIR444	AUGCAAUUGGGGGCAGCAAGCUAGAGGUGGCAACUGCAUAAUUUGCAAGAAAUUGUUGGCUGAAGAUCAUACCGAUGAUAUUCUUGCAAGUUAUGCAGUUGCUGCCUCAAGCUUGCUGCCUCCUGUUGCCA
osa-MIR444f	UGCAGUUGUUGCCUCAAGCUU	MIR444	AUGGUGGCACCAAGCAUGAGGUUACAACUGCAUUACUUGCAAGGGAAUCACAAGUCACAAGAAACACAUGUUAUUACAAUGGAUAAUCAAUGGGUCAUCAUACUAUGACUUUCUUGCAAGUUGUGCAGUUGUUGCCUCAAGCUUGCUGCCUCCG
osa-MIR444b.2	UGCAGUUGUUGUCUCAAGCUU	MIR444	AUGCAAGGGGAUGGUGACAAGCUUGUGGCAGCAACUGCACAUCUUGCAAGAAAAUCUUUAGGGUUUUUCAGACCAUACCGAUGAUUUUCUUGCAAGUUGUGCAGUUGUUGUCUCAAGCUUGCUGCCUCCCUUUGCCAA
osa-MIR444c.2	UGCAGUUGUUGUCUCAAGCUU	MIR444	AGUUGCUGCAAGUGGAGGCGGCAAGCUAGAGACAGCAACUGCAUAUCUUGCAAGAAAAUCGGUUUUAUGGCCAUACCGAUGAUUUUCUUGCAAGCUGUGCAGUUGUUGUCUCAAGCUUGCUGCCUCCCUUUGCCAGAA
osa-MIR1847.1	UGCAGUUUGCAGUUGUGGCAC	None	AGACUCCCUAACUUUGUGCAGUUUGCAGUUGUGGCACUGACAUAUGGGCCAGACACAUUUGGCCCACAUGUUAGUGCCACAACUGCAAACUACAUAAAGUCAGGGGAUCU
osa-MIR5517	UGCAUCACGGCGCAUAUGUAG	None	CAAAUCAAUUUGCAUCACGGCGCAUAUGUAGAACCCCGUUCAGUUGACUACAAUAGUAAGCCAAACGAAUGCAGCGUUGUGUGCCGCAAUGUACGUACAGCCA
osa-MIR530-5p	UGCAUUUGCACCUGCACCUA	MIR530	GUGAUAGAGCUGCAUUUGCACCUGCACCUACAGAGAGGAAGAUGAAGCAGCAAGCUAGCAAUACGUGCUUGAUCGCUAUACGCUAGCUUCUUGCACACAAUGUUGUUCCUGGUCUCUUCCUGAUCCCUAGGUGCAGAGGCAGAUGCAACUAUGUCAU
osa-MIR399k	UGCCAAAGGAAAUUUGCCCCG	MIR399	AGCUGCAUUGCUGGGCAAGUUGUCCUUUGGCAGAUGUUGCAGUUCAUCAUCGAUGCCUGGGGGUUACCAGACUACUGCCAAAGGAAAUUUGCCCCGGAAUUCAUCU
osa-MIR399a	UGCCAAAGGAGAAUUGCCCUG	MIR399	CUGUGAAUUACAGGGCAGUUCACCUUUGGCACAAGGGCAAGCAGUAGAAACCAUGCGUGCUUGCUAGAGCUGGAAAUGAUGCUGGUAGCAUUGCAUGGUUCAGGGAUCACAGAUCUCGUGCCAAAGGAGAAUUGCCCUGCGAUUUUGUC
osa-MIR399b	UGCCAAAGGAGAAUUGCCCUG	MIR399	GUGAGAAUCACAGUGCGAUUCUCCUCUGGCAUGGCAUGAGAGGCCUAAAAAAGAGACGCACUGCCGUGCCAAAGGAGAAUUGCCCUGCCAUUCAGAA
osa-MIR399c	UGCCAAAGGAGAAUUGCCCUG	MIR399	CGGCGAAUUACAGGGCGGUUUCUCCUUUGGCACGUACGGAGGCAAGGCAUGCGGUGAAAAAUCUCUAGCUAGCCAUGCGUGCCAAAGGAGAAUUGCCCUGCGAUUCACCA
osa-MIR399h	UGCCAAAGGAGACUUGCCCAG	MIR399	CCAUGCAUUACUGGGCAGGUCUCCCUUGGCAGUGGCCGAUCGAGCUGAUCAAACCACGCAAAAGCCACUGCCAAAGGAGACUUGCCCAGCAAUGCAGAU
osa-MIR399i	UGCCAAAGGAGAGCUGCCCUG	MIR399	GUGAGAAUCACAGUGCAGUUCUCCUCUGGCAUGGAGGGCAAGAGGAGCUGAAUAGCUAAUGGAUGAUAAACUGCUAGCCUUUCCCUGCCAAAGGAGAGCUGCCCUGCCAUUCAGUG
osa-MIR399j	UGCCAAAGGAGAGUUGCCCUA	MIR399	AGUCCAGUUUCAGGGCUCCUCUCUCUUGGCAGGGAGCAUGUGAAGUCUUUUGUAGCUCACUCAUUUUCAGCCCUCUGCCAAAGGAGAGUUGCCCUAAAACUGGACU
osa-MIR399d	UGCCAAAGGAGAGUUGCCCUG	MIR399	AAGACAGUAGUAGGCAGCUCUCCUCUGGCAGGUGCAUUCUAGGUGAUUUUGUAAUUGUAUAUGCAUCCAAGGUAUAUACAGUCCGGCCAUGGUGCUACAUUGCAAUCAUCCAUAUGUGAUUGCAUUGUGUAUAUAUAUACAUGGUGGCCUUUGAUAGACCAUCAUAUAUCGGUUGGUUAUGUGCAUGUAUGUAUAUACCAGCUGCUACUAGCUUUGAUCGAUCGCCAUGUAGCGAUUGAAUUCACCAAAACGGCCUGCCAAAGGAGAGUUGCCCUGCGACUGUCUU
osa-MIR399e	UGCCAAAGGAGAUUUGCCCAG	MIR399	ACAUGCAUUACCGGGUGAGUCUUCCUUGGCAGUGUUCGAAUCGGCAGUACCGGUCUGCAAGUGAUCGGUCAAUCACCAGUUCACCGCUGCCAAAGGAGAUUUGCCCAGCAAUGCAACU
osa-MIR399f	UGCCAAAGGAGAUUUGCCCAG	MIR399	UGGUGGAUUACCGGGCCAUGUCUCCUUGGGCAGAGGUGAUCAGAUUGCACACUUCACUUCAACCUCUUGCUCUAGCUUGUUCUCUCUGCCAAAGGAGAUUUGCCCAGCAAUCCACAU
osa-MIR399g	UGCCAAAGGAGAUUUGCCCAG	MIR399	AUGUGCAUUGCAGGGCAACUACUCCAUUGGCAGAGGGAUGGAUUGGAUAUGGAUAUGGCUGAUGCUUCCAUUUGAUCCCAUCCCUAUCUGCCAAAGGAGAUUUGCCCAGCGAUUCACUC
osa-MIR2096-5p	UGCCGAUUUCCCCCUCGGGCG	None	GACGCCGCACUGCCGAUUUCCCCCUCGGGCGAGCCAUCGGAGCGGGGGCCGUUGGCUCCCAAAGCAGACGCGAGAAUUCACUGAAAUUACCGCGCCAUCUUAUCUCCGCAAGUUGAAGAAUAUAAUUCGGGCGCAGUAAUUUUUAGUGAAUUCAUGUGUCUACUACUACAUAUGUCUGCUUGGGAGCCAACCGCGUUUCGAUGGCUCGCCUGAGGGGAAAUCGGCGGGAGGCGUUUG
osa-MIR7695-5p	UGCCUAUGUGGCACGCCACGUGAA	None	GAGUAAAAUGCACUAGCGGUCCUUAAACUUAUCGGGAGGUUUCACUUAAGUCCACGAACUUGCAAAGCGCACAUCGAGGUCUCUAAACUUGGUUUAUUGUAUCAUCCCGGUCCAAAGCCACGUUUGAUUGUGGUCUUGCCUAUGUGGCACGCCACGUGAAUGAUGACAUGGAAUUUUUUUUAUUUUUUUCUCCCUUCUUCCUUCUUUUUUCACCACUGCGACAACCCCUCCCCUCGUUCCGCCUCUCACCACCGAGAAAAAAGAAGGAAGAAAGAGAAAAAAAGAAGGAAGAAGGGAGAAAAAAAUAAAAAAAAUUCCAUGUCAUUAUCCACGUGAUGUGCCACGUAGGCAAGACCACAGUCAAAUGCGGCUUUGAACCGGAAUGAUAUAAUAAACCAA…
osa-MIR160f-5p	UGCCUGGCUCCCUGAAUGCCA	MIR160	GGAUUAACGCUGCCUGGCUCCCUGAAUGCCAUCCGAGAAGCGUGCCGCUGUGGCCGGCUGCUUCCUGGUUGGCAUUGAGGGAGUCAUGCAGGGUUUGCUC
osa-MIR160a-5p	UGCCUGGCUCCCUGUAUGCCA	MIR160	GUGUGCCUGGCUCCCUGUAUGCCACACAUGUAGACCAACCCAUGGUGUCUGGUUGCCUACUGGGUGGCGUGCAAGGAGCCAAGCAUGC
osa-MIR160b-5p	UGCCUGGCUCCCUGUAUGCCA	MIR160	AAGGUUUGGUUUUGAUCGGCUUGAGAGCGUGCCUGGCUCCCUGUAUGCCACUCAUGUAGCCCAAUCCAUGGUGUGUUUGGAUGCUGUGGGUGGCGUGCAAGGAGCCAAGCAUGCGUGCCAUGAUCUCUCUUUCUGCCUU
osa-MIR160c-5p	UGCCUGGCUCCCUGUAUGCCA	MIR160	GGAAUGUGCCUGGCUCCCUGUAUGCCACUCAUCUAGAGCAACAAACUUCUGCGAGAGGUUGCCUAUGAUGGAUGGCGUGCACGGAGCCAAGCAUAUUCC
osa-MIR160d-5p	UGCCUGGCUCCCUGUAUGCCA	MIR160	GGGGAUAUGCCUGGCUCCCUGUAUGCCACUCGCGUAGCUGCCAAACUCAGUUGAAACAACUGCCUUCUCCCGGCGAGAUUCAGGCAUUGUGUUCGUACGUUUGGCUCUACUGCGGAUGGCGUGCGAGGAGCCAAGCAUGACC
osa-MIR160e-5p	UGCCUGGCUCCCUGUAUGCCG	MIR160	GUAGGGGAUAUGCCUGGCUCCCUGUAUGCCGCUCGCAUGGCUGCCAACCCAAUGAACUCGAUCUCGUUGUUGGCCGCUGCGUACGGCGUGCGAGGUGCCAAGCAUGGCCCUCUU
osa-MIR5804	UGCGAAGUAGAGAUGCCGACU	None	GAUCAGAUUGCAUCGGCAUCUCUACUCUGCAGCCGCUGCCUCUGCCGCCUCUUUCAUCCGCUGUCCGUGCGACGGCAAGAGAGUGUUGACAGCGGCUGCGAAGUAGAGAUGCCGACUUGAUCUGAGC
osa-MIR11337-5p	UGCGAGACGAAUCUAACGAGG	None	CUUGUUAUUUAUAAGUAUUAAACGUAGAUUACUGACAAAACACAUUUCAUAAUCCCUAGGCUAUUUUGCGAGACGAAUCUAACGAGGUAUAUUAAUCCAUAAUUAGCGGAUGAUUACUGUAGCAAAUCAUGGAUUAAUAUAUCUCGUUAGAUUCGUCUCGCAAAAUAGCCUAGAGGUUAUGGAAUGGGUUUUGUCGGUAAUCUACGUUUAAUACUCCUAAAUAACAAG
osa-MIR5082	UGCGAUGAUGGCCGCGCGGGUUCA	None	GGCGGGCGGGUGAGCGCGGCGGCCAUGGUUGCGGCGGUGGUGGCGCGCGGCGGCGGCGGCGGCUAGGGCUCAGGCGGCUUGGUGCGGGAGAGAGGCGGCGGCGAAGGGGAGAGAUCGCUUCGAGAGAGUGAUUUUAUAGCGAGGGGAUUAGGGUUUAGCUCUAGUGGGCCAUGGGGGAUAGUUAGUGGACCACUAUGGGCCGGGCUAGAAUUAGUUGGGCCUUCGCGAGCCCAACUUGUGGGCUAGUUUUUCGCUUGUAAAAGGCCAUGGGGGGAGGAGGCGGCGAGCUAGGGUUUCGACCCUCACGAACACUACUUGAUCUUAUCCGAGCUUGCCGUCCGGCGGCGCCGCGGCGGCCGGAGUCGCCUCUCCGACAUUCGCGCCGCCACCGACGUCCUC…
osa-MIR1427	UGCGGAACCGUGCGGUGGCGC	None	UGGCUGCGCGCGACCGCGCCGUCCCGCAGGCCAGCGCCGCGCCACCGCGCGGUUCCGCAGCAGGGACAUGCGCCACCCGUUACAGCCAACUGAAAUCUGCACUGAUUUGAUUACAUGCGCACGUAUAUAUGCAGUGCAUGCAGCGAGUGUGCGCUGUUCCUGGAUUCGGUCGCGCGUGGCCGUGCUGCGGAACCGUGCGGUGGCGCGGCGCCGGCCUGCGGGACCGCGCAGUCGCGCGCAGCCAAGCCACGGGACCG
osa-MIR1865-5p	UGCUAGUGAUGGUGAUUCUUCGAC	MIR902	CUCGAACUACUGCUAGUGAUGGUGAUUCUUCGACACAGUAUUCGGCGAGUUUUGGGCUUCAUCAUGCGGUGCUCGACAUGGUGACGAAGCCUGAACUUGCCAAAGACUGUCGAAGAAUCGCAGUCACUAGUUGUAAUUUGACUC
osa-MIR1440a	UGCUCAAAUACCACUCUCCU	MIR1440	AAAUGCCAAUGCUCAAAUACCACUCUCCUAAAUUUCCAUUCCCAAAUACCACCCGGGCCCACAUGUCAGCCUCAUCCAGCACAGGGUCCCACAUCACUUUUGUUUGAAUGGAAAGUGAGGCUGACAUGUGGGCCCGGAUGGUAUUUGGUAAUGAAAAUUUGGGAGAGUGGUAUUUGAGCACUGGCAUUU
osa-MIR6254	UGCUCCGGAUAUUAUGGCAUG	None	AAUUGCAUAAUGCUCCGGAUAUUAUGGCAUGUAGCAUAUAACCCUAGUCAUUAUGGUAUCAAGGUUUCGCAAAACCCAGCAUUCACUCAAAUCAUAAAAAAAACAACUUGUUGACACAUAUUCACUUCAUUUUUCAUGCCAUAAACCACUAUGUAUUGUUCAAAUGUUGGUUACUUGAUCAGGAUGACCAGUUUAAUCAGUCAACGUUUUGAACAUUAUUAUGUCAAGGAUGGUAAAAUUAGCUGAAAUUUGAACUAGGAUGGAUUUUAUGAUACUUCUAGGUUAUAGAGCAUAGGGUUAUGUGCCUCGAGUCAUAAUAUCCGGAGGUUUAUGCAACU
osa-MIR1870-5p	UGCUGAAUUAGACCUAGUGGGCAU	MIR833	UAGUGUCAAAGUAAUGGAGGAUUUGGGAAAUAAACUGCGUUCAUGCUGAAUUAGACCUAGUGGGCAUUUAUACAUCACAACACAUGGUACUGUUGCCCUUUCCUUUUUCUAGCCUUAGUGUUGUGAUCUAUAUAUGCCCUUUAGGGCUAAUUCAGCAUGAACAUAGUUUAUUCUCCAUUCCUCAAAUCAUCCAUUACUUUUGACACUUA
osa-MIR5524	UGGAAAAUGUGUUCAUGACGG	None	GAAGAAUGGCGGUAAUCGUGACAUUAUUUCUAUUAAUAGUAACCAAAUAAUAUUGUCAGAUGUGAUCAGCAAAAGUAUCAUCAACAAAGGUUCAAGUUUGUAUAUGUUUUGGUUUGAGUAAGAAGAUAGCGAAUGAAAAGGAAUGCCCCUUGCAUGUUGAGGGAUUGGUAUGUGUUAAUUGUUUGAGUCAAGAUAUUUUUGUAGAGACUAUGCUAAUCGCAGUUAAGAAUCAACAGUUCUAGAGAGAUAUAUAUGGAAAAUGUGUUCAUGACGGUCUAUUCAAU
osa-MIR1850.1	UGGAAAGUUGGGAGAUUGGGG	None	AUGUGAUGGAGAUGCGAUGGAAAGUUGGGAGAUUGGGGGAAGUUGUGUGUGAACUAAACGUGGAUUGGGGCCCUGUUUAGUUCACAUCAAUCUUCCUCCAAAUUCCCAACUUUUCAUCACAUCACAAUCACAU
osa-MIR1320-5p	UGGAACGGAGGAAUUUUAUAG	None	UUAGGCCUACUUUGGAACGGAGGAAUUUUAUAGGAUUUUUGCGGGAAUUUUAACAGAUUCCUGUAAAAUUCAUUCGUUCCAAUGUAGCCCUAUUAG
osa-MIR528-5p	UGGAAGGGGCAUGCAGAGGAG	MIR528	AGUGGAAGGGGCAUGCAGAGGAGCAGGAGAUUCAGUUUGAAGCUGGACUUCACUUUUGCCUCUCUCUCCUGUGCUUGCCUCUUCCAUU
osa-MIR5821	UGGACGGAGCGAUGGUGGGCG	None	CUGGCAGUGGACGGAGCGAUGGUGGGCGGCUGGCGGUGGGCAGCGGGAGGAAGCGGAGCUGAGCAGCGGCGGGGCGAAAUGGAGCGACAGCGGGCGGUGGGCAGAGCGACAAGGGCGAAGAGGCCGGUGAGCCACCGCUCCUCUUCCGCCUUCCCAUCGGCCACCCUCUCCACCGGCGCAACGCGCGCCACCGCUCCUCUCCCUCCCACCCAUCGACUGGUGUGCACCGCCAACCCUUUCCCGCCGG
osa-MIR164e	UGGAGAAGCAGGGCACGUGAG	MIR164	UUGUGCAGGGUGGAGAAGCAGGGCACGUGAGCGGCCAUCCAGUGUAGCUUCGCUGCGCGUCCAUGGCGGCGAACGCGCGUGAUCUGGAGUUUGGAUGGUCGUUCAUGUGUCCGUCUUCUCCACCGAGCACUG
osa-MIR164a	UGGAGAAGCAGGGCACGUGCA	MIR164	GUGAGAAGGACCGCGUUGGAGAAGCAGGGCACGUGCAUGCAUAUGUUCAUCAUCAUCUUCUUCCUCCUCCUCUAGCUCCAGCCUUGUGUGGGUUGGAAGUUUAGAUAGAACUCGCACUGCACGUGGUCUCCUUCUCCAUCCCGGUCUUUUUCUCAC
osa-MIR164b	UGGAGAAGCAGGGCACGUGCA	MIR164	GUGCACGGUGGAGAAGCAGGGCACGUGCAUUACCAUCCACUCGCCUGCCGGCCGCCGGCCGCCAUUGCCAUGGAUGGUUCUUCAUGUGCCCGUCUUCUCCACCGAGCAC
osa-MIR164f	UGGAGAAGCAGGGCACGUGCA	MIR164	UGAGGAUGGCGAGGCGCGCGAGGUGGAGAAGCAGGGCACGUGCAUUCCUAGAGCUUCCGUCCAGCUCCCCGGCGGGCUAGCUAGCUCACUCCGCCGCCGCCGCCGCCGCCGCCGGCGCGCGCACGGCUGGCUGGCUCCGGCCGGCUGAGAUGCAUGCACGGAUGCAUGUGCCCUUCUUCUCCACCGUGCACGCCUCGCCUGCAGCAAGGA
osa-MIR164d	UGGAGAAGCAGGGCACGUGCU	MIR164	CAAACCGUGCUGGAGAAGCAGGGCACGUGCUCGACGGCGGGGCUGGCUGGCCGGCCGGCUUGCAGCAUGUGCGCUCCUUCUCCAGCAUGGCUUC
osa-MIR164c	UGGAGAAGCAGGGUACGUGCA	MIR164	AGGUUCUUGUUGGAGAAGCAGGGUACGUGCAAAAUGCACACCGGUUGGUCGAGCUAAUUAACAAGCUCUGACGACCAUGGUGAUCGAAUGCACGUGCUCCCCUUCUCCACCAUGGCCUU
osa-MIR5506	UGGAUCGCUUCGUCUGAUGGU	None	ACCAGUUGUAUGGAUCGCUUCGUCUGAUGGUCCUCCUAUUGACUCAAGUGGACGUGACUGAACCCUAGGAGUGCUCAGCCCAUCAAGGUGACGUCGAUGCAGAUGACAUUG
osa-MIR5788	UGGAUGUGACAUACUCUAGUA	MIR6140	AAAAAAACGAUUCUAGAACUGGAUGUGACAUACUCUAGUACAAUGAAUCUGGAUAGAGGUAUAUCCAGAUUCGUAGUACUAGGAUAUGUCACAUCCAGUACUAGAUUGAUUUUUUU
osa-MIR5153	UGGAUUCCACUGACACGUAGACGU	MIR437	CCACGAUAGUGUAUACGUGUUAGUUGGACUCACGUGCUAGUCACAUAGAAUAAAAUAUAAUUAGAAAAACAUAUUUUCUCCUCUCUACCUUAUAAUUUUUAUCUUUUUUCUGUCUACCUAAGAGGAGAAAAUAUGGUUUUUAAUUUUAAUUUUUAUAUAUGUUUGACAUGUGGAUUCCACUGACACGUAGACGUCACCGUGGCAUU
osa-MIR169r-3p	UGGCAAGUCUCCUCGGCUACC	MIR169_1	AGGCCAUCUUCGAUAGCCAAGGAUGAUUUGCCUGUAGCCCCAUUGUCAUCAGCUCUCUCCGUCGAGAGCGACAACCGGGCUCUACUGGCAAGUCUCCUCGGCUACCCGAGUACCUCUUAUGCUAUCCCA
osa-MIR5519	UGGCAGAAGUACUGGACUUAG	None	CUGUGGGCGUUGGCAGAAGUACUGGACUUAGCGGGCGCUAGGGCUUCAGCUCAUUCUGCUAUGUCCGCAU
osa-MIR5820	UGGCAGAGAUUGAUCGAGGAA	None	GGAAAUUGAACUUAAAUCCUUAAUCGUUUGCUAGAUUUUUCUUGUGAGUGACCUGGCAGAGAUUGAUCGAGGAAUUGUAUUUCC
osa-MIR1847.2	UGGCCCACAUGUUAGUGCCACAAC	MIR6105	AGACUCCCUAACUUUGUGCAGUUUGCAGUUGUGGCACUGACAUAUGGGCCAGACACAUUUGGCCCACAUGUUAGUGCCACAACUGCAAACUACAUAAAGUCAGGGGAUCU
osa-MIR2925	UGGCGGCCGCGGGCUUCGU	None	UUCUUGACGCCGCCCUUGGCGGCCGCGGGCUUCGUCGCCGUCUCACUGAGCUUGGCAGCCGGCUCCUUGGCAAGUCCGGCAGGUUUCACGGCCUUCAGAGAAGCCAUUCUUCUGAUGCUU
osa-MIR6247	UGGCUGAUUGACCUAAUGGCA	None	GGUCUACGGUUUGUGCCAUUAGGUCAAUCAGCCAGCUCUGGCUAGUUUAUCUGGUAUGCAAAGAGCCAGAGCUGGCUGAUUGACCUAAUGGCACAUUAUAGAC
osa-MIR2094-5p	UGGCUGCUAGGCUCCUGGGUG	None	UCGGGAGAAGUGUGGCUGCUAGGCUCCUGGGUGCAACCACACAGAGCUGUGGCAUCCACGUCGAGCGAUGGC
osa-MIR6255	UGGGAAAAAUGGGCAGUUGAGU	None	AAACCAGUUUUGGGAAAAAUGGGCAGUUGAGUUCGGCCAAUUUAUCUAUGGUUUCCUCAACAAUCAUUUUUCCCACAUGUUAUCA
osa-MIR3981-5p	UGGGACGUAUCCUAUUACUAU	None	GAAUAUAAUAACUUAAAAUCGAAUGGGACGUAUCCUAUUACUAUAAGUCUGAUAAGUCUGGAUAUGAGGCAUGUCUAGAUUCGUAGUAUUAGGAUACGUCUCAUCCGGUUUUAGGGUGCUAUAUUC
osa-MIR2872	UGGGGUUCUACAAACCGAACU	None	CUUAGAUUAUUUCAUAGUUCGGUUUGUAGAAUACCAUCUUCGAGUUCUUGAUUAAUCACUCAUCUGCAAUUGAUGGCAACAGGAUGCUCGAUCUUCCAUCAGGUAAAGAUAACUCUUGAUUUGGCGAAAACUUGUCACACAUGAUUUGACUUUCGAUCAACACGAUCUAAACUUGCAAUUUCAGCACCAUGUCUUUUCUAGUUACCAACCGUGCCGAAAUCUGAUUGGCCUUCACUGAGAAGGCUAAUCCUUGCAUGCGAAUCGAAGAAUACAAGCAAGAAAAAGGUAGAUUGUAGCUCAAUUGCAGAUGAAUGAUUUAGCACUCGAAGUUGGGGUUCUACAAACCGAACUAGUGGUGAA
osa-MIR1861d	UGGUCUUGAGGCAGGAACUGAG	None	UUGCAUAUUCUUAGGCCUGGUCUUGAGGCAGGAACUGAGUAGUUGGUGAACUCGCUCUAUGUUGUUCGUUCACUCGCGACGCGGUUCCUGUCCCAAGACCGAGUCUGUGAAUAUACAA
osa-MIR1854-5p	UGGUGAAAUUUGUAGAUUGGA	MIR482	CGUUUUAAAUGGUGAAAUUUGUAGAUUGGAGGGUAACCCUAGAACCCCAUUUUUGCCCAAAUUUGUGAUUUUCAACAUCCAAUUUGGGGAUUUGCUGAUUAUAGUGCU
osa-MIR1430	UGGUGAGCCUUCCUGGCUAAG	None	AUGAGGAGAUUGCCUCUGUUAGCCAAGAAUGGCUUGCCUAUCUCCACUAUUUGGUUCAUCACUGGAACACACUUGGGGUUCUCAGAUGGUGGAUGAAAUAUGGAAGAUGGUGAGCCUUCCUGGCUAAGAGAGUGAUUCUCAU
osa-MIR169i-5p.2	UGGUGAUAAGGGUGUAGCUCUG	MIR169_1	GGAAGAGAGCAAGGCUUGCAUGGUGAUAAGGGUGUAGCUCUGGUAGCCAAGGAUGACUUGCCUGUGUCCUUGUGUAGAGGAUCAUUCAGAAAAUGAGCCUUGAACUGGUUCAUAGGCAGUCUCCUUGGCUAGUCUGAGUCGCUCUUAUCACUCAUGUUAGGCUUGCAUCUCGUUGA
osa-MIR1857-5p	UGGUUUUUUUGGAGCAUGAGG	None	GUUUUUAUCCUGGUUUUUUUGGAGCAUGAGGUUAUCUCUCAGUUUUUCCGUGUCCAAAAUAAAAGGACAAAAACUGUUCUUGAAAACCGAGAGAUAACCUCAUGCUCCAAGAAAACCAGGAUAAAAAAUU
osa-MIR1320-3p	UGUAAAAUUCAUUCGUUCCAA	MIR171_2	UUAGGCCUACUUUGGAACGGAGGAAUUUUAUAGGAUUUUUGCGGGAAUUUUAACAGAUUCCUGUAAAAUUCAUUCGUUCCAAUGUAGCCCUAUUAG
osa-MIR439a	UGUCGAACCGCGGUUGUUCGA	MIR439	UACCCUGUCGAACUGACGCAGUUCGACAUGUACCUGUCGAACUGUGGUUGUUCGAUAGGUAUCCCUGUCGAACCGCGGUUGUUCGACAGGGUG
osa-MIR439b	UGUCGAACCGCGGUUGUUCGA	MIR439	UUCCUGUCGAAUUGUGGUUGUUCGAUAGGUACCCCUGUCGAACCGCGGUUGUUCGACAGG
osa-MIR439c	UGUCGAACCGCGGUUGUUCGA	MIR439	UACCCUGUCGAACUGACGCAGUUCGACAUGUACCUGUCGAACUGUGGUUGUUCGAUAGGUAUCCCUGUCGAACCGCGGUUGUUCGACAGGGUG
osa-MIR439d	UGUCGAACCGCGGUUGUUCGA	MIR439	CCACCUACCCUGUCGAACUCACGUAGUUCGACAUGUACCUGUCGAACUGUGGUUGUUCGAUAGGUAUCCCUGUCGAACCGCGGUUGUUCGAUAGGGUG
osa-MIR439e	UGUCGAACCGCGGUUGUUCGA	MIR439	CCACCUACCCUGUCGAACUGACGCAGUUCGACAUGUACCUGUCGAACUGUGGUUGUUCGAUAGGUAUCCCUGUCGAACCGCGGUUGUUCGACAGGGUG
osa-MIR439f	UGUCGAACCGCGGUUGUUCGA	MIR439	ACCUACCCUGUCGAACUGACGCAGUUCGACAUGUACCUGUCGAACUGUGGUUGUUCGAUAGGUAUCCCUGUCGAACCGCGGUUGUUCGACAGGGUG
osa-MIR439g	UGUCGAACCGCGGUUGUUCGA	MIR439	UCCUGUCGAACUGACGCAGUUCGACAUGUACCUGUCGAACUGUGGUUGUUCGAUAGGUAUCCCUGUCGAACCGCGGUUGUUCGACAGG
osa-MIR439h	UGUCGAACCGCGGUUGUUCGA	MIR439	ACCACCUACCCUGUCGAACUCACGCAGUUCGACAUGUACCUGUCGAACUGUGGUUGUUCGAUAGGUAUCCCUGUCGAACCGCGGUUGUUCGACAGGGUG
osa-MIR439i	UGUCGAACCGCGGUUGUUCGA	MIR439	GCAGGGACAUAUCCAACGGGCAGUGUUCGAUAGGGGCGUGGCUACAGUGACACUACAAUGUUUUUUUCUAUUUUUAAAAUUAUUUAAUCACAUGUCGAACCGCGGUUGUUCGAUAGGUACCCUGU
osa-MIR2927	UGUCGUCGUCGAUGGAGCCCAUG	None	UGUCGCGGCCGGCGAGCAUGAAGCUGACGACGAUGUCGCGGAGGUACUUGUCGUCGUCGAUGGAGCCCAUGAAGCGUGAAAGGAGGUCGCUGCCGGUGGCAGCGCCGCCAAGCUUCCGCCGUUGUCGGAUGACCUCCGCCGCGAGCGCGU
osa-MIR5822	UGUCUGCUCGAUGUCAGGUUG	None	GCCCCUUUGCUAGCUAGCUGAGCAACAGCCCAAAAACAAGGAUGUCUUGGGGACUCAUAUGCACAGCAGCAUGAGUAAAAUGUUGCACCUUGGGAGUGAGAGGCAUUUGCAAUCCAAUAUAAUUAAGCAUGUGAGGCAUCCGGAAUUCAGUUUUGUCAAUAUGCAUACCUUGAUCACUGUCUGCUCGAUGUCAGGUUGCGUGAGGGGU
novel0032	UGUGAUGACGUGAUCUUGCUC	None	UGUGAUGACGUGAUCUUGCUCUCUUAUGUGAUGGCACCGCACAUCUGAUCUGAGGCUGCGAAUCAGAUGCAAUUCUAACUGAAAUGUAGAUUUGAAGGUUAUGAAUUGUUGCAGGGAAAUUAGAUAUUUAGAUACUGAACACUCUUUUGUGCAGUAAUGAAUUGUUCAGUAUCAUCAGGUAGUUAAGUCGAUCUCAUCUCAUCUCUCCAUGACUCCACCCGUUUGGGGAUUACUCAAAAUUAAGUCAUCAGAAGGCAUGGUCGUCAAGAUUAUAGG
osa-MIR2867-5p	UGUGCCAUCCCACACAUCCCGA	None	CAAUUGACGGCGUGUGCCAUCCCACACAUCCCGAUCAUGGCGUGUGACACAACUGGAUGUGCGUGCCACGACCAGGACGUGUGGGAUGGCACAUGUUGUCA
osa-MIR5143a	UGUGGUAUGUUGGCAAUGUAGGAA	MIR5143	CCUCAUACUUCCUCAUUGACCAAUAUACCACAAAACACUACAAUGUUGGCCUCUUUACCACUAUCAAGACACUUCUCCCAGUCCAUUUUGUCUGUUGAGCAUCAGGACAUUAAUAAGUGUGGAGUGCCUUGCUCUACAUCAUCCUCUGUAAACAGUCUGGGGUUGCAGUUUUAUGUGGUAUGUUGGCAAUGUAGGAAGUCUGAAUCGUA
osa-MIR5143b	UGUGGUAUGUUGGCAAUGUAGGAA	MIR5143	UGACUCAUGCUUCCAUGUUGACCAACAUACCACCAAAAUAUUAUGAUGUUCGCAUGUUGCCCUGUUUACCACUAUUAAUCAAGACACUCCCCCUCCUCUCUUUUGUUUUCCUGGUGAACAUCAAUAUAUUGGUAAACAGGCUAAGGUUGUAAUUUUCUGUGGUAUGUUGGCAAUGUAGGAAGUCUGAAUGG
osa-MIR6251	UGUGUAGCCACAUUGUAAGGG	MIR533	UGGCAUGCCAUGUGUAGCCACAUUGUAAGGGAGUCCUUGUGCACAUGGUCAAUCUCGCAGAAAGCCCACUGCAAUCCAAAUCUUCUUCACGAUUGUUCCUAUUCACCAAAUCACCCGUCUUCUCGAAUGACCGCCCACCAUUUCCCUCUGUUGCUGUUGCUAACAUCCAUGGCCCAGGGACCCACUUGCAGCGUGGCUACAUGUGGCAUGCCAC
novel0030	UGUGUGGAUGCUGAGACAGUG	None	UGUGUGGAUGCUGAGACAGUGGGUCGUGUUUUCGGUAGAGCAUUGA
osa-MIR398a	UGUGUUCUCAGGUCACCCCUU	MIR398	GCUGAACCCAGAGGAGUGGUACUGAGAACACAGGUGCCAAUACAAUGUAUGGUGAGCUACUGUAUAAUGGAGUAAUUCUGUAACUGUGUUCUCAGGUCACCCCUUUGGGUUUCUU
osa-MIR398b	UGUGUUCUCAGGUCGCCCCUG	MIR398	GGAGUUCCUACAGGGGCGAGCUGGGAACACACGGUGAUGAGGCGGUCUGGUCUUUCGUGUGUUCUCAGGUCGCCCCUGCCGGGACUCU
osa-MIR416	UGUUCGUCCGUACACUGUUCA	None	GAUGAGGAGUAUGAAUAGAAAGAAUUAGAAAAGCUACGGUGGUUGUUGAGCAGCGCCAAAAAAAACUCUGCUUUGCUCUGUUUCUGUGUUCGUCCGUACACUGUUCAUC
osa-MIR171f-5p	UGUUGGCAUGGUUCAAUCAAA	MIR171_1	GGGAGAGUGCGAUGUUGGCAUGGUUCAAUCAAACCGGGCAAACUUAUGCACUAGCUAAGCAAGAUGCAGGGAUAUGCAGUAUGGUUUUGUUUGGUCUGAUUGAGCCGUGCCAAUAUCACAAGCUUGC
osa-MIR171d-5p	UGUUGGCCCGGCUCACUCAGA	MIR171_1	UUGUAGCUAUGAUGUUGGCCCGGCUCACUCAGAUGGAUCAUCGGUGCAGAAGAGUGCAUGAAUCUGAUGCAGUCUCAGUGUAGUAUGCUCCAUGCUGGAACUUCUGAUUGAGCCGUGCCAAUAUCUCAGCACCAU
osa-MIR171e-5p	UGUUGGCUCGGCUCACUCAGA	MIR171_1	UGGUAGCUAUGAUGUUGGCUCGGCUCACUCAGACGGCAUUGGCGUGAUGCAAAGCAUGCAUGCGUGCUUGCUAGCUCACUUGUGUUUCUGAUUGAGCCGUGCCAAUAUCUUAGUGCUCU
osa-MIR444b.1	UGUUGUCUCAAGCUUGCUGCC	MIR444	AUGCAAGGGGAUGGUGACAAGCUUGUGGCAGCAACUGCACAUCUUGCAAGAAAAUCUUUAGGGUUUUUCAGACCAUACCGAUGAUUUUCUUGCAAGUUGUGCAGUUGUUGUCUCAAGCUUGCUGCCUCCCUUUGCCAA
osa-MIR444c.1	UGUUGUCUCAAGCUUGCUGCC	MIR444	AGUUGCUGCAAGUGGAGGCGGCAAGCUAGAGACAGCAACUGCAUAUCUUGCAAGAAAAUCGGUUUUAUGGCCAUACCGAUGAUUUUCUUGCAAGCUGUGCAGUUGUUGUCUCAAGCUUGCUGCCUCCCUUUGCCAGAA
osa-MIR5828	UUACGGCAUUAAAAGUAAAUC	None	AAGUAACUUGUUACGGCAUUAAAAGUAAAUCUAUUGUGGGUUUAGAAACAUAAGUCUAUUUGGAAAUUAACCCCACAAUGGAUUUACUUCUAAUGUUGUGACAAGUUACUU
osa-MIR827	UUAGAUGACCAUCAGCAAACA	MIR827	UUUUGUUGCUGGUCAUCUAGCUACCCGUGCAUGCCUGGAGAUUGGAGAAUAAUUGACGAUGCAGCAGUCGGCUUAUUGGCUCUUGGGCACGCGUGGUUAGAUGACCAUCAGCAAACA
osa-MIR2863c	UUAGUAGGACUAGAAUGGGCCAAA	MIR2863	GGGUAUUUCUUGACCCACUUUAGUUCAACUAAAAUGAACUAAGUUUCACUUUUAGAGAGUCUAAAGUGAAAUUUAGUUCAUUUAGUAGGACUAGAAUGGGCCAAAGAAUACCCA
osa-MIR5494	UUAUAGGAGGUAUAGACGGUA	None	AUUUGUUUCUUUAUAGGAGGUAUAGACGGUAGCCACGUCACUUUCUUUUUGCCUAAUCCCAUGCACGAGAACUGAAGCCCCUCUCUGUAUCUUGAUAUGACAUCGCAUAGAAACAAGA
osa-MIR435	UUAUCCGGUAUUGGAGUUGA	None	UUCCACCUUCCCAAAAACUCCCCAGCAGACCUGGAGCGAAAAUUGCCUUGAAUUAGCUUCAGACCUAUAGUGUCGUUGAUAGUUUAGGGACAUGUUUUAUCCGGUAUUGGAGUUGAGGGAUGAAAAUUGGAC
novel0028	UUAUGAUCUUCAAAGCAGAGG	None	UUAUGAUCUUCAAAGCAGAGGCGUGUGCUAUUGAAGGCGAUUAGC
osa-MIR397b	UUAUUGAGUGCAGCGUUGAUG	MIR397	AGGGAAGGCAUUAUUGAGUGCAGCGUUGAUGAACCUGCCGGCCGGCUAAAUUAAUUAGCAAGAAAGUCUGAAACUGGCUCAAAGGUUCACCAGCACUGCACCCAAUCACGCCUUUGCU
novel0002	UUAUUUUGGGAUGGAGAUGUU	None	UCCCUCCAUCGUAAAAUAAGCCAACCUCAUACUAGGUAUGACACAUCGAUCCUAACACUAUAAAUCUGGACGAUGUAUCACAUUCUAGUAUACGAUGUUGGUUUAUUUUGGGAUGGAGAUGUU
novel0006	UUCACCAACUCAGCAUAUAUG	None	UAUUAGACUGGUUGAUGAUACCUCACAGGGCAAAUUUACUGGGUUGCUCAAAUUGGAAUGGAAGGCCUUGGGGAUACAGCUCGUGCUUGGUUAGCUAGGGUGUCGAUGUAUACCUUCUUUACCACGGAUGGUGCACCUAUAUUUCCGUCGUGCGAUCAAAACUGCACGGGCAAACAUUAUAAGUUGUCUGUGCCGAUGACCAGCCAUGAGUUGCAUCCUGUUAUGAUGCUAAUUAAUUCACCAACUCAGCAUAUAUG
novel0016	UUCAGUUUCCUCUAAUAUCUCG	MIR2275	AGGAUUAGAGGGAACUGAACCAUUUUGAUGAAUAUCAGAAGGUUCAGUUUCCUCUAAUAUCUCG
osa-MIR1880	UUCCAAGCGGGCCACUUAAGCAUU	MIR7993	GUUCCGCUUGUGAAAAUCGAUUUUUCCAAGCGGGCCACUUAAGCAUUCCGCCUGUAAAAUUAAAGGUAUUUUCGCAGCCGGAUCGCUUAAGUGGUCCGCCUGGAUAAAUCGAUUUUCGUAGGCGGAUGA
osa-MIR396a-5p	UUCCACAGCUUUCUUGAACUG	MIR396	CUUUGUGAUCUUCCACAGCUUUCUUGAACUGCACGCAUGAUGAAUAAUCCCUUUGGUUAAUUGUGAUCUGGUCUCUGAGAGAUCGUAGUUAGACUCGAUCGGUUGCAUUGGCAUCAGAGAGAGCAGUUCAAUAAAGCUGUGGGAAAUUGCAGAG
osa-MIR396b-5p	UUCCACAGCUUUCUUGAACUG	MIR396	CUUUGUGGUCUUCCACAGCUUUCUUGAACUGCAUCUUUGAGAGAGAUUAGCAUCCCUAUGUGUGGAUUUUGCUUGCACGAGUGUGCAGUUCAAUAAAGCUGUGGGAAAUUACAGAG
osa-MIR396c-5p	UUCCACAGCUUUCUUGAACUU	MIR396	UGCCAUGCCUUUCCACAGCUUUCUUGAACUUCUCUUGUGCCUCACUCACUUUCAUUACUGGAGAGAUAUGCAUCAUCAGUGGAAGCUUAUAGGGAGAGGAGUGCAAGAAGAGGGUCAAGAAAGCUGUGGGAAGAAAUGGCA
osa-MIR2118e	UUCCCAAUGCCUCCCAUGCCUA	MIR2118	AGUGAGUCAGGAAGAGGAAGAAAAGAGAGUCUAAGAGCAGCAGGCAUGGGAACAUGGAGGAAAAAACAUAUAUAGUUUUCUUCCCCUCUAAAGUUAGAGGUUGAAAUUUGCUGUGUGUUUUUCCCAAUGCCUCCCAUGCCUACAGUUCUUAGGCACUCCUUCCACUUCCUGUUGGCU
osa-MIR2118r	UUCCCAAUGCCUCCCAUGCCUA	MIR2118	GUGAGUCGGGAAGAGGAAGAAAAGAGGGUCUAAGAGCAGUGGGCAUGGGAACAUGGAGGAAGAACAUGUACUUUUCUUCCCUCUAAAUUUAGAGGUUGAGAUUUGCUAAGCAUUUUUCCCAAUGCCUCCCAUGCCUACAGUUCUUAGGUACUCCUUCCCCUUCCUGUUGGCUUGC
novel0003	UUCCCAAUGCCUCCCAUUCCUA	MIR2118	GGAAUGGGAACAUGGAGGAAACCUAAACCUUUAGUUUCCAUCUCUGACAAUAGAGGUGGAAAUUUGGCUGAGUGUUUCCCAAUGCCUCCCAUUCCUA
osa-MIR438	UUCCCACGCGUUAUAGUGAAA	None	AACGUGUUUUGGGCAAACUUGUUUUCCCACGCGUUAUAGUGAAAACUUUUGGAAUAUGUUUGUUAUGGGAGUAUAUAUUAUUGAUAUUGGAUCUAGAAGCAUAAUUUUAUAUAACGUGUGUUACGGGUGGACAUGGUUUCAAAAGUUUUCACUUUAACGCGUGGGAUAUCAUCUACUUCCUCCGUU
osa-MIR2118p	UUCCCGAUGCCUCCCAUGCCUA	MIR2118	GUGGGUCAGGAAGAGGAAGAAAAGAGUACCUAAGAGUAGUGGGCAUGGGAACAUGGAGGAAAGUUCAAACUCUUCUUCCCCUCUAAAUUAGGGGGGUCGACUUGUUUUGAUGUUUUCCCGAUGCCUCCCAUGCCUAUUGUCCUUAGGUGCUCCUUCCUCUUCCCUUUGGCACAC
osa-MIR2118b	UUCCCGAUGCCUCCCAUUCCUA	MIR2118	AUGAGCGAGGAAGAGGAAGAAAGAGGUAGUCUAAGAGCAGUGGGAAUGGGAACAUAGAGGAAAAAUGAGCUCUCAGUGUUCACUUCUGGAAGUGGAGGUGGAUAUUUGUCUCAGUAUUUUUCCCGAUGCCUCCCAUUCCUAUCGUUCUUAGGUGCUCCUUCCUCUUCCUUUCAGCUCAU
osa-MIR2118n	UUCCCGAUGCCUCCCAUUCCUA	MIR2118	GUGAGCCAGGAAGAGGAAGAAAGAGAGAGCCUAAGAGCAGUGGGAAUGGGAACAUGGAGGAAAGCCUAAAAACCAAAUUUCUUCCUCCAGCAAUGGAGGUGGAAAUUUGGUUUGGUUUUUUCCCGAUGCCUCCCAUUCCUAUCGUUCUUAAGCACUUCUUCCUCUUCCUUUCAGCUCGC
osa-MIR2118c	UUCCCGAUGCCUCCUAUUCCUA	MIR2118	UGGGAAUAGGAACAUGGAGGAAAGCCUAAAGCUAAAUUUUCUGCUCCAGUAUUGGAGCUAGAGAUUUGCUCAGUUUUCCCGAUGCCUCCUAUUCCUA
osa-MIR2118q	UUCCCGAUGCCUCCUAUUCCUA	MIR2118	GUGAGCAGGGAAGAGGAAGAAAGAGAGCCUCUAAGAGCGAUGGGAAUAGGAACAUGGAGGAAAGCCUGAAGCUAAAUUUUCUACUCCAGUAUCGGAGUUAGAAAUUUGCUCUGCGUUUUCCCGAUGCCUCCUAUUCCUACCGAUCUUAGGUACUCCUUCCUCUUCCUUUAAGCUCAU
osa-MIR2118g	UUCCUAAUGCCUCCCAUUCCUA	MIR2118	GUGAACUUGGGAAGAGGAAGACAGAGGGUCUAAGAGCUGUAGGAAUGGGAACAUGGAGGAAAGUGCAAGCUCCAUGUUUGUGGAGACUUGGCUUGCAACUUUCCUAAUGCCUCCCAUUCCUAUUGUUCUUAGGUGCUCCUUCCUCUUCCUUUGGUCUCAC
osa-MIR2118l	UUCCUAAUGCUUCCCAUUCCUA	MIR2118	AGCGAGUUAGGAAGAGGAAGAAAUUGAGUGUCUAAGAACAGUGGGAAUGGAAACAUUAAGGAAAGCCUACAGUAUUUUCUUCUCCACUAGAAUUAGGGGUGGAGAUAAUUCUUUUGUGUUUUCCUAAUGCUUCCCAUUCCUAUUGUUGUUAGAUACUCCUUCCUCUUCCUUUUGGCU
osa-MIR2118i	UUCCUAGUGCCUCCCAUUCCUA	MIR2118	GCAAGUAAGGAAGAGGAAGAAAUUGAGUGUCUAAGGGCAAUCGGAAUGGGAACAUUGAGGAAAGCCUACAGCGUCUUUCUCGUCCACUAGAAGUGGGGGGUAAAGAUAAUGUUUUUGUGUUUUCCUAGUGCCUCCCAUUCCUAUUGUCCUUAGAUACUCCUUCCUCUUCCUUUCAGCUUGC
osa-MIR2876-3p	UUCCUAUAUGAACACUGUUGC	MIR1120	UUUUUGAGGAAAUUGCUGGCAGCACUGUUUAUAUAGAAAUUUCUGUAAAAUAAUUGCUCCUGAGCUUGUGUUUGUCAUAAAUGUUAGUUGUUACUGUAGAUGUUUCUUUCCUUAAAAGUUUCCCUAAACAUUCUUGCUUGUUUACAGGAAUUCCUAUAUGAACACUGUUGCCAGCAAUUUG
osa-MIR2118d	UUCCUGAUGCCUCCCAUGCCUA	MIR2118	GUGGAUCAGGAAGAGGAAGAAAAGAGGGUCUGAGAGCGGUGGGCAUGGGAACAUGGAGGAAAGCCCAAACUCUUCUUCGCCUCUAGAACUAGGGGCUGAGAUUUGGUUUCCUUGUUUUCCUGAUGCCUCCCAUGCCUAUUGUUCUCAGAUGCUCCUUCCUCUUCCUUUUGGUUCGC
osa-MIR2118f	UUCCUGAUGCCUCCCAUUCCUA	MIR2118	GUGAGCCAGGGAAGAGGAAGAACGAGAGGGUUCAAUAGCAGUGGGAAUGGGAACAUGGAGGAAAGCAUGAGCUCUAAAUUUCCUCCAAAGGAGAUCCUGCUUUGUGUUUUCCUGAUGCCUCCCAUUCCUAUUGUUCUUGGGUGCUCCUUCCCCUUCCUUCUUGGCUUGC
osa-MIR2118j	UUCCUGAUGCCUCCCAUUCCUA	MIR2118	GGUGAGCCAGGAAGAGGAAGAGAGACUCUAAGAGCAGUAGGAAUGGGAACAUGAAGGAAAGCCAAAUUAAGCUCUAACCUCUGGUAUUGGAGAUUUGGUCUGAUGAUUUUCCUGAUGCCUCCCAUUCCUAUAGUUCUUAGGUGCUCGUUCCUCUUACUUUCAGCUAACACC
osa-MIR2118m	UUCCUGAUGCCUCCCAUUCCUA	MIR2118	GGUGAGCCAGGAAGAGGAUAGAGACUCUAAGAGCAGUAGGAAUGGGAACAUGAAGGAAAGCCAAACCAAGCUCUAACUCCUGGAGUUGGAGAUUUGGUAUAACGAUUUUCCUGAUGCCUCCCAUUCCUACAGUUCUUAGGUCCUUGUUCCUCUUACUUUCGGCUAACACC
osa-MIR2118h	UUCCUGAUGCCUCUCAUUCCUA	MIR2118	GGAAGAGGAAGAAAGAGAGGAUCUCAGAAAUGUAGGAAUGAGAACAUGAAGGAAAGUCUAAGAGCUAAUGUCUCCUCUACAUUGGAGGUCGAGACUUAGUUUCAUGUUUUCCUGAUGCCUCUCAUUCCUAUGGUUCUAGGGUGCUCCUUCCUCUUCC
osa-MIR2118k	UUCCUGAUGCCUCUCAUUCCUA	MIR2118	GCAAGCCAGGAAGAGGAAGAAAGAGAGUAUCUCAGAAUUGUGGGAAUGAGACCAUGAAGGAAAGCCUAAGCUCUAUUGUCCCCUCUAGUAUUGGAGGUGGAAACUUAGUUUCAUGUUUUCCUGAUGCCUCUCAUUCCUAUUGUUCUUAGGUGCUCCUUCCUCUUCCUUUUGGCUUGC
osa-MIR5503	UUCGGAUCUUUCUAGAGGCAUU	MIR399	UUUUGCUAGACCUCCCUCCUAUCAGGAUCUGAAGCCAACCUAUUACUAUUAGCCAUACAGUUUUGCAAACUGAUUCUGAUUCUUCUAAGGAUCUGAUUCACGGAGAAUCCUUUGGAUUUCCUUUUUUGAUCAAUGAUAACCUCUGCAUUGUUGUCAUAGCGUAUUAUUAUACCAUCUUCGCAUUUGAACUCUUUACAUGUAUGUACAAUUACACCUCAAAUUACUUCGGAUCUUUCUAGAGGCAUUUGGGGCACUG
osa-MIR2863b	UUCGUUUAUUUGGACUAGAGU	MIR2863	UCUUUUACCCACACUAGUUCAACUAAAUGAACUAAAUUUCACUUUUAGAAUCACAAAAAAUGAAAUGUAGUUCGUUUAUUUGGACUAGAGUGGGUCAAUUA
osa-MIR5075	UUCUCCGUCGCCGCCGUCCGC	None	GUCGGAGGAGCGGGACGAGUGCGACGGGAUGGCGACCGUCGCCGGCGACAGGUUCCUCGCCGUGAGCGGGUACCGCACGGCGAGGCAGGGCGGGUUCGAGCGCGACGCCGAGUGGUUCGACCCGGCGGCGCGCGCGUGGCGCCGCCUCGACCGCGUCCGCGCCCCUCCCUCCGCCGCCCACGUCGUGGUCCGCGGCCGCGUCUGGUGCAUCGAGGGCGCCGCCGUGAUGGAGUGGCUCGGCUCGCGCGGCGGGUGGCGCGAGGUCGGCCCCUCCCCCCCGGGCCUCAAGGCCGGCACCGCCCGCGCCGUCUGCGUCGGCGGCGGCGAGCGCGUCGUCGUCACCGGCGCCAUCGAGGACUCCGACGGCGGGUCCGGCCGCCACGCCCUCUGGGUGUUCGA…
osa-MIR2118a	UUCUCGAUGCCUCCCAUUCCUA	MIR2118	GGGAAGAGGAAGAAAGAGAGGCUCCAAGAGUAGUAGGACUGGGAACAUAUGAGAAAGCAUGAGCUCUAUCCAUCUAUCCAUCCCCUCCCAUUCGCUAGAAUGUUGCAGGUGGAGAUUUCGCUCUUAUGUUUUCUCGAUGCCUCCCAUUCCUAUCGUUCUUGGAACUUCCUUCCUCUUCC
osa-MIR2100-5p	UUCUCUCAAGUUGCCAAACAAG	MIR8767	UUCCCUUCUCUCAAGUUGCCAAACAAGCCAAGUUGCCAAACAAGCCGUAGGGUGGGUGGGGAAGAUCGGAAGAAGCGGCACUCGAUCGCUAUUUUUUUUCUUUUUACCGAUCUCUUUCUGUAACCGCUGUUUAGGCGGAGUGGGGAGUGGGAA
osa-MIR2930	UUCUCUUCUCUCGCGCGUGGCC	None	CGCGCCUCGCCUGAUGCUCCUUCCUCCGGCGGCUGGGCUGAGCUGCGUCGCGCUUGGAUUUUUGCCUCCGAAUUGGCGAAUUCUCUUCUCUCGCGCGUGGCCUUGGGUGUGGGGCAAAGUUUGGCUCGCUUUGUAGUUUGCGGCGAUUGCGGGUGGGCGUGAGAAUUUAAAAGGGGAGGG
osa-MIR2097-3p	UUCUCUUCUUCGUGUCGCAUUU	MIR838	GUGGGGAAGAGAUGGGACGGGCAGGGAAGGAAGUAGAUGGAUAGAGUUUGGGGAUAGGAGGGAAGGGGAUAGAUUUGGUUGUUUUUCGGAAAAAAAAAAACCUUGUGUUUUUCAUGUUUACAGUGCUGCCCCUAAGAGCAGAAUUUUCUCUUCUUCGUGUCGCAUUUCUUUAAAAGC
osa-MIR5144-5p	UUCUUGUGCUGCUGAAGAGAC	None	UCCAUAUUAUUCUUCUUGUGCUGCUGAAGAGACUCACCGACCUCCGGCGGCGACGUCUUCUUCUUCCCAUUGAAGGUCUCGGUCUUCUCCUUCAGCUCCUGCGGCAUGGGACGACGAGGUGGAGCUCGAGUCCUCGAGGAACUUGUGCCGCAUGGGACGCCCACCAAGAAAGCCCCCCUCGUCGCCCCGCCACCGCCACCGCCGCCGCCGAACAACCAAGAGUCUGAAUCUGAUUCUGAUUCCGAUGACGGCCAAAAGUCCGAUUCCAGUGACGACGAGGCGCUGCCGGUGCCGAACCCAGCGCUUCAGGCCAACAAGAAUGUGCCUCCGUCCGAUGAUGAUGAGGAUGACGACCAAGAGUCCGAUUCCGGUGAUGCCCGAGGUCGGUGAGUCUCCUCA…
novel0029	UUGAGCUGUUUAAUUGAAAGUC	None	UUGAGCUGUUUAAUUGAAAGUCCUACUCUGAGAUGAAUGCUAAAAUA
novel0015	UUGAGUUAUUGUGUAGAUCCA	None	CAUCUAUAUAACGAGUCAUCUUUAUUCCUCAGUAGUCGUUCAGUAAUAUUGUUGGUGAAAAUCAUCAUCUGAACAGAAGCAAUAUAGAAUGUCCAGCCUGCAUAGAAGCAUUGGUGCUUCAGUCAUAGGUACCAAAUAUUGGAUCUUAGGAUUGAGAAGUAUCAGUAAAGCCGUCAUGACAGUGUUAGGGACUUCUACAGUUGAGUUAUUGUGUAGAUCCA
osa-MIR5791	UUGCAGGAGACUAGAGACCAG	None	UGCUGGUUCAGAUGGAAGAGUAAAAUUAGAUCUAGUGCAUUGCUAUGUUAGGCCUAGGAGGCACCAGGAACUUCCUUGUUUGGUGCACCAGGAGCUGAAGCAUUGCAGGAGACUAGAGACCAGCAUUUUGGUCUUUCAAAUCAUCAGCA
osa-MIR2877	UUGCAUCCUCUGCACUUUGGGCCU	None	AAUCUUGGUUUAAUGUAUCAUCCGAUGUCCAAAGUGCAGAUGACGCAGCUUGGGUGCUGAUGUGGCAAUCCACGGUGGUGAGAAUUUUGCAUUUAGCCCCCUCAUGCUACAGUAUGCCUUCAAGUCUACUCCCACCACUCCCAAAUCUUUUGGUGCAUGGCUUAAACUAUGAAUUUGCUGGAUGCUGAGAAAUGCAUAUUUGUUGAUUUGGGGUGGUAGGAGUCGAUUUCGGGGCAUACUAUAGUGAAGAGGCGUAAGUGCAAAAUUCUCGUCACUGUGGACAAGCCUGAGUUGCAUCCUCUGCACUUUGGGCCUCGAGUGAUACAUUAAACCAAGAUUAAGGGUGUUUUUUAGAGGGAAA
osa-MIR159a.2	UUGCAUGCCCCAGGAGCUGCA	MIR159	GUUGUGGACGUUGAGCUCCUUUCGGUCCAAAAAGGGGUGUUGCUGUGGGUCGAUUGAGCUGCUGGGUCAUGGAUCCCGUUAGCCUACUCCAUGUUCAUCAUUCAGCUCGAGAUCUGAAAGAAACUACUCCAAUUUAUACUAAUAGUAUGUGUGUAGAUAGGAAAAUGAUGGAGUACUCGUUGUUGGGAUAGGCUUAUGGCUUGCAUGCCCCAGGAGCUGCAUCAACCCUACAUGGACCCUCUUUGGAUUGAAGGGAGCUCUGCAUCUUUUGU
osa-MIR444d.1	UUGCUGCCUCAAGCUUGCUGC	None	AGUUAUUGCACAUGGUGGCACCAAGCAUGAGGCAACAACUGCAUUACUUGCAAGAAAGGCACAAAAUCAUUAGAUGAUUACUUGUGGCUUUCUUGCAAGUUGUGCAGUUGCUGCCUCAAGCUUGCUGCCUCCCUCUGCCAAAU
osa-MIR444a-3p.1	UUGCUGCCUCAAGCUUGCUGC	None	AUGCAAUUGGGGGCAGCAAGCUAGAGGUGGCAACUGCAUAAUUUGCAAGAAAUUGUUGGCUGAAGAUCAUACCGAUGAUAUUCUUGCAAGUUAUGCAGUUGCUGCCUCAAGCUUGCUGCCUCCUGUUGCCA
osa-MIR319b	UUGGACUGAAGGGUGCUCCC	MIR159	GAUGGAUGGAAGAGAGCGUCCUUCAGUCCACUCAUGGGCGGUGCUAGGGUCGAAUUAGCUGCCGACUCAUUCACCCACAUGCCAAGCAAGAAACGCUUGAGAUAGCGAAGCUUAGCAGAUGAGUGAAUGAAGCGGGAGGUAACGUUCCGAUCUCGCGCCGUCUUUGCUUGGACUGAAGGGUGCUCCCUCCUCCUCGA
osa-MIR2873b	UUGGACUUGAGAUUUGGUAUG	MIR2873	UACAUUCCCACCAAAUAUCAAGUUCAAACUCAACUUUAUUUAGGAGUAACAGAAAAGACAUUUUGGGUGAAUGGUAACAUGACACUAUUCACCUAGAAUUUCUCUUUUUUGUUUCUCUCAAAUGAAGCUAAGUUUGGACUUGAGAUUUGGUAUGAAUGUA
osa-MIR5490	UUGGAUUUUUAUUUAGGACGG	None	GCUACUCCAUGUCCUAAAGAAACCUCAUUCAGAAGGUGUACCUGGAUGACAUGUAUAUACAGGUACAUCCUUAAGAUUGGAUUUUUAUUUAGGACGGAGGGAGUAGG
osa-MIR394-5p	UUGGCAUUCUGUCCACCUCC	None	UUACUGAGAGUUCUUUGGCAUUCUGUCCACCUCCUUGUCGAAUCCUCAGAGACAGAAAUCUCAUAUCUGUUGAUCUUGGAGGUGGGCAUACUGCCAAUGGAGCUGUGUAGG
osa-MIR5832	UUGGCGGAGCGGUUGCUGUCA	None	CAUCAGGAGUUGUCAUGCCACAUAUCCGUCCUCACCCUGACCAUUAGUGGAGAGGUGCGCAUUUGGCGGAGCGGUUGCUGUCAGCACUGAG
osa-MIR6246	UUGGGGAUUUCCUGCCGGAGGAA	None	AACCCUCAGAUUGGGGAUUUCCUGCCGGAGGAAGCUUUUUGGAGGAGCUGCCUUUGGGAGGAACUCUUCCAGUUCUGAGGGUUU
osa-MIR2868	UUGGUUUUGUGUAGUAGAAA	None	UCUUUUGUCCUUGGUUUUGUGUAGUAGAAAAUGCCCACUUCAUUUUUCUAUUGCACAAAACCAAGGAGAAAUGUACACAUA
osa-MIR1864	UUGUAGUAACGUGAUGGUCAAUGU	None	ACUACACAUUGACCAUCGCGUUACUACGCCAUUCUUGAGAGACGAGAAUUGAAAAGAGGUGGGCGUGGGGGGAGGUAGCAGGCGGGUUUGACCGGUGGGAGGGGGCUUUGACCGUUCUUUGACCGAAGUGGGAGGUGGGUUUUGGGCCCUAGGGAGGGGGAGGUGGGUUGGCCCAUGAGAGACCUCCCCCCACACCCACCCCUUUUUGGUUUGUGUCGCAGGAACAUUGUAGUAACGUGAUGGUCAAUGUGUAGUA
osa-MIR2863a	UUGUCCCAUUCUAGUUUAGCU	MIR2863	UGGGUACCCAUUGUCCCAUUCUAGUUUAGCUAAAUGAACUACUACAGGGAGUAAAUUCUAUGGACCAGGAAAAGUGAGUUUUAGUUAAUUUAGUUGAGCUAGAAUGGGUCAAUGGGUACCU
novel0004	UUGUCGUGUGAUGUAUUUUGC	None	AGAAUACAAGCUAGACAACCUGAAAUGGCAAGAGUGAAGUUUAUUGCUCGGAUAUUAUUAUUGAUCUAGGAAUGCUGAACCAAUUGUUAGUAUCCAUUUGAGAUUAGAGAUCAAGUGAAUAUUGAAUUGUCGUGUGAUGUAUUUUGC
osa-MIR2105	UUGUGAUGUGAAUGAUUCAU	None	UUUGGAUCUGUGAUGUAUUUCAUUAAGAAUUUGAGUUGUAUUUUUUUGAGAAUUUGUGAUGUGAAUGAUUCAUUGAUUUGGGA
osa-MIR5540	UUGUGCGAGAUCGACGGUAUA	MIR5160	UUUUGCGAUAAUAUAACGUCGAUCUCGCACGAUCUCGCACAACCGUUGCGCGAAAAUGACGUGGAUGUGACAUUGCAGACGGUAUUGCGCAUUGAAAGUACGAGACCGCACCGUGCACGAUAAUUAAUCACUAAUUAUUAUUAGCUAAUAGUUAAUUAUGUACUUGAUCACUAAUUAAAUGGAGCCGGUUAAUACUGUCGCAGACUGUUUCAGCAAGACCUCGCUCUUUCAUUUCGUAAGACCGCGCGGUCUCGCACAUAGCCCACGCGAUACCGCCUGCGACGUCACGCAUCCGUUAUUUUCGCGCAAUGAUUGUGCGAGAUCGACGGUAUAUUUUCGCAAA
osa-MIR1850.2	UUGUGUGUGAACUAAACGUGG	None	AUGUGAUGGAGAUGCGAUGGAAAGUUGGGAGAUUGGGGGAAGUUGUGUGUGAACUAAACGUGGAUUGGGGCCCUGUUUAGUUCACAUCAAUCUUCCUCCAAAUUCCCAACUUUUCAUCACAUCACAAUCACAU
novel0033	UUGUUCACCACGGGCGCGUUG	None	UUGUUCACCACGGGCGCGUUGCGCUGAAGAUAUCAAAAGGCACGGUACAUGGAGAACGCUG
osa-MIR2864.2	UUGUUUUGCAUUGUAUAGGUA	None	UCUAUUCAGCUUUUGCUGCCCUUGUUUUGCAUUGUAUAGGUAUAGCAAUAUGCCAUUCUGUAGUGGCAUACCUCUACAGUGCAAAACAAGGACAACAAGAG
osa-MIR5146	UUUAACUAAUGAACCGGCACCUAU	MIR1319	UAUAGGUGCUGGUUCUUAAAAAAACCGAUACCUAUAGUAUUUGUACCGGUUUUAACUAAUGAACCGGCACCUAUACUUCGUAAA
osa-MIR6245b-5p	UUUAAUAGAACCGACACCUAU	None	AUAGGUGUCGGUUUUUUAAUAGAACCGACACCUAUACUUAUAUACUUAUAUUAUAGGUGUCGGUUCUAGAGAAAAAACCGGCACCUAUAUAUAUGUGCCGGUUUUUUCUGUGGAACCAAUACCUAUAAUAUAAGUAUAGGUGUCGGUUCUAUUAAAAACCGAUACCUAU
osa-MIR1440b	UUUAGGAGAGUGGUAUUUGAG	MIR1440	AAAUGCCAGUGCUCAAAUACCACUCUCCCAAAUUUUCAUUACCAAAUACCAUCCGGGCCCACAUGUCAGCCUCACUUUCCAUUCAAACAAAAGUGAUGUGGGACCCUGUGCUGGAUGAGGCUGACAUGUGGGCCCGGGUGGUAUUUGGGAAUGGAAAUUUAGGAGAGUGGUAUUUGAGCAUUGGCAUU
osa-MIR1870-3p	UUUAGGGCUAAUUCAGCAUGAACA	None	UAGUGUCAAAGUAAUGGAGGAUUUGGGAAAUAAACUGCGUUCAUGCUGAAUUAGACCUAGUGGGCAUUUAUACAUCACAACACAUGGUACUGUUGCCCUUUCCUUUUUCUAGCCUUAGUGUUGUGAUCUAUAUAUGCCCUUUAGGGCUAAUUCAGCAUGAACAUAGUUUAUUCUCCAUUCCUCAAAUCAUCCAUUACUUUUGACACUUA
osa-MIR2120b-3p	UUUAGUCGCGGUUGGUGUUA	None	CCGGGAUCUUUAGUCCCGAUUAAUAACACCAACCGCGACUAAAGAUACGAUCUUUAGUCGCGGUUGGUGUUAUUAAUCGGGACUAAAGAUCCCGG
novel0001	UUUAUUUUGGGAUGGAGAUGU	None	CCCUCCAUCGUAAAAUAAGCCAACCUCAUACUAGGUAUGACACAUCGAUCCUAACACUAUAAAUCUGGACGAUGUAUCACAUUCUAGUAUACGAUGUUGGUUUAUUUUGGGAUGGAGAUGU
osa-MIR2122	UUUCAAAAAUAACCUUUUGUUC	None	UUUCAAAAAUAACCUUUUGUUCAGCGCAAAAUCGUAUAGCGCUGAACUUAGACACCUCAGCGCCACGUCAACUGGCGCUGAAUGUCGUGCCACCGUGAAUAGGAGGCUGAGUCAGCGUGCCAAUGUACAUUCAGCGUCGUGCUAUUUAGCGCUGAGGUGUCUAAGUUUAGUGCCAUAUGAUUUGGCGCUGAACAAAAUGGUAAUUUUUUAAA
osa-MIR2103	UUUCCCUCUCCGUGCGCGCUCG	None	CGGCGCCUUUUUCCCUCUCCGUGCGCGCUCGCCGGCCGGCGAGGAUGGAUGCCGGGAGGGAGAGACAAGAGGC
novel0019	UUUCCGAUGCCUCCCAUUCCUA	MIR2118	GGAGUGGGAACAUGGUGGAAAAAUGAGAUAUCAGUUUUCACUUCUAGAAUUGGAGGUGGAUAUAUUUGUCUCACUAUUUUCCGAUGCCUCCCAUUCCUA
osa-MIR1859	UUUCCUAUGACGUCCAUUCCAA	MIR2118	GGGAGUUGUAGGAAUGGAUGCGUAGAGAAAGAAAUGAAAUCUGAACCAGAUUUGUGAUUUGAUUCUUUCCUAUGACGUCCAUUCCAAUGAUUUCCAG
osa-MIR2055	UUUCCUUGGGAAGGUGGUUUC	None	AGAAGAUGGAGGCACCAGCCCAAGGAAACACAGACAUUGACACGCAAUUCAAGGAGAAGAUUGCGUCCUACUUUUUCCUUGGGAAGGUGGUUUCUCUUCU
novel0025	UUUCGUCACGAAGUAGAUGUCG	None	UUUCGUCACGAAGUAGAUGUCGGUGAAAAAAAGGAACAAAACAAAACGAGCCAGCAUGACAUGCCUAUAGUCUUGACGUGGCCUUGUGAUAACCUUUGUGAUGCAAUAUACAAUAAAAAUAGUUGGUAGCUAGGAUCACGCUUGAGAAGAGUUUGCCGUAUGGUAUAAAUUGUUGAUAUCUUCUUCUUGUUGUUUCCUUGCACGGGUGGAUGCAAUGAAAGCUUGCGGCAAAGAAAAAGGAUCCAUUUUGUGACUAGGAUUG
osa-MIR1435	UUUCUUAAGUCAAACUUUUU	MIR1435	ACUUUUCUUAAGUCAAACUUUUUUUUAGAUUUGAUCAAAUUUAUAAAAAAAAUAUAGCAAUAUUUUUAGAAAAAAAUAUGUUCAAUAUUAAAUGUAAUGAAACUAAUUUGGUGCUAUAACUGUUUUUAUAUUUUUCUAUAAUAAAUUUGAUUAAACUUUGAAGUAGUUUGACUUAAAAAAAGU
novel0026	UUUCUUUGGGGUUAAAUUCGA	None	UUUCUUUGGGGUUAAAUUCGAUGCUGAAUUUGCCUUAAGAGGAA
osa-MIR5542	UUUGAGAAGGUAUCAUGAGAU	MIR1886	UUCUACGGUCUUUGAGAAGGUAUCAUGAGAUACAAAAAAUUUAGUGUAAAAUUUAGUAUCUUAUGAUACCUCAUAGUACCUAGGUACCAUAAGAUACUAAAUUUACAAUAGAAAAAAUGGUACCUUGUGAUACCUCCUCAAGGAACGUAAAA
osa-MIR1431	UUUGCGAGUUGGCCCGCUUGC	MIR8032	GGGAUUCAGAAAGGAAAGACUUAGGGUUGCAAGCGGGUCAACCCGUGAACCCGCUUAUAGGCAAAAUUAGUAGGUAACCCGUAUAAAUGAGUUUAUGGAUCGACCCACUUGCAUCUCUAAGUGCGGCAAAUCGGACCACGACGUGAAAACACACGGGUUAUCACUUAUUUUACAUAUAAGUAGGUUUGCGAGUUGGCCCGCUUGCAUCCCUAGAUGCCGUCUUAGCUCUUAACAAGCAUG
osa-MIR5079a	UUUGGAUCUGUUAUUUUGGUAU	MIR5079	UUUCUUAUAAUUUGGAUCUGUUAUUUUGGUAUCAAUCUAUUAGGAAUAGGUUUACAUAGUUAUGGUUCAUUUACAUUACCCAUCUAAAUGAUUACAUAACAUAAAACCUUAAUGAAAUGGAAAAAACUUCCAUUUUUGUGUUUGAUUUGAGAACCCCUUGAACGCCUUCUCAAAGGGUUCUCAAAAAUUCGAGAUAGAUCUAAUUAGACUCUUUUACUUUUUUCUGAAUUUUUUAGUAUUUCCACUAUGGAAUAUAGAGCGGACUAGUAGAAGAAAAAAAAUCCUAUUUAGGAUAAUAAUUGGAUAACAGAGCCUCUACCCUGUCAACGGAUAGCGAGAGAACAAAAUCUGGAUAAAUACCGAUUCCUAUUACUGGUAAAAAGAUACAGAUUAAAAGAA…
osa-MIR5079b	UUUGGAUCUGUUAUUUUGGUAU	MIR5079	UUUCUUAUAAUUUGGAUCUGUUAUUUUGGUAUCAAUCUAUUAGGAAUAGGUUUACAUAGUUAUGGUUCAUUUACAUUACCCAUCUAAAUGAUUACAUAACAUAAAACCUUAAUGAAAUGGAAAAAACUUCCAUUUUUGUGUUUGAUUUGAGAACCCCUUGAACGCCUUCUCAAAGGGUUCUCAAAAAUUCGAGAUAGAUCUAAUUAGACUCUUUUACUUUUUUCUGAAUUUUUUAGUAUUUCCACUAUGGAAUAUAGAGCGGACUAGUAGAAGAAAAAAAAUCCUAUUUAGGAUAAUAAUUGGAUAACAGAGCCUCUACCCUGUCAACGGAUAGCGAGAGAACAAAAUCUGGAUAAAUACCGAUUCCUAUUACUGGUAAAAAGAUACAGAUUAAAAGAA…
osa-MIR159b	UUUGGAUUGAAGGGAGCUCUG	MIR159	GGUUAUGAAGUGGAGCUCCUUUCGUUCCAAUGAAAGGUUUAUCUGAAGGGUGAUACAGCUGCUUGUUCAUGGUUCCCACUAUUCUAUCUCAUAGGAAAAGAGAUAGGCUUGUGGUUUGCAUGACCAAGGAGCCGAAUCAACUCCUUGCUGACCACUCUUUGGAUUGAAGGGAGCUCUGCAUCUUGAUC
osa-MIR159a.1	UUUGGAUUGAAGGGAGCUCUG	MIR159	GUUGUGGACGUUGAGCUCCUUUCGGUCCAAAAAGGGGUGUUGCUGUGGGUCGAUUGAGCUGCUGGGUCAUGGAUCCCGUUAGCCUACUCCAUGUUCAUCAUUCAGCUCGAGAUCUGAAAGAAACUACUCCAAUUUAUACUAAUAGUAUGUGUGUAGAUAGGAAAAUGAUGGAGUACUCGUUGUUGGGAUAGGCUUAUGGCUUGCAUGCCCCAGGAGCUGCAUCAACCCUACAUGGACCCUCUUUGGAUUGAAGGGAGCUCUGCAUCUUUUGU
osa-MIR2275a	UUUGGUUUCCUCCAAUAUCUCA	MIR2275	AGCUUAGCUAGGCAUCACAAACCAUAAUCUUUGGCAGUUGAAUUUGAGGUUUGGAUGGGACCAAAUCUUACUGCAGACUUGCAGAUUAACGCAAGAUUUGGUUUCCUCCAAUAUCUCAUGUUCAGUUGUCAGACAGUGAAUAAUGGUGCAAUUAGUGAGCU
osa-MIR2275b	UUUGGUUUCCUCCAAUAUCUCA	MIR2275	UGGCAGCUGAAUUUGAGGUUUGGAUGGGACCAAAUCUUACUGCAGACUUGCAGAGCAAGACAAGAUUUGGUUUCCUCCAAUAUCUCAUGUUCAGUUGUCA
osa-MIR11338-5p	UUUGUGAGACGAAUCUAAUGAUAU	None	UUGCUAUUUAGGAUUAUUAAACGUAGAUUAUCGACAAAACCGAUUCUAUAACCCUUAGCCUAUUUUGUGAGACGAAUCUAAUGAUAUAUAUUAAUCCAUAAUUAGCGGCUGAUUACUGUAGCAUUACUGUAGCAAAUCAUGGAUUAAUAUAUCUCGUUAGAUUCGUCUCGCAAAAUAGCCUAGGAGUUAUGGAAUGAGUUUUGUCAGUAAUCUACGUUUAAUACUCUUAAAUAGCAA
osa-MIR5827	UUUGUUGCAAUUUGGACUACC	None	UAUUUUCACCUUUGUUGCAAUUUGGACUACCCUAAACCACUUCUUCAGCACAUCAAUUCCAGCCCACCGGUGAACUCCUCCACCUCUUUGCAGAUUCAUAUCUUUGCUGGAGGAGAGGCCAGACAUGGCUAGGGAAGAGAGUUGAGGUGGUCCAAAGUGCAACAAAGUAAAAAAUA
novel0017	UUUUCACUGGUGGGACAUGU	None	UUUUCACUGGUGGGACAUGUUAAAUCAUUCGUUGUCAUACCACAUGGAACUG
novel0008	UUUUCAUCGUGUGUUUGUUUU	None	GACGACAUACCAGAAGUUAGAAGUAUAUCUUCACAAUUCGUGCUGGAGAUCAGCGUGAUCGAUCAGCUCGAACGAACGGUUAAUUUAAUUUUCAUCGUGUGUUUGUUUU
osa-MIR5179	UUUUGCUCAAGACCGCGCAAC	MIR5179	UUGAGAGGCGUUUUGCUCAAGACCGCGCAACGAUUCCAUAUGACACCGCAUCGUUGUCCAUGCCUAUCAUGUUCAUCCAGAGCCCCUGUUGAUCUUCAGAUAAGAGAAAAGCUCAAAAUUAAAGAAGGCUUGUUUAUUGAUCAUGUCAAGGAUAGGUAUCGACGGCGAUGCGCUGGCUAUGGCCAUGGUUGUGCGGUUCUUGCGCAAUAACGUUUUGAUCUCGA
osa-MIR2864.1	UUUUGCUGCCCUUGUUUUGCA	None	UCUAUUCAGCUUUUGCUGCCCUUGUUUUGCAUUGUAUAGGUAUAGCAAUAUGCCAUUCUGUAGUGGCAUACCUCUACAGUGCAAAACAAGGACAACAAGAG
osa-MIR1439	UUUUGGAACGGAGUGAGUAUU	MIR818	UAUUGUUUUGUUAUAAAUGUAAUACUACCUCCGUCCCAAAAUAUAGCCAUUUUUAGCUAUGAAUCUAGACAUUGUUUUUAGCUAUGAAUCUAGACAUACAAUGUCCAAAUUCAUAACUAAAAAUGCUUAUAUUUUGGAACGGAGUGAGUAUUAAAUUUGUAGUUUUGUGAUA
osa-MIR426	UUUUGGAAGUUUGUCCUUACG	None	UCGCAUUUUUGGAAGUUUGUCCUUACGAAAAGGCUAGCAAAAUUUAGUGAGGCAAUGAAUGAAAAGACAUCUAGCGAUACUAAAAUUAAAAUUUGAUAACCCUAAAAUGUGUCAAACUUUGGCAUUUCGUGAAAAUCCUUCAAUGCGA
osa-MIR156c-3p	GCUCACUUCUCUCUCUGUCAGC	MIR156	GGAGGAAGAGAGGGGUGAGAGGUGAGGCUGACAGAAGAGAGUGAGCACACAUGGUGACUUUCUUGCAUGCUGAAUGGACUCAUGCUUGAAGCUAUGUGUGCUCACUUCUCUCUCUGUCAGCCAUUUGAUCUCUCUUUCUCUCUUUCUCC
a "novel" represents newly identified in this study.
b None means this miRNA doesn't belong to any known miRNA family.
c Precursor sequences are only predicted for novel miRNAs and precursor sequences for known miRNA can be found in miRBase.
