# Supplementary material for: Identification and Characterization of miRNAs and lncRNAs Associated with Salinity Stress in Rice Panicles
Source: Int J Mol Sci. 2024 Jul 28;25(15):8247. doi: 10.3390/ijms25158247 (PMC11311799; doi:10.3390/ijms25158247)
Supplement: Supplementary file 1 [file ijms-25-08247-s001.zip › Table S4 List of differentially expressed lncRNAs between between the salt treatment and control.xlsx]

## Sheet: Sheet1
Table S4. List of differentially expressed miRNAs between between the salt treatment and control
#ID	log2FoldChange	P-value	Regulated
MSTRG.10292.1	-1.20349	0.00203541	Down
MSTRG.11877.1	-2.00696	0.000760454	Down
MSTRG.11892.1	-2.62438	0.00577223	Down
MSTRG.11967.1	-2.35032	0.0026296	Down
MSTRG.12093.1	2.41949	0.0141191	Up
MSTRG.12135.2	-1.28286	0.0288044	Down
MSTRG.12200.1	1.75928	0.045043	Up
MSTRG.12200.6	1.87626	0.0116972	Up
MSTRG.12202.1	1.91325	0.0251348	Up
MSTRG.12204.1	1.55457	0.0480569	Up
MSTRG.12206.1	3.08904	0.00133369	Up
MSTRG.12208.1	2.06941	0.0384242	Up
MSTRG.12330.1	3.04618	0.0336917	Up
MSTRG.1248.1	3.1856	0.0257268	Up
MSTRG.12482.1	-1.10314	0.0195255	Down
MSTRG.12708.1	-4.77373	0.00284017	Down
MSTRG.12712.1	-2.32929	0.0189025	Down
MSTRG.13182.1	-1.47004	0.000176626	Down
MSTRG.1335.1	1.7629	0.0316822	Up
MSTRG.13567.1	-2.50111	0.0303237	Down
MSTRG.13573.1	-2.41039	0.000898693	Down
MSTRG.13750.1	-2.01882	0.0104605	Down
MSTRG.13757.2	-1.5237	0.0443765	Down
MSTRG.13760.1	-1.70371	0.00893373	Down
MSTRG.13776.1	-1.74228	0.0382994	Down
MSTRG.13838.2	-3.6137	0.00431361	Down
MSTRG.14026.2	-1.88084	0.000697198	Down
MSTRG.14044.1	-1.97864	0.0276541	Down
MSTRG.14101.1	-1.93861	1.33649e-06	Down
MSTRG.16099.1	-1.36568	0.00312895	Down
MSTRG.16295.2	2.62374	0.0127988	Up
MSTRG.16296.1	2.26563	0.0287095	Up
MSTRG.16296.2	2.46966	0.00395276	Up
MSTRG.16297.1	1.80968	0.0408499	Up
MSTRG.16303.1	2.68548	0.00816291	Up
MSTRG.16616.1	-2.85469	0.00836352	Down
MSTRG.16617.1	-2.20645	0.000191485	Down
MSTRG.16642.1	-1.90079	0.0171909	Down
MSTRG.16683.1	-1.5254	0.0174146	Down
MSTRG.16727.1	-1.85275	0.00934477	Down
MSTRG.16801.1	-1.95693	0.0198086	Down
MSTRG.16803.1	-1.91913	0.0157351	Down
MSTRG.16805.1	-2.15227	0.0142556	Down
MSTRG.16809.1	-2.90581	0.00126615	Down
MSTRG.16826.1	-1.74224	0.0326187	Down
MSTRG.16836.1	-1.78526	0.0013101	Down
MSTRG.16866.1	-1.66927	0.0256524	Down
MSTRG.16877.1	-2.09382	0.00331649	Down
MSTRG.16882.1	-2.78659	0.00560009	Down
MSTRG.16886.1	-2.04393	0.00559762	Down
MSTRG.16977.1	-2.04139	0.0220211	Down
MSTRG.16999.1	-1.54244	0.00763068	Down
MSTRG.17281.2	-2.47406	0.0424153	Down
MSTRG.17331.1	-2.12736	0.00289923	Down
MSTRG.17340.1	-4.14219	0.0215349	Down
MSTRG.17345.1	-1.78454	0.0142486	Down
MSTRG.17457.1	-1.99352	0.00428743	Down
MSTRG.17460.1	-1.75577	0.0468001	Down
MSTRG.17752.1	-2.45116	0.000361556	Down
MSTRG.17765.1	-2.03971	0.040725	Down
MSTRG.17882.1	-3.3679	0.032811	Down
MSTRG.17883.1	-2.48799	0.000204839	Down
MSTRG.17890.1	-2.44295	0.0361896	Down
MSTRG.17891.1	-2.2139	0.0031361	Down
MSTRG.17904.1	-2.80876	0.00025387	Down
MSTRG.17941.1	-1.71238	0.0196276	Down
MSTRG.18264.1	-2.22589	0.00795594	Down
MSTRG.18269.1	-2.04751	0.00305877	Down
MSTRG.18391.1	-2.5353	0.00293132	Down
MSTRG.18392.2	-2.13544	0.0106282	Down
MSTRG.18399.1	-2.22902	0.0238199	Down
MSTRG.18408.1	-1.73026	0.0100401	Down
MSTRG.18954.1	-1.17655	0.00280059	Down
MSTRG.18978.2	-1.61312	0.000111832	Down
MSTRG.19069.2	-2.34403	0.00358057	Down
MSTRG.20598.1	-1.66988	0.021775	Down
MSTRG.20717.2	-1.96216	2.04675e-06	Down
MSTRG.20936.11	1.23034	0.000114025	Up
MSTRG.21078.2	3.78753	0.0184731	Up
MSTRG.21229.1	-1.54533	0.032569	Down
MSTRG.21353.1	-2.31901	0.00513597	Down
MSTRG.21798.1	-1.51507	0.00469282	Down
MSTRG.21926.1	-1.38593	0.0427155	Down
MSTRG.22315.1	-1.68218	0.0152187	Down
MSTRG.22349.1	1.6676	0.0396221	Up
MSTRG.22912.1	-1.252	0.0140759	Down
MSTRG.27424.1	-1.4027	0.0438031	Down
MSTRG.27685.3	2.07907	0.0143957	Up
MSTRG.28041.1	-3.48156	2.44265e-05	Down
MSTRG.28829.2	-1.89114	0.00130042	Down
MSTRG.28833.2	-1.50354	0.00578775	Down
MSTRG.28946.1	-1.7773	0.035416	Down
MSTRG.28948.1	-2.16769	0.00488429	Down
MSTRG.29475.1	-1.45778	7.43367e-05	Down
MSTRG.29783.1	-2.06284	0.0446812	Down
MSTRG.29900.1	-1.23527	0.0071436	Down
MSTRG.30876.1	3.1994	0.0382661	Up
MSTRG.30931.1	3.64538	0.0325229	Up
MSTRG.30995.1	1.61768	0.0212391	Up
MSTRG.3180.1	-2.71171	0.013623	Down
MSTRG.32079.2	-1.36283	0.000941215	Down
MSTRG.32213.1	1.95091	0.0474194	Up
MSTRG.3237.2	-1.78075	0.00108542	Down
MSTRG.32633.1	1.55934	0.0339876	Up
MSTRG.33063.1	-1.59018	0.0303353	Down
MSTRG.33114.1	-3.64406	0.0178365	Down
MSTRG.33158.1	-2.15546	0.00106794	Down
MSTRG.33160.1	-2.30503	0.000440444	Down
MSTRG.33169.1	-1.87721	0.00177698	Down
MSTRG.33173.1	-2.56156	0.00122322	Down
MSTRG.33338.1	1.17926	0.00992755	Up
MSTRG.33687.1	-1.75144	0.0104788	Down
MSTRG.33740.1	-1.79364	0.0356984	Down
MSTRG.33824.1	-1.82663	2.19449e-05	Down
MSTRG.35712.1	2.14997	0.00536438	Up
MSTRG.35778.1	2.94778	0.0288249	Up
MSTRG.36380.2	-1.24434	0.00644176	Down
MSTRG.36831.1	-3.2966	0.00957976	Down
MSTRG.36838.2	-2.23779	0.0021708	Down
MSTRG.37616.2	-2.2941	0.0185886	Down
MSTRG.37920.1	1.63352	0.0290161	Up
MSTRG.38100.1	3.45114	0.00468348	Up
MSTRG.38262.2	-1.55371	0.00118754	Down
MSTRG.38564.1	-1.4815	0.027977	Down
MSTRG.38593.2	-1.31264	0.0411615	Down
MSTRG.38909.2	-1.60822	0.0152061	Down
MSTRG.391.1	-2.22759	0.00367623	Down
MSTRG.40843.1	1.71848	0.0489458	Up
MSTRG.41096.1	2.60078	0.0273231	Up
MSTRG.41104.4	2.7605	0.0324141	Up
MSTRG.41109.1	3.17063	0.0217281	Up
MSTRG.41124.2	2.73035	0.029036	Up
MSTRG.41125.2	2.37315	0.00220413	Up
MSTRG.41125.6	3.99917	0.00103855	Up
MSTRG.41126.1	2.20992	0.0244154	Up
MSTRG.41133.1	2.0181	0.00891488	Up
MSTRG.41439.1	-2.83624	9.3784e-05	Down
MSTRG.42252.1	-2.40044	0.0195566	Down
MSTRG.42725.1	-2.44645	0.0355952	Down
MSTRG.42736.1	-2.44967	0.00679519	Down
MSTRG.42750.2	-1.593	0.0179503	Down
MSTRG.42775.1	-1.92818	0.00195313	Down
MSTRG.42780.2	-2.45231	0.000131921	Down
MSTRG.43138.2	-1.26891	0.000428537	Down
MSTRG.43543.2	1.15975	0.0409608	Up
MSTRG.43626.3	1.66408	0.0470165	Up
MSTRG.43627.1	1.86166	0.0250889	Up
MSTRG.43630.1	2.19644	0.0252552	Up
MSTRG.43960.1	-1.79918	0.00369519	Down
MSTRG.44278.2	2.21669	0.0137788	Up
MSTRG.44293.3	-1.40248	0.00285322	Down
MSTRG.44567.1	2.05805	0.00815551	Up
MSTRG.45090.2	-1.67752	0.000208071	Down
MSTRG.45091.1	-3.11083	0.00131419	Down
MSTRG.45105.1	-2.40473	0.0408947	Down
MSTRG.45645.1	-1.77164	0.018049	Down
MSTRG.45652.1	-1.34215	0.0278687	Down
MSTRG.45659.2	-2.1086	0.0083956	Down
MSTRG.45660.2	-2.2838	0.000152642	Down
MSTRG.45742.2	-1.98979	0.000120791	Down
MSTRG.46370.1	-2.16803	0.000119998	Down
MSTRG.4645.1	2.72307	0.0009981	Up
MSTRG.46673.3	-1.21316	0.00589087	Down
MSTRG.47047.1	-1.77307	0.0365566	Down
MSTRG.47223.1	-2.14397	0.0209326	Down
MSTRG.47230.1	-1.94339	0.0342306	Down
MSTRG.47512.1	1.15752	0.0010432	Up
MSTRG.47520.1	-2.34506	0.000486252	Down
MSTRG.47655.1	-4.50073	0.0342289	Down
MSTRG.47673.1	1.94481	0.0325998	Up
MSTRG.47899.1	-1.14303	0.0420425	Down
MSTRG.48123.1	2.04681	0.0468337	Up
MSTRG.48175.2	-2.19137	0.00026638	Down
MSTRG.48286.1	-1.88458	0.00206038	Down
MSTRG.48576.1	-1.97967	5.93474e-05	Down
MSTRG.49308.1	1.12358	0.0374541	Up
MSTRG.50758.1	1.69291	0.00805293	Up
MSTRG.51299.1	-2.22227	0.00019535	Down
MSTRG.51634.2	-1.64771	0.000447312	Down
MSTRG.51790.3	-1.67449	1.76752e-05	Down
MSTRG.51962.1	2.22366	0.0305979	Up
MSTRG.52184.2	-1.52034	0.00186728	Down
MSTRG.52503.2	-2.06698	0.0266971	Down
MSTRG.52962.2	-1.16047	0.000101202	Down
MSTRG.53775.1	-3.61417	0.0161691	Down
MSTRG.54680.1	-1.59442	2.50399e-05	Down
MSTRG.55773.1	1.50996	0.0494802	Up
MSTRG.56240.3	-1.40309	0.000624527	Down
MSTRG.56276.1	-1.28077	0.0197783	Down
MSTRG.56319.1	-2.21567	0.0170563	Down
MSTRG.56342.1	-2.83875	0.00572814	Down
MSTRG.56358.2	-1.86674	0.0116374	Down
MSTRG.56384.2	-1.76924	0.0148078	Down
MSTRG.56561.1	-1.87903	0.00974708	Down
MSTRG.56646.2	-2.20253	1.54182e-06	Down
MSTRG.57185.1	-1.57684	4.30466e-05	Down
MSTRG.57303.1	1.58495	0.0496166	Up
MSTRG.57579.1	2.26807	0.00268295	Up
MSTRG.6961.1	-1.35058	0.000816844	Down
MSTRG.7215.2	-2.34131	7.25232e-07	Down
MSTRG.7769.1	2.50683	0.0190195	Up
MSTRG.8560.1	1.69493	0.0238597	Up
MSTRG.8671.1	3.04512	0.0348249	Up
MSTRG.8916.1	-2.60232	0.00020774	Down
MSTRG.9115.1	-1.79641	0.0310447	Down
Osa01LNT0052400.1	-1.35781	0.0132694	Down
Osa02LNT0160900.1	-1.84941	0.0392192	Down
Osa02LNT0173700.1	-1.52764	0.0440377	Down
Osa04LNT0247900.1	2.25287	0.0477825	Up
Osa07LNT0377700.1	1.37207	0.0189129	Up
Osa09LNT0425300.1	-1.9119	3.29789e-13	Down
Osa09LNT0425300.2	-1.98195	2.46421e-10	Down
Osa09LNT0425700.1	-2.12825	8.32044e-12	Down
Osa09LNT0426000.1	-1.95266	1.78313e-12	Down

## Sheet: Sheet2
		All	Up	Down
B3_B1	3‰ST VS CK	214	59	155
