# Supplementary material for: Identification and Characterization of miRNAs and lncRNAs Associated with Salinity Stress in Rice Panicles
Source: Int J Mol Sci. 2024 Jul 28;25(15):8247. doi: 10.3390/ijms25158247 (PMC11311799; doi:10.3390/ijms25158247)
Supplement: Supplementary file 1 [file ijms-25-08247-s001.zip › Table S5 List of differentially expressed miRNAs between between the salt treatment and control.xlsx]

## Sheet: Table S5
Table S5. List of differentially expressed miRNAs between between the salt treatment and control
#ID	log2FoldChange	P-value	Regulated
osa-miR395y	1.52426	0.0454099	Up
osa-miR172d-5p	1.11997	0.0365304	Up
osa-miR5083	1.11146	7.51535e-05	Up
osa-miR319a-5p	1.10725	0.0300768	Up
osa-miR166a-5p	1.07708	0.00542958	Up
osa-miR396c-5p	1.05338	0.000185362	Up
osa-miR166e-5p	1.04489	0.00782369	Up
osa-miR5072	-1.08281	0.0302395	Down
osa-miR528-5p	-1.18524	0.00489778	Down
osa-miR169i-3p	-1.26519	0.0105068	Down
osa-miR5516a	-1.62372	0.00467466	Down
osa-miR5516b	-1.62372	0.00467466	Down
osa-miR5515	-1.64224	0.0479587	Down
osa-miR5793	-1.76112	0.00832152	Down
osa-miR5519	-1.91189	0.00217875	Down
novel0038	-1.91225	0.00175173	Down
osa-miR5489	-1.9299	0.0497633	Down
osa-miR5797	-1.94075	0.0280568	Down
novel0032	-2.02039	4.52217e-05	Down
osa-miR1432-5p	-2.04831	1.15492e-05	Down
novel0011	-2.06843	1.06393e-05	Down
osa-miR2118l	-2.09161	2.88703e-05	Down
osa-miR5509	-2.13551	0.000210317	Down
novel0018	-2.14718	0.00059561	Down
novel0030	-2.16218	0.000831423	Down
osa-miR2118e	-2.16394	2.39524e-05	Down
osa-miR2118r	-2.16394	2.39524e-05	Down
novel0006	-2.21269	0.000670445	Down
osa-miR2118i	-2.2234	1.45506e-05	Down
osa-miR5487	-2.24173	8.41428e-06	Down
osa-miR2118o	-2.25837	1.94704e-05	Down
novel0005	-2.28331	0.00297019	Down
novel0007	-2.28331	0.00297019	Down
novel0014	-2.29001	8.69317e-05	Down
osa-miR2118g	-2.30028	8.45098e-06	Down
novel0008	-2.30316	6.65373e-06	Down
novel0021	-2.3584	0.000112578	Down
osa-miR5488	-2.36318	0.00288079	Down
osa-miR2118b	-2.36456	9.49339e-07	Down
osa-miR2118n	-2.36456	9.49339e-07	Down
novel0019	-2.37496	8.96872e-05	Down
novel0020	-2.4049	0.00298134	Down
osa-miR2118c	-2.40823	1.78323e-07	Down
osa-miR2118q	-2.40823	1.78323e-07	Down
osa-miR5506	-2.43324	0.0081405	Down
osa-miR2118f	-2.44548	2.23709e-06	Down
osa-miR2118j	-2.44787	2.13456e-06	Down
osa-miR2118m	-2.449	2.06047e-06	Down
novel0003	-2.4676	8.05789e-08	Down
osa-miR2118h	-2.49178	1.41766e-08	Down
osa-miR2118k	-2.49251	1.39856e-08	Down
osa-miR2118p	-2.49405	2.57494e-05	Down
osa-miR2118a	-2.49948	2.65134e-07	Down
novel0028	-2.50339	5.06956e-05	Down
osa-miR5822	-2.50524	0.00233834	Down
osa-miR5494	-2.52585	0.00391436	Down
novel0036	-2.55162	6.17116e-05	Down
novel0034	-2.5684	5.55132e-05	Down
osa-miR5791	-2.57531	5.40187e-05	Down
novel0012	-2.5945	0.000303167	Down
osa-miR2118d	-2.62015	1.52391e-05	Down
osa-miR5497	-2.66663	0.00100783	Down
novel0027	-2.75854	1.27345e-06	Down
novel0031	-2.77547	0.00591489	Down
novel0033	-2.77791	0.00240883	Down
novel0004	-2.82109	0.000229856	Down
novel0015	-2.84331	0.000758526	Down
novel0022	-2.86865	0.000627072	Down
novel0010	-2.86939	0.000222437	Down
novel0026	-2.93414	2.65741e-06	Down
osa-miR5528	-2.98672	0.043664	Down
novel0009	-3.07136	0.000713284	Down
osa-miR5818	-3.07602	2.15711e-05	Down
novel0002	-3.23805	1.34324e-06	Down
novel0001	-3.30157	2.94486e-06	Down
osa-miR5796	-3.43872	2.81889e-05	Down
osa-miR5496	-3.94052	0.0308196	Down
osa-miR5832	-4.02691	0.0281374	Down
osa-miR5511	-4.62895	0.00625577	Down
