# Supplementary material for: Identification and Characterization of miRNAs and lncRNAs Associated with Salinity Stress in Rice Panicles
Source: Int J Mol Sci. 2024 Jul 28;25(15):8247. doi: 10.3390/ijms25158247 (PMC11311799; doi:10.3390/ijms25158247)
Supplement: Supplementary file 1 [file ijms-25-08247-s001.zip › Table S6 List of differentially expressed mRNAs between between the salt treatment and control.xlsx]

## Sheet: Table S6
Table S6. List of differentially expressed mRNAs from the two treatment groups
#ID	log2FoldChange	P-value	Regulated	TF	Gene Symbol
LOC_Os10g05950	1.84624	1.19162e-53	Up	-	-
LOC_Os06g04020	-1.07846	3.81253e-34	Down	-	-
LOC_Os01g73110	-1.21873	2.13106e-29	Down	-	-
LOC_Os03g45280	1.44618	1.64706e-25	Up	-	-
LOC_Os04g47220	-1.3981	2.89634e-25	Down	-	OsPIP1;2
LOC_Os03g05290	-1.14927	3.84517e-25	Down	-	-
LOC_Os02g28980	-1.09365	6.41831e-24	Down	-	rFKBP75
LOC_Os02g09480	-1.17889	1.01003e-23	Down	MYB	-
LOC_Os02g08490	-1.14786	6.1608e-22	Down	-	-
LOC_Os03g16670	-1.2033	2.67212e-21	Down	-	-
LOC_Os07g48460	2.33007	1.13461e-20	Up	-	-
LOC_Os06g22960	-1.00506	1.56739e-20	Down	-	-
LOC_Os09g19650	1.07277	2.47226e-20	Up	-	-
LOC_Os05g02060	-1.05276	2.17968e-19	Down	-	-
LOC_Os04g05010	-1.07623	8.94629e-19	Down	-	-
LOC_Os12g38150	-1.49193	1.17866e-18	Down	-	-
LOC_Os02g40440	1.4936	2.72052e-18	Up	-	-
LOC_Os07g42250	-1.72803	2.76014e-18	Down	-	-
LOC_Os01g66510	1.16943	6.80842e-18	Up	-	-
LOC_Os06g50400	1.20343	1.32142e-17	Up	-	-
LOC_Os12g03040	-2.44996	3.65568e-17	Down	NAC	ONAC131
LOC_Os02g44870	1.1257	6.03646e-17	Up	-	OsDhn1|OsLip9
LOC_Os11g10460	1.13347	2.83099e-16	Up	-	-
LOC_Os05g10990	-1.07388	4.15275e-16	Down	-	-
LOC_Os08g39150	-1.09786	4.27333e-16	Down	-	-
LOC_Os03g52940	-1.37838	7.03641e-16	Down	-	-
LOC_Os09g01960	-1.2912	1.69807e-15	Down	MYB	-
LOC_Os08g36860	-1.35703	4.34319e-15	Down	-	OsABA8ox2|OsCYP707A6
LOC_Os01g12240	1.26579	4.57401e-15	Up	-	-
LOC_Os05g48810	-1.35381	4.58454e-15	Down	-	-
LOC_Os04g45810	-1.52087	1.78406e-14	Down	HD-ZIP	Oshox22
LOC_Os03g42200	1.16255	2.22858e-14	Up	Dof	-
LOC_Os02g04650	-1.06329	1.02528e-13	Down	-	-
LOC_Os01g66670	1.41012	3.05465e-13	Up	-	-
LOC_Os06g40030	-1.10283	8.39668e-13	Down	-	-
LOC_Os05g37060	1.81518	9.34313e-13	Up	MYB	MID1|OsARM1
LOC_Os04g14810	1.01004	1.4164e-12	Up	-	-
LOC_Os12g14440	-2.15042	1.77619e-12	Down	-	OsJAC1
LOC_Os01g61480	1.75431	1.94088e-12	Up	bHLH	LAX1
LOC_Os10g07556	1.72471	3.11697e-12	Up	-	-
LOC_Os07g32406	-1.10231	4.51618e-12	Down	-	-
LOC_Os01g04360	2.8428	7.9234e-12	Up	-	-
LOC_Os07g03120	-1.23947	4.34568e-11	Down	-	-
LOC_Os06g09900	-1.05381	5.11769e-11	Down	-	-
LOC_Os01g50680	3.7457	5.58496e-11	Up	-	SLP1
LOC_Os04g14690	-1.7341	7.36065e-11	Down	-	-
LOC_Os04g48030	-1.26713	1.1288e-10	Down	HSF	-
LOC_Os07g32660	1.19767	1.38835e-10	Up	-	-
LOC_Os03g08930	1.36374	1.51104e-10	Up	bHLH	OsbHLH96
LOC_Os01g46984	1.44559	1.61785e-10	Up	-	-
LOC_Os02g30240	-1.26801	1.69084e-10	Down	-	-
LOC_Os01g63480	1.3325	1.80554e-10	Up	-	-
LOC_Os05g11910	-3.03435	3.23219e-10	Down	-	-
LOC_Os01g70970	-1.12535	4.25906e-10	Down	-	-
LOC_Os09g28390	-1.22735	6.27037e-10	Down	-	OsABA8ox3
LOC_Os03g18120	-1.73833	7.26738e-10	Down	-	-
LOC_Os10g42210	1.9346	8.96071e-10	Up	-	-
LOC_Os02g56900	-1.11796	1.17256e-09	Down	-	-
LOC_Os11g25780	-1.19962	1.59107e-09	Down	-	-
LOC_Os10g26340	2.66702	1.59913e-09	Up	-	PLA1
LOC_Os09g01000	-1.55677	2.17976e-09	Down	-	OsSAP
LOC_Os01g04370	2.68453	3.0078e-09	Up	-	-
LOC_Os01g59410	-1.13854	3.43753e-09	Down	-	-
LOC_Os06g05160	1.33588	3.4745e-09	Up	-	SPDT
LOC_Os11g05480	-1.25476	4.92766e-09	Down	bZIP	OsbZIP79|OsTGA911
LOC_Os11g10710	-3.38017	4.99117e-09	Down	-	-
LOC_Os01g18870	-1.50566	5.17378e-09	Down	bHLH	TIP2|bHLH142
LOC_Os07g10840	-1.9903	5.5265e-09	Down	-	-
LOC_Os12g05680	-1.02399	1.37984e-08	Down	bZIP	-
LOC_Os03g10210	-1.25877	1.42779e-08	Down	HD-ZIP	HOX12|Oshox12
LOC_Os02g33070	-1.17751	1.49947e-08	Down	-	-
LOC_Os10g05790	-1.61728	1.58216e-08	Down	-	-
LOC_Os05g50270	1.68925	1.7883e-08	Up	GATA	NL1|SNFL1
LOC_Os02g52934	-1.34159	1.83184e-08	Down	-	-
LOC_Os10g34500	-1.6918	1.88405e-08	Down	-	-
LOC_Os03g16334	-1.03209	2.61909e-08	Down	-	-
LOC_Os06g44100	2.48453	2.74407e-08	Up	-	OsglHAT1|GW6a
LOC_Os10g41550	-1.09738	3.05525e-08	Down	-	-
LOC_Os03g18740	-1.14536	1.02069e-07	Down	-	-
LOC_Os07g42510	-1.86242	1.04206e-07	Down	ERF	-
LOC_Os02g48430	-1.2099	1.14207e-07	Down	-	-
LOC_Os03g20090	-1.38083	1.23548e-07	Down	MYB	Osmyb2
LOC_Os04g52780	1.34767	1.57591e-07	Up	-	OsFLS2
LOC_Os10g33780	1.58261	1.65876e-07	Up	-	TAW1
LOC_Os01g09540	-1.45133	1.8603e-07	Down	-	-
LOC_Os02g52670	2.04374	2.40158e-07	Up	ERF	-
LOC_Os12g32760	1.0844	2.59249e-07	Up	-	-
LOC_Os01g21420	-1.00821	2.85058e-07	Down	-	-
LOC_Os09g32948	-1.06282	3.12558e-07	Down	MIKC_MADS	OsMADS8|OsMADS24
LOC_Os01g04380	1.70935	3.30632e-07	Up	-	OsHSP17.0
LOC_Os05g44120	-3.10754	3.64327e-07	Down	-	-
LOC_Os04g38740	-1.47107	4.39308e-07	Down	MYB	-
LOC_Os03g21419	-1.1621	5.35113e-07	Down	-	-
LOC_Os09g31438	1.16216	5.75025e-07	Up	SBP	-
LOC_Os02g43330	-1.71699	6.26784e-07	Down	HD-ZIP	OsHOX24
LOC_Os06g11330	1.42497	8.14863e-07	Up	MIKC_MADS	-
LOC_Os07g16364	-1.19091	8.17145e-07	Down	-	-
LOC_Os03g08320	-1.2244	9.2024e-07	Down	-	-
LOC_Os04g55950	1.29089	9.36464e-07	Up	-	-
LOC_Os01g54210	-1.17703	1.02719e-06	Down	GATA	-
LOC_Os05g10930	-1.06781	1.03462e-06	Down	-	-
LOC_Os03g55290	-1.03935	1.08544e-06	Down	-	OsGASR1
LOC_Os05g04700	-1.4322	1.20749e-06	Down	-	OsLti6b|ddOs32
LOC_Os06g28630	1.37071	1.23154e-06	Up	-	-
LOC_Os05g20954	-1.04986	1.45233e-06	Down	-	-
LOC_Os05g06780	-1.31616	1.51063e-06	Down	-	-
LOC_Os07g20164	-1.21637	1.56236e-06	Down	-	-
LOC_Os01g51310	1.5786	1.79119e-06	Up	-	-
LOC_Os07g26660	1.28008	2.16507e-06	Up	-	OsPIP2;5
LOC_Os05g27790	1.44071	2.68325e-06	Up	-	-
LOC_Os08g41360	-1.0929	2.69658e-06	Down	-	-
LOC_Os06g11650	1.20383	2.75685e-06	Up	-	-
LOC_Os05g31280	1.1517	2.79523e-06	Up	-	-
LOC_Os04g36750	2.89502	3.17031e-06	Up	-	-
LOC_Os03g52860	-1.35967	3.79137e-06	Down	-	L-2
LOC_Os02g52010	-1.1109	4.12223e-06	Down	-	-
LOC_Os04g51890	1.17989	4.33937e-06	Up	-	-
LOC_Os07g07320	1.02265	4.45215e-06	Up	-	-
LOC_Os11g16770	-1.94852	4.6592e-06	Down	-	-
LOC_Os03g45800	2.65091	5.13852e-06	Up	-	-
LOC_Os04g46400	-1.17569	5.79862e-06	Down	ERF	OsDREB4-2|CR250|OsAP2
LOC_Os07g03200	1.29108	6.10961e-06	Up	-	-
LOC_Os03g14400	-1.66493	7.69531e-06	Down	-	-
LOC_Os08g10010	1.53579	7.73046e-06	Up	-	-
LOC_Os09g35870	1.3813	8.25922e-06	Up	-	-
LOC_Os07g38890	1.38612	9.02078e-06	Up	-	-
LOC_Os09g00999	-1.71604	9.35837e-06	Down	-	-
LOC_Os03g64070	-1.06379	1.14896e-05	Down	-	OsLOGL5
LOC_Os02g44108	1.73397	1.18832e-05	Up	-	-
LOC_Os09g36910	1.08892	1.21297e-05	Up	bZIP	OsFD1
LOC_Os07g43160	1.11	1.23112e-05	Up	-	-
LOC_Os03g02920	-1.39373	1.23396e-05	Down	-	-
LOC_Os02g37230	4.96626	1.28076e-05	Up	-	-
LOC_Os02g03020	-1.16849	1.28444e-05	Down	-	-
LOC_Os02g03710	1.83595	1.4103e-05	Up	-	-
LOC_Os06g30680	-1.52157	1.49326e-05	Down	-	-
LOC_Os01g09720	-1.34617	1.5514e-05	Down	Dof	-
LOC_Os06g11970	-1.61604	1.64724e-05	Down	M-type_MADS	-
LOC_Os09g30438	-1.40511	1.65039e-05	Down	-	-
LOC_Os07g40900	1.79837	1.69941e-05	Up	-	-
LOC_Os01g32364	-1.33927	1.71276e-05	Down	-	-
LOC_Os04g48380	1.58949	1.98931e-05	Up	-	-
LOC_Os06g13830	-1.55465	2.06648e-05	Down	-	-
LOC_Os03g64170	1.04085	2.07201e-05	Up	-	-
LOC_Os06g03930	-1.541	2.11397e-05	Down	-	-
LOC_Os02g54560	-1.2217	2.15437e-05	Down	-	-
LOC_Os04g47310	-1.28694	2.25606e-05	Down	-	-
LOC_Os01g02920	-1.00914	2.4368e-05	Down	-	-
LOC_Os09g32840	-1.1208	2.49276e-05	Down	-	OsPAP2
LOC_Os03g42130	1.0555	2.5164e-05	Up	-	-
LOC_Os08g08440	-1.51707	2.62742e-05	Down	-	-
LOC_Os07g48550	-1.98096	2.835e-05	Down	NAC	-
LOC_Os05g01530	-1.06774	3.0889e-05	Down	-	-
LOC_Os07g41160	-1.12405	3.14775e-05	Down	-	-
LOC_Os01g55960	1.0115	3.24737e-05	Up	-	-
LOC_Os03g11370	-1.13355	3.50008e-05	Down	B3	-
LOC_Os02g37970	-1.30967	3.76946e-05	Down	-	-
LOC_Os06g30370	-1.51592	3.96259e-05	Down	-	OsMFT1
LOC_Os11g02389	-1.17868	4.04739e-05	Down	-	OsLTP5
LOC_Os01g01660	1.62866	4.28316e-05	Up	-	OsIRL
LOC_Os08g41780	-1.12968	4.29767e-05	Down	-	-
LOC_Os01g45090	-1.25783	4.4855e-05	Down	MYB	-
LOC_Os05g03130	-1.7614	4.90274e-05	Down	-	-
LOC_Os08g30020	-1.9458	4.95972e-05	Down	-	-
LOC_Os05g49340	-1.34896	5.07079e-05	Down	-	-
LOC_Os02g36890	-1.34573	5.11251e-05	Down	MYB	-
LOC_Os02g34970	-1.04453	5.58662e-05	Down	NAC	-
LOC_Os03g52390	-3.08788	5.80548e-05	Down	-	-
LOC_Os08g37670	-1.47485	5.98381e-05	Down	-	-
LOC_Os01g55000	-1.20858	6.36105e-05	Down	-	-
LOC_Os01g67950	1.56269	6.91667e-05	Up	-	-
LOC_Os12g08760	1.43725	7.23885e-05	Up	-	-
LOC_Os12g02320	-2.53079	7.89374e-05	Down	-	-
LOC_Os08g04240	-2.88089	7.93843e-05	Down	-	-
LOC_Os01g73430	-1.1038	8.25992e-05	Down	-	-
LOC_Os02g26680	2.41954	8.75939e-05	Up	-	-
LOC_Os05g24790	-1.33036	8.89134e-05	Down	-	-
LOC_Os05g49240	1.02706	9.32392e-05	Up	MYB_related	-
LOC_Os03g20680	-1.61026	9.49049e-05	Down	-	OsLEA3-2
LOC_Os02g41460	1.27308	9.59973e-05	Up	-	-
LOC_Os04g56030	-2.37345	0.000110944	Down	-	-
LOC_Os09g35790	-1.75793	0.000112281	Down	HSF	-
LOC_Os03g22370	-1.13029	0.000118892	Down	-	-
LOC_Os03g18200	-1.34058	0.000119442	Down	-	OsERdj3A
LOC_Os05g08390	1.26045	0.00012097	Up	-	-
LOC_Os12g35520	1.57045	0.000130852	Up	-	-
LOC_Os01g12820	-1.09675	0.000134636	Down	-	-
LOC_Os05g50300	2.34613	0.000138326	Up	-	-
LOC_Os03g61900	-1.02319	0.000140195	Down	-	-
LOC_Os07g33270	-1.08899	0.000140744	Down	-	-
LOC_Os06g02490	-1.07502	0.000141468	Down	-	OsACBP2
LOC_Os10g26940	-1.93389	0.000153983	Down	-	OsBURP16
LOC_Os04g43860	5.74468	0.000155726	Up	-	-
LOC_Os10g22520	-1.72854	0.000163941	Down	-	GH5BG
LOC_Os12g02240	-1.65886	0.00017005	Down	-	-
LOC_Os02g43300	-1.07227	0.000170695	Down	Trihelix	-
LOC_Os11g31790	5.59584	0.000172596	Up	-	-
LOC_Os06g47620	1.09948	0.000173105	Up	-	-
LOC_Os01g32380	1.4599	0.000185036	Up	-	-
LOC_Os03g61310	1.00884	0.000193746	Up	-	-
LOC_Os01g57599	-1.03455	0.000204876	Down	-	-
LOC_Os10g35950	1.54408	0.000208869	Up	-	-
LOC_Os12g06410	-1.14036	0.000209483	Down	-	-
LOC_Os11g38260	-1.54246	0.000212368	Down	-	-
LOC_Os11g03420	-1.4061	0.000220397	Down	ZF-HD	-
LOC_Os01g36410	1.39539	0.000227426	Up	-	-
LOC_Os05g42210	-1.1555	0.000232153	Down	-	-
LOC_Os08g17294	-1.25168	0.000253962	Down	-	-
LOC_Os10g06580	1.09632	0.000263948	Up	-	-
LOC_Os02g45420	1.05559	0.000296569	Up	ERF	-
LOC_Os01g74200	-1.03549	0.000301077	Down	-	OsRLCK57
LOC_Os01g02220	1.85127	0.000301971	Up	-	-
LOC_Os03g52680	-1.04844	0.000305	Down	-	-
LOC_Os10g35660	-1.2086	0.000315924	Down	MYB	-
LOC_Os06g13250	4.35926	0.000341473	Up	-	-
LOC_Os04g58160	-1.08988	0.000357423	Down	-	-
LOC_Os09g20940	1.40437	0.000388764	Up	-	-
LOC_Os08g08370	4.40537	0.000394091	Up	-	-
LOC_Os05g37050	1.80194	0.000410688	Up	MYB_related	-
LOC_Os03g03980	-1.06233	0.000412169	Down	-	-
LOC_Os06g06670	1.20464	0.000440225	Up	-	-
LOC_Os08g42690	1.12309	0.000442385	Up	-	-
LOC_Os04g34370	-1.7272	0.000460065	Down	-	-
LOC_Os12g33320	2.03045	0.000473625	Up	-	-
LOC_Os02g02090	-1.94005	0.000487363	Down	-	-
LOC_Os01g67430	1.63481	0.000514467	Up	-	EG1|GY1
LOC_Os08g37990	1.16036	0.000519098	Up	-	-
LOC_Os08g39140	-1.22173	0.000538849	Down	-	-
LOC_Os03g18850	-1.14747	0.000549497	Down	-	JIOsPR10|OsPR10
LOC_Os03g06930	-1.33137	0.000553813	Down	TALE	OsBLH6
LOC_Os06g44640	1.0187	0.000560371	Up	-	-
LOC_Os06g40180	1.4124	0.000562437	Up	-	-
LOC_Os03g48810	-2.18531	0.000596229	Down	-	-
LOC_Os03g15360	1.43408	0.000620121	Up	-	LAR
LOC_Os02g03830	-1.41393	0.000623087	Down	-	-
LOC_Os03g50310	-1.03157	0.000640512	Down	CO-like	OsCOL10
LOC_Os09g33710	-1.22294	0.000643876	Down	-	Os9BGlu33
LOC_Os07g04980	1.51057	0.000656205	Up	-	-
LOC_Os02g43290	-1.06499	0.000673124	Down	-	-
LOC_Os01g49920	-1.68483	0.000677998	Down	-	-
LOC_Os02g32610	1.00788	0.000713049	Up	-	OsCTR2
LOC_Os02g48770	1.00233	0.000784298	Up	-	-
LOC_Os02g42650	-1.27442	0.000805129	Down	-	-
LOC_Os03g18130	-1.86133	0.000838	Down	-	OsASN1|OsAS1
LOC_Os07g35370	-1.63503	0.000869187	Down	-	-
LOC_Os11g25330	-1.27773	0.000884102	Down	-	-
LOC_Os01g04690	1.34262	0.00094301	Up	-	-
LOC_Os04g24820	2.42513	0.000975088	Up	-	-
LOC_Os11g01570	-1.02543	0.000975547	Down	-	OsTBL2
LOC_Os01g02230	1.45661	0.000978688	Up	-	-
LOC_Os03g26460	-1.00485	0.000995889	Down	-	-
LOC_Os11g30910	1.69975	0.000996121	Up	-	OsSOT1|STV11
LOC_Os02g51110	2.63569	0.00102758	Up	-	Lsi1|OsNIP2;1|OsLsi1
LOC_Os03g49880	1.00954	0.00109007	Up	TCP	OsTB1|FC1|SCM3
LOC_Os04g26870	1.37487	0.00123038	Up	-	-
LOC_Os07g34320	1.5837	0.00128597	Up	-	-
LOC_Os10g38580	-1.29959	0.00129825	Down	-	-
LOC_Os07g01460	-1.57258	0.00129828	Down	-	-
LOC_Os01g42370	1.10633	0.00140399	Up	-	-
LOC_Os06g05420	-1.33671	0.00142256	Down	-	-
LOC_Os11g25260	-1.37397	0.00142416	Down	-	-
LOC_Os01g14770	4.11	0.00148157	Up	-	-
LOC_Os03g02240	-1.01265	0.00152489	Down	Trihelix	-
LOC_Os06g41150	-2.11307	0.00158802	Down	-	-
LOC_Os08g36340	-1.10284	0.00159708	Down	-	-
LOC_Os02g54130	-1.13646	0.00159756	Down	-	-
LOC_Os03g08540	-1.01886	0.00169592	Down	-	-
LOC_Os04g28820	-1.20952	0.00170264	Down	-	-
LOC_Os03g58300	1.29194	0.00175968	Up	-	-
LOC_Os06g32010	1.79969	0.00178125	Up	-	-
LOC_Os04g49850	1.02014	0.00181222	Up	-	-
LOC_Os08g04890	1.6937	0.00193549	Up	-	-
LOC_Os06g44190	-1.12765	0.00198185	Down	-	-
LOC_Os02g04090	1.13749	0.00207294	Up	-	-
LOC_Os04g52750	1.56698	0.00208919	Up	-	-
LOC_Os11g47610	-3.1028	0.00218249	Down	-	-
LOC_Os09g39780	1.09906	0.00219864	Up	-	OsCYP-25|CYP19-3
LOC_Os01g03330	-1.68921	0.00229146	Down	-	-
LOC_Os06g07896	1.06672	0.00235718	Up	-	-
LOC_Os07g37730	-1.63197	0.00236351	Down	-	-
LOC_Os10g11354	-1.03875	0.00246961	Down	-	-
LOC_Os02g48850	2.45695	0.0025185	Up	-	-
LOC_Os05g37190	-2.01706	0.00269367	Down	C2H2	-
LOC_Os10g21190	1.51184	0.00290021	Up	-	-
LOC_Os05g25040	1.21887	0.00293187	Up	-	-
LOC_Os09g28354	-1.20232	0.00297269	Down	HSF	OsHsf23
LOC_Os03g19900	1.66518	0.00297537	Up	AP2	-
LOC_Os01g12340	4.62703	0.00299192	Up	-	-
LOC_Os01g68000	1.42865	0.00305116	Up	-	PLA2|LHD2
LOC_Os07g05110	-1.23947	0.0030719	Down	-	-
LOC_Os08g34800	-1.13375	0.003112	Down	-	-
LOC_Os05g28040	1.64114	0.00314762	Up	-	-
LOC_Os09g29120	1.36458	0.00320476	Up	-	-
LOC_Os08g20885	1.47872	0.00332124	Up	-	-
LOC_Os06g27560	-1.11862	0.00332793	Down	-	-
LOC_Os07g12255	-2.15223	0.00339511	Down	-	-
LOC_Os09g29670	1.34647	0.0033953	Up	-	-
LOC_Os10g01110	-1.02256	0.00339687	Down	-	-
LOC_Os06g40230	-1.91226	0.00380777	Down	-	-
LOC_Os11g45620	1.14321	0.00382375	Up	-	-
LOC_Os04g56170	1.00556	0.00382435	Up	SBP	OsLG1
LOC_Os01g57040	1.71699	0.00394901	Up	-	-
LOC_Os01g04800	1.63328	0.00396277	Up	RAV	OsRAV2
LOC_Os11g26790	-1.04405	0.00403282	Down	-	RAB21|Rab16A|OsRab16A
LOC_Os12g26380	-1.65632	0.00406391	Down	-	-
LOC_Os06g13870	1.0992	0.00424718	Up	-	-
LOC_Os12g38900	-2.67907	0.00428289	Down	-	-
LOC_Os03g21400	-1.25579	0.00428604	Down	-	-
LOC_Os05g49100	-1.90581	0.00441377	Down	WRKY	-
LOC_Os07g08860	1.51467	0.00444348	Up	-	OsSIK2
LOC_Os12g16010	1.7012	0.00444818	Up	-	-
LOC_Os01g03429	1.43128	0.00463237	Up	-	-
LOC_Os09g38610	-1.12989	0.00467688	Down	C2H2	-
LOC_Os01g73770	2.25645	0.00474755	Up	ERF	OsDREB1F|RCBF2
LOC_Os02g34200	1.22611	0.00475031	Up	-	-
LOC_Os01g66840	1.55082	0.00493027	Up	-	-
LOC_Os12g36830	-1.88205	0.00499171	Down	-	RSOsPR10|OsPBZ14
LOC_Os11g24070	-1.10045	0.00499203	Down	-	-
LOC_Os06g48250	-1.27781	0.0050998	Down	-	-
LOC_Os10g22180	-1.49007	0.00513627	Down	-	-
LOC_Os08g40120	1.16073	0.00522197	Up	-	-
LOC_Os04g44320	-1.44401	0.00530387	Down	-	-
LOC_Os01g63980	-1.57117	0.00555467	Down	C2H2	-
LOC_Os04g32620	-1.05109	0.00575531	Down	ERF	OsRap2.6|OsERF101
LOC_Os03g51390	-2.00293	0.00576591	Down	-	-
LOC_Os11g03700	1.53343	0.00576793	Up	-	-
LOC_Os02g01840	-1.09858	0.0058831	Down	-	-
LOC_Os02g41450	-1.25465	0.00595357	Down	NAC	-
LOC_Os02g58139	-1.46977	0.00613216	Down	-	-
LOC_Os08g13710	1.75885	0.00613778	Up	-	-
LOC_Os05g49350	-1.12576	0.00637505	Down	-	-
LOC_Os08g33820	-1.09361	0.00639882	Down	-	-
LOC_Os02g39570.5	1.13846	0.00644594	Up	-	-
LOC_Os04g52504	-1.20004	0.00649955	Down	-	-
LOC_Os12g32970	-1.21777	0.00670188	Down	-	-
LOC_Os01g08250	1.68042	0.00670309	Up	-	-
LOC_Os11g47809	-1.39176	0.00672831	Down	-	OsMT1a|rgMT|OsMT1e
LOC_Os04g33200	1.44352	0.0067826	Up	-	-
LOC_Os05g06190	-1.5134	0.00679021	Down	-	-
LOC_Os02g55380	1.03834	0.00717462	Up	ERF	-
LOC_Os11g47600	-2.10489	0.00718648	Down	-	-
LOC_Os01g61044	1.35762	0.00719468	Up	-	-
LOC_Os08g03010	2.10733	0.00724162	Up	-	-
LOC_Os04g53810	1.65658	0.00727073	Up	-	-
LOC_Os05g05630	1.87267	0.00727749	Up	-	-
LOC_Os01g74140	-1.3195	0.0073017	Down	WRKY	-
LOC_Os07g33915	-1.08663	0.0073107	Down	-	-
LOC_Os01g11720	1.06048	0.00767386	Up	-	-
LOC_Os06g08310	1.0186	0.0078367	Up	-	-
LOC_Os11g04900	1.02314	0.00817061	Up	-	-
LOC_Os07g06730	1.14343	0.00831416	Up	-	-
LOC_Os02g47920	1.62472	0.00833582	Up	-	-
LOC_Os01g59020	-1.55546	0.00836396	Down	-	-
LOC_Os12g29230	2.13708	0.0085796	Up	-	-
LOC_Os04g32180	1.41782	0.00862502	Up	-	-
LOC_Os12g42980	1.10862	0.00864503	Up	-	-
LOC_Os03g51459	1.04534	0.00865135	Up	-	-
LOC_Os01g21250	-1.50556	0.00877184	Down	-	-
LOC_Os03g13870	1.00276	0.00889755	Up	-	-
LOC_Os08g08710	-2.13795	0.00892738	Down	-	-
LOC_Os05g22810	1.64011	0.00893955	Up	-	-
LOC_Os11g29320	-1.36795	0.00895934	Down	-	-
LOC_Os03g11900	-1.45606	0.0091306	Down	-	OsMST4
LOC_Os01g60050	1.41707	0.00928297	Up	-	-
LOC_Os11g45740	-1.10873	0.00940469	Down	MYB	JAmyb|OsJAmyb
LOC_Os03g09880	2.2137	0.00979763	Up	-	-
LOC_Os06g08520	-1.00848	0.00989019	Down	-	-
LOC_Os02g18650	1.64605	0.00996494	Up	-	-
LOC_Os04g45950	1.12399	0.0101062	Up	-	-
LOC_Os08g30510	-1.32089	0.0105901	Down	-	-
LOC_Os02g10350	1.23382	0.0106766	Up	-	-
LOC_Os10g06520	1.85031	0.0107931	Up	-	-
LOC_Os11g41510	-2.60456	0.0108555	Down	-	-
LOC_Os05g42000	-1.04019	0.0109244	Down	-	-
LOC_Os03g20910	-1.30008	0.0109245	Down	WOX	WOX6
LOC_Os03g45250	1.80412	0.0109819	Up	-	-
LOC_Os04g55790	1.36725	0.0110092	Up	-	-
LOC_Os05g48010	-1.11848	0.0110479	Down	MYB	OsMYB55|OsPL
LOC_Os08g44150	-1.30622	0.0112555	Down	-	-
LOC_Os08g02790	2.1583	0.0115181	Up	-	-
LOC_Os09g25860	1.26343	0.0115752	Up	-	-
LOC_Os12g30600	2.0763	0.0116771	Up	-	-
LOC_Os03g49440	-1.48711	0.0116772	Down	-	-
LOC_Os01g03464	1.44237	0.0118145	Up	-	-
LOC_Os12g06950	-1.53458	0.0118445	Down	-	-
LOC_Os01g41160	2.06174	0.0119685	Up	-	-
LOC_Os08g29560	1.34251	0.0120858	Up	-	-
LOC_Os03g42430	1.51564	0.0124547	Up	B3	-
LOC_Os11g47530	-2.06296	0.0125722	Down	-	-
LOC_Os05g24890	1.01277	0.0128314	Up	-	-
LOC_Os06g48470	1.17235	0.0128497	Up	-	-
LOC_Os02g55400	1.46815	0.0129471	Up	-	-
LOC_Os01g71670	-1.10891	0.0130543	Down	-	OsGLN2
LOC_Os09g25200	1.61778	0.0131086	Up	-	-
LOC_Os01g54890	-1.09997	0.0132313	Down	ERF	OsERF922
LOC_Os06g06360	1.26122	0.0132705	Up	WRKY	-
LOC_Os12g07030	1.37588	0.0132777	Up	-	-
LOC_Os01g37350	-1.06572	0.0132848	Down	-	-
LOC_Os03g23110	2.12953	0.013307	Up	-	-
LOC_Os04g29160	1.1675	0.0135	Up	-	-
LOC_Os10g01320	1.50096	0.013508	Up	-	-
LOC_Os10g16560	2.30129	0.0136651	Up	-	-
LOC_Os03g03034	1.23603	0.0139777	Up	-	OsF3H
LOC_Os06g48030	-1.03995	0.0139884	Down	-	-
LOC_Os01g52740	-1.23546	0.0140095	Down	-	-
LOC_Os01g06640	-1.64269	0.0144405	Down	bHLH	OsbHLH035|OsbHLH35
LOC_Os02g58430	1.75819	0.0145267	Up	-	-
LOC_Os11g36940	1.01827	0.0145637	Up	-	-
LOC_Os05g09330	1.8175	0.0146039	Up	-	-
LOC_Os08g32830	2.20863	0.0149356	Up	-	-
LOC_Os08g04210	-2.55243	0.0149468	Down	-	-
LOC_Os07g02060	1.29815	0.0154786	Up	WRKY	OsWRKY29
LOC_Os02g24410	1.16541	0.0156072	Up	-	-
LOC_Os03g35886	1.15562	0.0156481	Up	-	-
LOC_Os04g33530	1.03965	0.0158504	Up	-	-
LOC_Os06g18780	1.1181	0.0158933	Up	-	-
LOC_Os11g38820	1.30198	0.0159483	Up	-	-
LOC_Os07g49360	-1.08522	0.0163103	Down	-	-
LOC_Os10g04280	1.78227	0.0163961	Up	-	-
LOC_Os07g02120	1.01576	0.0164105	Up	-	-
LOC_Os03g27550	-1.23903	0.0164263	Down	-	-
LOC_Os01g03340	-1.36509	0.0164361	Down	-	APIP4
LOC_Os06g17520	2.0969	0.0169505	Up	-	-
LOC_Os10g36720	1.67302	0.017015	Up	-	-
LOC_Os03g30010	-1.6997	0.0171776	Down	-	-
LOC_Os09g17810	-1.45884	0.0174458	Down	-	-
LOC_Os11g41190	1.90545	0.0180149	Up	-	-
LOC_Os11g40690	-1.55767	0.0180164	Down	-	-
LOC_Os02g40100	1.05235	0.0181699	Up	-	-
LOC_Os09g06770	-1.10588	0.0182767	Down	-	-
LOC_Os08g20330	1.08445	0.0185705	Up	-	-
LOC_Os01g04050	-1.44325	0.0187223	Down	-	-
LOC_Os06g16740	-1.93073	0.0189608	Down	-	-
LOC_Os08g03420	1.70141	0.019067	Up	-	-
LOC_Os01g65740	1.25678	0.0192503	Up	-	-
LOC_Os05g38990	1.61402	0.0192543	Up	-	-
LOC_Os05g43310	-1.0235	0.0193222	Down	-	-
LOC_Os03g50790	1.15834	0.0194389	Up	-	-
LOC_Os07g36700	1.50696	0.0194737	Up	-	-
LOC_Os01g49160	1.01831	0.0194783	Up	MYB	-
LOC_Os02g45960	1.68003	0.0195511	Up	-	-
LOC_Os07g09970	-1.01935	0.0197069	Down	-	-
LOC_Os01g42234	1.10319	0.0198051	Up	-	-
LOC_Os03g53560	1.77099	0.0199534	Up	-	-
LOC_Os03g01684	1.7092	0.0200255	Up	-	-
LOC_Os11g28104	-1.27742	0.020057	Down	-	-
LOC_Os11g30460	1.82097	0.0200581	Up	-	-
LOC_Os12g39800	1.0225	0.0201141	Up	-	-
LOC_Os06g50040	-1.07046	0.0204808	Down	-	-
LOC_Os05g34710	1.05731	0.0206323	Up	-	-
LOC_Os01g12360	1.35478	0.0206376	Up	-	-
LOC_Os06g49000	-1.10638	0.0208113	Down	-	-
LOC_Os02g24280	1.26965	0.0208401	Up	-	-
LOC_Os04g54060	2.12567	0.0208711	Up	-	-
LOC_Os01g06060	1.55831	0.0209111	Up	-	-
LOC_Os11g03910	-1.42008	0.0210292	Down	-	-
LOC_Os07g03760	1.49677	0.0213023	Up	-	-
LOC_Os04g13720	1.19185	0.0215752	Up	-	-
LOC_Os07g31700	1.12029	0.0216001	Up	-	-
LOC_Os01g03390	-1.35227	0.0219197	Down	-	-
LOC_Os01g03680	1.30718	0.0219516	Up	-	-
LOC_Os03g07600	2.04711	0.0223149	Up	-	-
LOC_Os04g57570	1.93459	0.0224335	Up	-	-
LOC_Os08g40700	-1.14406	0.0224478	Down	-	-
LOC_Os10g09440	2.0245	0.0226715	Up	-	-
LOC_Os11g10590	-1.14043	0.0228353	Down	-	OsDT11
LOC_Os07g20240	1.72994	0.0231762	Up	-	-
LOC_Os03g05250	1.37571	0.0235468	Up	-	-
LOC_Os02g14180	1.04825	0.0235645	Up	-	-
LOC_Os11g31220	1.76977	0.0237089	Up	-	-
LOC_Os03g51620	1.23022	0.023725	Up	-	-
LOC_Os03g18330	-1.22089	0.0238623	Down	Trihelix	-
LOC_Os08g04250	-1.04598	0.023902	Down	-	-
LOC_Os01g65750	1.12157	0.0245816	Up	-	-
LOC_Os11g38300	1.80893	0.0246835	Up	-	-
LOC_Os04g17660	1.20905	0.0247624	Up	-	OsHAC1;2
LOC_Os08g04230	-1.35442	0.0248538	Down	-	-
LOC_Os03g06970	1.66984	0.0249142	Up	-	-
LOC_Os04g14620	1.88764	0.0250124	Up	-	-
LOC_Os01g37420	1.76877	0.0252037	Up	-	-
LOC_Os10g09460	1.78398	0.025218	Up	-	-
LOC_Os10g36580	1.0571	0.0254342	Up	-	-
LOC_Os09g01100	2.11741	0.0255097	Up	-	-
LOC_Os09g12890	1.85006	0.0259044	Up	-	-
LOC_Os04g28860	-1.28736	0.0260196	Down	-	-
LOC_Os01g45290	1.2034	0.0261395	Up	-	-
LOC_Os03g59110	1.33934	0.0262859	Up	-	-
LOC_Os06g06180	1.52955	0.0263568	Up	-	-
LOC_Os01g67835	-1.02923	0.0267015	Down	-	-
LOC_Os06g10670	-1.67245	0.0269722	Down	-	-
LOC_Os03g04060	1.28658	0.0274444	Up	-	-
LOC_Os10g38940	-1.11998	0.0282056	Down	-	-
LOC_Os01g22890	1.44243	0.0282937	Up	-	-
LOC_Os08g28070	-1.15243	0.0292778	Down	-	-
LOC_Os02g29070	-1.05934	0.0293684	Down	-	-
LOC_Os06g48430	1.03883	0.0295376	Up	-	-
LOC_Os04g31790	-1.13566	0.0296731	Down	-	-
LOC_Os03g14270	1.05097	0.0297517	Up	LBD	-
LOC_Os07g32910	1.60654	0.0298745	Up	-	-
LOC_Os04g35550	-1.3436	0.0300612	Down	-	-
LOC_Os01g51620	1.14487	0.0302479	Up	-	-
LOC_Os04g28450	-1.17574	0.0306402	Down	-	-
LOC_Os08g05360	1.54952	0.0306904	Up	-	-
LOC_Os06g43304	1.48207	0.0310463	Up	-	-
LOC_Os06g35520	-1.26084	0.0312048	Down	-	-
LOC_Os05g45110	1.27817	0.0314258	Up	-	LTG5
LOC_Os08g38340	1.34835	0.0314304	Up	-	-
LOC_Os05g33120	1.23022	0.031543	Up	-	-
LOC_Os02g30680	1.72764	0.0317558	Up	-	-
LOC_Os06g12450	1.1442	0.0323578	Up	-	ALK|SSIIa
LOC_Os12g37519	-1.24926	0.0325667	Down	-	-
LOC_Os08g20730	1.01983	0.0326172	Up	-	-
LOC_Os07g46380	-1.10984	0.0327965	Down	-	-
LOC_Os07g37454	2.2678	0.0333704	Up	-	-
LOC_Os09g36700	-1.27813	0.0336005	Down	-	-
LOC_Os01g16170	-1.04859	0.033959	Down	-	-
LOC_Os05g11250	1.24098	0.0339627	Up	-	-
LOC_Os09g30320	1.3657	0.034468	Up	-	RA8
LOC_Os12g19720	2.08894	0.0344706	Up	-	-
LOC_Os11g37950	-1.15988	0.034803	Down	-	-
LOC_Os07g12860	1.82307	0.0349845	Up	-	-
LOC_Os08g13970	1.60623	0.0350001	Up	-	-
LOC_Os11g35970	1.99637	0.035072	Up	-	-
LOC_Os02g06230	1.16369	0.0351466	Up	-	-
LOC_Os01g28390	1.79545	0.0356568	Up	-	-
LOC_Os02g06110	1.8335	0.0360253	Up	-	-
LOC_Os05g23010	1.8786	0.0360484	Up	-	-
LOC_Os06g13810	1.31971	0.0360582	Up	-	PFP1
LOC_Os08g32480	1.947	0.0361198	Up	-	-
LOC_Os04g05300	2.09256	0.0364007	Up	-	-
LOC_Os08g36920	1.31754	0.0365229	Up	ERF	-
LOC_Os08g03080	-1.26896	0.0368654	Down	-	-
LOC_Os05g38540	1.58706	0.0368784	Up	-	-
LOC_Os06g02010	1.02233	0.0370736	Up	-	-
LOC_Os10g07574	1.01957	0.0373384	Up	-	-
LOC_Os05g24680	1.76389	0.0373505	Up	-	-
LOC_Os10g42800	1.13536	0.0383259	Up	-	-
LOC_Os01g41620	1.89923	0.0384967	Up	-	-
LOC_Os11g35140	1.7632	0.0389782	Up	-	-
LOC_Os11g13640	1.71327	0.0390111	Up	-	-
LOC_Os05g06630	1.51475	0.039087	Up	-	-
LOC_Os05g15530	-1.48377	0.0394261	Down	-	-
LOC_Os04g08816	1.78804	0.0395472	Up	-	-
LOC_Os03g23790	1.66604	0.0404264	Up	-	-
LOC_Os02g28900	1.03283	0.0405727	Up	-	-
LOC_Os10g04074	1.59086	0.0405875	Up	-	-
LOC_Os08g22340	1.91623	0.0407898	Up	-	-
LOC_Os04g41690	1.80338	0.0408314	Up	-	-
LOC_Os02g14280	1.20022	0.0411687	Up	-	-
LOC_Os01g67830	1.03195	0.042159	Up	B3	-
LOC_Os06g01480	-1.28848	0.0422868	Down	NAC	-
LOC_Os10g30130	2.16038	0.0426213	Up	-	-
LOC_Os02g36810	2.00544	0.0428584	Up	-	-
LOC_Os08g34460	1.39888	0.0430891	Up	-	-
LOC_Os12g29000	1.45364	0.0432365	Up	-	-
LOC_Os11g43350	1.52405	0.0434864	Up	-	-
LOC_Os10g41760	-1.02723	0.0435907	Down	-	-
LOC_Os06g49220	1.73054	0.043592	Up	-	-
LOC_Os09g37840	1.68185	0.0436497	Up	-	-
LOC_Os06g50910	1.23369	0.0437528	Up	-	-
LOC_Os09g32780	1.59643	0.0438413	Up	-	-
LOC_Os07g30530	1.56608	0.0440742	Up	-	-
LOC_Os01g23930	1.7995	0.0444048	Up	-	-
LOC_Os03g14180	1.48123	0.0446682	Up	-	Oshsp26
LOC_Os06g49340	1.66638	0.0446739	Up	-	-
LOC_Os10g06270	1.96499	0.0454579	Up	-	-
LOC_Os03g05790	1.58137	0.0457761	Up	-	-
LOC_Os02g56390	1.52293	0.0458484	Up	-	-
LOC_Os03g63030	1.66393	0.0460968	Up	-	-
LOC_Os01g15690	1.71345	0.0463825	Up	-	-
LOC_Os03g52420	1.16508	0.0466895	Up	-	-
LOC_Os04g54650	1.35141	0.0468215	Up	-	-
LOC_Os02g34300	1.58673	0.0468444	Up	-	-
LOC_Os08g45000	1.14154	0.0469893	Up	-	OsLPT1|OsPht1;6|OsPT6
LOC_Os07g20430	1.69341	0.0480104	Up	-	-
LOC_Os09g26360	1.21558	0.0483893	Up	-	-
LOC_Os02g56680	2.11969	0.0486631	Up	-	-
LOC_Os01g21590	1.2094	0.0486841	Up	Trihelix	-
LOC_Os03g45140	1.61549	0.0487013	Up	-	-
LOC_Os10g39980	-1.46344	0.0489616	Down	-	Lsi3
LOC_Os10g09970	1.82595	0.0492356	Up	-	-
LOC_Os06g42010	1.6147	0.0497059	Up	-	-
LOC_Os01g43970	1.61254	0.0497299	Up	-	-
LOC_Os09g17450	1.95054	0.0498083	Up	-	-

## Sheet: Sheet2
		All	Up	Down
B3_B1	3‰ST VS CK	584	267	317
B5_B3	5‰ST VS 3‰ST	74	65	9
B5_B1	5‰ST VS CK	19	13	6

## Sheet: Sheet3
	log2FoldChange	P-value	Regulated
LOC_Os03g19900	1.66518	0.00297537	Up	AP2 domain containing protein, expressed	#N/A	#N/A	AP2
LOC_Os03g11370	-1.13355	3.50008e-05	Down	B3 DNA binding domain containing protein, expressed	#N/A	#N/A	B3
LOC_Os03g42430	1.51564	0.0124547	Up	B3 DNA binding domain containing protein, expressed	#N/A	#N/A	B3
LOC_Os01g67830	1.03195	0.042159	Up	B3 DNA binding domain containing protein, expressed	#N/A	#N/A	B3
LOC_Os01g18870	-1.50566	5.17378e-09	Down	helix-loop-helix DNA-binding domain containing protein, expressed	#N/A	#N/A	bHLH	4
LOC_Os01g06640	-1.64269	0.0144405	Down	basic helix-loop-helix, putative, expressed	#N/A	#N/A	bHLH
LOC_Os01g61480	1.75431	1.94088e-12	Up	helix-loop-helix DNA-binding domain containing protein, expressed	#N/A	#N/A	bHLH
LOC_Os03g08930	1.36374	1.51104e-10	Up	helix-loop-helix DNA-binding protein, putative, expressed	#N/A	#N/A	bHLH
LOC_Os11g05480	-1.25476	4.92766e-09	Down	transcription factor, putative, expressed	#N/A	#N/A	bZIP
LOC_Os12g05680	-1.02399	1.37984e-08	Down	transcription factor, putative, expressed	#N/A	#N/A	bZIP
LOC_Os09g36910	1.08892	1.21297e-05	Up	bZIP transcription factor domain containing protein, expressed	#N/A	#N/A	bZIP
LOC_Os05g37190	-2.01706	0.00269367	Down	ZOS5-08 - C2H2 zinc finger protein, expressed	#N/A	#N/A	C2H2
LOC_Os09g38610	-1.12989	0.00467688	Down	ZOS9-18 - C2H2 zinc finger protein, expressed	#N/A	#N/A	C2H2
LOC_Os01g63980	-1.57117	0.00555467	Down	ZOS1-17 - C2H2 zinc finger protein, expressed	#N/A	#N/A	C2H2
LOC_Os03g50310	-1.03157	0.000640512	Down	CCT/B-box zinc finger protein, putative, expressed	#N/A	#N/A	CO-like
LOC_Os01g09720	-1.34617	1.5514e-05	Down	dof zinc finger domain containing protein, putative, expressed	#N/A	#N/A	Dof
LOC_Os03g42200	1.16255	2.22858e-14	Up	dof zinc finger domain containing protein, putative, expressed	#N/A	#N/A	Dof
LOC_Os07g42510	-1.86242	1.04206e-07	Down	AP2 domain containing protein, expressed	#N/A	#N/A	ERF	9
LOC_Os04g46400	-1.17569	5.79862e-06	Down	AP2 domain containing protein, expressed	#N/A	#N/A	ERF
LOC_Os04g32620	-1.05109	0.00575531	Down	ethylene-responsive transcription factor ERF114, putative, expressed	#N/A	#N/A	ERF
LOC_Os01g54890	-1.09997	0.0132313	Down	ethylene-responsive transcription factor 2, putative, expressed	OsERF922	The rice ERF transcription factor OsERF922 negatively regulates resistance to Magnaporthe oryzae and salt tolerance.	ERF	OsERF922负调控水稻对稻瘟病菌的抗性以及对盐的耐受性（Liu et al. 2012）	重要
LOC_Os02g52670	2.04374	2.40158e-07	Up	AP2 domain containing protein, expressed	#N/A	#N/A	ERF
LOC_Os02g45420	1.05559	0.000296569	Up	AP2 domain containing protein, expressed	#N/A	#N/A	ERF
LOC_Os01g73770	2.25645	0.00474755	Up	dehydration-responsive element-binding protein, putative, expressed	OsDREB1F	Expression analysis revealed that OsDREB1F gene was induced by salt, drought, cold stresses, and also ABA application	ERF	正调控	重要
LOC_Os02g55380	1.03834	0.00717462	Up	AP2 domain containing protein, expressed	#N/A	#N/A	ERF
LOC_Os08g36920	1.31754	0.0365229	Up	AP2 domain containing protein, expressed	#N/A	#N/A	ERF
LOC_Os01g54210	-1.17703	1.02719e-06	Down	GATA zinc finger domain containing protein, expressed	#N/A	#N/A	GATA
LOC_Os05g50270	1.68925	1.7883e-08	Up	GATA zinc finger domain containing protein, expressed	#N/A	#N/A	GATA
LOC_Os04g45810	-1.52087	1.78406e-14	Down	homeobox associated leucine zipper, putative, expressed	#N/A	#N/A	HD-ZIP
LOC_Os03g10210	-1.25877	1.42779e-08	Down	homeobox domain containing protein, expressed	#N/A	#N/A	HD-ZIP
LOC_Os02g43330	-1.71699	6.26784e-07	Down	homeobox associated leucine zipper, putative, expressed	#N/A	#N/A	HD-ZIP
LOC_Os04g48030	-1.26713	1.1288e-10	Down	heat stress transcription factor B-1, putative, expressed	#N/A	#N/A	HSF
LOC_Os09g35790	-1.75793	0.000112281	Down	HSF-type DNA-binding domain containing protein, expressed	#N/A	#N/A	HSF
LOC_Os09g28354	-1.20232	0.00297269	Down	CPuORF39 - conserved peptide uORF-containing transcript, expressed	#N/A	#N/A	HSF
LOC_Os03g14270	1.05097	0.0297517	Up	DUF260 domain containing protein, putative, expressed	#N/A	#N/A	LBD
LOC_Os09g32948	-1.06282	3.12558e-07	Down	OsMADS8 - MADS-box family gene with MIKCc type-box, expressed	#N/A	#N/A	MIKC_MADS
LOC_Os06g11330	1.42497	8.14863e-07	Up	OsMADS55 - MADS-box family gene with MIKCc type-box, expressed	#N/A	#N/A	MIKC_MADS
LOC_Os06g11970	-1.61604	1.64724e-05	Down	OsMADS63 - MADS-box family gene with MIKC* type-box, expressed	#N/A	#N/A	M-type_MADS
LOC_Os02g09480	-1.17889	1.01003e-23	Down	myb-like DNA-binding domain containing protein, putative, expressed	#N/A	#N/A	MYB	13
LOC_Os09g01960	-1.2912	1.69807e-15	Down	MYB family transcription factor, putative, expressed	#N/A	#N/A	MYB
LOC_Os03g20090	-1.38083	1.23548e-07	Down	MYB family transcription factor, putative, expressed	OsMYB2	Expression of OsMYB2 was up-regulated by salt, cold, and dehydration stress.	MYB
LOC_Os04g38740	-1.47107	4.39308e-07	Down	MYB family transcription factor, putative, expressed	#N/A	#N/A	MYB
LOC_Os01g45090	-1.25783	4.4855e-05	Down	MYB family transcription factor, putative, expressed	#N/A	#N/A	MYB
LOC_Os02g36890	-1.34573	5.11251e-05	Down	MYB family transcription factor, putative, expressed	#N/A	#N/A	MYB
LOC_Os10g35660	-1.2086	0.000315924	Down	MYB family transcription factor, putative, expressed	#N/A	#N/A	MYB
LOC_Os11g45740	-1.10873	0.00940469	Down	MYB family transcription factor, putative, expressed	#N/A	#N/A	MYB
LOC_Os05g48010	-1.11848	0.0110479	Down	MYB family transcription factor, putative, expressed	#N/A	#N/A	MYB
LOC_Os05g37060	1.81518	9.34313e-13	Up	MYB family transcription factor, putative, expressed	#N/A	#N/A	MYB
LOC_Os01g49160	1.01831	0.0194783	Up	MYB family transcription factor, putative, expressed	#N/A	#N/A	MYB
LOC_Os05g49240	1.02706	9.32392e-05	Up	homeodomain-related, putative, expressed	#N/A	#N/A	MYB_related
LOC_Os05g37050	1.80194	0.000410688	Up	MYB family transcription factor, putative, expressed	#N/A	#N/A	MYB_related
LOC_Os12g03040	-2.44996	3.65568e-17	Down	no apical meristem protein, putative, expressed	#N/A	#N/A	NAC	5
LOC_Os07g48550	-1.98096	2.835e-05	Down	no apical meristem protein, putative, expressed	#N/A	#N/A	NAC
LOC_Os02g34970	-1.04453	5.58662e-05	Down	no apical meristem protein, putative, expressed	#N/A	#N/A	NAC
LOC_Os02g41450	-1.25465	0.00595357	Down	no apical meristem protein, putative, expressed	#N/A	#N/A	NAC
LOC_Os06g01480	-1.28848	0.0422868	Down	NAC domain containing protein, putative, expressed	#N/A	#N/A	NAC
LOC_Os01g04800	1.63328	0.00396277	Up	B3 DNA binding domain containing protein, expressed	#N/A	#N/A	RAV
LOC_Os09g31438	1.16216	5.75025e-07	Up	OsSPL17 - SBP-box gene family member, expressed	#N/A	#N/A	SBP
LOC_Os04g56170	1.00556	0.00382435	Up	OsSPL8 - SBP-box gene family member, expressed	#N/A	#N/A	SBP
LOC_Os03g06930	-1.33137	0.000553813	Down	homeodomain protein, putative, expressed	#N/A	#N/A	TALE
LOC_Os03g49880	1.00954	0.00109007	Up	TCP family transcription factor, putative, expressed	#N/A	#N/A	TCP
LOC_Os02g43300	-1.07227	0.000170695	Down	expressed protein	#N/A	#N/A	Trihelix
LOC_Os03g02240	-1.01265	0.00152489	Down	AT-GTL1, putative, expressed	#N/A	#N/A	Trihelix
LOC_Os03g18330	-1.22089	0.0238623	Down	transcription factor like protein, putative, expressed	#N/A	#N/A	Trihelix
LOC_Os01g21590	1.2094	0.0486841	Up	homeodomain, putative, expressed	#N/A	#N/A	Trihelix
LOC_Os03g20910	-1.30008	0.0109245	Down	homeobox domain containing protein, expressed	#N/A	#N/A	WOX
LOC_Os05g49100	-1.90581	0.00441377	Down	WRKY49, expressed	#N/A	#N/A	WRKY	4
LOC_Os01g74140	-1.3195	0.0073017	Down	WRKY17, expressed	#N/A	#N/A	WRKY
LOC_Os06g06360	1.26122	0.0132705	Up	WRKY113, expressed	#N/A	#N/A	WRKY
LOC_Os07g02060	1.29815	0.0154786	Up	WRKY29, expressed	#N/A	#N/A	WRKY
LOC_Os11g03420	-1.4061	0.000220397	Down	ZF-HD protein dimerisation region containing protein, expressed	#N/A	#N/A	ZF-HD
LOC_Os06g04020	-1.07846	3.81253e-34	Down	histone H1, putative, expressed	#N/A	#N/A	#N/A
LOC_Os01g73110	-1.21873	2.13106e-29	Down	expressed protein	#N/A	#N/A	#N/A
LOC_Os04g47220	-1.3981	2.89634e-25	Down	aquaporin protein, putative, expressed	#N/A	#N/A	#N/A
LOC_Os03g05290	-1.14927	3.84517e-25	Down	aquaporin protein, putative, expressed	#N/A	#N/A	#N/A
LOC_Os02g28980	-1.09365	6.41831e-24	Down	peptidyl-prolyl isomerase, putative, expressed	#N/A	#N/A	#N/A
LOC_Os02g08490	-1.14786	6.1608e-22	Down	chaperone protein clpB 1, putative, expressed	#N/A	#N/A	#N/A
LOC_Os03g16670	-1.2033	2.67212e-21	Down	haloacid dehalogenase-like hydrolase family protein, putative, expressed	#N/A	#N/A	#N/A
LOC_Os06g22960	-1.00506	1.56739e-20	Down	aquaporin protein, putative, expressed	#N/A	#N/A	#N/A
LOC_Os05g02060	-1.05276	2.17968e-19	Down	mitochondrial import inner membrane translocase subunit Tim17, putative, expressed	#N/A	#N/A	#N/A
LOC_Os04g05010	-1.07623	8.94629e-19	Down	CBS domain containing membrane protein, putative, expressed	#N/A	#N/A	#N/A
LOC_Os12g38150	-1.49193	1.17866e-18	Down	osmotin, putative, expressed	#N/A	#N/A	#N/A
LOC_Os07g42250	-1.72803	2.76014e-18	Down	strictosidine synthase, putative, expressed	#N/A	#N/A	#N/A
LOC_Os05g10990	-1.07388	4.15275e-16	Down	expressed protein	#N/A	#N/A	#N/A
LOC_Os08g39150	-1.09786	4.27333e-16	Down	expressed protein	#N/A	#N/A	#N/A
LOC_Os03g52940	-1.37838	7.03641e-16	Down	expressed protein	#N/A	#N/A	#N/A
LOC_Os08g36860	-1.35703	4.34319e-15	Down	cytochrome P450, putative, expressed	#N/A	#N/A	#N/A
LOC_Os05g48810	-1.35381	4.58454e-15	Down	dnaJ domain containing protein, expressed	#N/A	#N/A	#N/A
LOC_Os02g04650	-1.06329	1.02528e-13	Down	activator of 90 kDa heat shock protein ATPase homolog, putative, expressed	#N/A	#N/A	#N/A
LOC_Os06g40030	-1.10283	8.39668e-13	Down	S-locus-like receptor protein kinase, putative, expressed	#N/A	#N/A	#N/A
LOC_Os12g14440	-2.15042	1.77619e-12	Down	Jacalin-like lectin domain containing protein, putative, expressed	#N/A	#N/A	#N/A
LOC_Os07g32406	-1.10231	4.51618e-12	Down	expressed protein	#N/A	#N/A	#N/A
LOC_Os07g03120	-1.23947	4.34568e-11	Down	expressed protein	#N/A	#N/A	#N/A
LOC_Os06g09900	-1.05381	5.11769e-11	Down	expressed protein	#N/A	#N/A	#N/A
LOC_Os04g14690	-1.7341	7.36065e-11	Down	flavin-containing monooxygenase family protein, putative, expressed	#N/A	#N/A	#N/A
LOC_Os02g30240	-1.26801	1.69084e-10	Down	expressed protein	#N/A	#N/A	#N/A
LOC_Os05g11910	-3.03435	3.23219e-10	Down	GDSL-like lipase/acylhydrolase, putative, expressed	#N/A	#N/A	#N/A
LOC_Os01g70970	-1.12535	4.25906e-10	Down	protein kinase, putative, expressed	#N/A	#N/A	#N/A
LOC_Os09g28390	-1.22735	6.27037e-10	Down	cytochrome P450, putative, expressed	#N/A	#N/A	#N/A
LOC_Os03g18120	-1.73833	7.26738e-10	Down	proteins of unknown function domain containing protein, expressed	#N/A	#N/A	#N/A
LOC_Os02g56900	-1.11796	1.17256e-09	Down	thioredoxin family protein, putative, expressed	#N/A	#N/A	#N/A
LOC_Os11g25780	-1.19962	1.59107e-09	Down	PB1 domain containing protein, expressed	#N/A	#N/A	#N/A
LOC_Os09g01000	-1.55677	2.17976e-09	Down	expressed protein	#N/A	#N/A	#N/A
LOC_Os01g59410	-1.13854	3.43753e-09	Down	VQ motif family protein, expressed	#N/A	#N/A	#N/A
LOC_Os11g10710	-3.38017	4.99117e-09	Down	protein kinase domain containing protein, expressed	#N/A	#N/A	#N/A
LOC_Os07g10840	-1.9903	5.5265e-09	Down	uncharacterized glycosyltransferase, putative, expressed	#N/A	#N/A	#N/A
LOC_Os02g33070	-1.17751	1.49947e-08	Down	expressed protein	#N/A	#N/A	#N/A
LOC_Os10g05790	-1.61728	1.58216e-08	Down	POEI4 - Pollen Ole e I allergen and extensin family protein precursor, expressed	#N/A	#N/A	#N/A
LOC_Os02g52934	-1.34159	1.83184e-08	Down	expressed protein	#N/A	#N/A	#N/A
LOC_Os10g34500	-1.6918	1.88405e-08	Down	ZOS10-05 - C2H2 zinc finger protein, expressed	#N/A	#N/A	#N/A
LOC_Os03g16334	-1.03209	2.61909e-08	Down	fringe-related protein, putative, expressed	#N/A	#N/A	#N/A
LOC_Os10g41550	-1.09738	3.05525e-08	Down	beta-amylase, putative, expressed	#N/A	#N/A	#N/A
LOC_Os03g18740	-1.14536	1.02069e-07	Down	oxidoreductase, short chain dehydrogenase/reductase family, putative, expressed	#N/A	#N/A	#N/A
LOC_Os02g48430	-1.2099	1.14207e-07	Down	expressed protein	#N/A	#N/A	#N/A
LOC_Os01g09540	-1.45133	1.8603e-07	Down	HAD superfamily phosphatase, putative, expressed	#N/A	#N/A	#N/A
LOC_Os01g21420	-1.00821	2.85058e-07	Down	pre-mRNA-splicing factor SF2, putative, expressed	#N/A	#N/A	#N/A
LOC_Os05g44120	-3.10754	3.64327e-07	Down	expressed protein	#N/A	#N/A	#N/A
LOC_Os03g21419	-1.1621	5.35113e-07	Down	retrotransposon protein, putative, Ty1-copia subclass, expressed	#N/A	#N/A	#N/A
LOC_Os07g16364	-1.19091	8.17145e-07	Down	expressed protein	#N/A	#N/A	#N/A
LOC_Os03g08320	-1.2244	9.2024e-07	Down	ZIM domain containing protein, putative, expressed	#N/A	#N/A	#N/A
LOC_Os05g10930	-1.06781	1.03462e-06	Down	OsGrx_C15 - glutaredoxin subgroup III, expressed	#N/A	#N/A	#N/A
LOC_Os03g55290	-1.03935	1.08544e-06	Down	GASR3 - Gibberellin-regulated GASA/GAST/Snakin family protein precursor, expressed	#N/A	#N/A	#N/A
LOC_Os05g04700	-1.4322	1.20749e-06	Down	OsRCI2-6 - Hydrophobic protein LTI6B, expressed	#N/A	#N/A	#N/A
LOC_Os05g20954	-1.04986	1.45233e-06	Down	retrotransposon protein, putative, unclassified, expressed	#N/A	#N/A	#N/A
LOC_Os05g06780	-1.31616	1.51063e-06	Down	LTPL104 - Protease inhibitor/seed storage/LTP family protein precursor, expressed	#N/A	#N/A	#N/A
LOC_Os07g20164	-1.21637	1.56236e-06	Down	expressed protein	#N/A	#N/A	#N/A
LOC_Os08g41360	-1.0929	2.69658e-06	Down	expressed protein	#N/A	#N/A	#N/A
LOC_Os03g52860	-1.35967	3.79137e-06	Down	lipoxygenase, putative, expressed	#N/A	#N/A	#N/A
LOC_Os02g52010	-1.1109	4.12223e-06	Down	phosphate-induced protein 1 conserved region domain containing protein, expressed	#N/A	#N/A	#N/A
LOC_Os11g16770	-1.94852	4.6592e-06	Down	ATP-dependent Clp protease ATP-binding subunit clpA homolog CD4B,chloroplast precursor, putative, expressed	#N/A	#N/A	#N/A
LOC_Os03g14400	-1.66493	7.69531e-06	Down	cytochrome P450, putative, expressed	#N/A	#N/A	#N/A
LOC_Os09g00999	-1.71604	9.35837e-06	Down	expressed protein	#N/A	#N/A	#N/A
LOC_Os03g64070	-1.06379	1.14896e-05	Down	uncharacterized protein PA4923, putative, expressed	#N/A	#N/A	#N/A
LOC_Os03g02920	-1.39373	1.23396e-05	Down	peroxidase precursor, putative, expressed	#N/A	#N/A	#N/A
LOC_Os02g03020	-1.16849	1.28444e-05	Down	EF hand family protein, putative, expressed	#N/A	#N/A	#N/A
LOC_Os06g30680	-1.52157	1.49326e-05	Down	WD domain, G-beta repeat domain containing protein, expressed	#N/A	#N/A	#N/A
LOC_Os09g30438	-1.40511	1.65039e-05	Down	expressed protein	#N/A	#N/A	#N/A
LOC_Os01g32364	-1.33927	1.71276e-05	Down	Os1bglu1 - beta-mannosidase/glucosidase homologue, expressed	#N/A	#N/A	#N/A
LOC_Os06g13830	-1.55465	2.06648e-05	Down	endoglucanase, putative, expressed	#N/A	#N/A	#N/A
LOC_Os06g03930	-1.541	2.11397e-05	Down	cytochrome P450 86A1, putative, expressed	#N/A	#N/A	#N/A
LOC_Os02g54560	-1.2217	2.15437e-05	Down	SCP-like extracellular protein, expressed	#N/A	#N/A	#N/A
LOC_Os04g47310	-1.28694	2.25606e-05	Down	expressed protein	#N/A	#N/A	#N/A
LOC_Os01g02920	-1.00914	2.4368e-05	Down	glycosyltransferase protein, putative, expressed	#N/A	#N/A	#N/A
LOC_Os09g32840	-1.1208	2.49276e-05	Down	nucleotide pyrophosphatase/phosphodiesterase, putative, expressed	#N/A	#N/A	#N/A
LOC_Os08g08440	-1.51707	2.62742e-05	Down	expressed protein	#N/A	#N/A	#N/A
LOC_Os05g01530	-1.06774	3.0889e-05	Down	expressed protein	#N/A	#N/A	#N/A
LOC_Os07g41160	-1.12405	3.14775e-05	Down	protein of unknown function DUF1675 domain containing protein, expressed	#N/A	#N/A	#N/A
LOC_Os02g37970	-1.30967	3.76946e-05	Down	DUF581 domain containing protein, expressed	#N/A	#N/A	#N/A
LOC_Os06g30370	-1.51592	3.96259e-05	Down	osMFT1 MFT-Like1 homologous to Mother of FT and TFL1 gene; contains Pfam profile PF01161: Phosphatidylethanolamine-binding protein, expressed	#N/A	#N/A	#N/A
LOC_Os11g02389	-1.17868	4.04739e-05	Down	protease inhibitor/seed storage/LTP family, putative, expressed	#N/A	#N/A	#N/A
LOC_Os08g41780	-1.12968	4.29767e-05	Down	triacylglycerol lipase precursor, putative, expressed	#N/A	#N/A	#N/A
LOC_Os05g03130	-1.7614	4.90274e-05	Down	OsRCI2-7 - Putative low temperature and salt responsive protein, expressed	#N/A	#N/A	#N/A
LOC_Os08g30020	-1.9458	4.95972e-05	Down	membrane protein, putative, expressed	#N/A	#N/A	#N/A
LOC_Os05g49340	-1.34896	5.07079e-05	Down	expressed protein	#N/A	#N/A	#N/A
LOC_Os03g52390	-3.08788	5.80548e-05	Down	PIII1 - Proteinase inhibitor II family protein precursor, expressed	#N/A	#N/A	#N/A
LOC_Os08g37670	-1.47485	5.98381e-05	Down	plastocyanin-like domain containing protein, putative, expressed	#N/A	#N/A	#N/A
LOC_Os01g55000	-1.20858	6.36105e-05	Down	expressed protein	#N/A	#N/A	#N/A
LOC_Os12g02320	-2.53079	7.89374e-05	Down	LTPL12 - Protease inhibitor/seed storage/LTP family protein precursor, expressed	#N/A	#N/A	#N/A
LOC_Os08g04240	-2.88089	7.93843e-05	Down	cysteine-rich repeat secretory protein 55 precursor, putative, expressed	#N/A	#N/A	#N/A
LOC_Os01g73430	-1.1038	8.25992e-05	Down	RNA polymerase IV largest subunit, putative, expressed	#N/A	#N/A	#N/A
LOC_Os05g24790	-1.33036	8.89134e-05	Down	transposon protein, putative, unclassified, expressed	#N/A	#N/A	#N/A
LOC_Os03g20680	-1.61026	9.49049e-05	Down	late embryogenesis abundant protein 1, putative, expressed	OsLEA3-2	OsLEA3-2 was found to be only expressed in the embryo and can be induced by abiotic stresses. These results indicated that OsLEA3-2 plays an important role in tolerance to abiotic stresses.	#N/A
LOC_Os04g56030	-2.37345	0.000110944	Down	glycine-rich cell wall structural protein precursor, putative, expressed	#N/A	#N/A	#N/A
LOC_Os03g22370	-1.13029	0.000118892	Down	ultraviolet-B-repressible protein, putative, expressed	#N/A	#N/A	#N/A
LOC_Os03g18200	-1.34058	0.000119442	Down	heat shock protein DnaJ, putative, expressed	#N/A	#N/A	#N/A
LOC_Os01g12820	-1.09675	0.000134636	Down	harpin-induced protein, putative, expressed	#N/A	#N/A	#N/A
LOC_Os03g61900	-1.02319	0.000140195	Down	expressed protein	#N/A	#N/A	#N/A
LOC_Os07g33270	-1.08899	0.000140744	Down	DUF584 domain containing protein, putative, expressed	#N/A	#N/A	#N/A
LOC_Os06g02490	-1.07502	0.000141468	Down	acyl CoA binding protein, putative, expressed	#N/A	#N/A	#N/A
LOC_Os10g26940	-1.93389	0.000153983	Down	BURP domain containing protein, expressed	#N/A	#N/A	#N/A
LOC_Os10g22520	-1.72854	0.000163941	Down	cellulase, putative, expressed	#N/A	#N/A	#N/A
LOC_Os12g02240	-1.65886	0.00017005	Down	expressed protein	#N/A	#N/A	#N/A
LOC_Os01g57599	-1.03455	0.000204876	Down	retrotransposon protein, putative, unclassified, expressed	#N/A	#N/A	#N/A
LOC_Os12g06410	-1.14036	0.000209483	Down	U-box domain-containing protein, putative, expressed	#N/A	#N/A	#N/A
LOC_Os11g38260	-1.54246	0.000212368	Down	PAP fibrillin family domain containing protein, expressed	#N/A	#N/A	#N/A
LOC_Os05g42210	-1.1555	0.000232153	Down	serine/threonine-protein kinase receptor precursor, putative, expressed	#N/A	#N/A	#N/A
LOC_Os08g17294	-1.25168	0.000253962	Down	PSF3 - Putative GINS complex subunit, expressed	#N/A	#N/A	#N/A
LOC_Os01g74200	-1.03549	0.000301077	Down	protein kinase domain containing protein, expressed	#N/A	#N/A	#N/A
LOC_Os03g52680	-1.04844	0.000305	Down	expressed protein	#N/A	#N/A	#N/A
LOC_Os04g58160	-1.08988	0.000357423	Down	fiber protein Fb34, putative, expressed	#N/A	#N/A	#N/A
LOC_Os03g03980	-1.06233	0.000412169	Down	coiled-coil domain-containing protein 124, putative, expressed	#N/A	#N/A	#N/A
LOC_Os04g34370	-1.7272	0.000460065	Down	serine/threonine-protein kinase receptor precursor, putative, expressed	#N/A	#N/A	#N/A
LOC_Os02g02090	-1.94005	0.000487363	Down	peptidyl-prolyl cis-trans isomerase, putative, expressed	#N/A	#N/A	#N/A
LOC_Os08g39140	-1.22173	0.000538849	Down	heat shock protein, putative, expressed	#N/A	#N/A	#N/A
LOC_Os03g18850	-1.14747	0.000549497	Down	pathogenesis-related Bet v I family protein, putative, expressed	#N/A	#N/A	#N/A
LOC_Os03g48810	-2.18531	0.000596229	Down	nucleobase-ascorbate transporter, putative, expressed	#N/A	#N/A	#N/A
LOC_Os02g03830	-1.41393	0.000623087	Down	expressed protein	#N/A	#N/A	#N/A
LOC_Os09g33710	-1.22294	0.000643876	Down	Os9bglu33 - beta-glucosidase homologue, similar to G. max hydroxyisourate hydrolase, expressed	#N/A	#N/A	#N/A
LOC_Os02g43290	-1.06499	0.000673124	Down	protein kinase domain containing protein, expressed	#N/A	#N/A	#N/A
LOC_Os01g49920	-1.68483	0.000677998	Down	protein kinase, putative, expressed	#N/A	#N/A	#N/A
LOC_Os02g42650	-1.27442	0.000805129	Down	expansin precursor, putative, expressed	#N/A	#N/A	#N/A
LOC_Os03g18130	-1.86133	0.000838	Down	asparagine synthetase, putative, expressed	#N/A	#N/A	#N/A
LOC_Os07g35370	-1.63503	0.000869187	Down	TKL_IRAK_DUF26-lc.15 - DUF26 kinases have homology to DUF26 containing loci, expressed	#N/A	#N/A	#N/A
LOC_Os11g25330	-1.27773	0.000884102	Down	nucleoside-triphosphatase, putative, expressed	#N/A	#N/A	#N/A
LOC_Os11g01570	-1.02543	0.000975547	Down	PMR5, putative, expressed	#N/A	#N/A	#N/A
LOC_Os03g26460	-1.00485	0.000995889	Down	CS domain containing protein, putative, expressed	#N/A	#N/A	#N/A
LOC_Os10g38580	-1.29959	0.00129825	Down	glutathione S-transferase, putative, expressed	#N/A	#N/A	#N/A
LOC_Os07g01460	-1.57258	0.00129828	Down	expressed protein	#N/A	#N/A	#N/A
LOC_Os06g05420	-1.33671	0.00142256	Down	expressed protein	#N/A	#N/A	#N/A
LOC_Os11g25260	-1.37397	0.00142416	Down	nucleoside-triphosphatase, putative, expressed	#N/A	#N/A	#N/A
LOC_Os06g41150	-2.11307	0.00158802	Down	expressed protein	#N/A	#N/A	#N/A
LOC_Os08g36340	-1.10284	0.00159708	Down	potassium transporter, putative, expressed	#N/A	#N/A	#N/A
LOC_Os02g54130	-1.13646	0.00159756	Down	heat shock protein DnaJ, putative, expressed	#N/A	#N/A	#N/A
LOC_Os03g08540	-1.01886	0.00169592	Down	expressed protein	#N/A	#N/A	#N/A
LOC_Os04g28820	-1.20952	0.00170264	Down	retrotransposon protein, putative, unclassified, expressed	#N/A	#N/A	#N/A
LOC_Os06g44190	-1.12765	0.00198185	Down	expressed protein	#N/A	#N/A	#N/A
LOC_Os11g47610	-3.1028	0.00218249	Down	glycosyl hydrolase, putative, expressed	#N/A	#N/A	#N/A
LOC_Os01g03330	-1.68921	0.00229146	Down	BBTI3 - Bowman-Birk type bran trypsin inhibitor precursor, expressed	#N/A	#N/A	#N/A
LOC_Os07g37730	-1.63197	0.00236351	Down	NADH-ubiquinone oxidoreductase, mitochondrial precursor, putative, expressed	#N/A	#N/A	#N/A
LOC_Os10g11354	-1.03875	0.00246961	Down	MATE efflux family protein, putative, expressed	#N/A	#N/A	#N/A
LOC_Os07g05110	-1.23947	0.0030719	Down	PLA IIIA/PLP7, putative, expressed	#N/A	#N/A	#N/A
LOC_Os08g34800	-1.13375	0.003112	Down	expressed protein	#N/A	#N/A	#N/A
LOC_Os06g27560	-1.11862	0.00332793	Down	glycosyltransferase protein, putative, expressed	#N/A	#N/A	#N/A
LOC_Os07g12255	-2.15223	0.00339511	Down	expressed protein	#N/A	#N/A	#N/A
LOC_Os10g01110	-1.02256	0.00339687	Down	OsSCP44 - Putative Serine Carboxypeptidase homologue, expressed	#N/A	#N/A	#N/A
LOC_Os06g40230	-1.91226	0.00380777	Down	expressed protein	#N/A	#N/A	#N/A
LOC_Os11g26790	-1.04405	0.00403282	Down	dehydrin, putative, expressed	#N/A	#N/A	#N/A
LOC_Os12g26380	-1.65632	0.00406391	Down	dirigent, putative, expressed	#N/A	#N/A	#N/A
LOC_Os12g38900	-2.67907	0.00428289	Down	chorismate mutase, chloroplast precursor, putative, expressed	#N/A	#N/A	#N/A
LOC_Os03g21400	-1.25579	0.00428604	Down	cytochrome P450, putative, expressed	#N/A	#N/A	#N/A
LOC_Os12g36830	-1.88205	0.00499171	Down	pathogenesis-related Bet v I family protein, putative, expressed	RSOsPR10	The present results indicate that RSOsPR10 is a novel rice PR10 protein, which is rapidly induced in roots by salt, drought stresses and blast fungus infection possibly through activation of the jasmonic acid signaling pathway, but not the abscisic acid and salicylic acid signaling pathway.	#N/A
LOC_Os11g24070	-1.10045	0.00499203	Down	LTPL10 - Protease inhibitor/seed storage/LTP family protein precursor, expressed	#N/A	#N/A	#N/A
LOC_Os06g48250	-1.27781	0.0050998	Down	ATPase, putative, expressed	#N/A	#N/A	#N/A
LOC_Os10g22180	-1.49007	0.00513627	Down	expressed protein	#N/A	#N/A	#N/A
LOC_Os04g44320	-1.44401	0.00530387	Down	transposon protein, putative, unclassified, expressed	#N/A	#N/A	#N/A
LOC_Os03g51390	-2.00293	0.00576591	Down	expressed protein	#N/A	#N/A	#N/A
LOC_Os02g01840	-1.09858	0.0058831	Down	retrotransposon protein, putative, unclassified, expressed	#N/A	#N/A	#N/A
LOC_Os02g58139	-1.46977	0.00613216	Down	OsSigP1 - Putative Type I Signal Peptidase homologue; employs a putative Ser/His catalytic dyad, expressed	#N/A	#N/A	#N/A
LOC_Os05g49350	-1.12576	0.00637505	Down	DUF1645 domain containing protein, putative, expressed	#N/A	#N/A	#N/A
LOC_Os08g33820	-1.09361	0.00639882	Down	chlorophyll A-B binding protein, putative, expressed	#N/A	#N/A	#N/A
LOC_Os04g52504	-1.20004	0.00649955	Down	adhesive/proline-rich protein, putative, expressed	#N/A	#N/A	#N/A
LOC_Os12g32970	-1.21777	0.00670188	Down	membrane associated DUF588 domain containing protein, putative, expressed	#N/A	#N/A	#N/A
LOC_Os11g47809	-1.39176	0.00672831	Down	metallothionein, putative, expressed	#N/A	#N/A	#N/A
LOC_Os05g06190	-1.5134	0.00679021	Down	expressed protein	#N/A	#N/A	#N/A
LOC_Os11g47600	-2.10489	0.00718648	Down	glycosyl hydrolase, putative, expressed	#N/A	#N/A	#N/A
LOC_Os07g33915	-1.08663	0.0073107	Down	60S ribosomal protein L44, putative, expressed	#N/A	#N/A	#N/A
LOC_Os01g59020	-1.55546	0.00836396	Down	cytochrome P450, putative, expressed	#N/A	#N/A	#N/A
LOC_Os01g21250	-1.50556	0.00877184	Down	late embryogenesis abundant protein, putative, expressed	#N/A	#N/A	#N/A
LOC_Os08g08710	-2.13795	0.00892738	Down	expressed protein	#N/A	#N/A	#N/A
LOC_Os11g29320	-1.36795	0.00895934	Down	retrotransposon protein, putative, Ty1-copia subclass, expressed	#N/A	#N/A	#N/A
LOC_Os03g11900	-1.45606	0.0091306	Down	transporter family protein, putative, expressed	#N/A	#N/A	#N/A
LOC_Os06g08520	-1.00848	0.00989019	Down	transposon protein, putative, unclassified, expressed	#N/A	#N/A	#N/A
LOC_Os08g30510	-1.32089	0.0105901	Down	expressed protein	#N/A	#N/A	#N/A
LOC_Os11g41510	-2.60456	0.0108555	Down	expressed protein	#N/A	#N/A	#N/A
LOC_Os05g42000	-1.04019	0.0109244	Down	peroxidase precursor, putative, expressed	#N/A	#N/A	#N/A
LOC_Os08g44150	-1.30622	0.0112555	Down	transmembrane 9 superfamily member, putative, expressed	#N/A	#N/A	#N/A
LOC_Os03g49440	-1.48711	0.0116772	Down	phosphatase, putative, expressed	#N/A	#N/A	#N/A
LOC_Os12g06950	-1.53458	0.0118445	Down	hypothetical protein	#N/A	#N/A	#N/A
LOC_Os11g47530	-2.06296	0.0125722	Down	glycosyl hydrolase, putative, expressed	#N/A	#N/A	#N/A
LOC_Os01g71670	-1.10891	0.0130543	Down	glycosyl hydrolases family 17, putative, expressed	#N/A	#N/A	#N/A
LOC_Os01g37350	-1.06572	0.0132848	Down	retrotransposon protein, putative, Ty3-gypsy subclass, expressed	#N/A	#N/A	#N/A
LOC_Os06g48030	-1.03995	0.0139884	Down	peroxidase precursor, putative, expressed	#N/A	#N/A	#N/A
LOC_Os01g52740	-1.23546	0.0140095	Down	expressed protein	#N/A	#N/A	#N/A
LOC_Os08g04210	-2.55243	0.0149468	Down	cysteine-rich repeat secretory protein 55 precursor, putative, expressed	#N/A	#N/A	#N/A
LOC_Os07g49360	-1.08522	0.0163103	Down	peroxidase precursor, putative, expressed	#N/A	#N/A	#N/A
LOC_Os03g27550	-1.23903	0.0164263	Down	OsSCP17 - Putative Serine Carboxypeptidase homologue, expressed	#N/A	#N/A	#N/A
LOC_Os01g03340	-1.36509	0.0164361	Down	BBTI4 - Bowman-Birk type bran trypsin inhibitor precursor, expressed	#N/A	#N/A	#N/A
LOC_Os03g30010	-1.6997	0.0171776	Down	hypothetical protein	#N/A	#N/A	#N/A
LOC_Os09g17810	-1.45884	0.0174458	Down	leucine zipper protein-like, putative, expressed	#N/A	#N/A	#N/A
LOC_Os11g40690	-1.55767	0.0180164	Down	dehydrogenase, putative, expressed	#N/A	#N/A	#N/A
LOC_Os09g06770	-1.10588	0.0182767	Down	RING finger protein, putative, expressed	#N/A	#N/A	#N/A
LOC_Os01g04050	-1.44325	0.0187223	Down	BBTI12 - Bowman-Birk type bran trypsin inhibitor precursor, expressed	#N/A	#N/A	#N/A
LOC_Os06g16740	-1.93073	0.0189608	Down	expressed protein	#N/A	#N/A	#N/A
LOC_Os05g43310	-1.0235	0.0193222	Down	photosystem II reaction center W protein, chloroplast precursor, putative, expressed	#N/A	#N/A	#N/A
LOC_Os07g09970	-1.01935	0.0197069	Down	LTPL84 - Protease inhibitor/seed storage/LTP family protein precursor, expressed	#N/A	#N/A	#N/A
LOC_Os11g28104	-1.27742	0.020057	Down	TKL_IRAK_DUF26-lf.4 - DUF26 kinases have homology to DUF26 containing loci, expressed	#N/A	#N/A	#N/A
LOC_Os06g50040	-1.07046	0.0204808	Down	OsSAUR29 - Auxin-responsive SAUR gene family member, expressed	#N/A	#N/A	#N/A
LOC_Os06g49000	-1.10638	0.0208113	Down	expressed protein	#N/A	#N/A	#N/A
LOC_Os11g03910	-1.42008	0.0210292	Down	zinc finger DHHC domain-containing protein, putative, expressed	#N/A	#N/A	#N/A
LOC_Os01g03390	-1.35227	0.0219197	Down	BBTI7 - Bowman-Birk type bran trypsin inhibitor precursor, expressed	#N/A	#N/A	#N/A
LOC_Os08g40700	-1.14406	0.0224478	Down	retrotransposon protein, putative, unclassified, expressed	#N/A	#N/A	#N/A
LOC_Os11g10590	-1.14043	0.0228353	Down	expressed protein	#N/A	#N/A	#N/A
LOC_Os08g04250	-1.04598	0.023902	Down	cysteine-rich repeat secretory protein 55 precursor, putative, expressed	#N/A	#N/A	#N/A
LOC_Os08g04230	-1.35442	0.0248538	Down	cysteine-rich repeat secretory protein 55 precursor, putative, expressed	#N/A	#N/A	#N/A
LOC_Os04g28860	-1.28736	0.0260196	Down	expressed protein	#N/A	#N/A	#N/A
LOC_Os01g67835	-1.02923	0.0267015	Down	ompA/MotB, putative, expressed	#N/A	#N/A	#N/A
LOC_Os06g10670	-1.67245	0.0269722	Down	aspartic proteinase nepenthesin-1 precursor, putative, expressed	#N/A	#N/A	#N/A
LOC_Os10g38940	-1.11998	0.0282056	Down	fatty acid hydroxylase, putative, expressed	#N/A	#N/A	#N/A
LOC_Os08g28070	-1.15243	0.0292778	Down	retrotransposon protein, putative, unclassified, expressed	#N/A	#N/A	#N/A
LOC_Os02g29070	-1.05934	0.0293684	Down	protein kinase domain containing protein, expressed	#N/A	#N/A	#N/A
LOC_Os04g31790	-1.13566	0.0296731	Down	expressed protein	#N/A	#N/A	#N/A
LOC_Os04g35550	-1.3436	0.0300612	Down	expressed protein	#N/A	#N/A	#N/A
LOC_Os04g28450	-1.17574	0.0306402	Down	hypothetical protein	#N/A	#N/A	#N/A
LOC_Os06g35520	-1.26084	0.0312048	Down	peroxidase precursor, putative, expressed	#N/A	#N/A	#N/A
LOC_Os12g37519	-1.24926	0.0325667	Down	retrotransposon protein, putative, unclassified, expressed	#N/A	#N/A	#N/A
LOC_Os07g46380	-1.10984	0.0327965	Down	glycosyltransferase, putative, expressed	#N/A	#N/A	#N/A
LOC_Os09g36700	-1.27813	0.0336005	Down	ribonuclease T2 family domain containing protein, expressed	#N/A	#N/A	#N/A
LOC_Os01g16170	-1.04859	0.033959	Down	PQ loop repeat domain containing protein, expressed	#N/A	#N/A	#N/A
LOC_Os11g37950	-1.15988	0.034803	Down	WIP3 - Wound-induced protein precursor, expressed	#N/A	#N/A	#N/A
LOC_Os08g03080	-1.26896	0.0368654	Down	retrotransposon protein, putative, unclassified, expressed	#N/A	#N/A	#N/A
LOC_Os05g15530	-1.48377	0.0394261	Down	aminotransferase domain containing protein, putative, expressed	#N/A	#N/A	#N/A
LOC_Os10g41760	-1.02723	0.0435907	Down	chlorophyllide a oxygenase, chloroplast precursor, putative, expressed	#N/A	#N/A	#N/A
LOC_Os10g39980	-1.46344	0.0489616	Down	expressed protein	#N/A	#N/A	#N/A
LOC_Os10g05950	1.84624	1.19162e-53	Up	POEI11 - Pollen Ole e I allergen and extensin family protein precursor, expressed	#N/A	#N/A	#N/A
LOC_Os03g45280	1.44618	1.64706e-25	Up	dehydrin, putative, expressed	#N/A	#N/A	#N/A
LOC_Os07g48460	2.33007	1.13461e-20	Up	stress responsive protein, putative, expressed	#N/A	#N/A	#N/A
LOC_Os09g19650	1.07277	2.47226e-20	Up	3-ketoacyl-CoA synthase precursor, putative, expressed	#N/A	#N/A	#N/A
LOC_Os02g40440	1.4936	2.72052e-18	Up	GDSL-like lipase/acylhydrolase, putative, expressed	#N/A	#N/A	#N/A
LOC_Os01g66510	1.16943	6.80842e-18	Up	MLO domain containing protein, putative, expressed	#N/A	#N/A	#N/A
LOC_Os06g50400	1.20343	1.32142e-17	Up	expansin precursor, putative, expressed	#N/A	#N/A	#N/A
LOC_Os02g44870	1.1257	6.03646e-17	Up	dehydrin, putative, expressed	OsDhn1	OsDhn1-OXs showed an enhanced drought and salt stress tolerance as judged by chlorophyll fluorescence (Fv/Fm), fresh and dry weight, water and chlorophyll content, and survival ratio.	#N/A
LOC_Os11g10460	1.13347	2.83099e-16	Up	peroxidase precursor, putative, expressed	#N/A	#N/A	#N/A
LOC_Os01g12240	1.26579	4.57401e-15	Up	hypothetical protein	#N/A	#N/A	#N/A
LOC_Os01g66670	1.41012	3.05465e-13	Up	expressed protein	#N/A	#N/A	#N/A
LOC_Os04g14810	1.01004	1.4164e-12	Up	3-5 exonuclease domain-containing protein, putative, expressed	#N/A	#N/A	#N/A
LOC_Os10g07556	1.72471	3.11697e-12	Up	wall-associated receptor kinase-like 22 precursor, putative, expressed	#N/A	#N/A	#N/A
LOC_Os01g04360	2.8428	7.9234e-12	Up	hsp20/alpha crystallin family protein, putative, expressed	#N/A	#N/A	#N/A
LOC_Os01g50680	3.7457	5.58496e-11	Up	OsSub2 - Putative Subtilisin homologue, expressed	#N/A	#N/A	#N/A
LOC_Os07g32660	1.19767	1.38835e-10	Up	monocopper oxidase, putative, expressed	#N/A	#N/A	#N/A
LOC_Os01g46984	1.44559	1.61785e-10	Up	expressed protein	#N/A	#N/A	#N/A
LOC_Os01g63480	1.3325	1.80554e-10	Up	transferase family protein, putative, expressed	#N/A	#N/A	#N/A
LOC_Os10g42210	1.9346	8.96071e-10	Up	enoyl-CoA-hydratase, putative, expressed	#N/A	#N/A	#N/A
LOC_Os10g26340	2.66702	1.59913e-09	Up	cytochrome P450, putative, expressed	#N/A	#N/A	#N/A
LOC_Os01g04370	2.68453	3.0078e-09	Up	hsp20/alpha crystallin family protein, putative, expressed	#N/A	#N/A	#N/A
LOC_Os06g05160	1.33588	3.4745e-09	Up	sulfate transporter, putative, expressed	#N/A	#N/A	#N/A
LOC_Os06g44100	2.48453	2.74407e-08	Up	HLS, putative, expressed	#N/A	#N/A	#N/A
LOC_Os04g52780	1.34767	1.57591e-07	Up	leucine-rich repeat receptor protein kinase EXS precursor, putative, expressed	#N/A	#N/A	#N/A
LOC_Os10g33780	1.58261	1.65876e-07	Up	DUF640 domain containing protein, putative, expressed	#N/A	#N/A	#N/A
LOC_Os12g32760	1.0844	2.59249e-07	Up	transporter family protein, putative, expressed	#N/A	#N/A	#N/A
LOC_Os01g04380	1.70935	3.30632e-07	Up	hsp20/alpha crystallin family protein, putative, expressed	OsHSP17.0	Overexpression of OsHsp17.0 and OsHsp23.7 enhances drought and salt tolerance in rice.	#N/A
LOC_Os04g55950	1.29089	9.36464e-07	Up	expressed protein	#N/A	#N/A	#N/A
LOC_Os06g28630	1.37071	1.23154e-06	Up	expressed protein	#N/A	#N/A	#N/A
LOC_Os01g51310	1.5786	1.79119e-06	Up	expressed protein	#N/A	#N/A	#N/A
LOC_Os07g26660	1.28008	2.16507e-06	Up	aquaporin protein, putative, expressed	#N/A	#N/A	#N/A
LOC_Os05g27790	1.44071	2.68325e-06	Up	membrane associated DUF588 domain containing protein, putative, expressed	#N/A	#N/A	#N/A
LOC_Os06g11650	1.20383	2.75685e-06	Up	phosphate-induced protein 1 conserved region domain containing protein, expressed	#N/A	#N/A	#N/A
LOC_Os05g31280	1.1517	2.79523e-06	Up	GASR5 - Gibberellin-regulated GASA/GAST/Snakin family protein precursor, expressed	#N/A	#N/A	#N/A
LOC_Os04g36750	2.89502	3.17031e-06	Up	hsp20/alpha crystallin family protein, putative, expressed	#N/A	#N/A	#N/A
LOC_Os04g51890	1.17989	4.33937e-06	Up	OsSAUR20 - Auxin-responsive SAUR gene family member, expressed	#N/A	#N/A	#N/A
LOC_Os07g07320	1.02265	4.45215e-06	Up	glutathione S-transferase, putative, expressed	#N/A	#N/A	#N/A
LOC_Os03g45800	2.65091	5.13852e-06	Up	OsSAUR14 - Auxin-responsive SAUR gene family member, expressed	#N/A	#N/A	#N/A
LOC_Os07g03200	1.29108	6.10961e-06	Up	phytosulfokines precursor, putative, expressed	#N/A	#N/A	#N/A
LOC_Os08g10010	1.53579	7.73046e-06	Up	acyl-desaturase, chloroplast precursor, putative, expressed	#N/A	#N/A	#N/A
LOC_Os09g35870	1.3813	8.25922e-06	Up	OsIAA26 - Auxin-responsive Aux/IAA gene family member, expressed	#N/A	#N/A	#N/A
LOC_Os07g38890	1.38612	9.02078e-06	Up	OsGH3.9 - Probable indole-3-acetic acid-amido synthetase, expressed	#N/A	#N/A	#N/A
LOC_Os02g44108	1.73397	1.18832e-05	Up	expansin precursor, putative, expressed	#N/A	#N/A	#N/A
LOC_Os07g43160	1.11	1.23112e-05	Up	uncharacterized glycosyl hydrolase Rv2006/MT2062, putative, expressed	#N/A	#N/A	#N/A
LOC_Os02g37230	4.96626	1.28076e-05	Up	expressed protein	#N/A	#N/A	#N/A
LOC_Os02g03710	1.83595	1.4103e-05	Up	UP-9A, putative, expressed	#N/A	#N/A	#N/A
LOC_Os07g40900	1.79837	1.69941e-05	Up	retrotransposon protein, putative, unclassified, expressed	#N/A	#N/A	#N/A
LOC_Os04g48380	1.58949	1.98931e-05	Up	lysM domain containing protein, putative, expressed	#N/A	#N/A	#N/A
LOC_Os03g64170	1.04085	2.07201e-05	Up	GDSL-like lipase/acylhydrolase, putative, expressed	#N/A	#N/A	#N/A
LOC_Os03g42130	1.0555	2.5164e-05	Up	gibberellin 20 oxidase 2, putative, expressed	#N/A	#N/A	#N/A
LOC_Os01g55960	1.0115	3.24737e-05	Up	pentatricopeptide, putative, expressed	#N/A	#N/A	#N/A
LOC_Os01g01660	1.62866	4.28316e-05	Up	isoflavone reductase, putative, expressed	#N/A	#N/A	#N/A
LOC_Os01g67950	1.56269	6.91667e-05	Up	ubiquitin family protein, putative, expressed	#N/A	#N/A	#N/A
LOC_Os12g08760	1.43725	7.23885e-05	Up	carboxyvinyl-carboxyphosphonate phosphorylmutase, putative, expressed	#N/A	#N/A	#N/A
LOC_Os02g26680	2.41954	8.75939e-05	Up	hypothetical protein	#N/A	#N/A	#N/A
LOC_Os02g41460	1.27308	9.59973e-05	Up	DUF640 domain containing protein, putative, expressed	#N/A	#N/A	#N/A
LOC_Os05g08390	1.26045	0.00012097	Up	expressed protein	#N/A	#N/A	#N/A
LOC_Os12g35520	1.57045	0.000130852	Up	retrotransposon protein, putative, Ty3-gypsy subclass	#N/A	#N/A	#N/A
LOC_Os05g50300	2.34613	0.000138326	Up	AMP-binding enzyme, putative, expressed	#N/A	#N/A	#N/A
LOC_Os04g43860	5.74468	0.000155726	Up	hypothetical protein	#N/A	#N/A	#N/A
LOC_Os11g31790	5.59584	0.000172596	Up	hypothetical protein	#N/A	#N/A	#N/A
LOC_Os06g47620	1.09948	0.000173105	Up	peptidase, putative, expressed	#N/A	#N/A	#N/A
LOC_Os01g32380	1.4599	0.000185036	Up	expressed protein	#N/A	#N/A	#N/A
LOC_Os03g61310	1.00884	0.000193746	Up	receptor-like protein kinase, putative, expressed	#N/A	#N/A	#N/A
LOC_Os10g35950	1.54408	0.000208869	Up	transferase family protein, putative, expressed	#N/A	#N/A	#N/A
LOC_Os01g36410	1.39539	0.000227426	Up	expressed protein	#N/A	#N/A	#N/A
LOC_Os10g06580	1.09632	0.000263948	Up	cyclin-dependent kinase G-1, putative, expressed	#N/A	#N/A	#N/A
LOC_Os01g02220	1.85127	0.000301971	Up	retrotransposon protein, putative, Ty3-gypsy subclass, expressed	#N/A	#N/A	#N/A
LOC_Os06g13250	4.35926	0.000341473	Up	hypothetical protein	#N/A	#N/A	#N/A
LOC_Os09g20940	1.40437	0.000388764	Up	expressed protein	#N/A	#N/A	#N/A
LOC_Os08g08370	4.40537	0.000394091	Up	retrotransposon protein, putative, Ty1-copia subclass, expressed	#N/A	#N/A	#N/A
LOC_Os06g06670	1.20464	0.000440225	Up	expressed protein	#N/A	#N/A	#N/A
LOC_Os08g42690	1.12309	0.000442385	Up	ankyrin repeat domain containing protein, expressed	#N/A	#N/A	#N/A
LOC_Os12g33320	2.03045	0.000473625	Up	retrotransposon protein, putative, unclassified, expressed	#N/A	#N/A	#N/A
LOC_Os01g67430	1.63481	0.000514467	Up	lipase, putative, expressed	#N/A	#N/A	#N/A
LOC_Os08g37990	1.16036	0.000519098	Up	expressed protein	#N/A	#N/A	#N/A
LOC_Os06g44640	1.0187	0.000560371	Up	expressed protein	#N/A	#N/A	#N/A
LOC_Os06g40180	1.4124	0.000562437	Up	phospholipase D, putative, expressed	#N/A	#N/A	#N/A
LOC_Os03g15360	1.43408	0.000620121	Up	nmrA-like family domain containing protein, expressed	#N/A	#N/A	#N/A
LOC_Os07g04980	1.51057	0.000656205	Up	expressed protein	#N/A	#N/A	#N/A
LOC_Os02g32610	1.00788	0.000713049	Up	protein kinase domain containing protein, expressed	#N/A	#N/A	#N/A
LOC_Os02g48770	1.00233	0.000784298	Up	SAM dependent carboxyl methyltransferase, putative, expressed	#N/A	#N/A	#N/A
LOC_Os01g04690	1.34262	0.00094301	Up	expressed protein	#N/A	#N/A	#N/A
LOC_Os04g24820	2.42513	0.000975088	Up	OsFBX127 - F-box domain containing protein, expressed	#N/A	#N/A	#N/A
LOC_Os01g02230	1.45661	0.000978688	Up	retrotransposon protein, putative, Ty3-gypsy subclass, expressed	#N/A	#N/A	#N/A
LOC_Os11g30910	1.69975	0.000996121	Up	sulfotransferase domain containing protein, expressed	#N/A	#N/A	#N/A
LOC_Os02g51110	2.63569	0.00102758	Up	aquaporin protein, putative, expressed	#N/A	#N/A	#N/A
LOC_Os04g26870	1.37487	0.00123038	Up	oxidoreductase, aldo/keto reductase family protein, putative, expressed	#N/A	#N/A	#N/A
LOC_Os07g34320	1.5837	0.00128597	Up	nodulin, putative, expressed	#N/A	#N/A	#N/A
LOC_Os01g42370	1.10633	0.00140399	Up	pleiotropic drug resistance protein, putative, expressed	#N/A	#N/A	#N/A
LOC_Os01g14770	4.11	0.00148157	Up	retrotransposon protein, putative, unclassified, expressed	#N/A	#N/A	#N/A
LOC_Os03g58300	1.29194	0.00175968	Up	indole-3-glycerol phosphate lyase, chloroplast precursor, putative, expressed	#N/A	#N/A	#N/A
LOC_Os06g32010	1.79969	0.00178125	Up	retrotransposon protein, putative, Ty3-gypsy subclass, expressed	#N/A	#N/A	#N/A
LOC_Os04g49850	1.02014	0.00181222	Up	expressed protein	#N/A	#N/A	#N/A
LOC_Os08g04890	1.6937	0.00193549	Up	OsCML32 - Calmodulin-related calcium sensor protein, expressed	#N/A	#N/A	#N/A
LOC_Os02g04090	1.13749	0.00207294	Up	retrotransposon protein, putative, unclassified, expressed	#N/A	#N/A	#N/A
LOC_Os04g52750	1.56698	0.00208919	Up	expressed protein	#N/A	#N/A	#N/A
LOC_Os09g39780	1.09906	0.00219864	Up	peptidyl-prolyl cis-trans isomerase, putative, expressed	#N/A	#N/A	#N/A
LOC_Os06g07896	1.06672	0.00235718	Up	ribosomal protein S15 containing protein, expressed	#N/A	#N/A	#N/A
LOC_Os02g48850	2.45695	0.0025185	Up	plant-specific domain TIGR01615 family protein, expressed	#N/A	#N/A	#N/A
LOC_Os10g21190	1.51184	0.00290021	Up	expressed protein	#N/A	#N/A	#N/A
LOC_Os05g25040	1.21887	0.00293187	Up	expressed protein	#N/A	#N/A	#N/A
LOC_Os01g12340	4.62703	0.00299192	Up	retrotransposon protein, putative, unclassified, expressed	#N/A	#N/A	#N/A
LOC_Os01g68000	1.42865	0.00305116	Up	AML1, putative, expressed	#N/A	#N/A	#N/A
LOC_Os05g28040	1.64114	0.00314762	Up	DUF640 domain containing protein, putative, expressed	#N/A	#N/A	#N/A
LOC_Os09g29120	1.36458	0.00320476	Up	GRAM domain containing protein, expressed	#N/A	#N/A	#N/A
LOC_Os08g20885	1.47872	0.00332124	Up	retrotransposon protein, putative, Ty3-gypsy subclass	#N/A	#N/A	#N/A
LOC_Os09g29670	1.34647	0.0033953	Up	white-brown complex homolog protein 11, putative, expressed	#N/A	#N/A	#N/A
LOC_Os11g45620	1.14321	0.00382375	Up	rust-resistance protein Lr21, putative, expressed	#N/A	#N/A	#N/A
LOC_Os01g57040	1.71699	0.00394901	Up	expressed protein	#N/A	#N/A	#N/A
LOC_Os06g13870	1.0992	0.00424718	Up	U-box protein CMPG1, putative, expressed	#N/A	#N/A	#N/A
LOC_Os07g08860	1.51467	0.00444348	Up	S-domain receptor-like protein kinase, putative, expressed	#N/A	#N/A	#N/A
LOC_Os12g16010	1.7012	0.00444818	Up	sex determination protein tasselseed-2, putative, expressed	#N/A	#N/A	#N/A
LOC_Os01g03429	1.43128	0.00463237	Up	expressed protein	#N/A	#N/A	#N/A
LOC_Os02g34200	1.22611	0.00475031	Up	transposon protein, putative, CACTA, En/Spm sub-class	#N/A	#N/A	#N/A
LOC_Os01g66840	1.55082	0.00493027	Up	pectinacetylesterase domain containing protein, expressed	#N/A	#N/A	#N/A
LOC_Os08g40120	1.16073	0.00522197	Up	expressed protein	#N/A	#N/A	#N/A
LOC_Os11g03700	1.53343	0.00576793	Up	histone-lysine N-methyltransferase, H3 lysine-9 specific SUVH1, putative, expressed	#N/A	#N/A	#N/A
LOC_Os08g13710	1.75885	0.00613778	Up	expressed protein	#N/A	#N/A	#N/A
LOC_Os02g39570.5	1.13846	0.00644594	Up	#N/A	#N/A	#N/A	#N/A
LOC_Os01g08250	1.68042	0.00670309	Up	retrotransposon protein, putative, unclassified, expressed	#N/A	#N/A	#N/A
LOC_Os04g33200	1.44352	0.0067826	Up	heparan-alpha-glucosaminide N-acetyltransferase, putative, expressed	#N/A	#N/A	#N/A
LOC_Os01g61044	1.35762	0.00719468	Up	transmembrane amino acid transporter protein, putative, expressed	#N/A	#N/A	#N/A
LOC_Os08g03010	2.10733	0.00724162	Up	retrotransposon protein, putative, Ty3-gypsy subclass, expressed	#N/A	#N/A	#N/A
LOC_Os04g53810	1.65658	0.00727073	Up	leucoanthocyanidin reductase, putative, expressed	#N/A	#N/A	#N/A
LOC_Os05g05630	1.87267	0.00727749	Up	retrotransposon protein, putative, Ty1-copia subclass, expressed	#N/A	#N/A	#N/A
LOC_Os01g11720	1.06048	0.00767386	Up	transposable element protein, putative, containing Pfam profile: PF03004, Transposase_24, expressed	#N/A	#N/A	#N/A
LOC_Os06g08310	1.0186	0.0078367	Up	plasma membrane ATPase, putative, expressed	#N/A	#N/A	#N/A
LOC_Os11g04900	1.02314	0.00817061	Up	glycoprotein X precursor, putative, expressed	#N/A	#N/A	#N/A
LOC_Os07g06730	1.14343	0.00831416	Up	OsFBX216 - F-box domain containing protein, expressed	#N/A	#N/A	#N/A
LOC_Os02g47920	1.62472	0.00833582	Up	ZOS2-16 - C2H2 zinc finger protein, expressed	#N/A	#N/A	#N/A
LOC_Os12g29230	2.13708	0.0085796	Up	transposon protein, putative, CACTA, En/Spm sub-class, expressed	#N/A	#N/A	#N/A
LOC_Os04g32180	1.41782	0.00862502	Up	expressed protein	#N/A	#N/A	#N/A
LOC_Os12g42980	1.10862	0.00864503	Up	cysteine synthase, putative, expressed	#N/A	#N/A	#N/A
LOC_Os03g51459	1.04534	0.00865135	Up	expressed protein	#N/A	#N/A	#N/A
LOC_Os03g13870	1.00276	0.00889755	Up	expressed protein	#N/A	#N/A	#N/A
LOC_Os05g22810	1.64011	0.00893955	Up	retrotransposon protein, putative, Ty3-gypsy subclass, expressed	#N/A	#N/A	#N/A
LOC_Os01g60050	1.41707	0.00928297	Up	HEAT, putative, expressed	#N/A	#N/A	#N/A
LOC_Os03g09880	2.2137	0.00979763	Up	AIR12, putative, expressed	#N/A	#N/A	#N/A
LOC_Os02g18650	1.64605	0.00996494	Up	pectinesterase, putative, expressed	#N/A	#N/A	#N/A
LOC_Os04g45950	1.12399	0.0101062	Up	amino acid permease family protein, putative, expressed	#N/A	#N/A	#N/A
LOC_Os02g10350	1.23382	0.0106766	Up	MLO domain containing protein, putative, expressed	#N/A	#N/A	#N/A
LOC_Os10g06520	1.85031	0.0107931	Up	retrotransposon protein, putative, Ty3-gypsy subclass, expressed	#N/A	#N/A	#N/A
LOC_Os03g45250	1.80412	0.0109819	Up	2-aminoethanethiol dioxygenase, putative, expressed	#N/A	#N/A	#N/A
LOC_Os04g55790	1.36725	0.0110092	Up	expressed protein	#N/A	#N/A	#N/A
LOC_Os08g02790	2.1583	0.0115181	Up	retrotransposon protein, putative, unclassified, expressed	#N/A	#N/A	#N/A
LOC_Os09g25860	1.26343	0.0115752	Up	expressed protein	#N/A	#N/A	#N/A
LOC_Os12g30600	2.0763	0.0116771	Up	retrotransposon protein, putative, unclassified, expressed	#N/A	#N/A	#N/A
LOC_Os01g03464	1.44237	0.0118145	Up	expressed protein	#N/A	#N/A	#N/A
LOC_Os01g41160	2.06174	0.0119685	Up	FAD dependent oxidoreductase domain containing protein, expressed	#N/A	#N/A	#N/A
LOC_Os08g29560	1.34251	0.0120858	Up	retrotransposon protein, putative, unclassified, expressed	#N/A	#N/A	#N/A
LOC_Os05g24890	1.01277	0.0128314	Up	tetratricopeptide-like helical, putative, expressed	#N/A	#N/A	#N/A
LOC_Os06g48470	1.17235	0.0128497	Up	retrotransposon protein, putative, Ty3-gypsy subclass	#N/A	#N/A	#N/A
LOC_Os02g55400	1.46815	0.0129471	Up	ATPase 8, plasma membrane-type, putative, expressed	#N/A	#N/A	#N/A
LOC_Os09g25200	1.61778	0.0131086	Up	protein binding protein, putative, expressed	#N/A	#N/A	#N/A
LOC_Os12g07030	1.37588	0.0132777	Up	expressed protein	#N/A	#N/A	#N/A
LOC_Os03g23110	2.12953	0.013307	Up	retrotransposon protein, putative, Ty3-gypsy subclass, expressed	#N/A	#N/A	#N/A
LOC_Os04g29160	1.1675	0.0135	Up	retrotransposon protein, putative, unclassified, expressed	#N/A	#N/A	#N/A
LOC_Os10g01320	1.50096	0.013508	Up	retrotransposon protein, putative, unclassified, expressed	#N/A	#N/A	#N/A
LOC_Os10g16560	2.30129	0.0136651	Up	retrotransposon protein, putative, unclassified, expressed	#N/A	#N/A	#N/A
LOC_Os03g03034	1.23603	0.0139777	Up	flavonol synthase/flavanone 3-hydroxylase, putative, expressed	#N/A	#N/A	#N/A
LOC_Os02g58430	1.75819	0.0145267	Up	transposon protein, putative, unclassified, expressed	#N/A	#N/A	#N/A
LOC_Os11g36940	1.01827	0.0145637	Up	glucan endo-1,3-beta-glucosidase precursor, putative, expressed	#N/A	#N/A	#N/A
LOC_Os05g09330	1.8175	0.0146039	Up	transposon protein, putative, CACTA, En/Spm sub-class	#N/A	#N/A	#N/A
LOC_Os08g32830	2.20863	0.0149356	Up	transposon protein, putative, CACTA, En/Spm sub-class, expressed	#N/A	#N/A	#N/A
LOC_Os02g24410	1.16541	0.0156072	Up	expressed protein	#N/A	#N/A	#N/A
LOC_Os03g35886	1.15562	0.0156481	Up	expressed protein	#N/A	#N/A	#N/A
LOC_Os04g33530	1.03965	0.0158504	Up	Ser/Thr protein phosphatase family protein, putative, expressed	#N/A	#N/A	#N/A
LOC_Os06g18780	1.1181	0.0158933	Up	transposon protein, putative, CACTA, En/Spm sub-class, expressed	#N/A	#N/A	#N/A
LOC_Os11g38820	1.30198	0.0159483	Up	retrotransposon protein, putative, Ty3-gypsy subclass, expressed	#N/A	#N/A	#N/A
LOC_Os10g04280	1.78227	0.0163961	Up	DNA-directed RNA polymerase II subunit RPB1, putative, expressed	#N/A	#N/A	#N/A
LOC_Os07g02120	1.01576	0.0164105	Up	flavin-containing monooxygenase family protein, putative, expressed	#N/A	#N/A	#N/A
LOC_Os06g17520	2.0969	0.0169505	Up	retrotransposon protein, putative, Ty3-gypsy subclass, expressed	#N/A	#N/A	#N/A
LOC_Os10g36720	1.67302	0.017015	Up	retrotransposon protein, putative, Ty1-copia subclass, expressed	#N/A	#N/A	#N/A
LOC_Os11g41190	1.90545	0.0180149	Up	retrotransposon protein, putative, unclassified, expressed	#N/A	#N/A	#N/A
LOC_Os02g40100	1.05235	0.0181699	Up	plant protein of unknown function DUF869 domain containing protein, expressed	#N/A	#N/A	#N/A
LOC_Os08g20330	1.08445	0.0185705	Up	retrotransposon protein, putative, unclassified, expressed	#N/A	#N/A	#N/A
LOC_Os08g03420	1.70141	0.019067	Up	kelch repeat protein, putative, expressed	#N/A	#N/A	#N/A
LOC_Os01g65740	1.25678	0.0192503	Up	plant-specific domain TIGR01615 family protein, expressed	#N/A	#N/A	#N/A
LOC_Os05g38990	1.61402	0.0192543	Up	CCT motif family protein, expressed	#N/A	#N/A	#N/A
LOC_Os03g50790	1.15834	0.0194389	Up	expressed protein	#N/A	#N/A	#N/A
LOC_Os07g36700	1.50696	0.0194737	Up	CSLF1 - cellulose synthase-like family F; beta1,3;1,4 glucan synthase, expressed	#N/A	#N/A	#N/A
LOC_Os02g45960	1.68003	0.0195511	Up	transposon protein, putative, unclassified, expressed	#N/A	#N/A	#N/A
LOC_Os01g42234	1.10319	0.0198051	Up	amino acid permease family protein, putative, expressed	#N/A	#N/A	#N/A
LOC_Os03g53560	1.77099	0.0199534	Up	retrotransposon protein, putative, Ty1-copia subclass, expressed	#N/A	#N/A	#N/A
LOC_Os03g01684	1.7092	0.0200255	Up	retrotransposon protein, putative, unclassified, expressed	#N/A	#N/A	#N/A
LOC_Os11g30460	1.82097	0.0200581	Up	transposon protein, putative, CACTA, En/Spm sub-class, expressed	#N/A	#N/A	#N/A
LOC_Os12g39800	1.0225	0.0201141	Up	retrotransposon protein, putative, Ty1-copia subclass, expressed	#N/A	#N/A	#N/A
LOC_Os05g34710	1.05731	0.0206323	Up	expressed protein	#N/A	#N/A	#N/A
LOC_Os01g12360	1.35478	0.0206376	Up	retrotransposon protein, putative, unclassified, expressed	#N/A	#N/A	#N/A
LOC_Os02g24280	1.26965	0.0208401	Up	transposon protein, putative, unclassified, expressed	#N/A	#N/A	#N/A
LOC_Os04g54060	2.12567	0.0208711	Up	transposon protein, putative, unclassified, expressed	#N/A	#N/A	#N/A
LOC_Os01g06060	1.55831	0.0209111	Up	gibberellin receptor GID1L2, putative, expressed	#N/A	#N/A	#N/A
LOC_Os07g03760	1.49677	0.0213023	Up	26S proteasome non-ATPase regulatory subunit 14, putative, expressed	#N/A	#N/A	#N/A
LOC_Os04g13720	1.19185	0.0215752	Up	retrotransposon protein, putative, Ty3-gypsy subclass, expressed	#N/A	#N/A	#N/A
LOC_Os07g31700	1.12029	0.0216001	Up	transposon protein, putative, CACTA, En/Spm sub-class, expressed	#N/A	#N/A	#N/A
LOC_Os01g03680	1.30718	0.0219516	Up	BBTI8 - Bowman-Birk type bran trypsin inhibitor precursor, expressed	#N/A	#N/A	#N/A
LOC_Os03g07600	2.04711	0.0223149	Up	calcium-binding protein, putative, expressed	#N/A	#N/A	#N/A
LOC_Os04g57570	1.93459	0.0224335	Up	retrotransposon protein, putative, unclassified, expressed	#N/A	#N/A	#N/A
LOC_Os10g09440	2.0245	0.0226715	Up	retrotransposon protein, putative, Ty3-gypsy subclass, expressed	#N/A	#N/A	#N/A
LOC_Os07g20240	1.72994	0.0231762	Up	transposon protein, putative, unclassified, expressed	#N/A	#N/A	#N/A
LOC_Os03g05250	1.37571	0.0235468	Up	expressed protein	#N/A	#N/A	#N/A
LOC_Os02g14180	1.04825	0.0235645	Up	peroxidase precursor, putative, expressed	#N/A	#N/A	#N/A
LOC_Os11g31220	1.76977	0.0237089	Up	transposon protein, putative, unclassified, expressed	#N/A	#N/A	#N/A
LOC_Os03g51620	1.23022	0.023725	Up	DUF221 domain containing protein, expressed	#N/A	#N/A	#N/A
LOC_Os01g65750	1.12157	0.0245816	Up	transposon protein, putative, unclassified, expressed	#N/A	#N/A	#N/A
LOC_Os11g38300	1.80893	0.0246835	Up	retrotransposon protein, putative, unclassified, expressed	#N/A	#N/A	#N/A
LOC_Os04g17660	1.20905	0.0247624	Up	rhodanese-like domain containing protein, putative, expressed	#N/A	#N/A	#N/A
LOC_Os03g06970	1.66984	0.0249142	Up	tetratricopeptide repeat domain containing protein, expressed	#N/A	#N/A	#N/A
LOC_Os04g14620	1.88764	0.0250124	Up	retrotransposon protein, putative, Ty3-gypsy subclass, expressed	#N/A	#N/A	#N/A
LOC_Os01g37420	1.76877	0.0252037	Up	transposon protein, putative, CACTA, En/Spm sub-class, expressed	#N/A	#N/A	#N/A
LOC_Os10g09460	1.78398	0.025218	Up	retrotransposon protein, putative, Ty3-gypsy subclass, expressed	#N/A	#N/A	#N/A
LOC_Os10g36580	1.0571	0.0254342	Up	UP-9A, putative, expressed	#N/A	#N/A	#N/A
LOC_Os09g01100	2.11741	0.0255097	Up	retrotransposon protein, putative, Ty3-gypsy subclass, expressed	#N/A	#N/A	#N/A
LOC_Os09g12890	1.85006	0.0259044	Up	retrotransposon protein, putative, Ty3-gypsy subclass, expressed	#N/A	#N/A	#N/A
LOC_Os01g45290	1.2034	0.0261395	Up	retrotransposon protein, putative, unclassified, expressed	#N/A	#N/A	#N/A
LOC_Os03g59110	1.33934	0.0262859	Up	pheophorbide a oxygenase, chloroplast precursor, putative, expressed	#N/A	#N/A	#N/A
LOC_Os06g06180	1.52955	0.0263568	Up	transferase family protein, putative, expressed	#N/A	#N/A	#N/A
LOC_Os03g04060	1.28658	0.0274444	Up	CHIT16 - Chitinase family protein precursor, expressed	#N/A	#N/A	#N/A
LOC_Os01g22890	1.44243	0.0282937	Up	retrotransposon protein, putative, Ty1-copia subclass, expressed	#N/A	#N/A	#N/A
LOC_Os06g48430	1.03883	0.0295376	Up	retrotransposon protein, putative, Ty3-gypsy subclass, expressed	#N/A	#N/A	#N/A
LOC_Os07g32910	1.60654	0.0298745	Up	transposon protein, putative, unclassified, expressed	#N/A	#N/A	#N/A
LOC_Os01g51620	1.14487	0.0302479	Up	KRR1 small subunit processome component, putative, expressed	#N/A	#N/A	#N/A
LOC_Os08g05360	1.54952	0.0306904	Up	transposon protein, putative, unclassified, expressed	#N/A	#N/A	#N/A
LOC_Os06g43304	1.48207	0.0310463	Up	cytochrome P450, putative, expressed	#N/A	#N/A	#N/A
LOC_Os05g45110	1.27817	0.0314258	Up	anthocyanidin 5,3-O-glucosyltransferase, putative, expressed	#N/A	#N/A	#N/A
LOC_Os08g38340	1.34835	0.0314304	Up	interferon-related developmental regulator family protein, putative, expressed	#N/A	#N/A	#N/A
LOC_Os05g33120	1.23022	0.031543	Up	retrotransposon protein, putative, unclassified, expressed	#N/A	#N/A	#N/A
LOC_Os02g30680	1.72764	0.0317558	Up	transposon protein, putative, unclassified, expressed	#N/A	#N/A	#N/A
LOC_Os06g12450	1.1442	0.0323578	Up	soluble starch synthase 2-3, chloroplast precursor, putative, expressed	#N/A	#N/A	#N/A
LOC_Os08g20730	1.01983	0.0326172	Up	peroxidase precursor, putative, expressed	#N/A	#N/A	#N/A
LOC_Os07g37454	2.2678	0.0333704	Up	urate anion exchanger, putative, expressed	#N/A	#N/A	#N/A
LOC_Os05g11250	1.24098	0.0339627	Up	lachrymatory factor synthase, putative, expressed	#N/A	#N/A	#N/A
LOC_Os09g30320	1.3657	0.034468	Up	BURP domain containing protein, expressed	#N/A	#N/A	#N/A
LOC_Os12g19720	2.08894	0.0344706	Up	retrotransposon protein, putative, Ty3-gypsy subclass	#N/A	#N/A	#N/A
LOC_Os07g12860	1.82307	0.0349845	Up	transposon protein, putative, unclassified, expressed	#N/A	#N/A	#N/A
LOC_Os08g13970	1.60623	0.0350001	Up	transposon protein, putative, unclassified, expressed	#N/A	#N/A	#N/A
LOC_Os11g35970	1.99637	0.035072	Up	retrotransposon protein, putative, unclassified, expressed	#N/A	#N/A	#N/A
LOC_Os02g06230	1.16369	0.0351466	Up	retrotransposon protein, putative, unclassified, expressed	#N/A	#N/A	#N/A
LOC_Os01g28390	1.79545	0.0356568	Up	transposon protein, putative, CACTA, En/Spm sub-class, expressed	#N/A	#N/A	#N/A
LOC_Os02g06110	1.8335	0.0360253	Up	transposon protein, putative, unclassified, expressed	#N/A	#N/A	#N/A
LOC_Os05g23010	1.8786	0.0360484	Up	retrotransposon protein, putative, Ty3-gypsy subclass	#N/A	#N/A	#N/A
LOC_Os06g13810	1.31971	0.0360582	Up	pyrophosphate--fructose 6-phosphate 1-phosphotransferase subunit beta, putative, expressed	#N/A	#N/A	#N/A
LOC_Os08g32480	1.947	0.0361198	Up	transposon protein, putative, unclassified, expressed	#N/A	#N/A	#N/A
LOC_Os04g05300	2.09256	0.0364007	Up	retrotransposon protein, putative, Ty3-gypsy subclass, expressed	#N/A	#N/A	#N/A
LOC_Os05g38540	1.58706	0.0368784	Up	transposon protein, putative, unclassified, expressed	#N/A	#N/A	#N/A
LOC_Os06g02010	1.02233	0.0370736	Up	expressed protein	#N/A	#N/A	#N/A
LOC_Os10g07574	1.01957	0.0373384	Up	transposon protein, putative, unclassified, expressed	#N/A	#N/A	#N/A
LOC_Os05g24680	1.76389	0.0373505	Up	retrotransposon protein, putative, Ty3-gypsy subclass, expressed	#N/A	#N/A	#N/A
LOC_Os10g42800	1.13536	0.0383259	Up	AMP-binding enzyme, putative, expressed	#N/A	#N/A	#N/A
LOC_Os01g41620	1.89923	0.0384967	Up	transposon protein, putative, unclassified, expressed	#N/A	#N/A	#N/A
LOC_Os11g35140	1.7632	0.0389782	Up	transposon protein, putative, CACTA, En/Spm sub-class, expressed	#N/A	#N/A	#N/A
LOC_Os11g13640	1.71327	0.0390111	Up	transposon protein, putative, unclassified	#N/A	#N/A	#N/A
LOC_Os05g06630	1.51475	0.039087	Up	expressed protein	#N/A	#N/A	#N/A
LOC_Os04g08816	1.78804	0.0395472	Up	transposon protein, putative, CACTA, En/Spm sub-class, expressed	#N/A	#N/A	#N/A
LOC_Os03g23790	1.66604	0.0404264	Up	retrotransposon protein, putative, Ty3-gypsy subclass, expressed	#N/A	#N/A	#N/A
LOC_Os02g28900	1.03283	0.0405727	Up	cytokinin-O-glucosyltransferase 2, putative, expressed	#N/A	#N/A	#N/A
LOC_Os10g04074	1.59086	0.0405875	Up	retrotransposon protein, putative, unclassified, expressed	#N/A	#N/A	#N/A
LOC_Os08g22340	1.91623	0.0407898	Up	retrotransposon protein, putative, unclassified, expressed	#N/A	#N/A	#N/A
LOC_Os04g41690	1.80338	0.0408314	Up	transposon protein, putative, unclassified, expressed	#N/A	#N/A	#N/A
LOC_Os02g14280	1.20022	0.0411687	Up	transposon protein, putative, unclassified, expressed	#N/A	#N/A	#N/A
LOC_Os10g30130	2.16038	0.0426213	Up	retrotransposon protein, putative, unclassified, expressed	#N/A	#N/A	#N/A
LOC_Os02g36810	2.00544	0.0428584	Up	cytokinin-O-glucosyltransferase 2, putative, expressed	#N/A	#N/A	#N/A
LOC_Os08g34460	1.39888	0.0430891	Up	tetraspanin family protein, putative, expressed	#N/A	#N/A	#N/A
LOC_Os12g29000	1.45364	0.0432365	Up	retrotransposon protein, putative, Ty3-gypsy subclass, expressed	#N/A	#N/A	#N/A
LOC_Os11g43350	1.52405	0.0434864	Up	transposon protein, putative, unclassified, expressed	#N/A	#N/A	#N/A
LOC_Os06g49220	1.73054	0.043592	Up	peptide transporter, putative, expressed	#N/A	#N/A	#N/A
LOC_Os09g37840	1.68185	0.0436497	Up	carbohydrate binding protein, putative, expressed	#N/A	#N/A	#N/A
LOC_Os06g50910	1.23369	0.0437528	Up	Phosphatidylinositol kinase and FAT containing domain protein, putative, expressed	#N/A	#N/A	#N/A
LOC_Os09g32780	1.59643	0.0438413	Up	transposon protein, putative, unclassified, expressed	#N/A	#N/A	#N/A
LOC_Os07g30530	1.56608	0.0440742	Up	transposon protein, putative, CACTA, En/Spm sub-class, expressed	#N/A	#N/A	#N/A
LOC_Os01g23930	1.7995	0.0444048	Up	transposon protein, putative, unclassified, expressed	#N/A	#N/A	#N/A
LOC_Os03g14180	1.48123	0.0446682	Up	hsp20/alpha crystallin family protein, putative, expressed	#N/A	#N/A	#N/A
LOC_Os06g49340	1.66638	0.0446739	Up	OsFBDUF35 - F-box and DUF domain containing protein, expressed	#N/A	#N/A	#N/A
LOC_Os10g06270	1.96499	0.0454579	Up	retrotransposon protein, putative, Ty3-gypsy subclass, expressed	#N/A	#N/A	#N/A
LOC_Os03g05790	1.58137	0.0457761	Up	transposon protein, putative, unclassified, expressed	#N/A	#N/A	#N/A
LOC_Os02g56390	1.52293	0.0458484	Up	transposon protein, putative, unclassified, expressed	#N/A	#N/A	#N/A
LOC_Os03g63030	1.66393	0.0460968	Up	transposon protein, putative, unclassified, expressed	#N/A	#N/A	#N/A
LOC_Os01g15690	1.71345	0.0463825	Up	retrotransposon protein, putative, unclassified, expressed	#N/A	#N/A	#N/A
LOC_Os03g52420	1.16508	0.0466895	Up	expressed protein	#N/A	#N/A	#N/A
LOC_Os04g54650	1.35141	0.0468215	Up	retrotransposon protein, putative, Ty3-gypsy subclass, expressed	#N/A	#N/A	#N/A
LOC_Os02g34300	1.58673	0.0468444	Up	transposon protein, putative, unclassified, expressed	#N/A	#N/A	#N/A
LOC_Os08g45000	1.14154	0.0469893	Up	inorganic phosphate transporter, putative, expressed	#N/A	#N/A	#N/A
LOC_Os07g20430	1.69341	0.0480104	Up	transposon protein, putative, unclassified, expressed	#N/A	#N/A	#N/A
LOC_Os09g26360	1.21558	0.0483893	Up	pectinesterase, putative, expressed	#N/A	#N/A	#N/A
LOC_Os02g56680	2.11969	0.0486631	Up	dehydrogenase, putative, expressed	#N/A	#N/A	#N/A
LOC_Os03g45140	1.61549	0.0487013	Up	transposon protein, putative, unclassified	#N/A	#N/A	#N/A
LOC_Os10g09970	1.82595	0.0492356	Up	retrotransposon protein, putative, Ty3-gypsy subclass, expressed	#N/A	#N/A	#N/A
LOC_Os06g42010	1.6147	0.0497059	Up	transposon protein, putative, unclassified, expressed	#N/A	#N/A	#N/A
LOC_Os01g43970	1.61254	0.0497299	Up	transposon protein, putative, unclassified, expressed	#N/A	#N/A	#N/A
LOC_Os09g17450	1.95054	0.0498083	Up	retrotransposon protein, putative, Ty3-gypsy subclass, expressed	#N/A	#N/A	#N/A

## Sheet: Sheet4
TF_ID	Gene_ID	Family						Symbol	Keyword	Title
LOC_Os01g04750.1	LOC_Os01g04750	RAV			LOC_Os06g12450	#REF!	#N/A	ALK|SSIIa	starch	Association between nonsynonymous mutations of starch synthase IIa and starch quality in rice (Oryza sativa)
LOC_Os01g04800.1	LOC_Os01g04800	RAV			LOC_Os06g12450	#REF!	#N/A	ALK|SSIIa	starch	OsbZIP58, a basic leucine zipper transcription factor, regulates starch biosynthesis in rice endosperm
LOC_Os05g47650.1	LOC_Os05g47650	RAV			LOC_Os06g12450	#REF!	#N/A	ALK|SSIIa	grain	Association between nonsynonymous mutations of starch synthase IIa and starch quality in rice (Oryza sativa)
LOC_Os01g49830.1	LOC_Os01g49830	RAV			LOC_Os06g12450	#REF!	#N/A	ALK|SSIIa	temperature	Double repression of soluble starch synthase genes SSIIa and SSIIIa in rice (Oryza sativa L.) uncovers interactive effects on the physicochemical properties of starch
LOC_Os01g01290.1	LOC_Os01g01290	NF-YC			LOC_Os06g12450	#REF!	#N/A	ALK|SSIIa	starch	Double repression of soluble starch synthase genes SSIIa and SSIIIa in rice (Oryza sativa L.) uncovers interactive effects on the physicochemical properties of starch
LOC_Os01g01430.1	LOC_Os01g01430	NAC			LOC_Os06g12450	#REF!	#N/A	ALK|SSIIa	domestication	Association between nonsynonymous mutations of starch synthase IIa and starch quality in rice (Oryza sativa)
LOC_Os01g01470.1	LOC_Os01g01470	NAC			LOC_Os06g12450	#REF!	#N/A	ALK|SSIIa	grain	Double repression of soluble starch synthase genes SSIIa and SSIIIa in rice (Oryza sativa L.) uncovers interactive effects on the physicochemical properties of starch
LOC_Os01g01600.1	LOC_Os01g01600	bHLH			LOC_Os06g12450	#REF!	#N/A	ALK|SSIIa	starch	ALK, the key gene for gelatinization temperature, is a modifier gene for gel consistency in rice
LOC_Os01g01840.1	LOC_Os01g01840	bHLH			LOC_Os06g12450	#REF!	#N/A	ALK|SSIIa	temperature	ALK, the key gene for gelatinization temperature, is a modifier gene for gel consistency in rice
LOC_Os01g01870.1	LOC_Os01g01870	bHLH			LOC_Os06g12450	#REF!	#N/A	ALK|SSIIa	grain	Characteristics of Grain Physicochemical Properties and the Starch Structure in Rice Carrying a Mutated ALK/SSIIa Gene
LOC_Os01g02110.1	LOC_Os01g02110	bHLH			LOC_Os06g12450	#REF!	#N/A	ALK|SSIIa	starch	Characteristics of Grain Physicochemical Properties and the Starch Structure in Rice Carrying a Mutated ALK/SSIIa Gene
LOC_Os01g03890.1	LOC_Os01g03890	LBD			LOC_Os06g12450	#REF!	#N/A	ALK|SSIIa	quality	Genomic Regions Involved in Differences in Eating and Cooking Quality Other than Wx and Alk Genes between indica and japonica Rice Cultivars
LOC_Os01g06550.1	LOC_Os01g06550	NF-X1			LOC_Os01g03340	#REF!	#N/A	APIP4	resistance	A Fungal Effector and a Rice NLR Protein Have Antagonistic Effects on a Bowman-Birk Trypsin Inhibitor.
LOC_Os01g06640.1	LOC_Os01g06640	bHLH			LOC_Os01g03340	#REF!	#N/A	APIP4	magnaporthe	A Fungal Effector and a Rice NLR Protein Have Antagonistic Effects on a Bowman-Birk Trypsin Inhibitor.
LOC_Os01g06640.2	LOC_Os01g06640	bHLH			LOC_Os01g03340	#REF!	#N/A	APIP4	R	A Fungal Effector and a Rice NLR Protein Have Antagonistic Effects on a Bowman-Birk Trypsin Inhibitor.
LOC_Os01g06852.1	LOC_Os01g06852	FAR1			LOC_Os01g03340	#REF!	#N/A	APIP4	immunity	A Fungal Effector and a Rice NLR Protein Have Antagonistic Effects on a Bowman-Birk Trypsin Inhibitor.
LOC_Os01g07480.1	LOC_Os01g07480	LBD			LOC_Os01g03340	#REF!	#N/A	APIP4	innate	A Fungal Effector and a Rice NLR Protein Have Antagonistic Effects on a Bowman-Birk Trypsin Inhibitor.
LOC_Os01g07480.2	LOC_Os01g07480	LBD			LOC_Os01g03340	#REF!	#N/A	APIP4	pathogen	A Fungal Effector and a Rice NLR Protein Have Antagonistic Effects on a Bowman-Birk Trypsin Inhibitor.
LOC_Os01g07880.1	LOC_Os01g07880	bZIP			LOC_Os01g67430	#REF!	#N/A	EG1|GY1	floral	A putative lipase gene EXTRA GLUME1 regulates both empty-glume fate and spikelet development in rice
LOC_Os01g08180.1	LOC_Os01g08180	BES1			LOC_Os01g67430	#REF!	#N/A	EG1|GY1	meristem	A putative lipase gene EXTRA GLUME1 regulates both empty-glume fate and spikelet development in rice
LOC_Os01g08710.1	LOC_Os01g08710	WRKY			LOC_Os01g67430	#REF!	#N/A	EG1|GY1	spikelet	A putative lipase gene EXTRA GLUME1 regulates both empty-glume fate and spikelet development in rice
LOC_Os01g08710.2	LOC_Os01g08710	WRKY			LOC_Os01g67430	#REF!	#N/A	EG1|GY1	inflorescence	A putative lipase gene EXTRA GLUME1 regulates both empty-glume fate and spikelet development in rice
LOC_Os01g08790.1	LOC_Os01g08790	NF-YC			LOC_Os01g67430	#REF!	#N/A	EG1|GY1	JA	Jasmonic acid regulates spikelet development in rice
LOC_Os01g09080.1	LOC_Os01g09080	WRKY			LOC_Os01g67430	#REF!	#N/A	EG1|GY1	temperature	A High Temperature-Dependent Mitochondrial Lipase EXTRA GLUME1 Promotes Floral Phenotypic Robustness against Temperature Fluctuation in Rice (Oryza sativa L.).
LOC_Os01g09100.1	LOC_Os01g09100	WRKY			LOC_Os01g67430	#REF!	#N/A	EG1|GY1	floral	A High Temperature-Dependent Mitochondrial Lipase EXTRA GLUME1 Promotes Floral Phenotypic Robustness against Temperature Fluctuation in Rice (Oryza sativa L.).
LOC_Os01g09550.1	LOC_Os01g09550	NAC			LOC_Os01g67430	#REF!	#N/A	EG1|GY1	seedlings	Ethylene-Inhibited Jasmonic Acid Biosynthesis Promotes Mesocotyl/Coleoptile Elongation of Etiolated Rice Seedlings.
LOC_Os01g09550.2	LOC_Os01g09550	NAC			LOC_Os01g67430	#REF!	#N/A	EG1|GY1	growth	Ethylene-Inhibited Jasmonic Acid Biosynthesis Promotes Mesocotyl/Coleoptile Elongation of Etiolated Rice Seedlings.
LOC_Os01g09550.3	LOC_Os01g09550	NAC			LOC_Os01g67430	#REF!	#N/A	EG1|GY1	map-based	Ethylene-Inhibited Jasmonic Acid Biosynthesis Promotes Mesocotyl/Coleoptile Elongation of Etiolated Rice Seedlings.
LOC_Os01g09550.4	LOC_Os01g09550	NAC			LOC_Os01g67430	#REF!	#N/A	EG1|GY1	ethylene	Ethylene-Inhibited Jasmonic Acid Biosynthesis Promotes Mesocotyl/Coleoptile Elongation of Etiolated Rice Seedlings.
LOC_Os01g09720.1	LOC_Os01g09720	Dof			LOC_Os01g67430	#REF!	#N/A	EG1|GY1	cell	Ethylene-Inhibited Jasmonic Acid Biosynthesis Promotes Mesocotyl/Coleoptile Elongation of Etiolated Rice Seedlings.
LOC_Os01g09900.1	LOC_Os01g09900	bHLH			LOC_Os01g67430	#REF!	#N/A	EG1|GY1	jasmonic	Ethylene-Inhibited Jasmonic Acid Biosynthesis Promotes Mesocotyl/Coleoptile Elongation of Etiolated Rice Seedlings.
LOC_Os01g09930.1	LOC_Os01g09930	bHLH			LOC_Os01g67430	#REF!	#N/A	EG1|GY1	ja	Ethylene-Inhibited Jasmonic Acid Biosynthesis Promotes Mesocotyl/Coleoptile Elongation of Etiolated Rice Seedlings.
LOC_Os01g09940.1	LOC_Os01g09940	bHLH			LOC_Os10g22520	#REF!	#N/A	GH5BG	sheath	A stress-induced rice (Oryza sativa L.) beta-glucosidase represents a new subfamily of glycosyl hydrolase family 5 containing a fascin-like domain
LOC_Os01g09990.1	LOC_Os01g09990	bHLH			LOC_Os10g22520	#REF!	#N/A	GH5BG	seedling	A stress-induced rice (Oryza sativa L.) beta-glucosidase represents a new subfamily of glycosyl hydrolase family 5 containing a fascin-like domain
LOC_Os01g09990.2	LOC_Os01g09990	bHLH			LOC_Os10g22520	#REF!	#N/A	GH5BG	leaf	A stress-induced rice (Oryza sativa L.) beta-glucosidase represents a new subfamily of glycosyl hydrolase family 5 containing a fascin-like domain
LOC_Os01g10610.1	LOC_Os01g10610	BES1			LOC_Os10g22520	#REF!	#N/A	GH5BG	jasmonate	A stress-induced rice (Oryza sativa L.) beta-glucosidase represents a new subfamily of glycosyl hydrolase family 5 containing a fascin-like domain
LOC_Os01g11350.1	LOC_Os01g11350	bZIP			LOC_Os10g22520	#REF!	#N/A	GH5BG	salt	A stress-induced rice (Oryza sativa L.) beta-glucosidase represents a new subfamily of glycosyl hydrolase family 5 containing a fascin-like domain
LOC_Os01g11550.1	LOC_Os01g11550	TCP			LOC_Os10g22520	#REF!	#N/A	GH5BG	shoot	A stress-induced rice (Oryza sativa L.) beta-glucosidase represents a new subfamily of glycosyl hydrolase family 5 containing a fascin-like domain
LOC_Os01g11910.1	LOC_Os01g11910	bHLH			LOC_Os10g22520	#REF!	#N/A	GH5BG	submergence	A stress-induced rice (Oryza sativa L.) beta-glucosidase represents a new subfamily of glycosyl hydrolase family 5 containing a fascin-like domain
LOC_Os01g13460.1	LOC_Os01g13460	bHLH			LOC_Os03g10210	#REF!	HD-ZIP	HOX12|Oshox12	panicle	Rice HOX12 Regulates Panicle Exsertion by Directly Modulating the Expression of ELONGATED UPPERMOST INTERNODE1.
LOC_Os01g13540.1	LOC_Os01g13540	Nin-like			LOC_Os03g10210	#REF!	HD-ZIP	HOX12|Oshox12	transcription	Rice HOX12 Regulates Panicle Exsertion by Directly Modulating the Expression of ELONGATED UPPERMOST INTERNODE1.
LOC_Os01g14030.1	LOC_Os01g14030	LBD			LOC_Os03g10210	#REF!	HD-ZIP	HOX12|Oshox12	ga	Rice HOX12 Regulates Panicle Exsertion by Directly Modulating the Expression of ELONGATED UPPERMOST INTERNODE1.
LOC_Os01g14420.1	LOC_Os01g14420	Nin-like			LOC_Os03g10210	#REF!	HD-ZIP	HOX12|Oshox12	transcription	Functional analysis of the HD-Zip transcription factor genes Oshox12 and Oshox14 in rice.
LOC_Os01g14440.1	LOC_Os01g14440	WRKY			LOC_Os03g10210	#REF!	HD-ZIP	HOX12|Oshox12	panicle	Functional analysis of the HD-Zip transcription factor genes Oshox12 and Oshox14 in rice.
LOC_Os01g14720.1	LOC_Os01g14720	GeBP			LOC_Os03g10210	#REF!	HD-ZIP	HOX12|Oshox12	development	Functional analysis of the HD-Zip transcription factor genes Oshox12 and Oshox14 in rice.
LOC_Os01g15640.1	LOC_Os01g15640	NAC			LOC_Os03g10210	#REF!	HD-ZIP	HOX12|Oshox12	dwarf	Functional analysis of the HD-Zip transcription factor genes Oshox12 and Oshox14 in rice.
LOC_Os01g15900.1	LOC_Os01g15900	Dof			LOC_Os11g45740	#REF!	MYB	JAmyb|OsJAmyb	root	Role of the rice transcription factor JAmyb in abiotic stress response
LOC_Os01g16660.1	LOC_Os01g16660	FAR1			LOC_Os11g45740	#REF!	MYB	JAmyb|OsJAmyb	transcription	Role of the rice transcription factor JAmyb in abiotic stress response
LOC_Os01g16740.1	LOC_Os01g16740	FAR1			LOC_Os11g45740	#REF!	MYB	JAmyb|OsJAmyb	growth	Role of the rice transcription factor JAmyb in abiotic stress response
LOC_Os01g17000.1	LOC_Os01g17000	Dof			LOC_Os11g45740	#REF!	MYB	JAmyb|OsJAmyb	jasmonate	Role of the rice transcription factor JAmyb in abiotic stress response
LOC_Os01g17260.1	LOC_Os01g17260	bZIP			LOC_Os11g45740	#REF!	MYB	JAmyb|OsJAmyb	disease	Role of the rice transcription factor JAmyb in abiotic stress response
LOC_Os01g17260.2	LOC_Os01g17260	bZIP			LOC_Os11g45740	#REF!	MYB	JAmyb|OsJAmyb	seedling	Role of the rice transcription factor JAmyb in abiotic stress response
LOC_Os01g18584.1	LOC_Os01g18584	WRKY			LOC_Os11g45740	#REF!	MYB	JAmyb|OsJAmyb	salinity	Role of the rice transcription factor JAmyb in abiotic stress response
LOC_Os01g18850.1	LOC_Os01g18850	SBP			LOC_Os11g45740	#REF!	MYB	JAmyb|OsJAmyb	homeostasis	Role of the rice transcription factor JAmyb in abiotic stress response
LOC_Os01g18850.2	LOC_Os01g18850	SBP			LOC_Os11g45740	#REF!	MYB	JAmyb|OsJAmyb	seed	Role of the rice transcription factor JAmyb in abiotic stress response
LOC_Os01g18850.3	LOC_Os01g18850	SBP			LOC_Os11g45740	#REF!	MYB	JAmyb|OsJAmyb	abiotic	Role of the rice transcription factor JAmyb in abiotic stress response
LOC_Os01g18850.4	LOC_Os01g18850	SBP			LOC_Os11g45740	#REF!	MYB	JAmyb|OsJAmyb	defense	Role of the rice transcription factor JAmyb in abiotic stress response
LOC_Os01g18870.1	LOC_Os01g18870	bHLH			LOC_Os11g45740	#REF!	MYB	JAmyb|OsJAmyb	seedlings	OsJAMyb, a R2R3-type MYB transcription factor, enhanced blast resistance in transgenic rice
LOC_Os01g19050.1	LOC_Os01g19050	FAR1			LOC_Os11g45740	#REF!	MYB	JAmyb|OsJAmyb	leaf	OsJAMyb, a R2R3-type MYB transcription factor, enhanced blast resistance in transgenic rice
LOC_Os01g21590.1	LOC_Os01g21590	Trihelix			LOC_Os11g45740	#REF!	MYB	JAmyb|OsJAmyb	resistance	OsJAMyb, a R2R3-type MYB transcription factor, enhanced blast resistance in transgenic rice
LOC_Os01g23840.1	LOC_Os01g23840	FAR1			LOC_Os11g45740	#REF!	MYB	JAmyb|OsJAmyb	panicle	OsJAMyb, a R2R3-type MYB transcription factor, enhanced blast resistance in transgenic rice
LOC_Os01g24070.1	LOC_Os01g24070	GATA			LOC_Os11g45740	#REF!	MYB	JAmyb|OsJAmyb	transcription	OsJAMyb, a R2R3-type MYB transcription factor, enhanced blast resistance in transgenic rice
LOC_Os01g24070.2	LOC_Os01g24070	GATA			LOC_Os11g45740	#REF!	MYB	JAmyb|OsJAmyb	blast	OsJAMyb, a R2R3-type MYB transcription factor, enhanced blast resistance in transgenic rice
LOC_Os01g24460.1	LOC_Os01g24460	NF-YC			LOC_Os11g45740	#REF!	MYB	JAmyb|OsJAmyb	lesion	OsJAMyb, a R2R3-type MYB transcription factor, enhanced blast resistance in transgenic rice
LOC_Os01g28050.1	LOC_Os01g28050	NAC			LOC_Os03g18850	#REF!	#N/A	JIOsPR10|OsPR10	seedling	Molecular cloning and characterization of a novel Jasmonate inducible pathogenesis-related class 10 protein gene, JIOsPR10, from rice (Oryza sativa L.) seedling leaves
LOC_Os01g29840.1	LOC_Os01g29840	NAC			LOC_Os03g18850	#REF!	#N/A	JIOsPR10|OsPR10	root	The rice pathogen-related protein 10 (JIOsPR10) is induced by abiotic and biotic stresses and exhibits ribonuclease activity
LOC_Os01g32770.1	LOC_Os01g32770	LBD			LOC_Os03g18850	#REF!	#N/A	JIOsPR10|OsPR10	jasmonic	Molecular cloning and characterization of a novel Jasmonate inducible pathogenesis-related class 10 protein gene, JIOsPR10, from rice (Oryza sativa L.) seedling leaves
LOC_Os01g32890.1	LOC_Os01g32890	GeBP			LOC_Os03g18850	#REF!	#N/A	JIOsPR10|OsPR10	palea	The rice pathogen-related protein 10 (JIOsPR10) is induced by abiotic and biotic stresses and exhibits ribonuclease activity
LOC_Os01g33400.1	LOC_Os01g33400	bHLH			LOC_Os03g18850	#REF!	#N/A	JIOsPR10|OsPR10	jasmonic	The rice pathogen-related protein 10 (JIOsPR10) is induced by abiotic and biotic stresses and exhibits ribonuclease activity
LOC_Os01g36220.1	LOC_Os01g36220	bZIP			LOC_Os03g18850	#REF!	#N/A	JIOsPR10|OsPR10	ethylene	Molecular cloning and characterization of a novel Jasmonate inducible pathogenesis-related class 10 protein gene, JIOsPR10, from rice (Oryza sativa L.) seedling leaves
LOC_Os01g37100.1	LOC_Os01g37100	Nin-like			LOC_Os03g18850	#REF!	#N/A	JIOsPR10|OsPR10	blast	The rice pathogen-related protein 10 (JIOsPR10) is induced by abiotic and biotic stresses and exhibits ribonuclease activity
LOC_Os01g38610.1	LOC_Os01g38610	bHLH			LOC_Os03g18850	#REF!	#N/A	JIOsPR10|OsPR10	blast	Molecular cloning and characterization of a novel Jasmonate inducible pathogenesis-related class 10 protein gene, JIOsPR10, from rice (Oryza sativa L.) seedling leaves
LOC_Os01g39020.1	LOC_Os01g39020	HSF			LOC_Os03g18850	#REF!	#N/A	JIOsPR10|OsPR10	flower	The rice pathogen-related protein 10 (JIOsPR10) is induced by abiotic and biotic stresses and exhibits ribonuclease activity
LOC_Os01g39040.1	LOC_Os01g39040	LBD			LOC_Os03g18850	#REF!	#N/A	JIOsPR10|OsPR10	defense	The rice pathogen-related protein 10 (JIOsPR10) is induced by abiotic and biotic stresses and exhibits ribonuclease activity
LOC_Os01g39070.1	LOC_Os01g39070	LBD			LOC_Os03g18850	#REF!	#N/A	JIOsPR10|OsPR10	biotic	The rice pathogen-related protein 10 (JIOsPR10) is induced by abiotic and biotic stresses and exhibits ribonuclease activity
LOC_Os01g39150.1	LOC_Os01g39150	LBD			LOC_Os03g18850	#REF!	#N/A	JIOsPR10|OsPR10	abiotic	The rice pathogen-related protein 10 (JIOsPR10) is induced by abiotic and biotic stresses and exhibits ribonuclease activity
LOC_Os01g39160.1	LOC_Os01g39160	LBD			LOC_Os03g18850	#REF!	#N/A	JIOsPR10|OsPR10	defense	Molecular cloning and characterization of a novel Jasmonate inducible pathogenesis-related class 10 protein gene, JIOsPR10, from rice (Oryza sativa L.) seedling leaves
LOC_Os01g39180.1	LOC_Os01g39180	LBD			LOC_Os03g18850	#REF!	#N/A	JIOsPR10|OsPR10	jasmonate	Molecular cloning and characterization of a novel Jasmonate inducible pathogenesis-related class 10 protein gene, JIOsPR10, from rice (Oryza sativa L.) seedling leaves
LOC_Os01g39220.1	LOC_Os01g39220	LBD			LOC_Os03g18850	#REF!	#N/A	JIOsPR10|OsPR10	root	Overexpression of a Pathogenesis-Related Protein 10 Enhances Biotic and Abiotic Stress Tolerance in Rice.
LOC_Os01g39330.1	LOC_Os01g39330	bHLH			LOC_Os03g18850	#REF!	#N/A	JIOsPR10|OsPR10	shoot	Overexpression of a Pathogenesis-Related Protein 10 Enhances Biotic and Abiotic Stress Tolerance in Rice.
LOC_Os01g39480.1	LOC_Os01g39480	bHLH			LOC_Os03g18850	#REF!	#N/A	JIOsPR10|OsPR10	development	Overexpression of a Pathogenesis-Related Protein 10 Enhances Biotic and Abiotic Stress Tolerance in Rice.
LOC_Os01g39580.1	LOC_Os01g39580	bHLH			LOC_Os03g18850	#REF!	#N/A	JIOsPR10|OsPR10	defense	Overexpression of a Pathogenesis-Related Protein 10 Enhances Biotic and Abiotic Stress Tolerance in Rice.
LOC_Os01g39850.1	LOC_Os01g39850	NF-YC			LOC_Os03g18850	#REF!	#N/A	JIOsPR10|OsPR10	oxidative	Overexpression of a Pathogenesis-Related Protein 10 Enhances Biotic and Abiotic Stress Tolerance in Rice.
LOC_Os01g40260.1	LOC_Os01g40260	WRKY			LOC_Os03g18850	#REF!	#N/A	JIOsPR10|OsPR10	drought	Overexpression of a Pathogenesis-Related Protein 10 Enhances Biotic and Abiotic Stress Tolerance in Rice.
LOC_Os01g40430.1	LOC_Os01g40430	WRKY			LOC_Os03g18850	#REF!	#N/A	JIOsPR10|OsPR10	salt	Overexpression of a Pathogenesis-Related Protein 10 Enhances Biotic and Abiotic Stress Tolerance in Rice.
LOC_Os01g43550.1	LOC_Os01g43550	WRKY			LOC_Os03g18850	#REF!	#N/A	JIOsPR10|OsPR10	tolerance	Overexpression of a Pathogenesis-Related Protein 10 Enhances Biotic and Abiotic Stress Tolerance in Rice.
LOC_Os01g43550.2	LOC_Os01g43550	WRKY			LOC_Os03g18850	#REF!	#N/A	JIOsPR10|OsPR10	abiotic	Overexpression of a Pathogenesis-Related Protein 10 Enhances Biotic and Abiotic Stress Tolerance in Rice.
LOC_Os01g43590.1	LOC_Os01g43590	HSF			LOC_Os03g18850	#REF!	#N/A	JIOsPR10|OsPR10	stress	Overexpression of a Pathogenesis-Related Protein 10 Enhances Biotic and Abiotic Stress Tolerance in Rice.
LOC_Os01g43590.2	LOC_Os01g43590	HSF			LOC_Os03g18850	#REF!	#N/A	JIOsPR10|OsPR10	biotic	Overexpression of a Pathogenesis-Related Protein 10 Enhances Biotic and Abiotic Stress Tolerance in Rice.
LOC_Os01g43650.1	LOC_Os01g43650	WRKY			LOC_Os03g18850	#REF!	#N/A	JIOsPR10|OsPR10	defence	The CC-NB-LRR OsRLR1 mediates rice disease resistance through interaction with OsWRKY19
LOC_Os01g43650.2	LOC_Os01g43650	WRKY			LOC_Os03g52860	#REF!	#N/A	L-2	seedling	cDNA cloning of rice lipoxygenase L-2 and characterization using an active enzyme expressed from the cDNA in Escherichia coli
LOC_Os01g44430.1	LOC_Os01g44430	ZF-HD			LOC_Os03g15360	#REF!	#N/A	LAR	seed	Proanthocyanidin synthesis and expression of genes encoding leucoanthocyanidin reductase and anthocyanidin reductase in developing grape berries and grapevine leaves
LOC_Os01g45860.1	LOC_Os01g45860	GRAS			LOC_Os03g15360	#REF!	#N/A	LAR	leaf	Proanthocyanidin synthesis and expression of genes encoding leucoanthocyanidin reductase and anthocyanidin reductase in developing grape berries and grapevine leaves
LOC_Os01g46800.1	LOC_Os01g46800	WRKY			LOC_Os01g61480	#REF!	bHLH	LAX1	floral	The LAX1 and FRIZZY PANICLE 2 genes determine the inflorescence architecture of rice by controlling rachis-branch and spikelet development
LOC_Os01g46970.1	LOC_Os01g46970	bZIP			LOC_Os01g61480	#REF!	bHLH	LAX1	meristem	Two-Step Regulation of LAX PANICLE1 Protein Accumulation in Axillary Meristem Formation in Rice
LOC_Os01g46970.2	LOC_Os01g46970	bZIP			LOC_Os01g61480	#REF!	bHLH	LAX1	shoot	Two-Step Regulation of LAX PANICLE1 Protein Accumulation in Axillary Meristem Formation in Rice
LOC_Os01g47360.1	LOC_Os01g47360	GATA			LOC_Os01g61480	#REF!	bHLH	LAX1	meristem	The LAX1 and FRIZZY PANICLE 2 genes determine the inflorescence architecture of rice by controlling rachis-branch and spikelet development
LOC_Os01g47560.1	LOC_Os01g47560	WRKY			LOC_Os01g61480	#REF!	bHLH	LAX1	inflorescence	The LAX1 and FRIZZY PANICLE 2 genes determine the inflorescence architecture of rice by controlling rachis-branch and spikelet development
LOC_Os01g47670.1	LOC_Os01g47670	NAC			LOC_Os01g61480	#REF!	bHLH	LAX1	spikelet	The LAX1 and FRIZZY PANICLE 2 genes determine the inflorescence architecture of rice by controlling rachis-branch and spikelet development
LOC_Os01g48130.1	LOC_Os01g48130	NAC			LOC_Os01g61480	#REF!	bHLH	LAX1	panicle	Two-Step Regulation of LAX PANICLE1 Protein Accumulation in Axillary Meristem Formation in Rice
LOC_Os01g48130.2	LOC_Os01g48130	NAC			LOC_Os01g61480	#REF!	bHLH	LAX1	branching	LAX PANICLE2 of rice encodes a novel nuclear protein and regulates the formation of axillary meristems
LOC_Os01g48290.1	LOC_Os01g48290	Dof			LOC_Os01g61480	#REF!	bHLH	LAX1	axillary	The LAX1 and FRIZZY PANICLE 2 genes determine the inflorescence architecture of rice by controlling rachis-branch and spikelet development
LOC_Os01g48320.1	LOC_Os01g48320	Trihelix			LOC_Os01g61480	#REF!	bHLH	LAX1	panicle	The LAX1 and FRIZZY PANICLE 2 genes determine the inflorescence architecture of rice by controlling rachis-branch and spikelet development
LOC_Os01g48446.1	LOC_Os01g48446	NAC			LOC_Os01g61480	#REF!	bHLH	LAX1	architecture	The LAX1 and FRIZZY PANICLE 2 genes determine the inflorescence architecture of rice by controlling rachis-branch and spikelet development
LOC_Os01g48470.1	LOC_Os01g48470	LFY			LOC_Os01g61480	#REF!	bHLH	LAX1	vegetative	LAX PANICLE2 of rice encodes a novel nuclear protein and regulates the formation of axillary meristems
LOC_Os01g48700.1	LOC_Os01g48700	E2F/DP			LOC_Os01g61480	#REF!	bHLH	LAX1	panicle	LAX PANICLE2 of rice encodes a novel nuclear protein and regulates the formation of axillary meristems
LOC_Os01g50940.1	LOC_Os01g50940	bHLH			LOC_Os02g51110	#REF!	#N/A	Lsi1|OsNIP2;1|OsLsi1	silicon	Transporters of arsenite in rice and their role in arsenic accumulation in rice grain
LOC_Os01g51140.1	LOC_Os01g51140	bHLH			LOC_Os02g51110	#REF!	#N/A	Lsi1|OsNIP2;1|OsLsi1	root	The role of the rice aquaporin Lsi1 in arsenite efflux from roots
LOC_Os01g51140.2	LOC_Os01g51140	bHLH			LOC_Os02g51110	#REF!	#N/A	Lsi1|OsNIP2;1|OsLsi1	silicon	The role of the rice aquaporin Lsi1 in arsenite efflux from roots
LOC_Os01g51690.1	LOC_Os01g51690	WRKY			LOC_Os02g51110	#REF!	#N/A	Lsi1|OsNIP2;1|OsLsi1	root	Spatial distribution and temporal variation of the rice silicon transporter Lsi1
LOC_Os01g52090.1	LOC_Os01g52090	Trihelix			LOC_Os02g51110	#REF!	#N/A	Lsi1|OsNIP2;1|OsLsi1	root	The rice aquaporin Lsi1 mediates uptake of methylated arsenic species
LOC_Os01g52090.2	LOC_Os01g52090	Trihelix			LOC_Os02g51110	#REF!	#N/A	Lsi1|OsNIP2;1|OsLsi1	silicon	Involvement of silicon influx transporter OsNIP2;1 in selenite uptake in rice
LOC_Os01g53040.1	LOC_Os01g53040	WRKY			LOC_Os02g51110	#REF!	#N/A	Lsi1|OsNIP2;1|OsLsi1	root	Genotypic difference in silicon uptake and expression of silicon transporter genes in rice
LOC_Os01g53220.1	LOC_Os01g53220	HSF			LOC_Os02g51110	#REF!	#N/A	Lsi1|OsNIP2;1|OsLsi1	arsenite	The role of the rice aquaporin Lsi1 in arsenite efflux from roots
LOC_Os01g53260.1	LOC_Os01g53260	WRKY			LOC_Os02g51110	#REF!	#N/A	Lsi1|OsNIP2;1|OsLsi1	transporter	The role of the rice aquaporin Lsi1 in arsenite efflux from roots
LOC_Os01g54210.1	LOC_Os01g54210	GATA			LOC_Os02g51110	#REF!	#N/A	Lsi1|OsNIP2;1|OsLsi1	silicon	An efflux transporter of silicon in rice
LOC_Os01g54550.1	LOC_Os01g54550	HSF			LOC_Os02g51110	#REF!	#N/A	Lsi1|OsNIP2;1|OsLsi1	lateral	Spatial distribution and temporal variation of the rice silicon transporter Lsi1
LOC_Os01g54600.1	LOC_Os01g54600	WRKY			LOC_Os02g51110	#REF!	#N/A	Lsi1|OsNIP2;1|OsLsi1	transporter	The rice aquaporin Lsi1 mediates uptake of methylated arsenic species
LOC_Os01g54930.1	LOC_Os01g54930	VOZ			LOC_Os02g51110	#REF!	#N/A	Lsi1|OsNIP2;1|OsLsi1	shoot	Transporters of arsenite in rice and their role in arsenic accumulation in rice grain
LOC_Os01g55150.1	LOC_Os01g55150	bZIP			LOC_Os02g51110	#REF!	#N/A	Lsi1|OsNIP2;1|OsLsi1	transporter	Spatial distribution and temporal variation of the rice silicon transporter Lsi1
LOC_Os01g55340.1	LOC_Os01g55340	Dof			LOC_Os02g51110	#REF!	#N/A	Lsi1|OsNIP2;1|OsLsi1	transporter	Involvement of silicon influx transporter OsNIP2;1 in selenite uptake in rice
LOC_Os01g55580.1	LOC_Os01g55580	CPP			LOC_Os02g51110	#REF!	#N/A	Lsi1|OsNIP2;1|OsLsi1	silicon	The rice aquaporin Lsi1 mediates uptake of methylated arsenic species
LOC_Os01g55580.2	LOC_Os01g55580	CPP			LOC_Os02g51110	#REF!	#N/A	Lsi1|OsNIP2;1|OsLsi1	silicon	Spatial distribution and temporal variation of the rice silicon transporter Lsi1
LOC_Os01g55750.1	LOC_Os01g55750	TCP			LOC_Os02g51110	#REF!	#N/A	Lsi1|OsNIP2;1|OsLsi1	transporter	An efflux transporter of silicon in rice
LOC_Os01g55750.2	LOC_Os01g55750	TCP			LOC_Os02g51110	#REF!	#N/A	Lsi1|OsNIP2;1|OsLsi1	grain	Transporters of arsenite in rice and their role in arsenic accumulation in rice grain
LOC_Os01g55750.3	LOC_Os01g55750	TCP			LOC_Os02g51110	#REF!	#N/A	Lsi1|OsNIP2;1|OsLsi1	silicon	Genotypic difference in silicon uptake and expression of silicon transporter genes in rice
LOC_Os01g56530.1	LOC_Os01g56530	LBD			LOC_Os02g51110	#REF!	#N/A	Lsi1|OsNIP2;1|OsLsi1	arsenite	The rice aquaporin Lsi1 mediates uptake of methylated arsenic species
LOC_Os01g56690.1	LOC_Os01g56690	bHLH			LOC_Os02g51110	#REF!	#N/A	Lsi1|OsNIP2;1|OsLsi1	transporter	Transporters of arsenite in rice and their role in arsenic accumulation in rice grain
LOC_Os01g57580.1	LOC_Os01g57580	bHLH			LOC_Os02g51110	#REF!	#N/A	Lsi1|OsNIP2;1|OsLsi1	crown	Spatial distribution and temporal variation of the rice silicon transporter Lsi1
LOC_Os01g58760.1	LOC_Os01g58760	bZIP			LOC_Os02g51110	#REF!	#N/A	Lsi1|OsNIP2;1|OsLsi1	silicon	A silicon transporter in rice
LOC_Os01g59350.1	LOC_Os01g59350	bZIP			LOC_Os02g51110	#REF!	#N/A	Lsi1|OsNIP2;1|OsLsi1	transporter	Genotypic difference in silicon uptake and expression of silicon transporter genes in rice
LOC_Os01g59350.2	LOC_Os01g59350	bZIP			LOC_Os02g51110	#REF!	#N/A	Lsi1|OsNIP2;1|OsLsi1	shoot	Involvement of silicon influx transporter OsNIP2;1 in selenite uptake in rice
LOC_Os01g59640.1	LOC_Os01g59640	NAC			LOC_Os02g51110	#REF!	#N/A	Lsi1|OsNIP2;1|OsLsi1	arsenite	Transporters of arsenite in rice and their role in arsenic accumulation in rice grain
LOC_Os01g59760.1	LOC_Os01g59760	bZIP			LOC_Os02g51110	#REF!	#N/A	Lsi1|OsNIP2;1|OsLsi1	xylem	Involvement of silicon influx transporter OsNIP2;1 in selenite uptake in rice
LOC_Os01g60020.1	LOC_Os01g60020	NAC			LOC_Os02g51110	#REF!	#N/A	Lsi1|OsNIP2;1|OsLsi1	seedlings	High silicon accumulation in the shoot is required for down-regulating the expression of Si transporter genes in rice.
LOC_Os01g60490.1	LOC_Os01g60490	WRKY			LOC_Os02g51110	#REF!	#N/A	Lsi1|OsNIP2;1|OsLsi1	root	High silicon accumulation in the shoot is required for down-regulating the expression of Si transporter genes in rice.
LOC_Os01g60520.1	LOC_Os01g60520	WRKY			LOC_Os02g51110	#REF!	#N/A	Lsi1|OsNIP2;1|OsLsi1	shoot	High silicon accumulation in the shoot is required for down-regulating the expression of Si transporter genes in rice.
LOC_Os01g60540.1	LOC_Os01g60540	WRKY			LOC_Os02g51110	#REF!	#N/A	Lsi1|OsNIP2;1|OsLsi1	transporter	High silicon accumulation in the shoot is required for down-regulating the expression of Si transporter genes in rice.
LOC_Os01g60600.1	LOC_Os01g60600	WRKY			LOC_Os02g51110	#REF!	#N/A	Lsi1|OsNIP2;1|OsLsi1	transcription	Overexpression of Lsi1 in cold-sensitive rice mediates transcriptional regulatory networks and enhances resistance to chilling stress
LOC_Os01g60640.1	LOC_Os01g60640	WRKY			LOC_Os02g51110	#REF!	#N/A	Lsi1|OsNIP2;1|OsLsi1	resistance	Overexpression of Lsi1 in cold-sensitive rice mediates transcriptional regulatory networks and enhances resistance to chilling stress
LOC_Os01g60960.1	LOC_Os01g60960	LBD			LOC_Os02g51110	#REF!	#N/A	Lsi1|OsNIP2;1|OsLsi1	stress	Overexpression of Lsi1 in cold-sensitive rice mediates transcriptional regulatory networks and enhances resistance to chilling stress
LOC_Os01g61080.1	LOC_Os01g61080	WRKY			LOC_Os02g51110	#REF!	#N/A	Lsi1|OsNIP2;1|OsLsi1	chilling	Overexpression of Lsi1 in cold-sensitive rice mediates transcriptional regulatory networks and enhances resistance to chilling stress
LOC_Os01g61480.1	LOC_Os01g61480	bHLH			LOC_Os02g51110	#REF!	#N/A	Lsi1|OsNIP2;1|OsLsi1	transcriptional	Overexpression of Lsi1 in cold-sensitive rice mediates transcriptional regulatory networks and enhances resistance to chilling stress
LOC_Os01g61810.1	LOC_Os01g61810	NF-YB			LOC_Os02g51110	#REF!	#N/A	Lsi1|OsNIP2;1|OsLsi1	tolerance	Lsi1 modulates the antioxidant capacity of rice and protects against ultraviolet-B radiation.
LOC_Os01g61810.2	LOC_Os01g61810	NF-YB			LOC_Os02g51110	#REF!	#N/A	Lsi1|OsNIP2;1|OsLsi1	silicon	Lsi1 modulates the antioxidant capacity of rice and protects against ultraviolet-B radiation.
LOC_Os01g62460.1	LOC_Os01g62460	GRAS			LOC_Os02g51110	#REF!	#N/A	Lsi1|OsNIP2;1|OsLsi1	root	Altered root structure affects both expression and cellular localization of transporters for mineral element uptake in rice.
LOC_Os01g62460.2	LOC_Os01g62460	GRAS			LOC_Os02g51110	#REF!	#N/A	Lsi1|OsNIP2;1|OsLsi1	transporter	Altered root structure affects both expression and cellular localization of transporters for mineral element uptake in rice.
LOC_Os01g62460.3	LOC_Os01g62460	GRAS			LOC_Os02g51110	#REF!	#N/A	Lsi1|OsNIP2;1|OsLsi1	root	Root silicon deposition and its resultant reduction of sodium bypass flow is modulated by OsLsi1 and OsLsi2 in rice
LOC_Os01g62510.1	LOC_Os01g62510	WRKY			LOC_Os02g51110	#REF!	#N/A	Lsi1|OsNIP2;1|OsLsi1	salt	Root silicon deposition and its resultant reduction of sodium bypass flow is modulated by OsLsi1 and OsLsi2 in rice
LOC_Os01g62514.1	LOC_Os01g62514	WRKY			LOC_Os02g51110	#REF!	#N/A	Lsi1|OsNIP2;1|OsLsi1	stress	Root silicon deposition and its resultant reduction of sodium bypass flow is modulated by OsLsi1 and OsLsi2 in rice
LOC_Os01g63030.1	LOC_Os01g63030	FAR1			LOC_Os02g51110	#REF!	#N/A	Lsi1|OsNIP2;1|OsLsi1	silicon	Root silicon deposition and its resultant reduction of sodium bypass flow is modulated by OsLsi1 and OsLsi2 in rice
LOC_Os01g63380.1	LOC_Os01g63380	FAR1			LOC_Os10g39980	#REF!	#N/A	Lsi3	leaf	Orchestration of three transporters and distinct vascular structures in node for intervascular transfer of silicon in rice.
LOC_Os01g64000.1	LOC_Os01g64000	bZIP			LOC_Os10g39980	#REF!	#N/A	Lsi3	vascular	Orchestration of three transporters and distinct vascular structures in node for intervascular transfer of silicon in rice.
LOC_Os01g64000.2	LOC_Os01g64000	bZIP			LOC_Os10g39980	#REF!	#N/A	Lsi3	silicon	Orchestration of three transporters and distinct vascular structures in node for intervascular transfer of silicon in rice
LOC_Os01g64000.3	LOC_Os01g64000	bZIP			LOC_Os05g45110	#REF!	#N/A	LTG5	temperature	Transcriptomic profiling of germinating seeds under cold stress and characterization of the cold-tolerant gene LTG5 in rice
LOC_Os01g64020.1	LOC_Os01g64020	bZIP			LOC_Os05g45110	#REF!	#N/A	LTG5	growth	Transcriptomic profiling of germinating seeds under cold stress and characterization of the cold-tolerant gene LTG5 in rice
LOC_Os01g64020.2	LOC_Os01g64020	bZIP			LOC_Os05g45110	#REF!	#N/A	LTG5	tolerance	Transcriptomic profiling of germinating seeds under cold stress and characterization of the cold-tolerant gene LTG5 in rice
LOC_Os01g64310.1	LOC_Os01g64310	NAC			LOC_Os05g45110	#REF!	#N/A	LTG5	cold	Transcriptomic profiling of germinating seeds under cold stress and characterization of the cold-tolerant gene LTG5 in rice
LOC_Os01g64310.2	LOC_Os01g64310	NAC			LOC_Os05g45110	#REF!	#N/A	LTG5	stress	Transcriptomic profiling of germinating seeds under cold stress and characterization of the cold-tolerant gene LTG5 in rice
LOC_Os01g64560.1	LOC_Os01g64560	bHLH			LOC_Os05g37060	#REF!	MYB	MID1|OsARM1	leaf	MID1 Plays an Important Role in Response to Drought Stress during Reproductive Development.
LOC_Os01g64560.2	LOC_Os01g64560	bHLH			LOC_Os05g37060	#REF!	MYB	MID1|OsARM1	root	MID1 Plays an Important Role in Response to Drought Stress during Reproductive Development.
LOC_Os01g64590.1	LOC_Os01g64590	Dof			LOC_Os05g37060	#REF!	MYB	MID1|OsARM1	anther	MID1 Plays an Important Role in Response to Drought Stress during Reproductive Development.
LOC_Os01g64730.1	LOC_Os01g64730	bZIP			LOC_Os05g37060	#REF!	MYB	MID1|OsARM1	development	MID1 Plays an Important Role in Response to Drought Stress during Reproductive Development.
LOC_Os01g65900.1	LOC_Os01g65900	GRAS			LOC_Os05g37060	#REF!	MYB	MID1|OsARM1	drought	MID1 Plays an Important Role in Response to Drought Stress during Reproductive Development.
LOC_Os01g66120.1	LOC_Os01g66120	NAC			LOC_Os05g37060	#REF!	MYB	MID1|OsARM1	transcription	MID1 Plays an Important Role in Response to Drought Stress during Reproductive Development.
LOC_Os01g66120.3	LOC_Os01g66120	NAC			LOC_Os05g37060	#REF!	MYB	MID1|OsARM1	yield	MID1 Plays an Important Role in Response to Drought Stress during Reproductive Development.
LOC_Os01g66490.1	LOC_Os01g66490	NAC			LOC_Os05g37060	#REF!	MYB	MID1|OsARM1	abiotic	MID1 Plays an Important Role in Response to Drought Stress during Reproductive Development.
LOC_Os01g66590.1	LOC_Os01g66590	LBD			LOC_Os05g37060	#REF!	MYB	MID1|OsARM1	reproductive	MID1 Plays an Important Role in Response to Drought Stress during Reproductive Development.
LOC_Os01g66590.2	LOC_Os01g66590	LBD			LOC_Os05g37060	#REF!	MYB	MID1|OsARM1	stress	MID1 Plays an Important Role in Response to Drought Stress during Reproductive Development.
LOC_Os01g66590.3	LOC_Os01g66590	LBD			LOC_Os05g37060	#REF!	MYB	MID1|OsARM1	nucleus	MID1 Plays an Important Role in Response to Drought Stress during Reproductive Development.
LOC_Os01g67480.1	LOC_Os01g67480	bHLH			LOC_Os05g37060	#REF!	MYB	MID1|OsARM1	biotic	MID1 Plays an Important Role in Response to Drought Stress during Reproductive Development.
LOC_Os01g67650.1	LOC_Os01g67650	GRAS			LOC_Os05g37060	#REF!	MYB	MID1|OsARM1	transcriptional	MID1 Plays an Important Role in Response to Drought Stress during Reproductive Development.
LOC_Os01g67670.1	LOC_Os01g67670	GRAS			LOC_Os05g37060	#REF!	MYB	MID1|OsARM1	transcription	OsARM1, an R2R3 MYB Transcription Factor, Is Involved in Regulation of the Response to Arsenic Stress in Rice.
LOC_Os01g68700.1	LOC_Os01g68700	bHLH			LOC_Os05g37060	#REF!	MYB	MID1|OsARM1	vascular	OsARM1, an R2R3 MYB Transcription Factor, Is Involved in Regulation of the Response to Arsenic Stress in Rice.
LOC_Os01g68700.2	LOC_Os01g68700	bHLH			LOC_Os05g37060	#REF!	MYB	MID1|OsARM1	tolerance	OsARM1, an R2R3 MYB Transcription Factor, Is Involved in Regulation of the Response to Arsenic Stress in Rice.
LOC_Os01g69830.1	LOC_Os01g69830	SBP			LOC_Os05g37060	#REF!	MYB	MID1|OsARM1	nucleus	OsARM1, an R2R3 MYB Transcription Factor, Is Involved in Regulation of the Response to Arsenic Stress in Rice.
LOC_Os01g69910.1	LOC_Os01g69910	CAMTA			LOC_Os05g37060	#REF!	MYB	MID1|OsARM1	phloem	OsARM1, an R2R3 MYB Transcription Factor, Is Involved in Regulation of the Response to Arsenic Stress in Rice.
LOC_Os01g69910.2	LOC_Os01g69910	CAMTA			LOC_Os05g37060	#REF!	MYB	MID1|OsARM1	node	OsARM1, an R2R3 MYB Transcription Factor, Is Involved in Regulation of the Response to Arsenic Stress in Rice.
LOC_Os01g69980.1	LOC_Os01g69980	TCP			LOC_Os05g50270	#REF!	GATA	NL1|SNFL1	transcription	NECK LEAF 1, a GATA type transcription factor, modulates organogenesis by regulating the expression of multiple regulatory genes during reproductive development in rice
LOC_Os01g70110.1	LOC_Os01g70110	NAC			LOC_Os05g50270	#REF!	GATA	NL1|SNFL1	panicle	NECK LEAF 1, a GATA type transcription factor, modulates organogenesis by regulating the expression of multiple regulatory genes during reproductive development in rice
LOC_Os01g70230.1	LOC_Os01g70230	Trihelix			LOC_Os05g50270	#REF!	GATA	NL1|SNFL1	flower	NECK LEAF 1, a GATA type transcription factor, modulates organogenesis by regulating the expression of multiple regulatory genes during reproductive development in rice
LOC_Os01g70310.1	LOC_Os01g70310	bHLH			LOC_Os05g50270	#REF!	GATA	NL1|SNFL1	vegetative	NECK LEAF 1, a GATA type transcription factor, modulates organogenesis by regulating the expression of multiple regulatory genes during reproductive development in rice
LOC_Os01g70310.2	LOC_Os01g70310	bHLH			LOC_Os05g50270	#REF!	GATA	NL1|SNFL1	reproductive	NECK LEAF 1, a GATA type transcription factor, modulates organogenesis by regulating the expression of multiple regulatory genes during reproductive development in rice
LOC_Os01g70880.1	LOC_Os01g70880	NF-YB			LOC_Os05g50270	#REF!	GATA	NL1|SNFL1	leaf	NECK LEAF 1, a GATA type transcription factor, modulates organogenesis by regulating the expression of multiple regulatory genes during reproductive development in rice
LOC_Os01g70890.1	LOC_Os01g70890	NF-YB			LOC_Os05g50270	#REF!	GATA	NL1|SNFL1	growth	NECK LEAF 1, a GATA type transcription factor, modulates organogenesis by regulating the expression of multiple regulatory genes during reproductive development in rice
LOC_Os01g71790.1	LOC_Os01g71790	NAC			LOC_Os05g50270	#REF!	GATA	NL1|SNFL1	flowering	NECK LEAF 1, a GATA type transcription factor, modulates organogenesis by regulating the expression of multiple regulatory genes during reproductive development in rice
LOC_Os01g71850.1	LOC_Os01g71850	FAR1			LOC_Os05g50270	#REF!	GATA	NL1|SNFL1	leaf	Short and narrow flag leaf1, a GATA zinc finger domain-containing protein, regulates flag leaf size in rice (Oryza sativa).
LOC_Os01g71970.1	LOC_Os01g71970	GRAS			LOC_Os05g50270	#REF!	GATA	NL1|SNFL1	transcription	Short and narrow flag leaf1, a GATA zinc finger domain-containing protein, regulates flag leaf size in rice (Oryza sativa).
LOC_Os01g72370.1	LOC_Os01g72370	bHLH			LOC_Os05g50270	#REF!	GATA	NL1|SNFL1	root	Short and narrow flag leaf1, a GATA zinc finger domain-containing protein, regulates flag leaf size in rice (Oryza sativa).
LOC_Os01g72370.2	LOC_Os01g72370	bHLH			LOC_Os05g50270	#REF!	GATA	NL1|SNFL1	map-based	Short and narrow flag leaf1, a GATA zinc finger domain-containing protein, regulates flag leaf size in rice (Oryza sativa).
LOC_Os01g72370.3	LOC_Os01g72370	bHLH			LOC_Os05g50270	#REF!	GATA	NL1|SNFL1	nucleus	Short and narrow flag leaf1, a GATA zinc finger domain-containing protein, regulates flag leaf size in rice (Oryza sativa).
LOC_Os01g72490.1	LOC_Os01g72490	SRS			LOC_Os12g03040	#REF!	NAC	ONAC131	blast	Functions of rice NAC transcriptional factors, ONAC122 and ONAC131, in defense responses against Magnaporthe grisea
LOC_Os01g72490.2	LOC_Os01g72490	SRS			LOC_Os12g03040	#REF!	NAC	ONAC131	defense	Functions of rice NAC transcriptional factors, ONAC122 and ONAC131, in defense responses against Magnaporthe grisea
LOC_Os01g74140.1	LOC_Os01g74140	WRKY			LOC_Os12g03040	#REF!	NAC	ONAC131	disease	Functions of rice NAC transcriptional factors, ONAC122 and ONAC131, in defense responses against Magnaporthe grisea
LOC_Os01g74540.1	LOC_Os01g74540	GATA			LOC_Os12g03040	#REF!	NAC	ONAC131	ethylene	Functions of rice NAC transcriptional factors, ONAC122 and ONAC131, in defense responses against Magnaporthe grisea
LOC_Os02g01380.1	LOC_Os02g01380	Trihelix			LOC_Os12g03040	#REF!	NAC	ONAC131	transcription	Functions of rice NAC transcriptional factors, ONAC122 and ONAC131, in defense responses against Magnaporthe grisea
LOC_Os02g01860.1	LOC_Os02g01860	FAR1			LOC_Os12g03040	#REF!	NAC	ONAC131	jasmonate	Functions of rice NAC transcriptional factors, ONAC122 and ONAC131, in defense responses against Magnaporthe grisea
LOC_Os02g01950.1	LOC_Os02g01950	FAR1			LOC_Os12g03040	#REF!	NAC	ONAC131	salicylic	Functions of rice NAC transcriptional factors, ONAC122 and ONAC131, in defense responses against Magnaporthe grisea
LOC_Os02g02480.1	LOC_Os02g02480	bHLH			LOC_Os09g33710	#REF!	#N/A	Os9BGlu33	root	Specific roles of Os4BGlu10, Os6BGlu24, and Os9BGlu33 in seed germination, root elongation, and drought tolerance in rice.
LOC_Os02g02480.2	LOC_Os02g02480	bHLH			LOC_Os09g33710	#REF!	#N/A	Os9BGlu33	seed	Specific roles of Os4BGlu10, Os6BGlu24, and Os9BGlu33 in seed germination, root elongation, and drought tolerance in rice.
LOC_Os02g02480.3	LOC_Os02g02480	bHLH			LOC_Os09g33710	#REF!	#N/A	Os9BGlu33	drought	Specific roles of Os4BGlu10, Os6BGlu24, and Os9BGlu33 in seed germination, root elongation, and drought tolerance in rice.
LOC_Os02g02820.1	LOC_Os02g02820	bHLH			LOC_Os09g33710	#REF!	#N/A	Os9BGlu33	tolerance	Specific roles of Os4BGlu10, Os6BGlu24, and Os9BGlu33 in seed germination, root elongation, and drought tolerance in rice.
LOC_Os02g03580.1	LOC_Os02g03580	bZIP			LOC_Os09g33710	#REF!	#N/A	Os9BGlu33	ABA	Specific roles of Os4BGlu10, Os6BGlu24, and Os9BGlu33 in seed germination, root elongation, and drought tolerance in rice.
LOC_Os02g03580.3	LOC_Os02g03580	bZIP			LOC_Os09g33710	#REF!	#N/A	Os9BGlu33	iaa	Specific roles of Os4BGlu10, Os6BGlu24, and Os9BGlu33 in seed germination, root elongation, and drought tolerance in rice.
LOC_Os02g03690.1	LOC_Os02g03690	BES1			LOC_Os09g33710	#REF!	#N/A	Os9BGlu33	abscisic	Specific roles of Os4BGlu10, Os6BGlu24, and Os9BGlu33 in seed germination, root elongation, and drought tolerance in rice.
LOC_Os02g03960.1	LOC_Os02g03960	bZIP			LOC_Os08g36860	#REF!	#N/A	OsABA8ox2|OsCYP707A6	copper	Copper suppresses abscisic acid catabolism and catalase activity, and inhibits seed germination of rice
LOC_Os02g04340.1	LOC_Os02g04340	Nin-like			LOC_Os08g36860	#REF!	#N/A	OsABA8ox2|OsCYP707A6	ABA	Copper suppresses abscisic acid catabolism and catalase activity, and inhibits seed germination of rice
LOC_Os02g04680.1	LOC_Os02g04680	SBP			LOC_Os08g36860	#REF!	#N/A	OsABA8ox2|OsCYP707A6	seed	Copper suppresses abscisic acid catabolism and catalase activity, and inhibits seed germination of rice
LOC_Os02g04680.2	LOC_Os02g04680	SBP			LOC_Os09g28390	#REF!	#N/A	OsABA8ox3	seed	Glucose-induced delay of seed germination in rice is mediated by the suppression of ABA catabolism rather than an enhancement of ABA biosynthesis
LOC_Os02g05510.1	LOC_Os02g05510	GATA			LOC_Os09g28390	#REF!	#N/A	OsABA8ox3	ABA	Glucose-induced delay of seed germination in rice is mediated by the suppression of ABA catabolism rather than an enhancement of ABA biosynthesis
LOC_Os02g05510.3	LOC_Os02g05510	GATA			LOC_Os09g28390	#REF!	#N/A	OsABA8ox3	oxidative	A Key ABA Catabolic Gene, OsABA8ox3, Is Involved in Drought Stress Resistance in Rice.
LOC_Os02g06370.1	LOC_Os02g06370	Whirly			LOC_Os09g28390	#REF!	#N/A	OsABA8ox3	drought	A Key ABA Catabolic Gene, OsABA8ox3, Is Involved in Drought Stress Resistance in Rice.
LOC_Os02g06950.1	LOC_Os02g06950	NAC			LOC_Os09g28390	#REF!	#N/A	OsABA8ox3	ABA	A Key ABA Catabolic Gene, OsABA8ox3, Is Involved in Drought Stress Resistance in Rice.
LOC_Os02g07450.1	LOC_Os02g07450	NF-YC			LOC_Os09g28390	#REF!	#N/A	OsABA8ox3	tolerance	A Key ABA Catabolic Gene, OsABA8ox3, Is Involved in Drought Stress Resistance in Rice.
LOC_Os02g07450.2	LOC_Os02g07450	NF-YC			LOC_Os09g28390	#REF!	#N/A	OsABA8ox3	stress	A Key ABA Catabolic Gene, OsABA8ox3, Is Involved in Drought Stress Resistance in Rice.
LOC_Os02g07780.1	LOC_Os02g07780	SBP			LOC_Os09g28390	#REF!	#N/A	OsABA8ox3	seedlings	A Key ABA Catabolic Gene, OsABA8ox3, Is Involved in Drought Stress Resistance in Rice.
LOC_Os02g07780.2	LOC_Os02g07780	SBP			LOC_Os09g28390	#REF!	#N/A	OsABA8ox3	resistance	A Key ABA Catabolic Gene, OsABA8ox3, Is Involved in Drought Stress Resistance in Rice.
LOC_Os02g07800.1	LOC_Os02g07800	Trihelix			LOC_Os06g02490	#REF!	#N/A	OsACBP2	grain	The overexpression of rice ACYL-COA-BINDING PROTEIN2 increases grain size and bran oil content in transgenic rice.
LOC_Os02g07840.1	LOC_Os02g07840	bZIP			LOC_Os06g02490	#REF!	#N/A	OsACBP2	seedling	The overexpression of rice ACYL-COA-BINDING PROTEIN2 increases grain size and bran oil content in transgenic rice.
LOC_Os02g07840.2	LOC_Os02g07840	bZIP			LOC_Os06g02490	#REF!	#N/A	OsACBP2	development	The overexpression of rice ACYL-COA-BINDING PROTEIN2 increases grain size and bran oil content in transgenic rice.
LOC_Os02g08070.1	LOC_Os02g08070	SBP			LOC_Os06g02490	#REF!	#N/A	OsACBP2	seed	The overexpression of rice ACYL-COA-BINDING PROTEIN2 increases grain size and bran oil content in transgenic rice.
LOC_Os02g08440.1	LOC_Os02g08440	WRKY			LOC_Os06g02490	#REF!	#N/A	OsACBP2	endosperm	The overexpression of rice ACYL-COA-BINDING PROTEIN2 increases grain size and bran oil content in transgenic rice.
LOC_Os02g08440.2	LOC_Os02g08440	WRKY			LOC_Os03g18130	#REF!	#N/A	OsASN1|OsAS1	root	Asparagine synthetase1, but not asparagine synthetase2, is responsible for the biosynthesis of asparagine following the supply of ammonium to rice roots.
LOC_Os02g08440.3	LOC_Os02g08440	WRKY			LOC_Os03g18130	#REF!	#N/A	OsASN1|OsAS1	tiller	OsASN1 Plays a Critical Role in Asparagine-Dependent Rice Development.
LOC_Os02g08440.4	LOC_Os02g08440	WRKY			LOC_Os03g18130	#REF!	#N/A	OsASN1|OsAS1	development	OsASN1 Plays a Critical Role in Asparagine-Dependent Rice Development.
LOC_Os02g08540.1	LOC_Os02g08540	bZIP			LOC_Os03g18130	#REF!	#N/A	OsASN1|OsAS1	nitrogen	OsASN1 Overexpression in Rice Increases Grain Protein Content and Yield under Nitrogen-Limiting Conditions
LOC_Os02g09830.1	LOC_Os02g09830	bZIP			LOC_Os03g18130	#REF!	#N/A	OsASN1|OsAS1	development	OsASN1 Overexpression in Rice Increases Grain Protein Content and Yield under Nitrogen-Limiting Conditions
LOC_Os02g10140.1	LOC_Os02g10140	bZIP			LOC_Os03g18130	#REF!	#N/A	OsASN1|OsAS1	grain	OsASN1 Overexpression in Rice Increases Grain Protein Content and Yield under Nitrogen-Limiting Conditions
LOC_Os02g10360.1	LOC_Os02g10360	GRAS			LOC_Os03g18130	#REF!	#N/A	OsASN1|OsAS1	seedling	OsASN1 Overexpression in Rice Increases Grain Protein Content and Yield under Nitrogen-Limiting Conditions
LOC_Os02g10840.1	LOC_Os02g10840	FAR1			LOC_Os03g18130	#REF!	#N/A	OsASN1|OsAS1	tolerance	OsASN1 Overexpression in Rice Increases Grain Protein Content and Yield under Nitrogen-Limiting Conditions
LOC_Os02g10860.1	LOC_Os02g10860	bZIP			LOC_Os03g18130	#REF!	#N/A	OsASN1|OsAS1	yield	OsASN1 Overexpression in Rice Increases Grain Protein Content and Yield under Nitrogen-Limiting Conditions
LOC_Os02g12310.1	LOC_Os02g12310	NAC			LOC_Os03g18130	#REF!	#N/A	OsASN1|OsAS1	nitrogen	OsASN1 Overexpression in Rice Increases Grain Protein Content and Yield under Nitrogen-Limiting Conditions
LOC_Os02g12790.1	LOC_Os02g12790	GATA			LOC_Os03g18130	#REF!	#N/A	OsASN1|OsAS1	development	OsASN1 Overexpression in Rice Increases Grain Protein Content and Yield under Nitrogen-Limiting Conditions
LOC_Os02g12820.1	LOC_Os02g12820	bHLH			LOC_Os03g18130	#REF!	#N/A	OsASN1|OsAS1	grain	OsASN1 Overexpression in Rice Increases Grain Protein Content and Yield under Nitrogen-Limiting Conditions
LOC_Os02g13670.1	LOC_Os02g13670	bHLH			LOC_Os03g18130	#REF!	#N/A	OsASN1|OsAS1	seedling	OsASN1 Overexpression in Rice Increases Grain Protein Content and Yield under Nitrogen-Limiting Conditions
LOC_Os02g13800.1	LOC_Os02g13800	HSF			LOC_Os03g18130	#REF!	#N/A	OsASN1|OsAS1	tolerance	OsASN1 Overexpression in Rice Increases Grain Protein Content and Yield under Nitrogen-Limiting Conditions
LOC_Os02g13900.1	LOC_Os02g13900	BES1			LOC_Os03g18130	#REF!	#N/A	OsASN1|OsAS1	yield	OsASN1 Overexpression in Rice Increases Grain Protein Content and Yield under Nitrogen-Limiting Conditions
LOC_Os02g14910.1	LOC_Os02g14910	bZIP			LOC_Os01g06640	#REF!	bHLH	OsbHLH035|OsbHLH35	transcription	The transcription factor OsbHLH035 mediates seed germination and enables seedling recovery from salt stress through ABA-dependent and ABA-independent pathways, respectively.
LOC_Os02g15340.1	LOC_Os02g15340	NAC			LOC_Os01g06640	#REF!	bHLH	OsbHLH035|OsbHLH35	seedlings	The transcription factor OsbHLH035 mediates seed germination and enables seedling recovery from salt stress through ABA-dependent and ABA-independent pathways, respectively.
LOC_Os02g15350.1	LOC_Os02g15350	Dof			LOC_Os01g06640	#REF!	bHLH	OsbHLH035|OsbHLH35	growth	The transcription factor OsbHLH035 mediates seed germination and enables seedling recovery from salt stress through ABA-dependent and ABA-independent pathways, respectively.
LOC_Os02g15760.1	LOC_Os02g15760	bHLH			LOC_Os01g06640	#REF!	bHLH	OsbHLH035|OsbHLH35	seedling	The transcription factor OsbHLH035 mediates seed germination and enables seedling recovery from salt stress through ABA-dependent and ABA-independent pathways, respectively.
LOC_Os02g16140.1	LOC_Os02g16140	FAR1			LOC_Os01g06640	#REF!	bHLH	OsbHLH035|OsbHLH35	seed	The transcription factor OsbHLH035 mediates seed germination and enables seedling recovery from salt stress through ABA-dependent and ABA-independent pathways, respectively.
LOC_Os02g16240.1	LOC_Os02g16240	FAR1			LOC_Os01g06640	#REF!	bHLH	OsbHLH035|OsbHLH35	drought	The transcription factor OsbHLH035 mediates seed germination and enables seedling recovery from salt stress through ABA-dependent and ABA-independent pathways, respectively.
LOC_Os02g16540.1	LOC_Os02g16540	WRKY			LOC_Os01g06640	#REF!	bHLH	OsbHLH035|OsbHLH35	salinity	The transcription factor OsbHLH035 mediates seed germination and enables seedling recovery from salt stress through ABA-dependent and ABA-independent pathways, respectively.
LOC_Os02g16680.1	LOC_Os02g16680	bZIP			LOC_Os01g06640	#REF!	bHLH	OsbHLH035|OsbHLH35	salt	The transcription factor OsbHLH035 mediates seed germination and enables seedling recovery from salt stress through ABA-dependent and ABA-independent pathways, respectively.
LOC_Os02g16680.2	LOC_Os02g16680	bZIP			LOC_Os01g06640	#REF!	bHLH	OsbHLH035|OsbHLH35	ABA	The transcription factor OsbHLH035 mediates seed germination and enables seedling recovery from salt stress through ABA-dependent and ABA-independent pathways, respectively.
LOC_Os02g17460.1	LOC_Os02g17460	CPP			LOC_Os01g06640	#REF!	bHLH	OsbHLH035|OsbHLH35	stress	The transcription factor OsbHLH035 mediates seed germination and enables seedling recovery from salt stress through ABA-dependent and ABA-independent pathways, respectively.
LOC_Os02g18370.1	LOC_Os02g18370	FAR1			LOC_Os01g06640	#REF!	bHLH	OsbHLH035|OsbHLH35	nucleus	The transcription factor OsbHLH035 mediates seed germination and enables seedling recovery from salt stress through ABA-dependent and ABA-independent pathways, respectively.
LOC_Os02g18460.1	LOC_Os02g18460	NAC			LOC_Os01g06640	#REF!	bHLH	OsbHLH035|OsbHLH35	abscisic	The transcription factor OsbHLH035 mediates seed germination and enables seedling recovery from salt stress through ABA-dependent and ABA-independent pathways, respectively.
LOC_Os02g18470.1	LOC_Os02g18470	NAC			LOC_Os01g06640	#REF!	bHLH	OsbHLH035|OsbHLH35	development	Tightly controlled expression of OsbHLH35 is critical for anther development in rice
LOC_Os02g18660.1	LOC_Os02g18660	GeBP			LOC_Os01g06640	#REF!	bHLH	OsbHLH035|OsbHLH35	spikelet	Tightly controlled expression of OsbHLH35 is critical for anther development in rice
LOC_Os02g21685.1	LOC_Os02g21685	GRAS			LOC_Os01g06640	#REF!	bHLH	OsbHLH035|OsbHLH35	anther	Tightly controlled expression of OsbHLH35 is critical for anther development in rice
LOC_Os02g23823.1	LOC_Os02g23823	bHLH			LOC_Os01g06640	#REF!	bHLH	OsbHLH035|OsbHLH35	seed	Tightly controlled expression of OsbHLH35 is critical for anther development in rice
LOC_Os02g23823.2	LOC_Os02g23823	bHLH			LOC_Os01g06640	#REF!	bHLH	OsbHLH035|OsbHLH35	meiosis	Tightly controlled expression of OsbHLH35 is critical for anther development in rice
LOC_Os02g23823.3	LOC_Os02g23823	bHLH			LOC_Os01g06640	#REF!	bHLH	OsbHLH035|OsbHLH35	transcriptional	Tightly controlled expression of OsbHLH35 is critical for anther development in rice
LOC_Os02g25470.1	LOC_Os02g25470	FAR1			LOC_Os03g08930	#REF!	bHLH	OsbHLH96	jasmonate	OsHLH61-OsbHLH96 influences rice defense to brown planthopper through regulating the pathogen-related genes.
LOC_Os02g26430.1	LOC_Os02g26430	WRKY			LOC_Os03g06930	#REF!	TALE	OsBLH6	cell	Identification of transcription factors involved in rice secondary cell wall formation
LOC_Os02g26780.1	LOC_Os02g26780	FAR1			LOC_Os10g26940	#REF!	#N/A	OsBURP16	abiotic	Overexpression of stress-inducible OsBURP16, the beta subunit of polygalacturonase 1, decreases pectin content and cell adhesion and increases abiotic stress sensitivity in rice
LOC_Os02g28180.1	LOC_Os02g28180	FAR1			LOC_Os10g26940	#REF!	#N/A	OsBURP16	salinity	Overexpression of stress-inducible OsBURP16, the beta subunit of polygalacturonase 1, decreases pectin content and cell adhesion and increases abiotic stress sensitivity in rice
LOC_Os02g29340.1	LOC_Os02g29340	HSF			LOC_Os10g26940	#REF!	#N/A	OsBURP16	drought	Overexpression of stress-inducible OsBURP16, the beta subunit of polygalacturonase 1, decreases pectin content and cell adhesion and increases abiotic stress sensitivity in rice
LOC_Os02g29640.1	LOC_Os02g29640	FAR1			LOC_Os10g26940	#REF!	#N/A	OsBURP16	cell	Overexpression of stress-inducible OsBURP16, the beta subunit of polygalacturonase 1, decreases pectin content and cell adhesion and increases abiotic stress sensitivity in rice
LOC_Os02g31160.1	LOC_Os02g31160	Trihelix			LOC_Os10g26940	#REF!	#N/A	OsBURP16	abiotic	Ethylene insensitive3-like2 (OsEIL2) confers stress sensitivity by regulating OsBURP16, the �� subunit of polygalacturonase (PG1��-like) subfamily gene in rice.
LOC_Os02g31850.1	LOC_Os02g31850	FAR1			LOC_Os10g26940	#REF!	#N/A	OsBURP16	stress	Ethylene insensitive3-like2 (OsEIL2) confers stress sensitivity by regulating OsBURP16, the �� subunit of polygalacturonase (PG1��-like) subfamily gene in rice.
LOC_Os02g32590.1	LOC_Os02g32590	HSF			LOC_Os10g26940	#REF!	#N/A	OsBURP16	biotic	Ethylene insensitive3-like2 (OsEIL2) confers stress sensitivity by regulating OsBURP16, the �� subunit of polygalacturonase (PG1��-like) subfamily gene in rice.
LOC_Os02g32590.2	LOC_Os02g32590	HSF			LOC_Os11g05480	#REF!	bZIP	OsbZIP79|OsTGA911	phytoalexin	Overexpression of the bZIP transcription factor OsbZIP79 suppresses the production of diterpenoid phytoalexin in rice cells.
LOC_Os02g33430.1	LOC_Os02g33430	E2F/DP			LOC_Os03g50310	#REF!	CO-like	OsCOL10	leaf	OsCOL10, a CONSTANS-like gene, functions as a flowering-time repressor downstream of Ghd7 in rice.
LOC_Os02g33430.2	LOC_Os02g33430	E2F/DP			LOC_Os03g50310	#REF!	CO-like	OsCOL10	nucleus	OsCOL10, a CONSTANS-like gene, functions as a flowering-time repressor downstream of Ghd7 in rice.
LOC_Os02g33560.1	LOC_Os02g33560	bZIP			LOC_Os03g50310	#REF!	CO-like	OsCOL10	flowering	OsCOL10, a CONSTANS-like gene, functions as a flowering-time repressor downstream of Ghd7 in rice.
LOC_Os02g33610.1	LOC_Os02g33610	Trihelix			LOC_Os02g32610	#REF!	#N/A	OsCTR2	tiller	Rice CONSTITUTIVE TRIPLE-RESPONSE2 is involved in the ethylene-receptor signalling and regulation of various aspects of rice growth and development
LOC_Os02g33750.1	LOC_Os02g33750	FAR1			LOC_Os02g32610	#REF!	#N/A	OsCTR2	growth	Rice CONSTITUTIVE TRIPLE-RESPONSE2 is involved in the ethylene-receptor signalling and regulation of various aspects of rice growth and development
LOC_Os02g33750.2	LOC_Os02g33750	FAR1			LOC_Os02g32610	#REF!	#N/A	OsCTR2	flower	Rice CONSTITUTIVE TRIPLE-RESPONSE2 is involved in the ethylene-receptor signalling and regulation of various aspects of rice growth and development
LOC_Os02g33770.1	LOC_Os02g33770	Trihelix			LOC_Os02g32610	#REF!	#N/A	OsCTR2	flowering	Rice CONSTITUTIVE TRIPLE-RESPONSE2 is involved in the ethylene-receptor signalling and regulation of various aspects of rice growth and development
LOC_Os02g34320.1	LOC_Os02g34320	bHLH			LOC_Os02g32610	#REF!	#N/A	OsCTR2	yield	Rice CONSTITUTIVE TRIPLE-RESPONSE2 is involved in the ethylene-receptor signalling and regulation of various aspects of rice growth and development
LOC_Os02g34370.1	LOC_Os02g34370	bHLH			LOC_Os02g32610	#REF!	#N/A	OsCTR2	ethylene	Rice CONSTITUTIVE TRIPLE-RESPONSE2 is involved in the ethylene-receptor signalling and regulation of various aspects of rice growth and development
LOC_Os02g34520.1	LOC_Os02g34520	FAR1			LOC_Os09g39780	#REF!	#N/A	OsCYP-25|CYP19-3	abiotic	Multiple abiotic stress responsive rice cyclophilin: (OsCYP-25) mediates a wide range of cellular responses
LOC_Os02g34590.1	LOC_Os02g34590	FAR1			LOC_Os09g39780	#REF!	#N/A	OsCYP-25|CYP19-3	growth	Multiple abiotic stress responsive rice cyclophilin: (OsCYP-25) mediates a wide range of cellular responses
LOC_Os02g34970.1	LOC_Os02g34970	NAC			LOC_Os02g44870	#REF!	#N/A	OsDhn1|OsLip9	temperature	Characterization of an abiotic stress-inducible dehydrin gene, OsDhn1, in rice (Oryza sativa L.)
LOC_Os02g35660.1	LOC_Os02g35660	bHLH			LOC_Os02g44870	#REF!	#N/A	OsDhn1|OsLip9	salt	Drought inducible OsDhn1 promoter is activated by OsDREB1A and OsDREB1D
LOC_Os02g35690.1	LOC_Os02g35690	Trihelix			LOC_Os02g44870	#REF!	#N/A	OsDhn1|OsLip9	ABA	Drought inducible OsDhn1 promoter is activated by OsDREB1A and OsDREB1D
LOC_Os02g35690.2	LOC_Os02g35690	Trihelix			LOC_Os02g44870	#REF!	#N/A	OsDhn1|OsLip9	drought	Characterization of an abiotic stress-inducible dehydrin gene, OsDhn1, in rice (Oryza sativa L.)
LOC_Os02g36510.1	LOC_Os02g36510	EIL			LOC_Os02g44870	#REF!	#N/A	OsDhn1|OsLip9	seedling	Characterization of an abiotic stress-inducible dehydrin gene, OsDhn1, in rice (Oryza sativa L.)
LOC_Os02g36880.1	LOC_Os02g36880	NAC			LOC_Os02g44870	#REF!	#N/A	OsDhn1|OsLip9	palea	Characterization of an abiotic stress-inducible dehydrin gene, OsDhn1, in rice (Oryza sativa L.)
LOC_Os02g36880.2	LOC_Os02g36880	NAC			LOC_Os02g44870	#REF!	#N/A	OsDhn1|OsLip9	root	Characterization of an abiotic stress-inducible dehydrin gene, OsDhn1, in rice (Oryza sativa L.)
LOC_Os02g36880.3	LOC_Os02g36880	NAC			LOC_Os02g44870	#REF!	#N/A	OsDhn1|OsLip9	abiotic	Characterization of an abiotic stress-inducible dehydrin gene, OsDhn1, in rice (Oryza sativa L.)
LOC_Os02g36880.4	LOC_Os02g36880	NAC			LOC_Os02g44870	#REF!	#N/A	OsDhn1|OsLip9	cold	Characterization of an abiotic stress-inducible dehydrin gene, OsDhn1, in rice (Oryza sativa L.)
LOC_Os02g38130.1	LOC_Os02g38130	NAC			LOC_Os02g44870	#REF!	#N/A	OsDhn1|OsLip9	abiotic	Drought inducible OsDhn1 promoter is activated by OsDREB1A and OsDREB1D
LOC_Os02g39140.1	LOC_Os02g39140	bHLH			LOC_Os02g44870	#REF!	#N/A	OsDhn1|OsLip9	drought	Drought inducible OsDhn1 promoter is activated by OsDREB1A and OsDREB1D
LOC_Os02g39220.1	LOC_Os02g39220	FAR1			LOC_Os02g44870	#REF!	#N/A	OsDhn1|OsLip9	lemma	Characterization of an abiotic stress-inducible dehydrin gene, OsDhn1, in rice (Oryza sativa L.)
LOC_Os02g39520.1	LOC_Os02g39520	FAR1			LOC_Os02g44870	#REF!	#N/A	OsDhn1|OsLip9	seed	Characterization of an abiotic stress-inducible dehydrin gene, OsDhn1, in rice (Oryza sativa L.)
LOC_Os02g39520.2	LOC_Os02g39520	FAR1			LOC_Os01g73770	#REF!	ERF	OsDREB1F|RCBF2	temperature	Overexpression of a rice OsDREB1F gene increases salt, drought, and low temperature tolerance in both Arabidopsis and rice
LOC_Os02g39540.1	LOC_Os02g39540	FAR1			LOC_Os01g73770	#REF!	ERF	OsDREB1F|RCBF2	transcription	Overexpression of a rice OsDREB1F gene increases salt, drought, and low temperature tolerance in both Arabidopsis and rice
LOC_Os02g39540.2	LOC_Os02g39540	FAR1			LOC_Os01g73770	#REF!	ERF	OsDREB1F|RCBF2	salinity	Isolated and characterization of a cDNA encoding ethylene-responsive element binding protein (EREBP)/AP2-type protein, RCBF2, in Oryza sativa L
LOC_Os02g40950.1	LOC_Os02g40950	FAR1			LOC_Os01g73770	#REF!	ERF	OsDREB1F|RCBF2	drought	Overexpression of a rice OsDREB1F gene increases salt, drought, and low temperature tolerance in both Arabidopsis and rice
LOC_Os02g41450.1	LOC_Os02g41450	NAC			LOC_Os01g73770	#REF!	ERF	OsDREB1F|RCBF2	cold	Overexpression of a rice OsDREB1F gene increases salt, drought, and low temperature tolerance in both Arabidopsis and rice
LOC_Os02g42380.1	LOC_Os02g42380	TCP			LOC_Os01g73770	#REF!	ERF	OsDREB1F|RCBF2	shoot	Isolated and characterization of a cDNA encoding ethylene-responsive element binding protein (EREBP)/AP2-type protein, RCBF2, in Oryza sativa L
LOC_Os02g42950.1	LOC_Os02g42950	YABBY			LOC_Os01g73770	#REF!	ERF	OsDREB1F|RCBF2	ethylene	Isolated and characterization of a cDNA encoding ethylene-responsive element binding protein (EREBP)/AP2-type protein, RCBF2, in Oryza sativa L
LOC_Os02g42950.2	LOC_Os02g42950	YABBY			LOC_Os01g73770	#REF!	ERF	OsDREB1F|RCBF2	transcription	Isolated and characterization of a cDNA encoding ethylene-responsive element binding protein (EREBP)/AP2-type protein, RCBF2, in Oryza sativa L
LOC_Os02g42970.1	LOC_Os02g42970	NAC			LOC_Os01g73770	#REF!	ERF	OsDREB1F|RCBF2	ABA	Overexpression of a rice OsDREB1F gene increases salt, drought, and low temperature tolerance in both Arabidopsis and rice
LOC_Os02g43150.1	LOC_Os02g43150	GATA			LOC_Os01g73770	#REF!	ERF	OsDREB1F|RCBF2	seed	Isolated and characterization of a cDNA encoding ethylene-responsive element binding protein (EREBP)/AP2-type protein, RCBF2, in Oryza sativa L
LOC_Os02g43150.2	LOC_Os02g43150	GATA			LOC_Os01g73770	#REF!	ERF	OsDREB1F|RCBF2	salt	Overexpression of a rice OsDREB1F gene increases salt, drought, and low temperature tolerance in both Arabidopsis and rice
LOC_Os02g43300.1	LOC_Os02g43300	Trihelix			LOC_Os01g73770	#REF!	ERF	OsDREB1F|RCBF2	drought	Natural allelic diversity in OsDREB1F gene in the Indian wild rice germplasm led to ascertain its association with drought tolerance.
LOC_Os02g43560.1	LOC_Os02g43560	WRKY			LOC_Os01g73770	#REF!	ERF	OsDREB1F|RCBF2	tolerance	Natural allelic diversity in OsDREB1F gene in the Indian wild rice germplasm led to ascertain its association with drought tolerance.
LOC_Os02g44360.1	LOC_Os02g44360	GRAS			LOC_Os04g46400	#REF!	ERF	OsDREB4-2|CR250|OsAP2	sheath	OsDREB4 genes in rice encode AP2-containing proteins that bind specifically to the dehydration-responsive element
LOC_Os02g44370.1	LOC_Os02g44370	GRAS			LOC_Os04g46400	#REF!	ERF	OsDREB4-2|CR250|OsAP2	seedling	OsDREB4 genes in rice encode AP2-containing proteins that bind specifically to the dehydration-responsive element
LOC_Os02g45200.1	LOC_Os02g45200	Dof			LOC_Os04g46400	#REF!	ERF	OsDREB4-2|CR250|OsAP2	stem	OsDREB4 genes in rice encode AP2-containing proteins that bind specifically to the dehydration-responsive element
LOC_Os02g45200.2	LOC_Os02g45200	Dof			LOC_Os04g46400	#REF!	ERF	OsDREB4-2|CR250|OsAP2	growth	OsDREB4 genes in rice encode AP2-containing proteins that bind specifically to the dehydration-responsive element
LOC_Os02g45200.3	LOC_Os02g45200	Dof			LOC_Os04g46400	#REF!	ERF	OsDREB4-2|CR250|OsAP2	leaf	OsDREB4 genes in rice encode AP2-containing proteins that bind specifically to the dehydration-responsive element
LOC_Os02g45200.4	LOC_Os02g45200	Dof			LOC_Os04g46400	#REF!	ERF	OsDREB4-2|CR250|OsAP2	root	OsDREB4 genes in rice encode AP2-containing proteins that bind specifically to the dehydration-responsive element
LOC_Os02g45760.1	LOC_Os02g45760	GRAS			LOC_Os04g46400	#REF!	ERF	OsDREB4-2|CR250|OsAP2	salt	OsDREB4 genes in rice encode AP2-containing proteins that bind specifically to the dehydration-responsive element
LOC_Os02g46560.1	LOC_Os02g46560	bHLH			LOC_Os11g10590	#REF!	#N/A	OsDT11	drought	Overexpression of OsDT11, which encodes a novel cysteine-rich peptide, enhances drought tolerance and increases ABA concentration in rice.
LOC_Os02g47060.1	LOC_Os02g47060	WRKY			LOC_Os03g18200	#REF!	#N/A	OsERdj3A	root	Analysis of rice ER-resident J-proteins reveals diversity and functional differentiation of the ER-resident Hsp70 system in plants
LOC_Os02g47660.1	LOC_Os02g47660	bHLH			LOC_Os03g18200	#REF!	#N/A	OsERdj3A	seed	Analysis of rice ER-resident J-proteins reveals diversity and functional differentiation of the ER-resident Hsp70 system in plants
LOC_Os02g47770.1	LOC_Os02g47770	ZF-HD			LOC_Os01g54890	#REF!	ERF	OsERF922	disease	The rice ERF transcription factor OsERF922 negatively regulates resistance to Magnaporthe oryzae and salt tolerance
LOC_Os02g47810.1	LOC_Os02g47810	Dof			LOC_Os01g54890	#REF!	ERF	OsERF922	magnaporthe	The rice ERF transcription factor OsERF922 negatively regulates resistance to Magnaporthe oryzae and salt tolerance
LOC_Os02g48060.1	LOC_Os02g48060	bHLH			LOC_Os01g54890	#REF!	ERF	OsERF922	transcription	The rice ERF transcription factor OsERF922 negatively regulates resistance to Magnaporthe oryzae and salt tolerance
LOC_Os02g48270.1	LOC_Os02g48270	LBD			LOC_Os01g54890	#REF!	ERF	OsERF922	biotic	The rice ERF transcription factor OsERF922 negatively regulates resistance to Magnaporthe oryzae and salt tolerance
LOC_Os02g49370.1	LOC_Os02g49370	NF-YB			LOC_Os01g54890	#REF!	ERF	OsERF922	ABA	The rice ERF transcription factor OsERF922 negatively regulates resistance to Magnaporthe oryzae and salt tolerance
LOC_Os02g49370.2	LOC_Os02g49370	NF-YB			LOC_Os01g54890	#REF!	ERF	OsERF922	ethylene	The rice ERF transcription factor OsERF922 negatively regulates resistance to Magnaporthe oryzae and salt tolerance
LOC_Os02g49410.1	LOC_Os02g49410	NF-YB			LOC_Os01g54890	#REF!	ERF	OsERF922	blast	The rice ERF transcription factor OsERF922 negatively regulates resistance to Magnaporthe oryzae and salt tolerance
LOC_Os02g49440.1	LOC_Os02g49440	Dof			LOC_Os01g54890	#REF!	ERF	OsERF922	shoot	The rice ERF transcription factor OsERF922 negatively regulates resistance to Magnaporthe oryzae and salt tolerance
LOC_Os02g49480.1	LOC_Os02g49480	bHLH			LOC_Os01g54890	#REF!	ERF	OsERF922	abiotic	The rice ERF transcription factor OsERF922 negatively regulates resistance to Magnaporthe oryzae and salt tolerance
LOC_Os02g49560.1	LOC_Os02g49560	bZIP			LOC_Os01g54890	#REF!	ERF	OsERF922	salt	The rice ERF transcription factor OsERF922 negatively regulates resistance to Magnaporthe oryzae and salt tolerance
LOC_Os02g50630.1	LOC_Os02g50630	E2F/DP			LOC_Os01g54890	#REF!	ERF	OsERF922	resistance	Enhanced Rice Blast Resistance by CRISPR/Cas9-Targeted Mutagenesis of the ERF Transcription Factor Gene OsERF922.
LOC_Os02g51090.1	LOC_Os02g51090	Nin-like			LOC_Os01g54890	#REF!	ERF	OsERF922	blast	Enhanced Rice Blast Resistance by CRISPR/Cas9-Targeted Mutagenesis of the ERF Transcription Factor Gene OsERF922.
LOC_Os02g51280.1	LOC_Os02g51280	TCP			LOC_Os03g03034	#REF!	#N/A	OsF3H	resistance	The OsmiR396-OsGRF8-OsF3H-flavonoid pathway mediates resistance to the brown planthopper in rice (Oryza sativa).
LOC_Os02g51310.1	LOC_Os02g51310	TCP			LOC_Os03g03034	#REF!	#N/A	OsF3H	flavonoid	Discovery and Validation of a Novel Step Catalyzed by OsF3H in the Flavonoid Biosynthesis Pathway
LOC_Os02g51320.1	LOC_Os02g51320	bHLH			LOC_Os09g36910	#REF!	bZIP	OsFD1	resistance	Hd3a and OsFD1 negatively regulate rice resistance to Xanthomonas oryzae pv. oryzae and Xanthomonas oryzae pv. oryzicola.
LOC_Os02g52190.1	LOC_Os02g52190	bHLH			LOC_Os09g36910	#REF!	bZIP	OsFD1	defense	Hd3a and OsFD1 negatively regulate rice resistance to Xanthomonas oryzae pv. oryzae and Xanthomonas oryzae pv. oryzicola.
LOC_Os02g52780.1	LOC_Os02g52780	bZIP			LOC_Os09g36910	#REF!	bZIP	OsFD1	breeding	Hd3a and OsFD1 negatively regulate rice resistance to Xanthomonas oryzae pv. oryzae and Xanthomonas oryzae pv. oryzicola.
LOC_Os02g52780.2	LOC_Os02g52780	bZIP			LOC_Os09g36910	#REF!	bZIP	OsFD1	xoo	Hd3a and OsFD1 negatively regulate rice resistance to Xanthomonas oryzae pv. oryzae and Xanthomonas oryzae pv. oryzicola.
LOC_Os02g52950.1	LOC_Os02g52950	GeBP			LOC_Os09g36910	#REF!	bZIP	OsFD1	ja	Hd3a and OsFD1 negatively regulate rice resistance to Xanthomonas oryzae pv. oryzae and Xanthomonas oryzae pv. oryzicola.
LOC_Os02g53100.1	LOC_Os02g53100	WRKY			LOC_Os09g36910	#REF!	bZIP	OsFD1	flowering	Hd3a and OsFD1 negatively regulate rice resistance to Xanthomonas oryzae pv. oryzae and Xanthomonas oryzae pv. oryzicola.
LOC_Os02g53150.1	LOC_Os02g53150	GeBP			LOC_Os04g52780	#REF!	#N/A	OsFLS2	growth	Analysis of flagellin perception mediated by flg22 receptor OsFLS2 in rice
LOC_Os02g53620.1	LOC_Os02g53620	NF-YA			LOC_Os04g52780	#REF!	#N/A	OsFLS2	cell	Analysis of flagellin perception mediated by flg22 receptor OsFLS2 in rice
LOC_Os02g55250.1	LOC_Os02g55250	bHLH			LOC_Os03g55290	#REF!	#N/A	OsGASR1	panicle	Two OsGASR genes, rice GAST homologue genes that are abundant in proliferating tissues, show different expression patterns in developing panicles
LOC_Os02g56140.1	LOC_Os02g56140	bHLH			LOC_Os03g55290	#REF!	#N/A	OsGASR1	cell	Two OsGASR genes, rice GAST homologue genes that are abundant in proliferating tissues, show different expression patterns in developing panicles
LOC_Os02g56250.1	LOC_Os02g56250	GATA			LOC_Os03g55290	#REF!	#N/A	OsGASR1	leaf	A gibberellin-stimulated transcript, OsGASR1, controls seedling growth and ��-amylase expression in rice.
LOC_Os02g56600.1	LOC_Os02g56600	NAC			LOC_Os03g55290	#REF!	#N/A	OsGASR1	growth	A gibberellin-stimulated transcript, OsGASR1, controls seedling growth and ��-amylase expression in rice.
LOC_Os02g57490.1	LOC_Os02g57490	LBD			LOC_Os03g55290	#REF!	#N/A	OsGASR1	seedling	A gibberellin-stimulated transcript, OsGASR1, controls seedling growth and ��-amylase expression in rice.
LOC_Os02g57650.1	LOC_Os02g57650	NAC			LOC_Os03g55290	#REF!	#N/A	OsGASR1	salt	A gibberellin-stimulated transcript, OsGASR1, controls seedling growth and ��-amylase expression in rice.
LOC_Os02g58670.1	LOC_Os02g58670	bZIP			LOC_Os03g55290	#REF!	#N/A	OsGASR1	ABA	A gibberellin-stimulated transcript, OsGASR1, controls seedling growth and ��-amylase expression in rice.
LOC_Os02g58670.2	LOC_Os02g58670	bZIP			LOC_Os03g55290	#REF!	#N/A	OsGASR1	stress	A gibberellin-stimulated transcript, OsGASR1, controls seedling growth and ��-amylase expression in rice.
LOC_Os03g01870.1	LOC_Os03g01870	NAC			LOC_Os06g44100	#REF!	#N/A	OsglHAT1|GW6a	spikelet	Rare allele of a previously unidentified histone H4 acetyltransferase enhances grain weight, yield, and plant biomass in rice.
LOC_Os03g02240.1	LOC_Os03g02240	Trihelix			LOC_Os06g44100	#REF!	#N/A	OsglHAT1|GW6a	grain	Rare allele of a previously unidentified histone H4 acetyltransferase enhances grain weight, yield, and plant biomass in rice.
LOC_Os03g02800.1	LOC_Os03g02800	NAC			LOC_Os06g44100	#REF!	#N/A	OsglHAT1|GW6a	yield	Rare allele of a previously unidentified histone H4 acetyltransferase enhances grain weight, yield, and plant biomass in rice.
LOC_Os03g03000.1	LOC_Os03g03000	bHLH			LOC_Os01g71670	#REF!	#N/A	OsGLN2	root	Cloning, characterization and expression of OsGLN2, a rice endo-1,3-beta-glucanase gene regulated developmentally in flowers and hormonally in germinating seeds
LOC_Os03g03540.1	LOC_Os03g03540	NAC			LOC_Os01g71670	#REF!	#N/A	OsGLN2	endosperm	Cloning, characterization and expression of OsGLN2, a rice endo-1,3-beta-glucanase gene regulated developmentally in flowers and hormonally in germinating seeds
LOC_Os03g03550.1	LOC_Os03g03550	bZIP			LOC_Os01g71670	#REF!	#N/A	OsGLN2	flower	Cloning, characterization and expression of OsGLN2, a rice endo-1,3-beta-glucanase gene regulated developmentally in flowers and hormonally in germinating seeds
LOC_Os03g03850.1	LOC_Os03g03850	GATA			LOC_Os01g71670	#REF!	#N/A	OsGLN2	leaf	Cloning, characterization and expression of OsGLN2, a rice endo-1,3-beta-glucanase gene regulated developmentally in flowers and hormonally in germinating seeds
LOC_Os03g03900.1	LOC_Os03g03900	Nin-like			LOC_Os01g71670	#REF!	#N/A	OsGLN2	stem	Cloning, characterization and expression of OsGLN2, a rice endo-1,3-beta-glucanase gene regulated developmentally in flowers and hormonally in germinating seeds
LOC_Os03g04070.1	LOC_Os03g04070	NAC			LOC_Os01g71670	#REF!	#N/A	OsGLN2	lemma	Cloning, characterization and expression of OsGLN2, a rice endo-1,3-beta-glucanase gene regulated developmentally in flowers and hormonally in germinating seeds
LOC_Os03g04310.1	LOC_Os03g04310	bHLH			LOC_Os01g71670	#REF!	#N/A	OsGLN2	gibberellin	Cloning, characterization and expression of OsGLN2, a rice endo-1,3-beta-glucanase gene regulated developmentally in flowers and hormonally in germinating seeds
LOC_Os03g04310.2	LOC_Os03g04310	bHLH			LOC_Os01g71670	#REF!	#N/A	OsGLN2	ga	Cloning, characterization and expression of OsGLN2, a rice endo-1,3-beta-glucanase gene regulated developmentally in flowers and hormonally in germinating seeds
LOC_Os03g05160.1	LOC_Os03g05160	GATA			LOC_Os01g71670	#REF!	#N/A	OsGLN2	seed	Cloning, characterization and expression of OsGLN2, a rice endo-1,3-beta-glucanase gene regulated developmentally in flowers and hormonally in germinating seeds
LOC_Os03g05500.1	LOC_Os03g05500	LBD			LOC_Os01g71670	#REF!	#N/A	OsGLN2	palea	Cloning, characterization and expression of OsGLN2, a rice endo-1,3-beta-glucanase gene regulated developmentally in flowers and hormonally in germinating seeds
LOC_Os03g05510.1	LOC_Os03g05510	LBD			LOC_Os01g71670	#REF!	#N/A	OsGLN2	sheath	Cloning, characterization and expression of OsGLN2, a rice endo-1,3-beta-glucanase gene regulated developmentally in flowers and hormonally in germinating seeds
LOC_Os03g05760.1	LOC_Os03g05760	E2F/DP			LOC_Os04g17660	#REF!	#N/A	OsHAC1;2	root	OsHAC1;1 and OsHAC1;2 Function as Arsenate Reductases and Regulate Arsenic Accumulation.
LOC_Os03g06630.1	LOC_Os03g06630	HSF			LOC_Os04g17660	#REF!	#N/A	OsHAC1;2	grain	OsHAC1;1 and OsHAC1;2 Function as Arsenate Reductases and Regulate Arsenic Accumulation.
LOC_Os03g06630.2	LOC_Os03g06630	HSF			LOC_Os04g17660	#REF!	#N/A	OsHAC1;2	tolerance	OsHAC1;1 and OsHAC1;2 Function as Arsenate Reductases and Regulate Arsenic Accumulation.
LOC_Os03g06860.1	LOC_Os03g06860	FAR1			LOC_Os04g17660	#REF!	#N/A	OsHAC1;2	arsenite	OsHAC1;1 and OsHAC1;2 Function as Arsenate Reductases and Regulate Arsenic Accumulation.
LOC_Os03g07360.1	LOC_Os03g07360	Dof			LOC_Os04g17660	#REF!	#N/A	OsHAC1;2	arsenic	OsHAC1;1 and OsHAC1;2 Function as Arsenate Reductases and Regulate Arsenic Accumulation.
LOC_Os03g07540.1	LOC_Os03g07540	bHLH			LOC_Os04g45810	#REF!	HD-ZIP	Oshox22	ABA	Function of the HD-Zip I gene Oshox22 in ABA-mediated drought and salt tolerances in rice
LOC_Os03g07880.1	LOC_Os03g07880	NF-YA			LOC_Os04g45810	#REF!	HD-ZIP	Oshox22	transcription	Function of the HD-Zip I gene Oshox22 in ABA-mediated drought and salt tolerances in rice
LOC_Os03g07880.2	LOC_Os03g07880	NF-YA			LOC_Os04g45810	#REF!	HD-ZIP	Oshox22	salt	Function of the HD-Zip I gene Oshox22 in ABA-mediated drought and salt tolerances in rice
LOC_Os03g07880.3	LOC_Os03g07880	NF-YA			LOC_Os04g45810	#REF!	HD-ZIP	Oshox22	ethylene	Function of the HD-Zip I gene Oshox22 in ABA-mediated drought and salt tolerances in rice
LOC_Os03g08370.1	LOC_Os03g08370	FAR1			LOC_Os04g45810	#REF!	HD-ZIP	Oshox22	cold	Function of the HD-Zip I gene Oshox22 in ABA-mediated drought and salt tolerances in rice
LOC_Os03g08930.1	LOC_Os03g08930	bHLH			LOC_Os04g45810	#REF!	HD-ZIP	Oshox22	seedling	Function of the HD-Zip I gene Oshox22 in ABA-mediated drought and salt tolerances in rice
LOC_Os03g09100.1	LOC_Os03g09100	CAMTA			LOC_Os04g45810	#REF!	HD-ZIP	Oshox22	drought	Function of the HD-Zip I gene Oshox22 in ABA-mediated drought and salt tolerances in rice
LOC_Os03g09280.1	LOC_Os03g09280	GRAS			LOC_Os02g43330	#REF!	HD-ZIP	OsHOX24	abiotic	Characterization of Rice Homeobox Genes, OsHOX22 and OsHOX24, and Over-expression of OsHOX24 in Transgenic Arabidopsis Suggest Their Role in Abiotic Stress Response.
LOC_Os03g09280.2	LOC_Os03g09280	GRAS			LOC_Os02g43330	#REF!	HD-ZIP	OsHOX24	stress	Characterization of Rice Homeobox Genes, OsHOX22 and OsHOX24, and Over-expression of OsHOX24 in Transgenic Arabidopsis Suggest Their Role in Abiotic Stress Response.
LOC_Os03g09280.3	LOC_Os03g09280	GRAS			LOC_Os02g43330	#REF!	HD-ZIP	OsHOX24	biotic	Characterization of Rice Homeobox Genes, OsHOX22 and OsHOX24, and Over-expression of OsHOX24 in Transgenic Arabidopsis Suggest Their Role in Abiotic Stress Response.
LOC_Os03g10770.1	LOC_Os03g10770	bHLH			LOC_Os02g43330	#REF!	HD-ZIP	OsHOX24	homeobox	Characterization of Rice Homeobox Genes, OsHOX22 and OsHOX24, and Over-expression of OsHOX24 in Transgenic Arabidopsis Suggest Their Role in Abiotic Stress Response.
LOC_Os03g11600.1	LOC_Os03g11600	YABBY			LOC_Os02g43330	#REF!	HD-ZIP	OsHOX24	seedlings	Over-Expression of OsHOX24 Confers Enhanced Susceptibility to Abiotic Stresses in Transgenic Rice via Modulating Stress-Responsive Gene Expression.
LOC_Os03g11600.2	LOC_Os03g11600	YABBY			LOC_Os02g43330	#REF!	HD-ZIP	OsHOX24	root	Over-Expression of OsHOX24 Confers Enhanced Susceptibility to Abiotic Stresses in Transgenic Rice via Modulating Stress-Responsive Gene Expression.
LOC_Os03g12120.1	LOC_Os03g12120	NAC			LOC_Os02g43330	#REF!	HD-ZIP	OsHOX24	growth	Over-Expression of OsHOX24 Confers Enhanced Susceptibility to Abiotic Stresses in Transgenic Rice via Modulating Stress-Responsive Gene Expression.
LOC_Os03g12370.1	LOC_Os03g12370	HSF			LOC_Os02g43330	#REF!	HD-ZIP	OsHOX24	shoot	Over-Expression of OsHOX24 Confers Enhanced Susceptibility to Abiotic Stresses in Transgenic Rice via Modulating Stress-Responsive Gene Expression.
LOC_Os03g12370.2	LOC_Os03g12370	HSF			LOC_Os02g43330	#REF!	HD-ZIP	OsHOX24	development	Over-Expression of OsHOX24 Confers Enhanced Susceptibility to Abiotic Stresses in Transgenic Rice via Modulating Stress-Responsive Gene Expression.
LOC_Os03g12370.3	LOC_Os03g12370	HSF			LOC_Os02g43330	#REF!	HD-ZIP	OsHOX24	seed	Over-Expression of OsHOX24 Confers Enhanced Susceptibility to Abiotic Stresses in Transgenic Rice via Modulating Stress-Responsive Gene Expression.
LOC_Os03g12490.1	LOC_Os03g12490	FAR1			LOC_Os02g43330	#REF!	HD-ZIP	OsHOX24	salinity	Over-Expression of OsHOX24 Confers Enhanced Susceptibility to Abiotic Stresses in Transgenic Rice via Modulating Stress-Responsive Gene Expression.
LOC_Os03g12760.1	LOC_Os03g12760	bHLH			LOC_Os02g43330	#REF!	HD-ZIP	OsHOX24	abiotic	Over-Expression of OsHOX24 Confers Enhanced Susceptibility to Abiotic Stresses in Transgenic Rice via Modulating Stress-Responsive Gene Expression.
LOC_Os03g12940.1	LOC_Os03g12940	bHLH			LOC_Os02g43330	#REF!	HD-ZIP	OsHOX24	stress	Over-Expression of OsHOX24 Confers Enhanced Susceptibility to Abiotic Stresses in Transgenic Rice via Modulating Stress-Responsive Gene Expression.
LOC_Os03g12940.2	LOC_Os03g12940	bHLH			LOC_Os02g43330	#REF!	HD-ZIP	OsHOX24	biotic	Over-Expression of OsHOX24 Confers Enhanced Susceptibility to Abiotic Stresses in Transgenic Rice via Modulating Stress-Responsive Gene Expression.
LOC_Os03g13614.1	LOC_Os03g13614	bZIP			LOC_Os02g43330	#REF!	HD-ZIP	OsHOX24	abscisic	Over-Expression of OsHOX24 Confers Enhanced Susceptibility to Abiotic Stresses in Transgenic Rice via Modulating Stress-Responsive Gene Expression.
LOC_Os03g13614.2	LOC_Os03g13614	bZIP			LOC_Os02g43330	#REF!	HD-ZIP	OsHOX24	transcription	Genome-wide discovery of OsHOX24-binding sites and regulation of desiccation stress response in rice
LOC_Os03g13614.3	LOC_Os03g13614	bZIP			LOC_Os02g43330	#REF!	HD-ZIP	OsHOX24	plant	Genome-wide discovery of OsHOX24-binding sites and regulation of desiccation stress response in rice
LOC_Os03g14270.1	LOC_Os03g14270	LBD			LOC_Os02g43330	#REF!	HD-ZIP	OsHOX24	stress	Genome-wide discovery of OsHOX24-binding sites and regulation of desiccation stress response in rice
LOC_Os03g14669.1	LOC_Os03g14669	NF-YC			LOC_Os02g43330	#REF!	HD-ZIP	OsHOX24	biotic	Genome-wide discovery of OsHOX24-binding sites and regulation of desiccation stress response in rice
LOC_Os03g14669.2	LOC_Os03g14669	NF-YC			LOC_Os09g28354	#REF!	HSF	OsHsf23	leaf	The elicitor-responsive gene for a GRAS family protein, CIGR2, suppresses cell death in rice inoculated with rice blast fungus via activation of a heat shock transcription factor, OsHsf23.
LOC_Os03g15010.1	LOC_Os03g15010	FAR1			LOC_Os09g28354	#REF!	HSF	OsHsf23	sheath	The elicitor-responsive gene for a GRAS family protein, CIGR2, suppresses cell death in rice inoculated with rice blast fungus via activation of a heat shock transcription factor, OsHsf23.
LOC_Os03g15040.1	LOC_Os03g15040	FAR1			LOC_Os09g28354	#REF!	HSF	OsHsf23	blast	The elicitor-responsive gene for a GRAS family protein, CIGR2, suppresses cell death in rice inoculated with rice blast fungus via activation of a heat shock transcription factor, OsHsf23.
LOC_Os03g15040.2	LOC_Os03g15040	FAR1			LOC_Os09g28354	#REF!	HSF	OsHsf23	cell	The elicitor-responsive gene for a GRAS family protein, CIGR2, suppresses cell death in rice inoculated with rice blast fungus via activation of a heat shock transcription factor, OsHsf23.
LOC_Os03g15440.1	LOC_Os03g15440	bHLH			LOC_Os09g28354	#REF!	HSF	OsHsf23	transcriptional	The elicitor-responsive gene for a GRAS family protein, CIGR2, suppresses cell death in rice inoculated with rice blast fungus via activation of a heat shock transcription factor, OsHsf23.
LOC_Os03g15680.1	LOC_Os03g15680	GRAS			LOC_Os01g04380	#REF!	#N/A	OsHSP17.0	salt	Overexpression of OsHsp17.0 and OsHsp23.7 enhances drought and salt tolerance in rice
LOC_Os03g16850.1	LOC_Os03g16850	Dof			LOC_Os01g04380	#REF!	#N/A	OsHSP17.0	drought	Overexpression of OsHsp17.0 and OsHsp23.7 enhances drought and salt tolerance in rice
LOC_Os03g17130.1	LOC_Os03g17130	bHLH			LOC_Os03g14180	#REF!	#N/A	Oshsp26	temperature	Expression of the chloroplast-localized small heat shock protein by oxidative stress in rice
LOC_Os03g17810.1	LOC_Os03g17810	LBD			LOC_Os03g14180	#REF!	#N/A	Oshsp26	chloroplast	Expression of the chloroplast-localized small heat shock protein by oxidative stress in rice
LOC_Os03g18330.1	LOC_Os03g18330	Trihelix			LOC_Os03g14180	#REF!	#N/A	Oshsp26	chloroplast	Overexpression of a chloroplast-localized small heat shock protein OsHSP26 confers enhanced tolerance against oxidative and heat stresses in tall fescue
LOC_Os03g18340.1	LOC_Os03g18340	Trihelix			LOC_Os03g14180	#REF!	#N/A	Oshsp26	oxidative	Expression of the chloroplast-localized small heat shock protein by oxidative stress in rice
LOC_Os03g19370.1	LOC_Os03g19370	bZIP			LOC_Os03g14180	#REF!	#N/A	Oshsp26	oxidative	Overexpression of a chloroplast-localized small heat shock protein OsHSP26 confers enhanced tolerance against oxidative and heat stresses in tall fescue
LOC_Os03g19375.1	LOC_Os03g19375	bZIP			LOC_Os01g01660	#REF!	#N/A	OsIRL	homeostasis	Overexpression of rice isoflavone reductase-like gene (OsIRL) confers tolerance to reactive oxygen species
LOC_Os03g20310.1	LOC_Os03g20310	bZIP			LOC_Os01g01660	#REF!	#N/A	OsIRL	phytohormone	A rice isoflavone reductase-like gene, OsIRL, is induced by rice blast fungal elicitor
LOC_Os03g20310.2	LOC_Os03g20310	bZIP			LOC_Os01g01660	#REF!	#N/A	OsIRL	root	Overexpression of rice isoflavone reductase-like gene (OsIRL) confers tolerance to reactive oxygen species
LOC_Os03g20310.3	LOC_Os03g20310	bZIP			LOC_Os01g01660	#REF!	#N/A	OsIRL	seedling	Overexpression of rice isoflavone reductase-like gene (OsIRL) confers tolerance to reactive oxygen species
LOC_Os03g20310.4	LOC_Os03g20310	bZIP			LOC_Os01g01660	#REF!	#N/A	OsIRL	jasmonic	A rice isoflavone reductase-like gene, OsIRL, is induced by rice blast fungal elicitor
LOC_Os03g20550.1	LOC_Os03g20550	WRKY			LOC_Os01g01660	#REF!	#N/A	OsIRL	ABA	Overexpression of rice isoflavone reductase-like gene (OsIRL) confers tolerance to reactive oxygen species
LOC_Os03g20550.2	LOC_Os03g20550	WRKY			LOC_Os01g01660	#REF!	#N/A	OsIRL	blast	A rice isoflavone reductase-like gene, OsIRL, is induced by rice blast fungal elicitor
LOC_Os03g20650.1	LOC_Os03g20650	bZIP			LOC_Os01g01660	#REF!	#N/A	OsIRL	salicylic	A rice isoflavone reductase-like gene, OsIRL, is induced by rice blast fungal elicitor
LOC_Os03g20780.1	LOC_Os03g20780	EIL			LOC_Os12g14440	#REF!	#N/A	OsJAC1	resistance	Polarized Defence Against Fungal Pathogens Is Mediated by the Jacalin-Related Lectin Domain of Modular Poaceae-Specific Proteins.
LOC_Os03g20790.1	LOC_Os03g20790	EIL			LOC_Os12g14440	#REF!	#N/A	OsJAC1	defense	Polarized Defence Against Fungal Pathogens Is Mediated by the Jacalin-Related Lectin Domain of Modular Poaceae-Specific Proteins.
LOC_Os03g21030.1	LOC_Os03g21030	NAC			LOC_Os12g14440	#REF!	#N/A	OsJAC1	pathogen	Polarized Defence Against Fungal Pathogens Is Mediated by the Jacalin-Related Lectin Domain of Modular Poaceae-Specific Proteins.
LOC_Os03g21060.1	LOC_Os03g21060	NAC			LOC_Os12g14440	#REF!	#N/A	OsJAC1	jasmonic	Overexpression of OsJAC1, a Lectin Gene, Suppresses the Coleoptile and Stem Elongation in Rice
LOC_Os03g21660.1	LOC_Os03g21660	FAR1			LOC_Os12g14440	#REF!	#N/A	OsJAC1	ja	Overexpression of OsJAC1, a Lectin Gene, Suppresses the Coleoptile and Stem Elongation in Rice
LOC_Os03g21710.1	LOC_Os03g21710	WRKY			LOC_Os12g14440	#REF!	#N/A	OsJAC1	jasmonate	Cloning and expression of a novel cDNA encoding a mannose-specific jacalin-related lectin from Oryza sativa.
LOC_Os03g21800.1	LOC_Os03g21800	bZIP			LOC_Os12g14440	#REF!	#N/A	OsJAC1	methyl	Cloning and expression of a novel cDNA encoding a mannose-specific jacalin-related lectin from Oryza sativa.
LOC_Os03g21800.2	LOC_Os03g21800	bZIP			LOC_Os03g20680	#REF!	#N/A	OsLEA3-2	drought	OsLEA3-2, an abiotic stress induced gene of rice plays a key role in salt and drought tolerance
LOC_Os03g25120.1	LOC_Os03g25120	HSF			LOC_Os03g20680	#REF!	#N/A	OsLEA3-2	growth	OsLEA3-2, an abiotic stress induced gene of rice plays a key role in salt and drought tolerance
LOC_Os03g25430.1	LOC_Os03g25430	GeBP			LOC_Os03g20680	#REF!	#N/A	OsLEA3-2	salt	OsLEA3-2, an abiotic stress induced gene of rice plays a key role in salt and drought tolerance
LOC_Os03g26210.1	LOC_Os03g26210	bHLH			LOC_Os03g20680	#REF!	#N/A	OsLEA3-2	abiotic	OsLEA3-2, an abiotic stress induced gene of rice plays a key role in salt and drought tolerance
LOC_Os03g26210.2	LOC_Os03g26210	bHLH			LOC_Os04g56170	#REF!	SBP	OsLG1	domestication	Genetic control of inflorescence architecture during rice domestication
LOC_Os03g26210.3	LOC_Os03g26210	bHLH			LOC_Os04g56170	#REF!	SBP	OsLG1	meristem	Mutations in the rice liguleless gene result in a complete loss of the auricle, ligule, and laminar joint
LOC_Os03g27390.1	LOC_Os03g27390	bHLH			LOC_Os04g56170	#REF!	SBP	OsLG1	panicle	Genetic control of inflorescence architecture during rice domestication
LOC_Os03g27390.2	LOC_Os03g27390	bHLH			LOC_Os04g56170	#REF!	SBP	OsLG1	architecture	Genetic control of inflorescence architecture during rice domestication
LOC_Os03g29480.1	LOC_Os03g29480	GRAS			LOC_Os04g56170	#REF!	SBP	OsLG1	leaf	Mutations in the rice liguleless gene result in a complete loss of the auricle, ligule, and laminar joint
LOC_Os03g29760.1	LOC_Os03g29760	NF-YA			LOC_Os04g56170	#REF!	SBP	OsLG1	transcription	Genetic control of inflorescence architecture during rice domestication
LOC_Os03g29760.2	LOC_Os03g29760	NF-YA			LOC_Os04g56170	#REF!	SBP	OsLG1	panicle	OsLG1 regulates a closed panicle trait in domesticated rice
LOC_Os03g29760.3	LOC_Os03g29760	NF-YA			LOC_Os04g56170	#REF!	SBP	OsLG1	sheath	Mutations in the rice liguleless gene result in a complete loss of the auricle, ligule, and laminar joint
LOC_Os03g29970.1	LOC_Os03g29970	NF-YB			LOC_Os03g64070	#REF!	#N/A	OsLOGL5	nitrogen	A cytokinin-activation enzyme-like gene improves grain yield under various field conditions in rice.
LOC_Os03g31880.1	LOC_Os03g31880	GRAS			LOC_Os03g64070	#REF!	#N/A	OsLOGL5	grain	A cytokinin-activation enzyme-like gene improves grain yield under various field conditions in rice.
LOC_Os03g33012.1	LOC_Os03g33012	WRKY			LOC_Os03g64070	#REF!	#N/A	OsLOGL5	development	A cytokinin-activation enzyme-like gene improves grain yield under various field conditions in rice.
LOC_Os03g33090.1	LOC_Os03g33090	LBD			LOC_Os03g64070	#REF!	#N/A	OsLOGL5	seed	A cytokinin-activation enzyme-like gene improves grain yield under various field conditions in rice.
LOC_Os03g37900.1	LOC_Os03g37900	GRAS			LOC_Os03g64070	#REF!	#N/A	OsLOGL5	drought	A cytokinin-activation enzyme-like gene improves grain yield under various field conditions in rice.
LOC_Os03g37920.1	LOC_Os03g37920	FAR1			LOC_Os03g64070	#REF!	#N/A	OsLOGL5	yield	A cytokinin-activation enzyme-like gene improves grain yield under various field conditions in rice.
LOC_Os03g38870.1	LOC_Os03g38870	Dof			LOC_Os03g64070	#REF!	#N/A	OsLOGL5	abiotic	A cytokinin-activation enzyme-like gene improves grain yield under various field conditions in rice.
LOC_Os03g39050.1	LOC_Os03g39050	NAC			LOC_Os03g64070	#REF!	#N/A	OsLOGL5	stress	A cytokinin-activation enzyme-like gene improves grain yield under various field conditions in rice.
LOC_Os03g39100.1	LOC_Os03g39100	NAC			LOC_Os03g64070	#REF!	#N/A	OsLOGL5	biotic	A cytokinin-activation enzyme-like gene improves grain yield under various field conditions in rice.
LOC_Os03g40080.1	LOC_Os03g40080	GRAS			LOC_Os08g45000	#REF!	#N/A	OsLPT1|OsPht1;6|OsPT6	shoot	Two rice phosphate transporters, OsPht1;2 and OsPht1;6, have different functions and kinetic properties in uptake and translocation
LOC_Os03g40160.1	LOC_Os03g40160	FAR1			LOC_Os08g45000	#REF!	#N/A	OsLPT1|OsPht1;6|OsPT6	transporter	OsMYB2P-1, an R2R3 MYB transcription factor, is involved in the regulation of phosphate-starvation responses and root architecture in rice
LOC_Os03g41330.1	LOC_Os03g41330	LBD			LOC_Os08g45000	#REF!	#N/A	OsLPT1|OsPht1;6|OsPT6	transporter	Cloning and characterization of cDNA for the Oryza sativa phosphate transporter
LOC_Os03g41600.1	LOC_Os03g41600	LBD			LOC_Os08g45000	#REF!	#N/A	OsLPT1|OsPht1;6|OsPT6	pi	Cloning and characterization of cDNA for the Oryza sativa phosphate transporter
LOC_Os03g41800.1	LOC_Os03g41800	FAR1			LOC_Os08g45000	#REF!	#N/A	OsLPT1|OsPht1;6|OsPT6	transporter	Proton pump OsA8 is linked to phosphorus uptake and translocation in rice
LOC_Os03g42100.1	LOC_Os03g42100	bHLH			LOC_Os08g45000	#REF!	#N/A	OsLPT1|OsPht1;6|OsPT6	xylem	Cloning and characterization of cDNA for the Oryza sativa phosphate transporter
LOC_Os03g42200.1	LOC_Os03g42200	Dof			LOC_Os08g45000	#REF!	#N/A	OsLPT1|OsPht1;6|OsPT6	transporter	Two rice phosphate transporters, OsPht1;2 and OsPht1;6, have different functions and kinetic properties in uptake and translocation
LOC_Os03g42630.1	LOC_Os03g42630	NAC			LOC_Os08g45000	#REF!	#N/A	OsLPT1|OsPht1;6|OsPT6	shoot	Proton pump OsA8 is linked to phosphorus uptake and translocation in rice
LOC_Os03g43730.1	LOC_Os03g43730	CPP			LOC_Os08g45000	#REF!	#N/A	OsLPT1|OsPht1;6|OsPT6	phosphate	Cloning and characterization of cDNA for the Oryza sativa phosphate transporter
LOC_Os03g43810.1	LOC_Os03g43810	bHLH			LOC_Os08g45000	#REF!	#N/A	OsLPT1|OsPht1;6|OsPT6	pi	Involvement of OsSPX1 in phosphate homeostasis in rice
LOC_Os03g44540.1	LOC_Os03g44540	NF-YA			LOC_Os08g45000	#REF!	#N/A	OsLPT1|OsPht1;6|OsPT6	root	Cloning and characterization of cDNA for the Oryza sativa phosphate transporter
LOC_Os03g44710.1	LOC_Os03g44710	YABBY			LOC_Os08g45000	#REF!	#N/A	OsLPT1|OsPht1;6|OsPT6	shoot	Cloning and characterization of cDNA for the Oryza sativa phosphate transporter
LOC_Os03g44710.2	LOC_Os03g44710	YABBY			LOC_Os08g45000	#REF!	#N/A	OsLPT1|OsPht1;6|OsPT6	pi	OsMYB2P-1, an R2R3 MYB transcription factor, is involved in the regulation of phosphate-starvation responses and root architecture in rice
LOC_Os03g44710.3	LOC_Os03g44710	YABBY			LOC_Os08g45000	#REF!	#N/A	OsLPT1|OsPht1;6|OsPT6	root	Proton pump OsA8 is linked to phosphorus uptake and translocation in rice
LOC_Os03g45300.1	LOC_Os03g45300	FAR1			LOC_Os08g45000	#REF!	#N/A	OsLPT1|OsPht1;6|OsPT6	lateral	Two rice phosphate transporters, OsPht1;2 and OsPht1;6, have different functions and kinetic properties in uptake and translocation
LOC_Os03g45450.1	LOC_Os03g45450	WRKY			LOC_Os08g45000	#REF!	#N/A	OsLPT1|OsPht1;6|OsPT6	root	Two rice phosphate transporters, OsPht1;2 and OsPht1;6, have different functions and kinetic properties in uptake and translocation
LOC_Os03g45750.1	LOC_Os03g45750	LBD			LOC_Os08g45000	#REF!	#N/A	OsLPT1|OsPht1;6|OsPT6	phosphate	Two rice phosphate transporters, OsPht1;2 and OsPht1;6, have different functions and kinetic properties in uptake and translocation
LOC_Os03g46350.1	LOC_Os03g46350	Trihelix			LOC_Os08g45000	#REF!	#N/A	OsLPT1|OsPht1;6|OsPT6	phosphate	Proton pump OsA8 is linked to phosphorus uptake and translocation in rice
LOC_Os03g46790.1	LOC_Os03g46790	bHLH			LOC_Os08g45000	#REF!	#N/A	OsLPT1|OsPht1;6|OsPT6	pi	Two rice phosphate transporters, OsPht1;2 and OsPht1;6, have different functions and kinetic properties in uptake and translocation
LOC_Os03g46860.1	LOC_Os03g46860	bHLH			LOC_Os08g45000	#REF!	#N/A	OsLPT1|OsPht1;6|OsPT6	phosphate	Involvement of OsSPX1 in phosphate homeostasis in rice
LOC_Os03g47200.1	LOC_Os03g47200	bZIP			LOC_Os05g04700	#REF!	#N/A	OsLti6b|ddOs32	seedling	Isolation of cold stress-responsive genes in the reproductive organs, and characterization of the OsLti6b gene from rice (Oryza sativa L.)
LOC_Os03g47970.1	LOC_Os03g47970	GATA			LOC_Os05g04700	#REF!	#N/A	OsLti6b|ddOs32	reproductive	Isolation of cold stress-responsive genes in the reproductive organs, and characterization of the OsLti6b gene from rice (Oryza sativa L.)
LOC_Os03g47970.2	LOC_Os03g47970	GATA			LOC_Os05g04700	#REF!	#N/A	OsLti6b|ddOs32	cold	Isolation of cold stress-responsive genes in the reproductive organs, and characterization of the OsLti6b gene from rice (Oryza sativa L.)
LOC_Os03g48450.1	LOC_Os03g48450	GRAS			LOC_Os05g04700	#REF!	#N/A	OsLti6b|ddOs32	seedling	The OsLti6 genes encoding low-molecular-weight membrane proteins are differentially expressed in rice cultivars with contrasting sensitivity to low temperature
LOC_Os03g48450.2	LOC_Os03g48450	GRAS			LOC_Os05g04700	#REF!	#N/A	OsLti6b|ddOs32	temperature	The OsLti6 genes encoding low-molecular-weight membrane proteins are differentially expressed in rice cultivars with contrasting sensitivity to low temperature
LOC_Os03g48450.3	LOC_Os03g48450	GRAS			LOC_Os11g02389	#REF!	#N/A	OsLTP5	ABA	Cutin monomer induces expression of the rice OsLTP5 lipid transfer protein gene
LOC_Os03g48450.4	LOC_Os03g48450	GRAS			LOC_Os11g02389	#REF!	#N/A	OsLTP5	stem	Cutin monomer induces expression of the rice OsLTP5 lipid transfer protein gene
LOC_Os03g48970.1	LOC_Os03g48970	NF-YA			LOC_Os11g02389	#REF!	#N/A	OsLTP5	cutin	Cutin monomer induces expression of the rice OsLTP5 lipid transfer protein gene
LOC_Os03g48970.2	LOC_Os03g48970	NF-YA			LOC_Os11g02389	#REF!	#N/A	OsLTP5	shoot	Cutin monomer induces expression of the rice OsLTP5 lipid transfer protein gene
LOC_Os03g48970.3	LOC_Os03g48970	NF-YA			LOC_Os11g02389	#REF!	#N/A	OsLTP5	salicylic	Cutin monomer induces expression of the rice OsLTP5 lipid transfer protein gene
LOC_Os03g48970.4	LOC_Os03g48970	NF-YA			LOC_Os11g02389	#REF!	#N/A	OsLTP5	flower	Cutin monomer induces expression of the rice OsLTP5 lipid transfer protein gene
LOC_Os03g49880.1	LOC_Os03g49880	TCP			LOC_Os09g32948	#REF!	MIKC_MADS	OsMADS8|OsMADS24	stamen	Functional conservation and diversification of class E floral homeotic genes in rice (Oryza sativa)
LOC_Os03g49990.1	LOC_Os03g49990	GRAS			LOC_Os09g32948	#REF!	MIKC_MADS	OsMADS8|OsMADS24	flower	Functional conservation and diversification of class E floral homeotic genes in rice (Oryza sativa)
LOC_Os03g50110.1	LOC_Os03g50110	GeBP			LOC_Os09g32948	#REF!	MIKC_MADS	OsMADS8|OsMADS24	lemma	Functional conservation and diversification of class E floral homeotic genes in rice (Oryza sativa)
LOC_Os03g50900.1	LOC_Os03g50900	FAR1			LOC_Os09g32948	#REF!	MIKC_MADS	OsMADS8|OsMADS24	floral	Functional conservation and diversification of class E floral homeotic genes in rice (Oryza sativa)
LOC_Os03g50920.1	LOC_Os03g50920	ZF-HD			LOC_Os09g32948	#REF!	MIKC_MADS	OsMADS8|OsMADS24	leaf	Functional conservation and diversification of class E floral homeotic genes in rice (Oryza sativa)
LOC_Os03g51330.1	LOC_Os03g51330	GRAS			LOC_Os09g32948	#REF!	MIKC_MADS	OsMADS8|OsMADS24	palea	Functional conservation and diversification of class E floral homeotic genes in rice (Oryza sativa)
LOC_Os03g51580.1	LOC_Os03g51580	bHLH			LOC_Os06g30370	#REF!	#N/A	OsMFT1	transcription	OsMFT1 increases spikelets per panicle and delays heading date in rice by suppressing Ehd1, FZP and SEPALLATA-like genes.
LOC_Os03g51910.1	LOC_Os03g51910	bHLH			LOC_Os06g30370	#REF!	#N/A	OsMFT1	panicle	OsMFT1 increases spikelets per panicle and delays heading date in rice by suppressing Ehd1, FZP and SEPALLATA-like genes.
LOC_Os03g52450.1	LOC_Os03g52450	GATA			LOC_Os06g30370	#REF!	#N/A	OsMFT1	spikelet	OsMFT1 increases spikelets per panicle and delays heading date in rice by suppressing Ehd1, FZP and SEPALLATA-like genes.
LOC_Os03g52450.2	LOC_Os03g52450	GATA			LOC_Os06g30370	#REF!	#N/A	OsMFT1	meristem	OsMFT1 increases spikelets per panicle and delays heading date in rice by suppressing Ehd1, FZP and SEPALLATA-like genes.
LOC_Os03g53020.1	LOC_Os03g53020	bHLH			LOC_Os06g30370	#REF!	#N/A	OsMFT1	architecture	OsMFT1 increases spikelets per panicle and delays heading date in rice by suppressing Ehd1, FZP and SEPALLATA-like genes.
LOC_Os03g53050.1	LOC_Os03g53050	WRKY			LOC_Os06g30370	#REF!	#N/A	OsMFT1	heading	OsMFT1 increases spikelets per panicle and delays heading date in rice by suppressing Ehd1, FZP and SEPALLATA-like genes.
LOC_Os03g53340.1	LOC_Os03g53340	HSF			LOC_Os06g30370	#REF!	#N/A	OsMFT1	spikelets	OsMFT1 increases spikelets per panicle and delays heading date in rice by suppressing Ehd1, FZP and SEPALLATA-like genes.
LOC_Os03g53340.2	LOC_Os03g53340	HSF			LOC_Os03g11900	#REF!	#N/A	OsMST4	endosperm	Molecular cloning and expression analysis of a monosaccharide transporter gene OsMST4 from rice (Oryza sativa L.)
LOC_Os03g53340.3	LOC_Os03g53340	HSF			LOC_Os03g11900	#REF!	#N/A	OsMST4	grain	Molecular cloning and expression analysis of a monosaccharide transporter gene OsMST4 from rice (Oryza sativa L.)
LOC_Os03g53340.6	LOC_Os03g53340	HSF			LOC_Os03g11900	#REF!	#N/A	OsMST4	seed	Molecular cloning and expression analysis of a monosaccharide transporter gene OsMST4 from rice (Oryza sativa L.)
LOC_Os03g55080.1	LOC_Os03g55080	WRKY			LOC_Os03g11900	#REF!	#N/A	OsMST4	transporter	Molecular cloning and expression analysis of a monosaccharide transporter gene OsMST4 from rice (Oryza sativa L.)
LOC_Os03g55164.1	LOC_Os03g55164	WRKY			LOC_Os11g47809	#REF!	#N/A	OsMT1a|rgMT|OsMT1e	zinc	OsMT1a, a type 1 metallothionein, plays the pivotal role in zinc homeostasis and drought tolerance in rice
LOC_Os03g55164.2	LOC_Os03g55164	WRKY			LOC_Os11g47809	#REF!	#N/A	OsMT1a|rgMT|OsMT1e	root	A metallothionein-like protein of rice (rgMT) functions in E. coli and its gene expression is induced by abiotic stresses
LOC_Os03g55220.1	LOC_Os03g55220	bHLH			LOC_Os11g47809	#REF!	#N/A	OsMT1a|rgMT|OsMT1e	transcription	OsMT1a, a type 1 metallothionein, plays the pivotal role in zinc homeostasis and drought tolerance in rice
LOC_Os03g55220.2	LOC_Os03g55220	bHLH			LOC_Os11g47809	#REF!	#N/A	OsMT1a|rgMT|OsMT1e	abiotic	A metallothionein-like protein of rice (rgMT) functions in E. coli and its gene expression is induced by abiotic stresses
LOC_Os03g55550.1	LOC_Os03g55550	bHLH			LOC_Os11g47809	#REF!	#N/A	OsMT1a|rgMT|OsMT1e	root	OsMT1a, a type 1 metallothionein, plays the pivotal role in zinc homeostasis and drought tolerance in rice
LOC_Os03g55610.1	LOC_Os03g55610	Dof			LOC_Os11g47809	#REF!	#N/A	OsMT1a|rgMT|OsMT1e	salt	A metallothionein-like protein of rice (rgMT) functions in E. coli and its gene expression is induced by abiotic stresses
LOC_Os03g56010.1	LOC_Os03g56010	bZIP			LOC_Os11g47809	#REF!	#N/A	OsMT1a|rgMT|OsMT1e	drought	OsMT1a, a type 1 metallothionein, plays the pivotal role in zinc homeostasis and drought tolerance in rice
LOC_Os03g56580.1	LOC_Os03g56580	NAC			LOC_Os11g47809	#REF!	#N/A	OsMT1a|rgMT|OsMT1e	drought	A metallothionein-like protein of rice (rgMT) functions in E. coli and its gene expression is induced by abiotic stresses
LOC_Os03g56630.1	LOC_Os03g56630	FAR1			LOC_Os11g47809	#REF!	#N/A	OsMT1a|rgMT|OsMT1e	homeostasis	OsMT1a, a type 1 metallothionein, plays the pivotal role in zinc homeostasis and drought tolerance in rice
LOC_Os03g56630.2	LOC_Os03g56630	FAR1			LOC_Os11g47809	#REF!	#N/A	OsMT1a|rgMT|OsMT1e	root	Identification of a new function of metallothionein-like gene OsMT1e for cadmium detoxification and potential phytoremediation
LOC_Os03g56950.1	LOC_Os03g56950	bHLH			LOC_Os11g47809	#REF!	#N/A	OsMT1a|rgMT|OsMT1e	growth	Identification of a new function of metallothionein-like gene OsMT1e for cadmium detoxification and potential phytoremediation
LOC_Os03g56950.2	LOC_Os03g56950	bHLH			LOC_Os11g47809	#REF!	#N/A	OsMT1a|rgMT|OsMT1e	shoot	Identification of a new function of metallothionein-like gene OsMT1e for cadmium detoxification and potential phytoremediation
LOC_Os03g56950.3	LOC_Os03g56950	bHLH			LOC_Os11g47809	#REF!	#N/A	OsMT1a|rgMT|OsMT1e	seed	Identification of a new function of metallothionein-like gene OsMT1e for cadmium detoxification and potential phytoremediation
LOC_Os03g56950.4	LOC_Os03g56950	bHLH			LOC_Os11g47809	#REF!	#N/A	OsMT1a|rgMT|OsMT1e	tolerance	Identification of a new function of metallothionein-like gene OsMT1e for cadmium detoxification and potential phytoremediation
LOC_Os03g56950.5	LOC_Os03g56950	bHLH			LOC_Os11g47809	#REF!	#N/A	OsMT1a|rgMT|OsMT1e	vegetative	Identification of a new function of metallothionein-like gene OsMT1e for cadmium detoxification and potential phytoremediation
LOC_Os03g56950.6	LOC_Os03g56950	bHLH			LOC_Os11g47809	#REF!	#N/A	OsMT1a|rgMT|OsMT1e	nucleus	Identification of a new function of metallothionein-like gene OsMT1e for cadmium detoxification and potential phytoremediation
LOC_Os03g56950.7	LOC_Os03g56950	bHLH			LOC_Os11g47809	#REF!	#N/A	OsMT1a|rgMT|OsMT1e	cadmium	Identification of a new function of metallothionein-like gene OsMT1e for cadmium detoxification and potential phytoremediation
LOC_Os03g57190.1	LOC_Os03g57190	TCP			LOC_Os11g47809	#REF!	#N/A	OsMT1a|rgMT|OsMT1e	chlorophyll	Identification of a new function of metallothionein-like gene OsMT1e for cadmium detoxification and potential phytoremediation
LOC_Os03g57670.1	LOC_Os03g57670	LBD			LOC_Os03g20090	#REF!	MYB	Osmyb2	salt	A R2R3-type MYB gene, OsMYB2, is involved in salt, cold, and dehydration tolerance in rice
LOC_Os03g58160.1	LOC_Os03g58160	HSF			LOC_Os03g20090	#REF!	MYB	Osmyb2	transporter	A R2R3-type MYB gene, OsMYB2, is involved in salt, cold, and dehydration tolerance in rice
LOC_Os03g58160.2	LOC_Os03g58160	HSF			LOC_Os03g20090	#REF!	MYB	Osmyb2	abiotic	A R2R3-type MYB gene, OsMYB2, is involved in salt, cold, and dehydration tolerance in rice
LOC_Os03g58250.1	LOC_Os03g58250	bZIP			LOC_Os03g20090	#REF!	MYB	Osmyb2	growth	A R2R3-type MYB gene, OsMYB2, is involved in salt, cold, and dehydration tolerance in rice
LOC_Os03g58330.1	LOC_Os03g58330	bHLH			LOC_Os03g20090	#REF!	MYB	Osmyb2	transcription	A R2R3-type MYB gene, OsMYB2, is involved in salt, cold, and dehydration tolerance in rice
LOC_Os03g58420.1	LOC_Os03g58420	WRKY			LOC_Os05g48010	#REF!	MYB	OsMYB55|OsPL	temperature	The rice R2R3-MYB transcription factor OsMYB55 is involved in the tolerance to high temperature and modulates amino acid metabolism
LOC_Os03g58420.2	LOC_Os03g58420	WRKY			LOC_Os05g48010	#REF!	MYB	OsMYB55|OsPL	transcription	The rice R2R3-MYB transcription factor OsMYB55 is involved in the tolerance to high temperature and modulates amino acid metabolism
LOC_Os03g58830.1	LOC_Os03g58830	bHLH			LOC_Os05g48010	#REF!	MYB	OsMYB55|OsPL	grain	The rice R2R3-MYB transcription factor OsMYB55 is involved in the tolerance to high temperature and modulates amino acid metabolism
LOC_Os03g59460.1	LOC_Os03g59460	bZIP			LOC_Os05g48010	#REF!	MYB	OsMYB55|OsPL	growth	The rice R2R3-MYB transcription factor OsMYB55 is involved in the tolerance to high temperature and modulates amino acid metabolism
LOC_Os03g59670.1	LOC_Os03g59670	bHLH			LOC_Os05g48010	#REF!	MYB	OsMYB55|OsPL	yield	The rice R2R3-MYB transcription factor OsMYB55 is involved in the tolerance to high temperature and modulates amino acid metabolism
LOC_Os03g59730.1	LOC_Os03g59730	NAC			LOC_Os09g32840	#REF!	#N/A	OsPAP2	phosphate	Molecular characterization of OsPAP2: transgenic expression of a purple acid phosphatase up-regulated in phosphate-deprived rice suspension cells
LOC_Os03g60080.1	LOC_Os03g60080	NAC			LOC_Os09g32840	#REF!	#N/A	OsPAP2	insect	Molecular characterization of OsPAP2: transgenic expression of a purple acid phosphatase up-regulated in phosphate-deprived rice suspension cells
LOC_Os03g60630.1	LOC_Os03g60630	Dof			LOC_Os09g32840	#REF!	#N/A	OsPAP2	root	Molecular characterization of OsPAP2: transgenic expression of a purple acid phosphatase up-regulated in phosphate-deprived rice suspension cells
LOC_Os03g61249.1	LOC_Os03g61249	NAC			LOC_Os04g47220	#REF!	#N/A	OsPIP1;2	arsenite	Members of rice plasma membrane intrinsic proteins subfamily are involved in arsenite permeability and tolerance in plants
LOC_Os03g61319.1	LOC_Os03g61319	NAC			LOC_Os04g47220	#REF!	#N/A	OsPIP1;2	seed	The role of water channel proteins and nitric oxide signaling in rice seed germination
LOC_Os03g61570.2	LOC_Os03g61570	GATA			LOC_Os04g47220	#REF!	#N/A	OsPIP1;2	root	Members of rice plasma membrane intrinsic proteins subfamily are involved in arsenite permeability and tolerance in plants
LOC_Os03g61650.1	LOC_Os03g61650	NAC			LOC_Os04g47220	#REF!	#N/A	OsPIP1;2	shoot	Members of rice plasma membrane intrinsic proteins subfamily are involved in arsenite permeability and tolerance in plants
LOC_Os03g61760.1	LOC_Os03g61760	SBP			LOC_Os04g47220	#REF!	#N/A	OsPIP1;2	leaf	Overexpression of rice aquaporin OsPIP1;2 improves yield by enhancing mesophyll CO2 conductance and phloem sucrose transport.
LOC_Os03g62470.1	LOC_Os03g62470	NAC			LOC_Os04g47220	#REF!	#N/A	OsPIP1;2	growth	Overexpression of rice aquaporin OsPIP1;2 improves yield by enhancing mesophyll CO2 conductance and phloem sucrose transport.
LOC_Os03g62660.1	LOC_Os03g62660	FAR1			LOC_Os04g47220	#REF!	#N/A	OsPIP1;2	grain	Overexpression of rice aquaporin OsPIP1;2 improves yield by enhancing mesophyll CO2 conductance and phloem sucrose transport.
LOC_Os03g62660.2	LOC_Os03g62660	FAR1			LOC_Os04g47220	#REF!	#N/A	OsPIP1;2	photosynthesis	Overexpression of rice aquaporin OsPIP1;2 improves yield by enhancing mesophyll CO2 conductance and phloem sucrose transport.
LOC_Os03g63530.1	LOC_Os03g63530	NF-YC			LOC_Os04g47220	#REF!	#N/A	OsPIP1;2	yield	Overexpression of rice aquaporin OsPIP1;2 improves yield by enhancing mesophyll CO2 conductance and phloem sucrose transport.
LOC_Os03g63530.2	LOC_Os03g63530	NF-YC			LOC_Os04g47220	#REF!	#N/A	OsPIP1;2	phloem	Overexpression of rice aquaporin OsPIP1;2 improves yield by enhancing mesophyll CO2 conductance and phloem sucrose transport.
LOC_Os03g63750.1	LOC_Os03g63750	HSF			LOC_Os04g47220	#REF!	#N/A	OsPIP1;2	plasma	Overexpression of rice aquaporin OsPIP1;2 improves yield by enhancing mesophyll CO2 conductance and phloem sucrose transport.
LOC_Os03g63810.1	LOC_Os03g63810	WRKY			LOC_Os04g47220	#REF!	#N/A	OsPIP1;2	sucrose	Overexpression of rice aquaporin OsPIP1;2 improves yield by enhancing mesophyll CO2 conductance and phloem sucrose transport.
LOC_Os04g02140.1	LOC_Os04g02140	E2F/DP			LOC_Os07g26660	#REF!	#N/A	OsPIP2;5	root	Influence of low air humidity and low root temperature on water uptake, growth and aquaporin expression in rice plants
LOC_Os04g04300.1	LOC_Os04g04300	WRKY			LOC_Os04g32620	#REF!	ERF	OsRap2.6|OsERF101	transcription	OsRap2.6 transcription factor contributes to rice innate immunity through its interaction with Receptor for Activated Kinase-C 1 (RACK1)
LOC_Os04g04400.1	LOC_Os04g04400	FAR1			LOC_Os04g32620	#REF!	ERF	OsRap2.6|OsERF101	transcription	OsERF101, an ERF family transcription factor, regulates drought stress response in reproductive tissues.
LOC_Os04g09560.1	LOC_Os04g09560	CPP			LOC_Os04g32620	#REF!	ERF	OsRap2.6|OsERF101	growth	OsERF101, an ERF family transcription factor, regulates drought stress response in reproductive tissues.
LOC_Os04g10260.1	LOC_Os04g10260	bZIP			LOC_Os04g32620	#REF!	ERF	OsRap2.6|OsERF101	seed	OsERF101, an ERF family transcription factor, regulates drought stress response in reproductive tissues.
LOC_Os04g10860.1	LOC_Os04g10860	FAR1			LOC_Os04g32620	#REF!	ERF	OsRap2.6|OsERF101	drought	OsERF101, an ERF family transcription factor, regulates drought stress response in reproductive tissues.
LOC_Os04g11830.1	LOC_Os04g11830	TCP			LOC_Os04g32620	#REF!	ERF	OsRap2.6|OsERF101	vegetative	OsERF101, an ERF family transcription factor, regulates drought stress response in reproductive tissues.
LOC_Os04g21950.1	LOC_Os04g21950	WRKY			LOC_Os04g32620	#REF!	ERF	OsRap2.6|OsERF101	stress	OsERF101, an ERF family transcription factor, regulates drought stress response in reproductive tissues.
LOC_Os04g22990.1	LOC_Os04g22990	FAR1			LOC_Os04g32620	#REF!	ERF	OsRap2.6|OsERF101	reproductive	OsERF101, an ERF family transcription factor, regulates drought stress response in reproductive tissues.
LOC_Os04g23440.1	LOC_Os04g23440	bHLH			LOC_Os04g32620	#REF!	ERF	OsRap2.6|OsERF101	tapetum	OsERF101, an ERF family transcription factor, regulates drought stress response in reproductive tissues.
LOC_Os04g23550.1	LOC_Os04g23550	bHLH			LOC_Os04g32620	#REF!	ERF	OsRap2.6|OsERF101	leaf	Rice ETHYLENE RESPONSE FACTOR 101 Promotes Leaf Senescence Through Jasmonic Acid-Mediated Regulation of OsNAP and OsMYC2
LOC_Os04g23550.2	LOC_Os04g23550	bHLH			LOC_Os04g32620	#REF!	ERF	OsRap2.6|OsERF101	transcription	Rice ETHYLENE RESPONSE FACTOR 101 Promotes Leaf Senescence Through Jasmonic Acid-Mediated Regulation of OsNAP and OsMYC2
LOC_Os04g25100.1	LOC_Os04g25100	FAR1			LOC_Os04g32620	#REF!	ERF	OsRap2.6|OsERF101	senescence	Rice ETHYLENE RESPONSE FACTOR 101 Promotes Leaf Senescence Through Jasmonic Acid-Mediated Regulation of OsNAP and OsMYC2
LOC_Os04g28280.1	LOC_Os04g28280	bHLH			LOC_Os04g32620	#REF!	ERF	OsRap2.6|OsERF101	jasmonate	Rice ETHYLENE RESPONSE FACTOR 101 Promotes Leaf Senescence Through Jasmonic Acid-Mediated Regulation of OsNAP and OsMYC2
LOC_Os04g28580.1	LOC_Os04g28580	FAR1			LOC_Os04g32620	#REF!	ERF	OsRap2.6|OsERF101	ja	Rice ETHYLENE RESPONSE FACTOR 101 Promotes Leaf Senescence Through Jasmonic Acid-Mediated Regulation of OsNAP and OsMYC2
LOC_Os04g30870.1	LOC_Os04g30870	FAR1			LOC_Os04g32620	#REF!	ERF	OsRap2.6|OsERF101	jasmonic	Rice ETHYLENE RESPONSE FACTOR 101 Promotes Leaf Senescence Through Jasmonic Acid-Mediated Regulation of OsNAP and OsMYC2
LOC_Os04g31290.1	LOC_Os04g31290	bHLH			LOC_Os04g32620	#REF!	ERF	OsRap2.6|OsERF101	chlorophyll	Rice ETHYLENE RESPONSE FACTOR 101 Promotes Leaf Senescence Through Jasmonic Acid-Mediated Regulation of OsNAP and OsMYC2
LOC_Os04g31900.1	LOC_Os04g31900	CAMTA			LOC_Os04g32620	#REF!	ERF	OsRap2.6|OsERF101	methyl	Rice ETHYLENE RESPONSE FACTOR 101 Promotes Leaf Senescence Through Jasmonic Acid-Mediated Regulation of OsNAP and OsMYC2
LOC_Os04g32590.1	LOC_Os04g32590	Trihelix			LOC_Os01g04800	#REF!	RAV	OsRAV2	salt	Identification of a regulatory element responsible for salt induction of rice OsRAV2 through ex situ and in situ promoter analysis.
LOC_Os04g33420.1	LOC_Os04g33420	S1Fa-like			LOC_Os01g04800	#REF!	RAV	OsRAV2	ABA	Identification of a regulatory element responsible for salt induction of rice OsRAV2 through ex situ and in situ promoter analysis.
LOC_Os04g33440.2	LOC_Os04g33440	S1Fa-like			LOC_Os01g04800	#REF!	RAV	OsRAV2	stress	Identification of a regulatory element responsible for salt induction of rice OsRAV2 through ex situ and in situ promoter analysis.
LOC_Os04g33950.1	LOC_Os04g33950	E2F/DP			LOC_Os01g04800	#REF!	RAV	OsRAV2	abscisic	Identification of a regulatory element responsible for salt induction of rice OsRAV2 through ex situ and in situ promoter analysis.
LOC_Os04g35010.1	LOC_Os04g35010	bHLH			LOC_Os01g74200	#REF!	#N/A	OsRLCK57	panicle	Four receptor-like cytoplasmic kinases regulate development and immunity in rice.
LOC_Os04g35250.1	LOC_Os04g35250	GRAS			LOC_Os09g01000	#REF!	#N/A	OsSAP	drought	Identification of a drought-induced rice gene, OsSAP, that suppresses Bax-induced cell death in yeast
LOC_Os04g35500.1	LOC_Os04g35500	ZF-HD			LOC_Os09g01000	#REF!	#N/A	OsSAP	mitochondria	Identification of a drought-induced rice gene, OsSAP, that suppresses Bax-induced cell death in yeast
LOC_Os04g35660.1	LOC_Os04g35660	NAC			LOC_Os09g01000	#REF!	#N/A	OsSAP	cell	Identification of a drought-induced rice gene, OsSAP, that suppresses Bax-induced cell death in yeast
LOC_Os04g36590.1	LOC_Os04g36590	FAR1			LOC_Os09g01000	#REF!	#N/A	OsSAP	senescence	Identification of a drought-induced rice gene, OsSAP, that suppresses Bax-induced cell death in yeast
LOC_Os04g36790.1	LOC_Os04g36790	Trihelix			LOC_Os07g08860	#REF!	#N/A	OsSIK2	growth	An S-domain receptor-like kinase, OsSIK2, confers abiotic stress tolerance and delays dark-induced leaf senescence in rice
LOC_Os04g37440.1	LOC_Os04g37440	GRAS			LOC_Os07g08860	#REF!	#N/A	OsSIK2	abiotic	An S-domain receptor-like kinase, OsSIK2, confers abiotic stress tolerance and delays dark-induced leaf senescence in rice
LOC_Os04g38400.1	LOC_Os04g38400	EIL			LOC_Os07g08860	#REF!	#N/A	OsSIK2	salt	An S-domain receptor-like kinase, OsSIK2, confers abiotic stress tolerance and delays dark-induced leaf senescence in rice
LOC_Os04g38720.1	LOC_Os04g38720	NAC			LOC_Os07g08860	#REF!	#N/A	OsSIK2	drought	An S-domain receptor-like kinase, OsSIK2, confers abiotic stress tolerance and delays dark-induced leaf senescence in rice
LOC_Os04g39570.1	LOC_Os04g39570	WRKY			LOC_Os07g08860	#REF!	#N/A	OsSIK2	senescence	An S-domain receptor-like kinase, OsSIK2, confers abiotic stress tolerance and delays dark-induced leaf senescence in rice
LOC_Os04g39570.2	LOC_Os04g39570	WRKY			LOC_Os07g08860	#REF!	#N/A	OsSIK2	seedling	An S-domain receptor-like kinase, OsSIK2, confers abiotic stress tolerance and delays dark-induced leaf senescence in rice
LOC_Os04g39960.1	LOC_Os04g39960	NAC			LOC_Os07g08860	#REF!	#N/A	OsSIK2	leaf	An S-domain receptor-like kinase, OsSIK2, confers abiotic stress tolerance and delays dark-induced leaf senescence in rice
LOC_Os04g40060.1	LOC_Os04g40060	FAR1			LOC_Os07g08860	#REF!	#N/A	OsSIK2	sheath	An S-domain receptor-like kinase, OsSIK2, confers abiotic stress tolerance and delays dark-induced leaf senescence in rice
LOC_Os04g40140.1	LOC_Os04g40140	NAC			LOC_Os11g30910	#REF!	#N/A	OsSOT1|STV11	sulphotransferase	STV11 encodes a sulphotransferase and confers durable resistance to rice stripe virus
LOC_Os04g40140.2	LOC_Os04g40140	NAC			LOC_Os11g30910	#REF!	#N/A	OsSOT1|STV11	resistance	STV11 encodes a sulphotransferase and confers durable resistance to rice stripe virus
LOC_Os04g40140.3	LOC_Os04g40140	NAC			LOC_Os11g30910	#REF!	#N/A	OsSOT1|STV11	rice	STV11 encodes a sulphotransferase and confers durable resistance to rice stripe virus
LOC_Os04g40930.1	LOC_Os04g40930	Trihelix			LOC_Os11g30910	#REF!	#N/A	OsSOT1|STV11	RSV	STV11 encodes a sulphotransferase and confers durable resistance to rice stripe virus
LOC_Os04g41229.1	LOC_Os04g41229	bHLH			LOC_Os11g30910	#REF!	#N/A	OsSOT1|STV11	SA	STV11 encodes a sulphotransferase and confers durable resistance to rice stripe virus
LOC_Os04g41229.2	LOC_Os04g41229	bHLH			LOC_Os03g49880	#REF!	TCP	OsTB1|FC1|SCM3	culm	The OsTB1 gene negatively regulates lateral branching in rice
LOC_Os04g41820.1	LOC_Os04g41820	bZIP			LOC_Os03g49880	#REF!	TCP	OsTB1|FC1|SCM3	auxin	OsTIR1 and OsAFB2 downregulation via OsmiR393 overexpression leads to more tillers, early flowering and less tolerance to salt and drought in rice
LOC_Os04g41850.1	LOC_Os04g41850	Nin-like			LOC_Os03g49880	#REF!	TCP	OsTB1|FC1|SCM3	branching	The OsTB1 gene negatively regulates lateral branching in rice
LOC_Os04g42940.1	LOC_Os04g42940	NAC			LOC_Os03g49880	#REF!	TCP	OsTB1|FC1|SCM3	branching	FINE CULM1 (FC1) works downstream of strigolactones to inhibit the outgrowth of axillary buds in rice
LOC_Os04g43560.1	LOC_Os04g43560	NAC			LOC_Os03g49880	#REF!	TCP	OsTB1|FC1|SCM3	cytokinin	FINE CULM1 (FC1) works downstream of strigolactones to inhibit the outgrowth of axillary buds in rice
LOC_Os04g44440.1	LOC_Os04g44440	TCP			LOC_Os03g49880	#REF!	TCP	OsTB1|FC1|SCM3	growth	The interaction between OsMADS57 and OsTB1 modulates rice tillering via DWARF14
LOC_Os04g44630.1	LOC_Os04g44630	FAR1			LOC_Os03g49880	#REF!	TCP	OsTB1|FC1|SCM3	shoot	The OsTB1 gene negatively regulates lateral branching in rice
LOC_Os04g45330.1	LOC_Os04g45330	YABBY			LOC_Os03g49880	#REF!	TCP	OsTB1|FC1|SCM3	meristem	FINE CULM1 (FC1) works downstream of strigolactones to inhibit the outgrowth of axillary buds in rice
LOC_Os04g45650.2	LOC_Os04g45650	GATA			LOC_Os03g49880	#REF!	TCP	OsTB1|FC1|SCM3	tiller	FINE CULM1 (FC1) works downstream of strigolactones to inhibit the outgrowth of axillary buds in rice
LOC_Os04g45750.1	LOC_Os04g45750	Trihelix			LOC_Os03g49880	#REF!	TCP	OsTB1|FC1|SCM3	crown	FINE CULM1 (FC1) works downstream of strigolactones to inhibit the outgrowth of axillary buds in rice
LOC_Os04g45750.2	LOC_Os04g45750	Trihelix			LOC_Os03g49880	#REF!	TCP	OsTB1|FC1|SCM3	lamina	The OsTB1 gene negatively regulates lateral branching in rice
LOC_Os04g45940.1	LOC_Os04g45940	Trihelix			LOC_Os03g49880	#REF!	TCP	OsTB1|FC1|SCM3	growth	FINE CULM1 (FC1) works downstream of strigolactones to inhibit the outgrowth of axillary buds in rice
LOC_Os04g46020.1	LOC_Os04g46020	GATA			LOC_Os03g49880	#REF!	TCP	OsTB1|FC1|SCM3	root	FINE CULM1 (FC1) works downstream of strigolactones to inhibit the outgrowth of axillary buds in rice
LOC_Os04g46020.2	LOC_Os04g46020	GATA			LOC_Os03g49880	#REF!	TCP	OsTB1|FC1|SCM3	strigolactone	FINE CULM1 (FC1) works downstream of strigolactones to inhibit the outgrowth of axillary buds in rice
LOC_Os04g46060.1	LOC_Os04g46060	WRKY			LOC_Os03g49880	#REF!	TCP	OsTB1|FC1|SCM3	tiller	The interaction between OsMADS57 and OsTB1 modulates rice tillering via DWARF14
LOC_Os04g46580.1	LOC_Os04g46580	SBP			LOC_Os03g49880	#REF!	TCP	OsTB1|FC1|SCM3	shoot	FINE CULM1 (FC1) works downstream of strigolactones to inhibit the outgrowth of axillary buds in rice
LOC_Os04g46860.1	LOC_Os04g46860	GRAS			LOC_Os03g49880	#REF!	TCP	OsTB1|FC1|SCM3	height	FINE CULM1 (FC1) works downstream of strigolactones to inhibit the outgrowth of axillary buds in rice
LOC_Os04g47040.1	LOC_Os04g47040	bHLH			LOC_Os03g49880	#REF!	TCP	OsTB1|FC1|SCM3	tillering	The interaction between OsMADS57 and OsTB1 modulates rice tillering via DWARF14
LOC_Os04g47059.1	LOC_Os04g47059	bHLH			LOC_Os03g49880	#REF!	TCP	OsTB1|FC1|SCM3	dwarf	The interaction between OsMADS57 and OsTB1 modulates rice tillering via DWARF14
LOC_Os04g47080.1	LOC_Os04g47080	bHLH			LOC_Os03g49880	#REF!	TCP	OsTB1|FC1|SCM3	meristem	The OsTB1 gene negatively regulates lateral branching in rice
LOC_Os04g47640.1	LOC_Os04g47640	Nin-like			LOC_Os03g49880	#REF!	TCP	OsTB1|FC1|SCM3	transporter	OsTIR1 and OsAFB2 downregulation via OsmiR393 overexpression leads to more tillers, early flowering and less tolerance to salt and drought in rice
LOC_Os04g47990.1	LOC_Os04g47990	Dof			LOC_Os03g49880	#REF!	TCP	OsTB1|FC1|SCM3	branching	DWARF10, an RMS1/MAX4/DAD1 ortholog, controls lateral bud outgrowth in rice
LOC_Os04g47990.2	LOC_Os04g47990	Dof			LOC_Os03g49880	#REF!	TCP	OsTB1|FC1|SCM3	tiller	OsTIR1 and OsAFB2 downregulation via OsmiR393 overexpression leads to more tillers, early flowering and less tolerance to salt and drought in rice
LOC_Os04g48030.1	LOC_Os04g48030	HSF			LOC_Os03g49880	#REF!	TCP	OsTB1|FC1|SCM3	tillering	FINE CULM1 (FC1) works downstream of strigolactones to inhibit the outgrowth of axillary buds in rice
LOC_Os04g49110.1	LOC_Os04g49110	GRAS			LOC_Os03g49880	#REF!	TCP	OsTB1|FC1|SCM3	culm	FINE CULM1 (FC1) works downstream of strigolactones to inhibit the outgrowth of axillary buds in rice
LOC_Os04g49380.1	LOC_Os04g49380	FAR1			LOC_Os03g49880	#REF!	TCP	OsTB1|FC1|SCM3	culm	DWARF10, an RMS1/MAX4/DAD1 ortholog, controls lateral bud outgrowth in rice
LOC_Os04g50060.1	LOC_Os04g50060	GRAS			LOC_Os03g49880	#REF!	TCP	OsTB1|FC1|SCM3	tillering	OsTIR1 and OsAFB2 downregulation via OsmiR393 overexpression leads to more tillers, early flowering and less tolerance to salt and drought in rice
LOC_Os04g50060.2	LOC_Os04g50060	GRAS			LOC_Os03g49880	#REF!	TCP	OsTB1|FC1|SCM3	stem	Production of novel beneficial alleles of a rice yield-related QTL by CRISPR/Cas9.
LOC_Os04g50090.1	LOC_Os04g50090	bHLH			LOC_Os03g49880	#REF!	TCP	OsTB1|FC1|SCM3	resistance	Production of novel beneficial alleles of a rice yield-related QTL by CRISPR/Cas9.
LOC_Os04g50920.1	LOC_Os04g50920	WRKY			LOC_Os03g49880	#REF!	TCP	OsTB1|FC1|SCM3	inflorescence	Production of novel beneficial alleles of a rice yield-related QTL by CRISPR/Cas9.
LOC_Os04g51000.1	LOC_Os04g51000	LFY			LOC_Os03g49880	#REF!	TCP	OsTB1|FC1|SCM3	lodging	Production of novel beneficial alleles of a rice yield-related QTL by CRISPR/Cas9.
LOC_Os04g51070.1	LOC_Os04g51070	bHLH			LOC_Os11g01570	#REF!	#N/A	OsTBL2	growth	Two Trichome Birefringence-like proteins Mediate Xylan Acetylation, Which Is Essential for Leaf Blight Resistance in Rice.
LOC_Os04g51320.1	LOC_Os04g51320	Trihelix			LOC_Os07g02060	#REF!	WRKY	OsWRKY29	transcription	WRKY Transcription Factor OsWRKY29 Represses Seed Dormancy in Rice by Weakening Abscisic Acid Response.
LOC_Os04g51560.1	LOC_Os04g51560	WRKY			LOC_Os07g02060	#REF!	WRKY	OsWRKY29	seed	WRKY Transcription Factor OsWRKY29 Represses Seed Dormancy in Rice by Weakening Abscisic Acid Response.
LOC_Os04g52560.1	LOC_Os04g52560	FAR1			LOC_Os07g02060	#REF!	WRKY	OsWRKY29	ABA	WRKY Transcription Factor OsWRKY29 Represses Seed Dormancy in Rice by Weakening Abscisic Acid Response.
LOC_Os04g52770.1	LOC_Os04g52770	bHLH			LOC_Os07g02060	#REF!	WRKY	OsWRKY29	abscisic	WRKY Transcription Factor OsWRKY29 Represses Seed Dormancy in Rice by Weakening Abscisic Acid Response.
LOC_Os04g52810.1	LOC_Os04g52810	NAC			LOC_Os07g02060	#REF!	WRKY	OsWRKY29	dormancy	WRKY Transcription Factor OsWRKY29 Represses Seed Dormancy in Rice by Weakening Abscisic Acid Response.
LOC_Os04g53990.1	LOC_Os04g53990	bHLH			LOC_Os07g02060	#REF!	WRKY	OsWRKY29	seed	WRKY Transcription Factor OsWRKY29 Represses Seed Dormancy in Rice by Weakening Abscisic Acid Response
LOC_Os04g54474.1	LOC_Os04g54474	bZIP			LOC_Os06g13810	#REF!	#N/A	PFP1	starch	Pyrophosphate-fructose 6-phosphate 1-phosphotransferase (PFP1) regulates starch biosynthesis and seed development viaheterotetramer formation in rice (Oryza sativa L.).
LOC_Os04g54474.2	LOC_Os04g54474	bZIP			LOC_Os06g13810	#REF!	#N/A	PFP1	map-based	Pyrophosphate-fructose 6-phosphate 1-phosphotransferase (PFP1) regulates starch biosynthesis and seed development viaheterotetramer formation in rice (Oryza sativa L.).
LOC_Os04g54474.3	LOC_Os04g54474	bZIP			LOC_Os06g13810	#REF!	#N/A	PFP1	endosperm	Pyrophosphate-fructose 6-phosphate 1-phosphotransferase (PFP1) regulates starch biosynthesis and seed development viaheterotetramer formation in rice (Oryza sativa L.).
LOC_Os04g54880.1	LOC_Os04g54880	FAR1			LOC_Os10g26340	#REF!	#N/A	PLA1	reproductive	PLASTOCHRON1, a timekeeper of leaf initiation in rice, encodes cytochrome P450
LOC_Os04g54900.1	LOC_Os04g54900	bHLH			LOC_Os10g26340	#REF!	#N/A	PLA1	reproductive	NECK LEAF 1, a GATA type transcription factor, modulates organogenesis by regulating the expression of multiple regulatory genes during reproductive development in rice
LOC_Os04g56170.1	LOC_Os04g56170	SBP			LOC_Os10g26340	#REF!	#N/A	PLA1	meristem	A recessive heterochronic mutation, plastochron1, shortens the plastochron and elongates the vegetative phase in rice
LOC_Os04g57530.1	LOC_Os04g57530	Trihelix			LOC_Os10g26340	#REF!	#N/A	PLA1	shoot	PLASTOCHRON1, a timekeeper of leaf initiation in rice, encodes cytochrome P450
LOC_Os04g58190.1	LOC_Os04g58190	Dof			LOC_Os10g26340	#REF!	#N/A	PLA1	leaf	Rice PLASTOCHRON genes regulate leaf maturation downstream of the gibberellin signal transduction pathway
LOC_Os04g58190.2	LOC_Os04g58190	Dof			LOC_Os10g26340	#REF!	#N/A	PLA1	reproductive	A recessive heterochronic mutation, plastochron1, shortens the plastochron and elongates the vegetative phase in rice
LOC_Os04g58190.3	LOC_Os04g58190	Dof			LOC_Os10g26340	#REF!	#N/A	PLA1	leaf	PLASTOCHRON1, a timekeeper of leaf initiation in rice, encodes cytochrome P450
LOC_Os04g58680.1	LOC_Os04g58680	NF-YC			LOC_Os10g26340	#REF!	#N/A	PLA1	shoot	A recessive heterochronic mutation, plastochron1, shortens the plastochron and elongates the vegetative phase in rice
LOC_Os04g59470.1	LOC_Os04g59470	NAC			LOC_Os10g26340	#REF!	#N/A	PLA1	meristem	PLASTOCHRON1, a timekeeper of leaf initiation in rice, encodes cytochrome P450
LOC_Os05g01256.1	LOC_Os05g01256	bHLH			LOC_Os10g26340	#REF!	#N/A	PLA1	shoot	PLASTOCHRON3/GOLIATH encodes a glutamate carboxypeptidase required for proper development in rice
LOC_Os05g01256.2	LOC_Os05g01256	bHLH			LOC_Os10g26340	#REF!	#N/A	PLA1	panicle	A recessive heterochronic mutation, plastochron1, shortens the plastochron and elongates the vegetative phase in rice
LOC_Os05g02150.1	LOC_Os05g02150	Dof			LOC_Os10g26340	#REF!	#N/A	PLA1	leaf	PLASTOCHRON3/GOLIATH encodes a glutamate carboxypeptidase required for proper development in rice
LOC_Os05g03090.1	LOC_Os05g03090	FAR1			LOC_Os10g26340	#REF!	#N/A	PLA1	ga	Rice PLASTOCHRON genes regulate leaf maturation downstream of the gibberellin signal transduction pathway
LOC_Os05g03160.1	LOC_Os05g03160	LBD			LOC_Os10g26340	#REF!	#N/A	PLA1	vegetative	A recessive heterochronic mutation, plastochron1, shortens the plastochron and elongates the vegetative phase in rice
LOC_Os05g03740.1	LOC_Os05g03740	Trihelix			LOC_Os10g26340	#REF!	#N/A	PLA1	vegetative	PLASTOCHRON1, a timekeeper of leaf initiation in rice, encodes cytochrome P450
LOC_Os05g03800.1	LOC_Os05g03800	FAR1			LOC_Os10g26340	#REF!	#N/A	PLA1	seedling	Rice PLASTOCHRON genes regulate leaf maturation downstream of the gibberellin signal transduction pathway
LOC_Os05g03860.1	LOC_Os05g03860	bZIP			LOC_Os10g26340	#REF!	#N/A	PLA1	reproductive	PLASTOCHRON3/GOLIATH encodes a glutamate carboxypeptidase required for proper development in rice
LOC_Os05g03865.1	LOC_Os05g03865	bZIP			LOC_Os10g26340	#REF!	#N/A	PLA1	growth	PLASTOCHRON1, a timekeeper of leaf initiation in rice, encodes cytochrome P450
LOC_Os05g03900.1	LOC_Os05g03900	WRKY			LOC_Os10g26340	#REF!	#N/A	PLA1	leaf	NECK LEAF 1, a GATA type transcription factor, modulates organogenesis by regulating the expression of multiple regulatory genes during reproductive development in rice
LOC_Os05g03900.2	LOC_Os05g03900	WRKY			LOC_Os10g26340	#REF!	#N/A	PLA1	cell	A recessive heterochronic mutation, plastochron1, shortens the plastochron and elongates the vegetative phase in rice
LOC_Os05g04640.1	LOC_Os05g04640	WRKY			LOC_Os10g26340	#REF!	#N/A	PLA1	panicle	PLASTOCHRON1, a timekeeper of leaf initiation in rice, encodes cytochrome P450
LOC_Os05g04740.1	LOC_Os05g04740	bHLH			LOC_Os10g26340	#REF!	#N/A	PLA1	gibberellin	Rice PLASTOCHRON genes regulate leaf maturation downstream of the gibberellin signal transduction pathway
LOC_Os05g04740.2	LOC_Os05g04740	bHLH			LOC_Os10g26340	#REF!	#N/A	PLA1	phytohormone	Rice PLASTOCHRON genes regulate leaf maturation downstream of the gibberellin signal transduction pathway
LOC_Os05g06170.1	LOC_Os05g06170	FAR1			LOC_Os10g26340	#REF!	#N/A	PLA1	leaf	A recessive heterochronic mutation, plastochron1, shortens the plastochron and elongates the vegetative phase in rice
LOC_Os05g06340.1	LOC_Os05g06340	GATA			LOC_Os10g26340	#REF!	#N/A	PLA1	leaf	PLASTOCHRON2 Regulates Leaf Initiation and Maturation in Rice
LOC_Os05g06520.1	LOC_Os05g06520	bHLH			LOC_Os10g26340	#REF!	#N/A	PLA1	seed	PLASTOCHRON3/GOLIATH encodes a glutamate carboxypeptidase required for proper development in rice
LOC_Os05g07120.1	LOC_Os05g07120	bHLH			LOC_Os01g68000	#REF!	#N/A	PLA2|LHD2	leaf	Rice PLASTOCHRON genes regulate leaf maturation downstream of the gibberellin signal transduction pathway
LOC_Os05g07120.2	LOC_Os05g07120	bHLH			LOC_Os01g68000	#REF!	#N/A	PLA2|LHD2	vegetative	PLASTOCHRON2 Regulates Leaf Initiation and Maturation in Rice
LOC_Os05g07270.1	LOC_Os05g07270	LBD			LOC_Os01g68000	#REF!	#N/A	PLA2|LHD2	gibberellin	Rice PLASTOCHRON genes regulate leaf maturation downstream of the gibberellin signal transduction pathway
LOC_Os05g09020.1	LOC_Os05g09020	WRKY			LOC_Os01g68000	#REF!	#N/A	PLA2|LHD2	vegetative	Leafy head2, which encodes a putative RNA-binding protein, regulates shoot development of rice
LOC_Os05g09020.2	LOC_Os05g09020	WRKY			LOC_Os01g68000	#REF!	#N/A	PLA2|LHD2	dwarf	Leafy head2, which encodes a putative RNA-binding protein, regulates shoot development of rice
LOC_Os05g10620.1	LOC_Os05g10620	NAC			LOC_Os01g68000	#REF!	#N/A	PLA2|LHD2	leaf	PLASTOCHRON3/GOLIATH encodes a glutamate carboxypeptidase required for proper development in rice
LOC_Os05g10620.2	LOC_Os05g10620	NAC			LOC_Os01g68000	#REF!	#N/A	PLA2|LHD2	ga	Rice PLASTOCHRON genes regulate leaf maturation downstream of the gibberellin signal transduction pathway
LOC_Os05g10620.3	LOC_Os05g10620	NAC			LOC_Os01g68000	#REF!	#N/A	PLA2|LHD2	growth	Leafy head2, which encodes a putative RNA-binding protein, regulates shoot development of rice
LOC_Os05g11070.1	LOC_Os05g11070	bHLH			LOC_Os01g68000	#REF!	#N/A	PLA2|LHD2	seedling	Rice PLASTOCHRON genes regulate leaf maturation downstream of the gibberellin signal transduction pathway
LOC_Os05g14370.1	LOC_Os05g14370	WRKY			LOC_Os01g68000	#REF!	#N/A	PLA2|LHD2	phytohormone	Rice PLASTOCHRON genes regulate leaf maturation downstream of the gibberellin signal transduction pathway
LOC_Os05g23910.1	LOC_Os05g23910	NF-YC			LOC_Os01g68000	#REF!	#N/A	PLA2|LHD2	reproductive	PLASTOCHRON3/GOLIATH encodes a glutamate carboxypeptidase required for proper development in rice
LOC_Os05g25320.1	LOC_Os05g25320	FAR1			LOC_Os01g68000	#REF!	#N/A	PLA2|LHD2	reproductive	PLASTOCHRON2 Regulates Leaf Initiation and Maturation in Rice
LOC_Os05g25770.1	LOC_Os05g25770	WRKY			LOC_Os01g68000	#REF!	#N/A	PLA2|LHD2	shoot	PLASTOCHRON2 Regulates Leaf Initiation and Maturation in Rice
LOC_Os05g25960.1	LOC_Os05g25960	NAC			LOC_Os01g68000	#REF!	#N/A	PLA2|LHD2	reproductive	Leafy head2, which encodes a putative RNA-binding protein, regulates shoot development of rice
LOC_Os05g26026.1	LOC_Os05g26026	NAC			LOC_Os01g68000	#REF!	#N/A	PLA2|LHD2	tiller	Leafy head2, which encodes a putative RNA-binding protein, regulates shoot development of rice
LOC_Os05g26049.1	LOC_Os05g26049	NAC			LOC_Os01g68000	#REF!	#N/A	PLA2|LHD2	leaf	PLASTOCHRON2 Regulates Leaf Initiation and Maturation in Rice
LOC_Os05g27730.1	LOC_Os05g27730	WRKY			LOC_Os01g68000	#REF!	#N/A	PLA2|LHD2	leaf	Leafy head2, which encodes a putative RNA-binding protein, regulates shoot development of rice
LOC_Os05g27749.1	LOC_Os05g27749	NAC			LOC_Os01g68000	#REF!	#N/A	PLA2|LHD2	shoot	PLASTOCHRON3/GOLIATH encodes a glutamate carboxypeptidase required for proper development in rice
LOC_Os05g27980.1	LOC_Os05g27980	LBD			LOC_Os01g68000	#REF!	#N/A	PLA2|LHD2	shoot	Leafy head2, which encodes a putative RNA-binding protein, regulates shoot development of rice
LOC_Os05g30310.1	LOC_Os05g30310	FAR1			LOC_Os01g68000	#REF!	#N/A	PLA2|LHD2	seed	PLASTOCHRON3/GOLIATH encodes a glutamate carboxypeptidase required for proper development in rice
LOC_Os05g30720.1	LOC_Os05g30720	FAR1			LOC_Os09g30320	#REF!	#N/A	RA8	sterile	Isolation and characterization of an anther-specific gene, RA8, from rice (Oryza sativa L.)
LOC_Os05g31380.1	LOC_Os05g31380	GRAS			LOC_Os09g30320	#REF!	#N/A	RA8	anther	Isolation and characterization of an anther-specific gene, RA8, from rice (Oryza sativa L.)
LOC_Os05g31420.1	LOC_Os05g31420	GRAS			LOC_Os09g30320	#REF!	#N/A	RA8	tapetum	Isolation and characterization of an anther-specific gene, RA8, from rice (Oryza sativa L.)
LOC_Os05g32070.1	LOC_Os05g32070	SRS			LOC_Os09g30320	#REF!	#N/A	RA8	flower	Isolation and characterization of an anther-specific gene, RA8, from rice (Oryza sativa L.)
LOC_Os05g33810.1	LOC_Os05g33810	SBP			LOC_Os11g26790	#REF!	#N/A	RAB21|Rab16A|OsRab16A	drought	Overexpression of OsMYB48-1, a novel MYB-related transcription factor, enhances drought and salinity tolerance in rice
LOC_Os05g34050.1	LOC_Os05g34050	bZIP			LOC_Os11g26790	#REF!	#N/A	RAB21|Rab16A|OsRab16A	seed	Overexpression of Rab16A gene in indica rice variety for generating enhanced salt tolerance
LOC_Os05g34310.1	LOC_Os05g34310	NAC			LOC_Os11g26790	#REF!	#N/A	RAB21|Rab16A|OsRab16A	salt	Overexpression of Rab16A gene in indica rice variety for generating enhanced salt tolerance
LOC_Os05g34450.1	LOC_Os05g34450	LBD			LOC_Os11g26790	#REF!	#N/A	RAB21|Rab16A|OsRab16A	salinity	Overexpression of Rab16A gene in indica rice variety for generating enhanced salt tolerance
LOC_Os05g34600.1	LOC_Os05g34600	NAC			LOC_Os11g26790	#REF!	#N/A	RAB21|Rab16A|OsRab16A	ABA	Overexpression of OsMYB48-1, a novel MYB-related transcription factor, enhances drought and salinity tolerance in rice
LOC_Os05g34830.1	LOC_Os05g34830	NAC			LOC_Os02g28980	#REF!	#N/A	rFKBP75	endosperm	The expression of the large rice FK506 binding proteins (FKBPs) demonstrate tissue specificity and heat stress responsiveness
LOC_Os05g34830.2	LOC_Os05g34830	NAC			LOC_Os02g28980	#REF!	#N/A	rFKBP75	seed	The expression of the large rice FK506 binding proteins (FKBPs) demonstrate tissue specificity and heat stress responsiveness
LOC_Os05g34830.3	LOC_Os05g34830	NAC			LOC_Os12g36830	#REF!	#N/A	RSOsPR10|OsPBZ14	drought	RSOsPR10 expression in response to environmental stresses is regulated antagonistically by jasmonate/ethylene and salicylic acid signaling pathways in rice roots
LOC_Os05g35170.1	LOC_Os05g35170	NAC			LOC_Os12g36830	#REF!	#N/A	RSOsPR10|OsPBZ14	ja	RNAi knockdown of Oryza sativa root meander curling gene led to altered root development and coiling which were mediated by jasmonic acid signalling in rice
LOC_Os05g35170.2	LOC_Os05g35170	NAC			LOC_Os12g36830	#REF!	#N/A	RSOsPR10|OsPBZ14	transcription	RSOsPR10 expression in response to environmental stresses is regulated antagonistically by jasmonate/ethylene and salicylic acid signaling pathways in rice roots
LOC_Os05g35170.3	LOC_Os05g35170	NAC			LOC_Os12g36830	#REF!	#N/A	RSOsPR10|OsPBZ14	jasmonate	RSOsPR10 expression in response to environmental stresses is regulated antagonistically by jasmonate/ethylene and salicylic acid signaling pathways in rice roots
LOC_Os05g35170.4	LOC_Os05g35170	NAC			LOC_Os12g36830	#REF!	#N/A	RSOsPR10|OsPBZ14	blast	A novel rice PR10 protein, RSOsPR10, specifically induced in roots by biotic and abiotic stresses, possibly via the jasmonic acid signaling pathway
LOC_Os05g35170.5	LOC_Os05g35170	NAC			LOC_Os12g36830	#REF!	#N/A	RSOsPR10|OsPBZ14	sa	RSOsPR10 expression in response to environmental stresses is regulated antagonistically by jasmonate/ethylene and salicylic acid signaling pathways in rice roots
LOC_Os05g36160.1	LOC_Os05g36160	bZIP			LOC_Os12g36830	#REF!	#N/A	RSOsPR10|OsPBZ14	salt	A novel rice PR10 protein, RSOsPR10, specifically induced in roots by biotic and abiotic stresses, possibly via the jasmonic acid signaling pathway
LOC_Os05g36160.2	LOC_Os05g36160	bZIP			LOC_Os12g36830	#REF!	#N/A	RSOsPR10|OsPBZ14	drought	A novel rice PR10 protein, RSOsPR10, specifically induced in roots by biotic and abiotic stresses, possibly via the jasmonic acid signaling pathway
LOC_Os05g36900.1	LOC_Os05g36900	Dof			LOC_Os12g36830	#REF!	#N/A	RSOsPR10|OsPBZ14	jasmonic	A novel rice PR10 protein, RSOsPR10, specifically induced in roots by biotic and abiotic stresses, possibly via the jasmonic acid signaling pathway
LOC_Os05g37080.1	LOC_Os05g37080	NAC			LOC_Os12g36830	#REF!	#N/A	RSOsPR10|OsPBZ14	ja	RSOsPR10 expression in response to environmental stresses is regulated antagonistically by jasmonate/ethylene and salicylic acid signaling pathways in rice roots
LOC_Os05g37170.1	LOC_Os05g37170	bZIP			LOC_Os12g36830	#REF!	#N/A	RSOsPR10|OsPBZ14	ethylene	RSOsPR10 expression in response to environmental stresses is regulated antagonistically by jasmonate/ethylene and salicylic acid signaling pathways in rice roots
LOC_Os05g37170.2	LOC_Os05g37170	bZIP			LOC_Os12g36830	#REF!	#N/A	RSOsPR10|OsPBZ14	biotic	A novel rice PR10 protein, RSOsPR10, specifically induced in roots by biotic and abiotic stresses, possibly via the jasmonic acid signaling pathway
LOC_Os05g37170.3	LOC_Os05g37170	bZIP			LOC_Os12g36830	#REF!	#N/A	RSOsPR10|OsPBZ14	salicylic	RSOsPR10 expression in response to environmental stresses is regulated antagonistically by jasmonate/ethylene and salicylic acid signaling pathways in rice roots
LOC_Os05g37170.4	LOC_Os05g37170	bZIP			LOC_Os12g36830	#REF!	#N/A	RSOsPR10|OsPBZ14	salicylic	A novel rice PR10 protein, RSOsPR10, specifically induced in roots by biotic and abiotic stresses, possibly via the jasmonic acid signaling pathway
LOC_Os05g37170.5	LOC_Os05g37170	bZIP			LOC_Os12g36830	#REF!	#N/A	RSOsPR10|OsPBZ14	root	A novel rice PR10 protein, RSOsPR10, specifically induced in roots by biotic and abiotic stresses, possibly via the jasmonic acid signaling pathway
LOC_Os05g37170.6	LOC_Os05g37170	bZIP			LOC_Os12g36830	#REF!	#N/A	RSOsPR10|OsPBZ14	salt	RSOsPR10 expression in response to environmental stresses is regulated antagonistically by jasmonate/ethylene and salicylic acid signaling pathways in rice roots
LOC_Os05g37170.8	LOC_Os05g37170	bZIP			LOC_Os12g36830	#REF!	#N/A	RSOsPR10|OsPBZ14	root	RSOsPR10 expression in response to environmental stresses is regulated antagonistically by jasmonate/ethylene and salicylic acid signaling pathways in rice roots
LOC_Os05g37540.1	LOC_Os05g37540	FAR1			LOC_Os12g36830	#REF!	#N/A	RSOsPR10|OsPBZ14	abiotic	A novel rice PR10 protein, RSOsPR10, specifically induced in roots by biotic and abiotic stresses, possibly via the jasmonic acid signaling pathway
LOC_Os05g38140.1	LOC_Os05g38140	bHLH			LOC_Os01g50680	#REF!	#N/A	SLP1	awn	Loss of function at RAE2, a previously unidentified EPFL, is required for awnlessness in cultivated Asian rice.
LOC_Os05g38820.4	LOC_Os05g38820	NF-YB			LOC_Os06g05160	#REF!	#N/A	SPDT	xylem	Reducing phosphorus accumulation in rice grains with an impaired transporter in the node.
LOC_Os05g39480.1	LOC_Os05g39480	FAR1			LOC_Os06g05160	#REF!	#N/A	SPDT	vascular	Reducing phosphorus accumulation in rice grains with an impaired transporter in the node.
LOC_Os05g39720.1	LOC_Os05g39720	WRKY			LOC_Os06g05160	#REF!	#N/A	SPDT	transporter	Reducing phosphorus accumulation in rice grains with an impaired transporter in the node.
LOC_Os05g39790.1	LOC_Os05g39790	FAR1			LOC_Os06g05160	#REF!	#N/A	SPDT	phosphorus	Reducing phosphorus accumulation in rice grains with an impaired transporter in the node.
LOC_Os05g40060.1	LOC_Os05g40060	WRKY			LOC_Os06g05160	#REF!	#N/A	SPDT	node	Reducing phosphorus accumulation in rice grains with an impaired transporter in the node.
LOC_Os05g40070.1	LOC_Os05g40070	WRKY			LOC_Os10g33780	#REF!	#N/A	TAW1	inflorescence	TAWAWA1, a regulator of rice inflorescence architecture, functions through the suppression of meristem phase transition
LOC_Os05g40080.1	LOC_Os05g40080	WRKY			LOC_Os10g33780	#REF!	#N/A	TAW1	spikelet	TAWAWA1, a regulator of rice inflorescence architecture, functions through the suppression of meristem phase transition
LOC_Os05g40680.1	LOC_Os05g40680	FAR1			LOC_Os10g33780	#REF!	#N/A	TAW1	shoot	TAWAWA1, a regulator of rice inflorescence architecture, functions through the suppression of meristem phase transition
LOC_Os05g40710.1	LOC_Os05g40710	GRAS			LOC_Os10g33780	#REF!	#N/A	TAW1	meristem	TAWAWA1, a regulator of rice inflorescence architecture, functions through the suppression of meristem phase transition
LOC_Os05g41070.1	LOC_Os05g41070	bZIP			LOC_Os10g33780	#REF!	#N/A	TAW1	vegetative	TAWAWA1, a regulator of rice inflorescence architecture, functions through the suppression of meristem phase transition
LOC_Os05g41280.1	LOC_Os05g41280	bZIP			LOC_Os01g18870	#REF!	bHLH	TIP2|bHLH142	transcription	The Rice Basic Helix-Loop-Helix Transcription Factor TDR INTERACTING PROTEIN2 Is a Central Switch in Early Anther Development
LOC_Os05g41450.1	LOC_Os05g41450	NF-YC			LOC_Os01g18870	#REF!	bHLH	TIP2|bHLH142	anther	The Rice Basic Helix-Loop-Helix Transcription Factor TDR INTERACTING PROTEIN2 Is a Central Switch in Early Anther Development
LOC_Os05g41540.1	LOC_Os05g41540	bZIP			LOC_Os01g18870	#REF!	bHLH	TIP2|bHLH142	tapetal	The Rice Basic Helix-Loop-Helix Transcription Factor TDR INTERACTING PROTEIN2 Is a Central Switch in Early Anther Development
LOC_Os05g42130.1	LOC_Os05g42130	GRAS			LOC_Os01g18870	#REF!	bHLH	TIP2|bHLH142	male	The Rice Basic Helix-Loop-Helix Transcription Factor TDR INTERACTING PROTEIN2 Is a Central Switch in Early Anther Development
LOC_Os05g42180.1	LOC_Os05g42180	bHLH			LOC_Os01g18870	#REF!	bHLH	TIP2|bHLH142	tapetal	The bHLH142 Transcription Factor Coordinates with TDR1 to Modulate the Expression of EAT1 and Regulate Pollen Development in Rice
LOC_Os05g43380.1	LOC_Os05g43380	CPP			LOC_Os01g18870	#REF!	bHLH	TIP2|bHLH142	pollen	The bHLH142 Transcription Factor Coordinates with TDR1 to Modulate the Expression of EAT1 and Regulate Pollen Development in Rice
LOC_Os05g43380.2	LOC_Os05g43380	CPP			LOC_Os01g18870	#REF!	bHLH	TIP2|bHLH142	pollen	bHLH142 regulates various metabolic pathway-related genes to affect pollen development and anther dehiscence in rice.
LOC_Os05g43760.1	LOC_Os05g43760	TCP			LOC_Os01g18870	#REF!	bHLH	TIP2|bHLH142	anther	bHLH142 regulates various metabolic pathway-related genes to affect pollen development and anther dehiscence in rice.
LOC_Os05g43950.1	LOC_Os05g43950	VOZ			LOC_Os01g18870	#REF!	bHLH	TIP2|bHLH142	development	bHLH142 regulates various metabolic pathway-related genes to affect pollen development and anther dehiscence in rice.
LOC_Os05g43960.1	LOC_Os05g43960	NAC			LOC_Os01g18870	#REF!	bHLH	TIP2|bHLH142	transcription	Tightly Controlled Expression of bHLH142 Is Essential for Timely Tapetal Programmed Cell Death and Pollen Development in Rice.
LOC_Os05g44400.1	LOC_Os05g44400	GATA			LOC_Os01g18870	#REF!	bHLH	TIP2|bHLH142	pollen	Tightly Controlled Expression of bHLH142 Is Essential for Timely Tapetal Programmed Cell Death and Pollen Development in Rice.
LOC_Os05g45230.1	LOC_Os05g45230	WRKY			LOC_Os01g18870	#REF!	bHLH	TIP2|bHLH142	sterility	Tightly Controlled Expression of bHLH142 Is Essential for Timely Tapetal Programmed Cell Death and Pollen Development in Rice.
LOC_Os05g45410.1	LOC_Os05g45410	HSF			LOC_Os01g18870	#REF!	bHLH	TIP2|bHLH142	development	Tightly Controlled Expression of bHLH142 Is Essential for Timely Tapetal Programmed Cell Death and Pollen Development in Rice.
LOC_Os05g46020.1	LOC_Os05g46020	WRKY			LOC_Os01g18870	#REF!	bHLH	TIP2|bHLH142	seed	Tightly Controlled Expression of bHLH142 Is Essential for Timely Tapetal Programmed Cell Death and Pollen Development in Rice.
LOC_Os05g46370.1	LOC_Os05g46370	bHLH			LOC_Os01g18870	#REF!	bHLH	TIP2|bHLH142	cell	Tightly Controlled Expression of bHLH142 Is Essential for Timely Tapetal Programmed Cell Death and Pollen Development in Rice.
LOC_Os05g48690.1	LOC_Os05g48690	Trihelix			LOC_Os01g18870	#REF!	bHLH	TIP2|bHLH142	tapetal	Tightly Controlled Expression of bHLH142 Is Essential for Timely Tapetal Programmed Cell Death and Pollen Development in Rice.
LOC_Os05g48690.2	LOC_Os05g48690	Trihelix			LOC_Os01g18870	#REF!	bHLH	TIP2|bHLH142	PCD	Tightly Controlled Expression of bHLH142 Is Essential for Timely Tapetal Programmed Cell Death and Pollen Development in Rice.
LOC_Os05g48850.1	LOC_Os05g48850	NAC			LOC_Os01g18870	#REF!	bHLH	TIP2|bHLH142	male	Tightly Controlled Expression of bHLH142 Is Essential for Timely Tapetal Programmed Cell Death and Pollen Development in Rice.
LOC_Os05g49100.1	LOC_Os05g49100	WRKY			LOC_Os01g18870	#REF!	bHLH	TIP2|bHLH142	Ubiquitin	Tightly Controlled Expression of bHLH142 Is Essential for Timely Tapetal Programmed Cell Death and Pollen Development in Rice.
LOC_Os05g49210.1	LOC_Os05g49210	WRKY			LOC_Os01g18870	#REF!	bHLH	TIP2|bHLH142	development	OsMS188 Is a Key Regulator of Tapetum Development and Sporopollenin Synthesis in Rice
LOC_Os05g49280.1	LOC_Os05g49280	GATA			LOC_Os01g18870	#REF!	bHLH	TIP2|bHLH142	tapetum	OsMS188 Is a Key Regulator of Tapetum Development and Sporopollenin Synthesis in Rice
LOC_Os05g49420.1	LOC_Os05g49420	bZIP			LOC_Os03g20910	#REF!	WOX	WOX6	tiller	A Core Regulatory Pathway Controlling Rice Tiller Angle Mediated by the LAZY1-Dependent Asymmetric Distribution of Auxin.
LOC_Os05g49620.1	LOC_Os05g49620	WRKY			LOC_Os03g20910	#REF!	WOX	WOX6	auxin	A Core Regulatory Pathway Controlling Rice Tiller Angle Mediated by the LAZY1-Dependent Asymmetric Distribution of Auxin.
LOC_Os05g49780.1	LOC_Os05g49780	NF-YB
LOC_Os05g49930.1	LOC_Os05g49930	GRAS
LOC_Os05g50270.1	LOC_Os05g50270	GATA
LOC_Os05g50310.1	LOC_Os05g50310	ZF-HD
LOC_Os05g50610.1	LOC_Os05g50610	WRKY
LOC_Os05g50610.2	LOC_Os05g50610	WRKY
LOC_Os05g50700.1	LOC_Os05g50700	WRKY
LOC_Os05g50900.1	LOC_Os05g50900	bHLH
LOC_Os05g51040.1	LOC_Os05g51040	CPP
LOC_Os05g51820.1	LOC_Os05g51820	bHLH
LOC_Os06g01230.1	LOC_Os06g01230	NAC
LOC_Os06g01230.2	LOC_Os06g01230	NAC
LOC_Os06g01480.1	LOC_Os06g01480	NAC
LOC_Os06g01620.1	LOC_Os06g01620	GRAS
LOC_Os06g03710.1	LOC_Os06g03710	GRAS
LOC_Os06g04010.1	LOC_Os06g04010	BBR-BPC
LOC_Os06g04010.2	LOC_Os06g04010	BBR-BPC
LOC_Os06g04090.1	LOC_Os06g04090	NAC
LOC_Os06g05350.1	LOC_Os06g05350	Whirly
LOC_Os06g05380.1	LOC_Os06g05380	WRKY
LOC_Os06g06360.1	LOC_Os06g06360	WRKY
LOC_Os06g06900.1	LOC_Os06g06900	bHLH
LOC_Os06g07010.1	LOC_Os06g07010	FAR1
LOC_Os06g07010.2	LOC_Os06g07010	FAR1
LOC_Os06g08500.1	LOC_Os06g08500	bHLH
LOC_Os06g09370.1	LOC_Os06g09370	bHLH
LOC_Os06g09370.2	LOC_Os06g09370	bHLH
LOC_Os06g09370.3	LOC_Os06g09370	bHLH
LOC_Os06g10710.1	LOC_Os06g10710	GeBP
LOC_Os06g10820.1	LOC_Os06g10820	bHLH
LOC_Os06g10880.1	LOC_Os06g10880	bZIP
LOC_Os06g10880.2	LOC_Os06g10880	bZIP
LOC_Os06g10880.3	LOC_Os06g10880	bZIP
LOC_Os06g10900.1	LOC_Os06g10900	GRAS
LOC_Os06g12210.1	LOC_Os06g12210	bHLH
LOC_Os06g12230.1	LOC_Os06g12230	TCP
LOC_Os06g12360.1	LOC_Os06g12360	Nin-like
LOC_Os06g13670.1	LOC_Os06g13670	E2F/DP
LOC_Os06g13740.1	LOC_Os06g13740	FAR1
LOC_Os06g13900.1	LOC_Os06g13900	FAR1
LOC_Os06g14190.1	LOC_Os06g14190	NF-X1
LOC_Os06g15480.1	LOC_Os06g15480	bZIP
LOC_Os06g15480.2	LOC_Os06g15480	bZIP
LOC_Os06g16400.1	LOC_Os06g16400	bHLH
LOC_Os06g16400.2	LOC_Os06g16400	bHLH
LOC_Os06g17410.1	LOC_Os06g17410	Dof
LOC_Os06g17480.1	LOC_Os06g17480	NF-YB
LOC_Os06g22670.1	LOC_Os06g22670	CPP
LOC_Os06g23030.1	LOC_Os06g23030	ZF-HD
LOC_Os06g23650.1	LOC_Os06g23650	NAC
LOC_Os06g25610.1	LOC_Os06g25610	FAR1
LOC_Os06g28150.1	LOC_Os06g28150	FAR1
LOC_Os06g30090.1	LOC_Os06g30090	bHLH
LOC_Os06g30860.1	LOC_Os06g30860	WRKY
LOC_Os06g32530.1	LOC_Os06g32530	FAR1
LOC_Os06g33450.1	LOC_Os06g33450	bHLH
LOC_Os06g33450.2	LOC_Os06g33450	bHLH
LOC_Os06g33940.1	LOC_Os06g33940	NAC
LOC_Os06g35900.1	LOC_Os06g35900	BES1
LOC_Os06g35960.1	LOC_Os06g35960	HSF
LOC_Os06g36480.1	LOC_Os06g36480	NAC
LOC_Os06g36930.1	LOC_Os06g36930	HSF
LOC_Os06g36970.1	LOC_Os06g36970	FAR1
LOC_Os06g37410.1	LOC_Os06g37410	bHLH
LOC_Os06g37450.1	LOC_Os06g37450	GATA
LOC_Os06g39090.1	LOC_Os06g39090	FAR1
LOC_Os06g39680.1	LOC_Os06g39680	FAR1
LOC_Os06g39960.1	LOC_Os06g39960	bZIP
LOC_Os06g40780.1	LOC_Os06g40780	GRAS
LOC_Os06g41100.1	LOC_Os06g41100	bZIP
LOC_Os06g41770.1	LOC_Os06g41770	bZIP
LOC_Os06g42140.1	LOC_Os06g42140	bZIP
LOC_Os06g42420.1	LOC_Os06g42420	FAR1
LOC_Os06g42520.1	LOC_Os06g42520	FAR1
LOC_Os06g42690.1	LOC_Os06g42690	bZIP
LOC_Os06g43870.2	LOC_Os06g43870	bZIP
LOC_Os06g44010.1	LOC_Os06g44010	WRKY
LOC_Os06g44860.1	LOC_Os06g44860	SBP
LOC_Os06g45140.1	LOC_Os06g45140	bZIP
LOC_Os06g45140.2	LOC_Os06g45140	bZIP
LOC_Os06g45140.3	LOC_Os06g45140	bZIP
LOC_Os06g45310.1	LOC_Os06g45310	SBP
LOC_Os06g45640.1	LOC_Os06g45640	NF-YC
LOC_Os06g46270.1	LOC_Os06g46270	NAC
LOC_Os06g48534.1	LOC_Os06g48534	GATA
LOC_Os06g49010.1	LOC_Os06g49010	SBP
LOC_Os06g49010.2	LOC_Os06g49010	SBP
LOC_Os06g49010.3	LOC_Os06g49010	SBP
LOC_Os06g49010.4	LOC_Os06g49010	SBP
LOC_Os06g49010.5	LOC_Os06g49010	SBP
LOC_Os06g49010.6	LOC_Os06g49010	SBP
LOC_Os06g49550.1	LOC_Os06g49550	FAR1
LOC_Os06g49830.1	LOC_Os06g49830	SRS
LOC_Os06g50310.1	LOC_Os06g50310	bZIP
LOC_Os06g50480.1	LOC_Os06g50480	bZIP
LOC_Os06g50600.1	LOC_Os06g50600	bZIP
LOC_Os06g50600.2	LOC_Os06g50600	bZIP
LOC_Os06g50830.1	LOC_Os06g50830	bZIP
LOC_Os06g50830.2	LOC_Os06g50830	bZIP
LOC_Os06g50900.1	LOC_Os06g50900	bHLH
LOC_Os06g51070.1	LOC_Os06g51070	NAC
LOC_Os07g01270.1	LOC_Os07g01270	FAR1
LOC_Os07g02060.1	LOC_Os07g02060	WRKY
LOC_Os07g03220.1	LOC_Os07g03220	bZIP
LOC_Os07g04560.1	LOC_Os07g04560	NAC
LOC_Os07g05010.1	LOC_Os07g05010	bHLH
LOC_Os07g05010.2	LOC_Os07g05010	bHLH
LOC_Os07g05010.3	LOC_Os07g05010	bHLH
LOC_Os07g05720.1	LOC_Os07g05720	TCP
LOC_Os07g06470.1	LOC_Os07g06470	NF-YA
LOC_Os07g06470.2	LOC_Os07g06470	NF-YA
LOC_Os07g06620.1	LOC_Os07g06620	YABBY
LOC_Os07g06620.2	LOC_Os07g06620	YABBY
LOC_Os07g06620.3	LOC_Os07g06620	YABBY
LOC_Os07g06620.4	LOC_Os07g06620	YABBY
LOC_Os07g07974.1	LOC_Os07g07974	CPP
LOC_Os07g08140.1	LOC_Os07g08140	HSF
LOC_Os07g08420.1	LOC_Os07g08420	bZIP
LOC_Os07g09590.1	LOC_Os07g09590	bHLH
LOC_Os07g09740.1	LOC_Os07g09740	NAC
LOC_Os07g09830.1	LOC_Os07g09830	NAC
LOC_Os07g09860.1	LOC_Os07g09860	NAC
LOC_Os07g10890.1	LOC_Os07g10890	bZIP
LOC_Os07g10890.2	LOC_Os07g10890	bZIP
LOC_Os07g12210.1	LOC_Os07g12210	EIL
LOC_Os07g12340.1	LOC_Os07g12340	NAC
LOC_Os07g13260.1	LOC_Os07g13260	Dof
LOC_Os07g13920.1	LOC_Os07g13920	NAC
LOC_Os07g16330.1	LOC_Os07g16330	GRAS
LOC_Os07g17160.1	LOC_Os07g17160	EIL
LOC_Os07g17180.1	LOC_Os07g17180	NAC
LOC_Os07g18840.1	LOC_Os07g18840	FAR1
LOC_Os07g27330.1	LOC_Os07g27330	NAC
LOC_Os07g27340.1	LOC_Os07g27340	NAC
LOC_Os07g27670.1	LOC_Os07g27670	WRKY
LOC_Os07g27770.1	LOC_Os07g27770	FAR1
LOC_Os07g27800.1	LOC_Os07g27800	FAR1
LOC_Os07g30774.1	LOC_Os07g30774	CAMTA
LOC_Os07g31400.1	LOC_Os07g31400	FAR1
LOC_Os07g31410.1	LOC_Os07g31410	NAC
LOC_Os07g31420.1	LOC_Os07g31420	FAR1
LOC_Os07g31420.2	LOC_Os07g31420	FAR1
LOC_Os07g32110.1	LOC_Os07g32110	FAR1
LOC_Os07g32170.1	LOC_Os07g32170	SBP
LOC_Os07g32510.1	LOC_Os07g32510	Dof
LOC_Os07g35870.1	LOC_Os07g35870	bHLH
LOC_Os07g35870.2	LOC_Os07g35870	bHLH
LOC_Os07g36170.1	LOC_Os07g36170	GRAS
LOC_Os07g36170.2	LOC_Os07g36170	GRAS
LOC_Os07g36460.1	LOC_Os07g36460	bHLH
LOC_Os07g37630.1	LOC_Os07g37630	FAR1
LOC_Os07g37920.1	LOC_Os07g37920	NAC
LOC_Os07g38030.1	LOC_Os07g38030	GRAS
LOC_Os07g38410.1	LOC_Os07g38410	YABBY
LOC_Os07g39220.1	LOC_Os07g39220	BES1
LOC_Os07g39470.1	LOC_Os07g39470	GRAS
LOC_Os07g39480.1	LOC_Os07g39480	WRKY
LOC_Os07g39800.1	LOC_Os07g39800	HRT-like
LOC_Os07g39820.1	LOC_Os07g39820	GRAS
LOC_Os07g39940.1	LOC_Os07g39940	bHLH
LOC_Os07g40000.1	LOC_Os07g40000	LBD
LOC_Os07g40020.1	LOC_Os07g40020	GRAS
LOC_Os07g40570.1	LOC_Os07g40570	WRKY
LOC_Os07g41580.1	LOC_Os07g41580	NF-YB
LOC_Os07g41720.1	LOC_Os07g41720	NF-YA
LOC_Os07g41720.2	LOC_Os07g41720	NF-YA
LOC_Os07g42400.1	LOC_Os07g42400	FAR1
LOC_Os07g42400.2	LOC_Os07g42400	FAR1
LOC_Os07g43030.1	LOC_Os07g43030	CAMTA
LOC_Os07g43530.1	LOC_Os07g43530	bHLH
LOC_Os07g43530.2	LOC_Os07g43530	bHLH
LOC_Os07g44200.1	LOC_Os07g44200	GeBP
LOC_Os07g44690.1	LOC_Os07g44690	HSF
LOC_Os07g44950.1	LOC_Os07g44950	bZIP
LOC_Os07g45450.1	LOC_Os07g45450	FAR1
LOC_Os07g48180.1	LOC_Os07g48180	bZIP
LOC_Os07g48260.1	LOC_Os07g48260	WRKY
LOC_Os07g48450.1	LOC_Os07g48450	NAC
LOC_Os07g48550.1	LOC_Os07g48550	NAC
LOC_Os07g48570.1	LOC_Os07g48570	Dof
LOC_Os07g48630.1	LOC_Os07g48630	EIL
LOC_Os07g48630.2	LOC_Os07g48630	EIL
LOC_Os07g48660.1	LOC_Os07g48660	bZIP
LOC_Os07g48820.1	LOC_Os07g48820	bZIP
LOC_Os07g48820.2	LOC_Os07g48820	bZIP
LOC_Os08g01330.1	LOC_Os08g01330	NAC
LOC_Os08g01700.1	LOC_Os08g01700	bHLH
LOC_Os08g02160.1	LOC_Os08g02160	NAC
LOC_Os08g02300.1	LOC_Os08g02300	NAC
LOC_Os08g04390.2	LOC_Os08g04390	bHLH
LOC_Os08g06140.1	LOC_Os08g06140	NAC
LOC_Os08g06140.2	LOC_Os08g06140	NAC
LOC_Os08g06140.3	LOC_Os08g06140	NAC
LOC_Os08g06659.1	LOC_Os08g06659	LBD
LOC_Os08g07740.1	LOC_Os08g07740	NF-YB
LOC_Os08g07970.1	LOC_Os08g07970	bZIP
LOC_Os08g07970.2	LOC_Os08g07970	bZIP
LOC_Os08g07970.3	LOC_Os08g07970	bZIP
LOC_Os08g08160.1	LOC_Os08g08160	bHLH
LOC_Os08g09690.1	LOC_Os08g09690	NF-YA
LOC_Os08g09690.2	LOC_Os08g09690	NF-YA
LOC_Os08g09800.1	LOC_Os08g09800	WRKY
LOC_Os08g09810.1	LOC_Os08g09810	WRKY
LOC_Os08g09840.1	LOC_Os08g09840	WRKY
LOC_Os08g09900.1	LOC_Os08g09900	WRKY
LOC_Os08g10080.1	LOC_Os08g10080	NAC
LOC_Os08g10560.1	LOC_Os08g10560	NF-YC
LOC_Os08g13840.1	LOC_Os08g13840	WRKY
LOC_Os08g13840.2	LOC_Os08g13840	WRKY
LOC_Os08g14880.1	LOC_Os08g14880	FAR1
LOC_Os08g14880.2	LOC_Os08g14880	FAR1
LOC_Os08g14880.3	LOC_Os08g14880	FAR1
LOC_Os08g14880.4	LOC_Os08g14880	FAR1
LOC_Os08g15510.1	LOC_Os08g15510	FAR1
LOC_Os08g16370.1	LOC_Os08g16370	FAR1
LOC_Os08g17100.1	LOC_Os08g17100	Trihelix
LOC_Os08g17400.1	LOC_Os08g17400	WRKY
LOC_Os08g20486.1	LOC_Os08g20486	FAR1
LOC_Os08g23880.1	LOC_Os08g23880	NAC
LOC_Os08g25260.1	LOC_Os08g25260	FAR1
LOC_Os08g26880.1	LOC_Os08g26880	bZIP
LOC_Os08g27740.1	LOC_Os08g27740	FAR1
LOC_Os08g28214.1	LOC_Os08g28214	CPP
LOC_Os08g28214.2	LOC_Os08g28214	CPP
LOC_Os08g28214.3	LOC_Os08g28214	CPP
LOC_Os08g28214.4	LOC_Os08g28214	CPP
LOC_Os08g28214.5	LOC_Os08g28214	CPP
LOC_Os08g28214.6	LOC_Os08g28214	CPP
LOC_Os08g29500.1	LOC_Os08g29500	NF-YB
LOC_Os08g29500.2	LOC_Os08g29500	NF-YB
LOC_Os08g29660.1	LOC_Os08g29660	WRKY
LOC_Os08g31080.1	LOC_Os08g31080	LBD
LOC_Os08g32440.1	LOC_Os08g32440	FAR1
LOC_Os08g33270.1	LOC_Os08g33270	FAR1
LOC_Os08g33530.1	LOC_Os08g33530	TCP
LOC_Os08g33590.1	LOC_Os08g33590	bHLH
LOC_Os08g33670.1	LOC_Os08g33670	NAC
LOC_Os08g33910.1	LOC_Os08g33910	NAC
LOC_Os08g34010.1	LOC_Os08g34010	ZF-HD
LOC_Os08g36450.1	LOC_Os08g36450	GeBP
LOC_Os08g36700.1	LOC_Os08g36700	HSF
LOC_Os08g36740.1	LOC_Os08g36740	bHLH
LOC_Os08g36790.1	LOC_Os08g36790	bZIP
LOC_Os08g37290.1	LOC_Os08g37290	bHLH
LOC_Os08g37400.1	LOC_Os08g37400	ZF-HD
LOC_Os08g37730.1	LOC_Os08g37730	bHLH
LOC_Os08g37810.1	LOC_Os08g37810	Trihelix
LOC_Os08g38020.1	LOC_Os08g38020	bZIP
LOC_Os08g38080.1	LOC_Os08g38080	bHLH
LOC_Os08g38210.1	LOC_Os08g38210	bHLH
LOC_Os08g38210.2	LOC_Os08g38210	bHLH
LOC_Os08g38210.4	LOC_Os08g38210	bHLH
LOC_Os08g38210.5	LOC_Os08g38210	bHLH
LOC_Os08g38220.1	LOC_Os08g38220	Dof
LOC_Os08g38780.1	LOC_Os08g38780	NF-YC
LOC_Os08g38990.1	LOC_Os08g38990	WRKY
LOC_Os08g38990.2	LOC_Os08g38990	WRKY
LOC_Os08g38990.3	LOC_Os08g38990	WRKY
LOC_Os08g38990.4	LOC_Os08g38990	WRKY
LOC_Os08g39630.1	LOC_Os08g39630	bHLH
LOC_Os08g39830.1	LOC_Os08g39830	EIL
LOC_Os08g39830.2	LOC_Os08g39830	EIL
LOC_Os08g39890.1	LOC_Os08g39890	SBP
LOC_Os08g40030.1	LOC_Os08g40030	NAC
LOC_Os08g40260.1	LOC_Os08g40260	SBP
LOC_Os08g41320.1	LOC_Os08g41320	bHLH
LOC_Os08g41940.1	LOC_Os08g41940	SBP
LOC_Os08g42400.1	LOC_Os08g42400	NAC
LOC_Os08g42400.2	LOC_Os08g42400	NAC
LOC_Os08g42400.3	LOC_Os08g42400	NAC
LOC_Os08g42470.1	LOC_Os08g42470	bHLH
LOC_Os08g43070.1	LOC_Os08g43070	bHLH
LOC_Os08g43090.1	LOC_Os08g43090	bZIP
LOC_Os08g43160.1	LOC_Os08g43160	TCP
LOC_Os08g43334.1	LOC_Os08g43334	HSF
LOC_Os08g43334.2	LOC_Os08g43334	HSF
LOC_Os08g43410.1	LOC_Os08g43410	SRS
LOC_Os08g43600.1	LOC_Os08g43600	bZIP
LOC_Os08g44820.1	LOC_Os08g44820	NAC
LOC_Os08g44820.2	LOC_Os08g44820	NAC
LOC_Os08g44820.3	LOC_Os08g44820	NAC
LOC_Os08g44940.1	LOC_Os08g44940	LBD
LOC_Os09g01140.1	LOC_Os09g01140	GeBP
LOC_Os09g01470.1	LOC_Os09g01470	GeBP
LOC_Os09g01780.1	LOC_Os09g01780	FAR1
LOC_Os09g08460.1	LOC_Os09g08460	FAR1
LOC_Os09g09630.1	LOC_Os09g09630	WRKY
LOC_Os09g10840.1	LOC_Os09g10840	bZIP
LOC_Os09g10840.2	LOC_Os09g10840	bZIP
LOC_Os09g11390.1	LOC_Os09g11390	FAR1
LOC_Os09g11870.1	LOC_Os09g11870	FAR1
LOC_Os09g12380.1	LOC_Os09g12380	NAC
LOC_Os09g13570.1	LOC_Os09g13570	bZIP
LOC_Os09g13575.1	LOC_Os09g13575	bZIP
LOC_Os09g14040.1	LOC_Os09g14040	FAR1
LOC_Os09g16510.1	LOC_Os09g16510	WRKY
LOC_Os09g19950.1	LOC_Os09g19950	LBD
LOC_Os09g23230.1	LOC_Os09g23230	FAR1
LOC_Os09g24480.1	LOC_Os09g24480	TCP
LOC_Os09g24490.1	LOC_Os09g24490	bHLH
LOC_Os09g24560.1	LOC_Os09g24560	NAC
LOC_Os09g24810.1	LOC_Os09g24810	ZF-HD
LOC_Os09g24820.1	LOC_Os09g24820	ZF-HD
LOC_Os09g25040.1	LOC_Os09g25040	bHLH
LOC_Os09g25060.1	LOC_Os09g25060	WRKY
LOC_Os09g25070.1	LOC_Os09g25070	WRKY
LOC_Os09g25070.2	LOC_Os09g25070	WRKY
LOC_Os09g25510.1	LOC_Os09g25510	FAR1
LOC_Os09g27190.1	LOC_Os09g27190	Nin-like
LOC_Os09g27850.1	LOC_Os09g27850	GeBP
LOC_Os09g28200.1	LOC_Os09g28200	HSF
LOC_Os09g28210.1	LOC_Os09g28210	bHLH
LOC_Os09g28310.1	LOC_Os09g28310	bZIP
LOC_Os09g28354.1	LOC_Os09g28354	HSF
LOC_Os09g28900.1	LOC_Os09g28900	bHLH
LOC_Os09g29130.1	LOC_Os09g29130	ZF-HD
LOC_Os09g29360.1	LOC_Os09g29360	bHLH
LOC_Os09g29820.1	LOC_Os09g29820	bZIP
LOC_Os09g29830.1	LOC_Os09g29830	bHLH
LOC_Os09g29830.2	LOC_Os09g29830	bHLH
LOC_Os09g29830.3	LOC_Os09g29830	bHLH
LOC_Os09g29930.1	LOC_Os09g29930	bHLH
LOC_Os09g29930.2	LOC_Os09g29930	bHLH
LOC_Os09g29930.3	LOC_Os09g29930	bHLH
LOC_Os09g29960.1	LOC_Os09g29960	Dof
LOC_Os09g30310.1	LOC_Os09g30310	NF-YC
LOC_Os09g30400.1	LOC_Os09g30400	WRKY
LOC_Os09g30400.2	LOC_Os09g30400	WRKY
LOC_Os09g30400.3	LOC_Os09g30400	WRKY
LOC_Os09g31300.1	LOC_Os09g31300	bHLH
LOC_Os09g31300.2	LOC_Os09g31300	bHLH
LOC_Os09g31390.1	LOC_Os09g31390	bZIP
LOC_Os09g31390.2	LOC_Os09g31390	bZIP
LOC_Os09g31390.3	LOC_Os09g31390	bZIP
LOC_Os09g31400.1	LOC_Os09g31400	EIL
LOC_Os09g31438.1	LOC_Os09g31438	SBP
LOC_Os09g32040.1	LOC_Os09g32040	NAC
LOC_Os09g32260.1	LOC_Os09g32260	NAC
LOC_Os09g32260.2	LOC_Os09g32260	NAC
LOC_Os09g32510.1	LOC_Os09g32510	bHLH
LOC_Os09g32510.2	LOC_Os09g32510	bHLH
LOC_Os09g32510.3	LOC_Os09g32510	bHLH
LOC_Os09g32510.4	LOC_Os09g32510	bHLH
LOC_Os09g32510.5	LOC_Os09g32510	bHLH
LOC_Os09g32944.1	LOC_Os09g32944	SBP
LOC_Os09g33490.1	LOC_Os09g33490	NAC
LOC_Os09g33580.1	LOC_Os09g33580	bHLH
LOC_Os09g33580.2	LOC_Os09g33580	bHLH
LOC_Os09g34060.1	LOC_Os09g34060	bZIP
LOC_Os09g34330.1	LOC_Os09g34330	bHLH
LOC_Os09g34950.1	LOC_Os09g34950	TCP
LOC_Os09g35790.1	LOC_Os09g35790	HSF
LOC_Os09g35790.2	LOC_Os09g35790	HSF
LOC_Os09g35790.3	LOC_Os09g35790	HSF
LOC_Os09g36160.1	LOC_Os09g36160	SRS
LOC_Os09g36910.1	LOC_Os09g36910	bZIP
LOC_Os09g37710.1	LOC_Os09g37710	Nin-like
LOC_Os09g37710.2	LOC_Os09g37710	Nin-like
LOC_Os09g38000.1	LOC_Os09g38000	NAC
LOC_Os09g38010.1	LOC_Os09g38010	NAC
LOC_Os09g38010.2	LOC_Os09g38010	NAC
LOC_Os09g38570.1	LOC_Os09g38570	Trihelix
LOC_Os09g39490.1	LOC_Os09g39490	NF-YB
LOC_Os10g01530.1	LOC_Os10g01530	bHLH
LOC_Os10g02509.1	LOC_Os10g02509	BBR-BPC
LOC_Os10g02584.1	LOC_Os10g02584	BBR-BPC
LOC_Os10g02584.2	LOC_Os10g02584	BBR-BPC
LOC_Os10g02584.3	LOC_Os10g02584	BBR-BPC
LOC_Os10g02620.1	LOC_Os10g02620	BBR-BPC
LOC_Os10g06860.1	LOC_Os10g06860	FAR1
LOC_Os10g07510.1	LOC_Os10g07510	LBD
LOC_Os10g09820.1	LOC_Os10g09820	NAC
LOC_Os10g11580.1	LOC_Os10g11580	NF-YC
LOC_Os10g14040.1	LOC_Os10g14040	FAR1
LOC_Os10g18099.1	LOC_Os10g18099	WRKY
LOC_Os10g19270.1	LOC_Os10g19270	FAR1
LOC_Os10g21560.1	LOC_Os10g21560	NAC
LOC_Os10g21560.2	LOC_Os10g21560	NAC
LOC_Os10g22430.1	LOC_Os10g22430	GRAS
LOC_Os10g22950.1	LOC_Os10g22950	CAMTA
LOC_Os10g23050.1	LOC_Os10g23050	bHLH
LOC_Os10g25620.1	LOC_Os10g25620	NAC
LOC_Os10g25640.1	LOC_Os10g25640	NAC
LOC_Os10g25850.1	LOC_Os10g25850	NF-YA
LOC_Os10g26240.1	LOC_Os10g26240	NAC
LOC_Os10g26410.1	LOC_Os10g26410	bHLH
LOC_Os10g26460.1	LOC_Os10g26460	bHLH
LOC_Os10g26620.1	LOC_Os10g26620	Dof
LOC_Os10g27360.1	LOC_Os10g27360	NAC
LOC_Os10g27380.1	LOC_Os10g27380	NAC
LOC_Os10g27390.1	LOC_Os10g27390	NAC
LOC_Os10g28340.1	LOC_Os10g28340	HSF
LOC_Os10g28340.5	LOC_Os10g28340	HSF
LOC_Os10g32070.1	LOC_Os10g32070	GATA
LOC_Os10g33760.1	LOC_Os10g33760	NAC
LOC_Os10g34884.1	LOC_Os10g34884	FAR1
LOC_Os10g35300.1	LOC_Os10g35300	Dof
LOC_Os10g35300.2	LOC_Os10g35300	Dof
LOC_Os10g36420.1	LOC_Os10g36420	YABBY
LOC_Os10g37240.2	LOC_Os10g37240	Trihelix
LOC_Os10g37240.3	LOC_Os10g37240	Trihelix
LOC_Os10g37240.4	LOC_Os10g37240	Trihelix
LOC_Os10g38820.1	LOC_Os10g38820	bZIP
LOC_Os10g38834.1	LOC_Os10g38834	NAC
LOC_Os10g39750.1	LOC_Os10g39750	bHLH
LOC_Os10g40390.1	LOC_Os10g40390	GRAS
LOC_Os10g40740.1	LOC_Os10g40740	bHLH
LOC_Os10g40810.1	LOC_Os10g40810	GATA
LOC_Os10g41460.1	LOC_Os10g41460	Trihelix
LOC_Os10g41770.1	LOC_Os10g41770	STAT
LOC_Os10g42130.1	LOC_Os10g42130	NAC
LOC_Os10g42160.1	LOC_Os10g42160	FAR1
LOC_Os10g42430.1	LOC_Os10g42430	bHLH
LOC_Os10g42850.1	LOC_Os10g42850	WRKY
LOC_Os11g01550.1	LOC_Os11g01550	LBD
LOC_Os11g02470.1	LOC_Os11g02470	WRKY
LOC_Os11g02480.1	LOC_Os11g02480	WRKY
LOC_Os11g02480.2	LOC_Os11g02480	WRKY
LOC_Os11g02520.1	LOC_Os11g02520	WRKY
LOC_Os11g02530.1	LOC_Os11g02530	WRKY
LOC_Os11g02540.1	LOC_Os11g02540	WRKY
LOC_Os11g02964.1	LOC_Os11g02964	FAR1
LOC_Os11g03110.1	LOC_Os11g03110	GRAS
LOC_Os11g03300.1	LOC_Os11g03300	NAC
LOC_Os11g03310.1	LOC_Os11g03310	NAC
LOC_Os11g03370.1	LOC_Os11g03370	NAC
LOC_Os11g03420.1	LOC_Os11g03420	ZF-HD
LOC_Os11g04360.1	LOC_Os11g04360	NAC
LOC_Os11g04400.1	LOC_Os11g04400	GRAS
LOC_Os11g04470.1	LOC_Os11g04470	NAC
LOC_Os11g04570.1	LOC_Os11g04570	GRAS
LOC_Os11g04590.1	LOC_Os11g04590	GRAS
LOC_Os11g04960.1	LOC_Os11g04960	NAC
LOC_Os11g05340.1	LOC_Os11g05340	FAR1
LOC_Os11g05480.1	LOC_Os11g05480	bZIP
LOC_Os11g05614.1	LOC_Os11g05614	NAC
LOC_Os11g05640.1	LOC_Os11g05640	bZIP
LOC_Os11g06010.1	LOC_Os11g06010	bHLH
LOC_Os11g06170.1	LOC_Os11g06170	bZIP
LOC_Os11g06170.2	LOC_Os11g06170	bZIP
LOC_Os11g06180.1	LOC_Os11g06180	GRAS
LOC_Os11g06410.1	LOC_Os11g06410	Trihelix
LOC_Os11g06410.2	LOC_Os11g06410	Trihelix
LOC_Os11g06410.3	LOC_Os11g06410	Trihelix
LOC_Os11g07460.1	LOC_Os11g07460	TCP
LOC_Os11g07700.1	LOC_Os11g07700	NAC
LOC_Os11g08210.1	LOC_Os11g08210	NAC
LOC_Os11g08410.1	LOC_Os11g08410	GATA
LOC_Os11g11100.1	LOC_Os11g11100	bZIP
LOC_Os11g11220.1	LOC_Os11g11220	FAR1
LOC_Os11g11600.1	LOC_Os11g11600	GRAS
LOC_Os11g12490.1	LOC_Os11g12490	FAR1
LOC_Os11g13930.1	LOC_Os11g13930	ZF-HD
LOC_Os11g14020.1	LOC_Os11g14020	FAR1
LOC_Os11g15210.1	LOC_Os11g15210	bHLH
LOC_Os11g15755.1	LOC_Os11g15755	FAR1
LOC_Os11g16290.1	LOC_Os11g16290	Nin-like
LOC_Os11g16290.2	LOC_Os11g16290	Nin-like
LOC_Os11g17430.1	LOC_Os11g17430	FAR1
LOC_Os11g19030.1	LOC_Os11g19030	FAR1
LOC_Os11g25560.1	LOC_Os11g25560	bHLH
LOC_Os11g29870.1	LOC_Os11g29870	WRKY
LOC_Os11g30370.1	LOC_Os11g30370	SBP
LOC_Os11g31100.1	LOC_Os11g31100	GRAS
LOC_Os11g31330.1	LOC_Os11g31330	NAC
LOC_Os11g31340.1	LOC_Os11g31340	NAC
LOC_Os11g31360.1	LOC_Os11g31360	NAC
LOC_Os11g31370.1	LOC_Os11g31370	NAC
LOC_Os11g31380.1	LOC_Os11g31380	NAC
LOC_Os11g32100.1	LOC_Os11g32100	bHLH
LOC_Os11g34200.1	LOC_Os11g34200	NF-YC
LOC_Os11g38870.1	LOC_Os11g38870	bHLH
LOC_Os11g38870.2	LOC_Os11g38870	bHLH
LOC_Os11g39000.1	LOC_Os11g39000	bHLH
LOC_Os11g39000.2	LOC_Os11g39000	bHLH
LOC_Os11g41640.1	LOC_Os11g41640	bHLH
LOC_Os11g45530.1	LOC_Os11g45530	FAR1
LOC_Os11g45850.1	LOC_Os11g45850	WRKY
LOC_Os11g45920.1	LOC_Os11g45920	WRKY
LOC_Os11g45950.1	LOC_Os11g45950	NAC
LOC_Os11g47870.1	LOC_Os11g47870	GRAS
LOC_Os11g47890.1	LOC_Os11g47890	GRAS
LOC_Os11g47900.1	LOC_Os11g47900	GRAS
LOC_Os11g47910.1	LOC_Os11g47910	GRAS
LOC_Os11g47920.1	LOC_Os11g47920	GRAS
LOC_Os12g01180.1	LOC_Os12g01180	WRKY
LOC_Os12g01550.1	LOC_Os12g01550	LBD
LOC_Os12g02090.1	LOC_Os12g02090	TCP
LOC_Os12g02400.1	LOC_Os12g02400	WRKY
LOC_Os12g02420.1	LOC_Os12g02420	WRKY
LOC_Os12g02420.2	LOC_Os12g02420	WRKY
LOC_Os12g02440.1	LOC_Os12g02440	WRKY
LOC_Os12g02440.2	LOC_Os12g02440	WRKY
LOC_Os12g02440.3	LOC_Os12g02440	WRKY
LOC_Os12g02440.4	LOC_Os12g02440	WRKY
LOC_Os12g02450.1	LOC_Os12g02450	WRKY
LOC_Os12g02470.1	LOC_Os12g02470	WRKY
LOC_Os12g02870.1	LOC_Os12g02870	GRAS
LOC_Os12g03040.1	LOC_Os12g03040	NAC
LOC_Os12g03050.1	LOC_Os12g03050	NAC
LOC_Os12g03110.1	LOC_Os12g03110	ZF-HD
LOC_Os12g03660.1	LOC_Os12g03660	FAR1
LOC_Os12g04200.1	LOC_Os12g04200	GRAS
LOC_Os12g04230.1	LOC_Os12g04230	NAC
LOC_Os12g04370.1	LOC_Os12g04370	GRAS
LOC_Os12g04380.1	LOC_Os12g04380	GRAS
LOC_Os12g05680.1	LOC_Os12g05680	bZIP
LOC_Os12g05940.1	LOC_Os12g05940	FAR1
LOC_Os12g05990.1	LOC_Os12g05990	NAC
LOC_Os12g06010.1	LOC_Os12g06010	bZIP
LOC_Os12g06200.1	LOC_Os12g06200	E2F/DP
LOC_Os12g06200.2	LOC_Os12g06200	E2F/DP
LOC_Os12g06380.1	LOC_Os12g06380	FAR1
LOC_Os12g06520.1	LOC_Os12g06520	bZIP
LOC_Os12g06540.1	LOC_Os12g06540	GRAS
LOC_Os12g06640.1	LOC_Os12g06640	Trihelix
LOC_Os12g06640.2	LOC_Os12g06640	Trihelix
LOC_Os12g07120.1	LOC_Os12g07120	GATA
LOC_Os12g07480.1	LOC_Os12g07480	TCP
LOC_Os12g07790.1	LOC_Os12g07790	NAC
LOC_Os12g09250.1	LOC_Os12g09250	bZIP
LOC_Os12g10630.1	LOC_Os12g10630	ZF-HD
LOC_Os12g12380.1	LOC_Os12g12380	FAR1
LOC_Os12g12380.2	LOC_Os12g12380	FAR1
LOC_Os12g12380.3	LOC_Os12g12380	FAR1
LOC_Os12g12970.1	LOC_Os12g12970	Nin-like
LOC_Os12g13170.1	LOC_Os12g13170	bZIP
LOC_Os12g13170.2	LOC_Os12g13170	bZIP
LOC_Os12g18910.1	LOC_Os12g18910	FAR1
LOC_Os12g22630.1	LOC_Os12g22630	NAC
LOC_Os12g22940.1	LOC_Os12g22940	NAC
LOC_Os12g23090.1	LOC_Os12g23090	NAC
LOC_Os12g24400.1	LOC_Os12g24400	FAR1
LOC_Os12g29330.1	LOC_Os12g29330	NAC
LOC_Os12g31430.1	LOC_Os12g31430	bHLH
LOC_Os12g32140.1	LOC_Os12g32140	FAR1
LOC_Os12g32250.1	LOC_Os12g32250	WRKY
LOC_Os12g32400.1	LOC_Os12g32400	bHLH
LOC_Os12g37410.1	LOC_Os12g37410	bZIP
LOC_Os12g37415.1	LOC_Os12g37415	bZIP
LOC_Os12g38200.1	LOC_Os12g38200	Dof
LOC_Os12g38490.1	LOC_Os12g38490	GRAS
LOC_Os12g39850.1	LOC_Os12g39850	bHLH
LOC_Os12g39990.1	LOC_Os12g39990	Dof
LOC_Os12g40570.1	LOC_Os12g40570	WRKY
LOC_Os12g40570.2	LOC_Os12g40570	WRKY
LOC_Os12g40590.1	LOC_Os12g40590	bHLH
LOC_Os12g40630.1	LOC_Os12g40630	bHLH
LOC_Os12g40710.1	LOC_Os12g40710	bHLH
LOC_Os12g40730.1	LOC_Os12g40730	bHLH
LOC_Os12g40920.1	LOC_Os12g40920	bZIP
LOC_Os12g40920.3	LOC_Os12g40920	bZIP
LOC_Os12g40920.4	LOC_Os12g40920	bZIP
LOC_Os12g41210.1	LOC_Os12g41210	CPP
LOC_Os12g41230.1	LOC_Os12g41230	CPP
LOC_Os12g41230.2	LOC_Os12g41230	CPP
LOC_Os12g41230.3	LOC_Os12g41230	CPP
LOC_Os12g41650.2	LOC_Os12g41650	bHLH
LOC_Os12g41650.3	LOC_Os12g41650	bHLH
LOC_Os12g41650.4	LOC_Os12g41650	bHLH
LOC_Os12g41650.5	LOC_Os12g41650	bHLH
LOC_Os12g41680.1	LOC_Os12g41680	NAC
LOC_Os12g41880.1	LOC_Os12g41880	NF-YA
LOC_Os12g41880.2	LOC_Os12g41880	NF-YA
LOC_Os12g42190.1	LOC_Os12g42190	TCP
LOC_Os12g42400.1	LOC_Os12g42400	NF-YA
LOC_Os12g42400.2	LOC_Os12g42400	NF-YA
LOC_Os12g42400.3	LOC_Os12g42400	NF-YA
LOC_Os12g42400.4	LOC_Os12g42400	NF-YA
LOC_Os12g42610.1	LOC_Os12g42610	YABBY
LOC_Os12g42970.1	LOC_Os12g42970	GATA
LOC_Os12g43530.1	LOC_Os12g43530	NAC
LOC_Os12g43620.1	LOC_Os12g43620	bHLH
LOC_Os12g43790.1	LOC_Os12g43790	bZIP
LOC_Os01g13520.1	LOC_Os01g13520	ARF
LOC_Os01g13520.2	LOC_Os01g13520	ARF
LOC_Os01g48060.1	LOC_Os01g48060	ARF
LOC_Os01g48060.2	LOC_Os01g48060	ARF
LOC_Os01g48060.3	LOC_Os01g48060	ARF
LOC_Os01g54990.1	LOC_Os01g54990	ARF
LOC_Os01g70270.1	LOC_Os01g70270	ARF
LOC_Os01g70270.2	LOC_Os01g70270	ARF
LOC_Os01g70270.3	LOC_Os01g70270	ARF
LOC_Os01g70270.4	LOC_Os01g70270	ARF
LOC_Os02g04810.1	LOC_Os02g04810	ARF
LOC_Os02g06910.1	LOC_Os02g06910	ARF
LOC_Os02g35140.1	LOC_Os02g35140	ARF
LOC_Os02g41800.1	LOC_Os02g41800	ARF
LOC_Os02g41800.2	LOC_Os02g41800	ARF
LOC_Os04g36054.1	LOC_Os04g36054	ARF
LOC_Os04g43910.1	LOC_Os04g43910	ARF
LOC_Os04g56850.1	LOC_Os04g56850	ARF
LOC_Os04g56850.2	LOC_Os04g56850	ARF
LOC_Os04g57610.1	LOC_Os04g57610	ARF
LOC_Os04g57610.3	LOC_Os04g57610	ARF
LOC_Os04g59430.1	LOC_Os04g59430	ARF
LOC_Os05g43920.1	LOC_Os05g43920	ARF
LOC_Os05g48870.1	LOC_Os05g48870	ARF
LOC_Os06g09660.1	LOC_Os06g09660	ARF
LOC_Os06g46410.1	LOC_Os06g46410	ARF
LOC_Os06g46410.2	LOC_Os06g46410	ARF
LOC_Os06g47150.1	LOC_Os06g47150	ARF
LOC_Os06g47150.2	LOC_Os06g47150	ARF
LOC_Os06g47150.3	LOC_Os06g47150	ARF
LOC_Os06g47150.4	LOC_Os06g47150	ARF
LOC_Os06g48950.1	LOC_Os06g48950	ARF
LOC_Os07g08520.1	LOC_Os07g08520	ARF
LOC_Os07g08540.1	LOC_Os07g08540	ARF
LOC_Os07g08600.1	LOC_Os07g08600	ARF
LOC_Os08g40900.1	LOC_Os08g40900	ARF
LOC_Os08g40900.2	LOC_Os08g40900	ARF
LOC_Os10g33940.1	LOC_Os10g33940	ARF
LOC_Os11g32110.1	LOC_Os11g32110	ARF
LOC_Os11g32110.2	LOC_Os11g32110	ARF
LOC_Os11g32110.3	LOC_Os11g32110	ARF
LOC_Os11g32110.4	LOC_Os11g32110	ARF
LOC_Os12g29520.1	LOC_Os12g29520	ARF
LOC_Os12g29520.2	LOC_Os12g29520	ARF
LOC_Os12g29520.3	LOC_Os12g29520	ARF
LOC_Os12g29520.4	LOC_Os12g29520	ARF
LOC_Os12g29520.5	LOC_Os12g29520	ARF
LOC_Os12g41950.1	LOC_Os12g41950	ARF
LOC_Os01g13300.1	LOC_Os01g13300	B3
LOC_Os01g51610.1	LOC_Os01g51610	B3
LOC_Os01g52514.1	LOC_Os01g52514	B3
LOC_Os01g52540.1	LOC_Os01g52540	B3
LOC_Os01g67830.1	LOC_Os01g67830	B3
LOC_Os01g68370.1	LOC_Os01g68370	B3
LOC_Os01g68370.2	LOC_Os01g68370	B3
LOC_Os01g68370.3	LOC_Os01g68370	B3
LOC_Os01g68370.4	LOC_Os01g68370	B3
LOC_Os02g10420.1	LOC_Os02g10420	B3
LOC_Os02g25820.1	LOC_Os02g25820	B3
LOC_Os02g25830.1	LOC_Os02g25830	B3
LOC_Os02g38470.1	LOC_Os02g38470	B3
LOC_Os02g45850.1	LOC_Os02g45850	B3
LOC_Os03g02900.1	LOC_Os03g02900	B3
LOC_Os03g06850.1	LOC_Os03g06850	B3
LOC_Os03g06850.2	LOC_Os03g06850	B3
LOC_Os03g06850.3	LOC_Os03g06850	B3
LOC_Os03g06850.4	LOC_Os03g06850	B3
LOC_Os03g06850.5	LOC_Os03g06850	B3
LOC_Os03g08620.1	LOC_Os03g08620	B3
LOC_Os03g11370.1	LOC_Os03g11370	B3
LOC_Os03g42230.1	LOC_Os03g42230	B3
LOC_Os03g42240.1	LOC_Os03g42240	B3
LOC_Os03g42280.1	LOC_Os03g42280	B3
LOC_Os03g42280.2	LOC_Os03g42280	B3
LOC_Os03g42290.1	LOC_Os03g42290	B3
LOC_Os03g42370.1	LOC_Os03g42370	B3
LOC_Os03g42410.1	LOC_Os03g42410	B3
LOC_Os03g42420.1	LOC_Os03g42420	B3
LOC_Os03g42430.1	LOC_Os03g42430	B3
LOC_Os04g27960.1	LOC_Os04g27960	B3
LOC_Os04g27990.1	LOC_Os04g27990	B3
LOC_Os04g28000.1	LOC_Os04g28000	B3
LOC_Os04g31730.1	LOC_Os04g31730	B3
LOC_Os04g49230.1	LOC_Os04g49230	B3
LOC_Os04g58000.1	LOC_Os04g58000	B3
LOC_Os04g58010.1	LOC_Os04g58010	B3
LOC_Os05g40280.1	LOC_Os05g40280	B3
LOC_Os06g01860.1	LOC_Os06g01860	B3
LOC_Os06g02230.1	LOC_Os06g02230	B3
LOC_Os06g09420.1	LOC_Os06g09420	B3
LOC_Os06g42630.1	LOC_Os06g42630	B3
LOC_Os07g08530.1	LOC_Os07g08530	B3
LOC_Os07g12820.1	LOC_Os07g12820	B3
LOC_Os07g17230.1	LOC_Os07g17230	B3
LOC_Os07g37610.1	LOC_Os07g37610	B3
LOC_Os07g48200.1	LOC_Os07g48200	B3
LOC_Os07g48200.2	LOC_Os07g48200	B3
LOC_Os08g01090.1	LOC_Os08g01090	B3
LOC_Os08g01090.2	LOC_Os08g01090	B3
LOC_Os08g06120.1	LOC_Os08g06120	B3
LOC_Os08g23470.1	LOC_Os08g23470	B3
LOC_Os08g23570.1	LOC_Os08g23570	B3
LOC_Os10g07060.1	LOC_Os10g07060	B3
LOC_Os10g17630.1	LOC_Os10g17630	B3
LOC_Os10g39190.1	LOC_Os10g39190	B3
LOC_Os11g05740.1	LOC_Os11g05740	B3
LOC_Os11g09160.1	LOC_Os11g09160	B3
LOC_Os11g09160.2	LOC_Os11g09160	B3
LOC_Os12g06080.1	LOC_Os12g06080	B3
LOC_Os12g40070.1	LOC_Os12g40070	B3
LOC_Os12g40080.1	LOC_Os12g40080	B3
LOC_Os12g40090.1	LOC_Os12g40090	B3
LOC_Os12g40120.1	LOC_Os12g40120	B3
LOC_Os01g67410.1	LOC_Os01g67410	AP2
LOC_Os02g40070.1	LOC_Os02g40070	AP2
LOC_Os03g56050.1	LOC_Os03g56050	AP2
LOC_Os03g60430.1	LOC_Os03g60430	AP2
LOC_Os03g60430.2	LOC_Os03g60430	AP2
LOC_Os04g42570.1	LOC_Os04g42570	AP2
LOC_Os04g55560.2	LOC_Os04g55560	AP2
LOC_Os04g55560.3	LOC_Os04g55560	AP2
LOC_Os04g55970.2	LOC_Os04g55970	AP2
LOC_Os05g03040.1	LOC_Os05g03040	AP2
LOC_Os05g03040.2	LOC_Os05g03040	AP2
LOC_Os05g03040.3	LOC_Os05g03040	AP2
LOC_Os05g45954.1	LOC_Os05g45954	AP2
LOC_Os06g05340.1	LOC_Os06g05340	AP2
LOC_Os06g43220.1	LOC_Os06g43220	AP2
LOC_Os07g13170.1	LOC_Os07g13170	AP2
LOC_Os07g13170.2	LOC_Os07g13170	AP2
LOC_Os11g03540.1	LOC_Os11g03540	AP2
LOC_Os11g19060.1	LOC_Os11g19060	AP2
LOC_Os12g03290.1	LOC_Os12g03290	AP2
LOC_Os03g19900.1	LOC_Os03g19900	AP2
LOC_Os04g55970.1	LOC_Os04g55970	AP2
LOC_Os01g04020.1	LOC_Os01g04020	ERF
LOC_Os01g04020.2	LOC_Os01g04020	ERF
LOC_Os01g07120.1	LOC_Os01g07120	ERF
LOC_Os01g07120.2	LOC_Os01g07120	ERF
LOC_Os01g10370.1	LOC_Os01g10370	ERF
LOC_Os01g12440.1	LOC_Os01g12440	ERF
LOC_Os01g21120.1	LOC_Os01g21120	ERF
LOC_Os01g46870.1	LOC_Os01g46870	ERF
LOC_Os01g54890.1	LOC_Os01g54890	ERF
LOC_Os01g58420.1	LOC_Os01g58420	ERF
LOC_Os01g59780.1	LOC_Os01g59780	ERF
LOC_Os01g64790.1	LOC_Os01g64790	ERF
LOC_Os01g66270.1	LOC_Os01g66270	ERF
LOC_Os01g73770.1	LOC_Os01g73770	ERF
LOC_Os02g06330.1	LOC_Os02g06330	ERF
LOC_Os02g09650.1	LOC_Os02g09650	ERF
LOC_Os02g10760.1	LOC_Os02g10760	ERF
LOC_Os02g13710.1	LOC_Os02g13710	ERF
LOC_Os02g29550.1	LOC_Os02g29550	ERF
LOC_Os02g29550.2	LOC_Os02g29550	ERF
LOC_Os02g29550.3	LOC_Os02g29550	ERF
LOC_Os02g32040.1	LOC_Os02g32040	ERF
LOC_Os02g32140.1	LOC_Os02g32140	ERF
LOC_Os02g34260.1	LOC_Os02g34260	ERF
LOC_Os02g34270.1	LOC_Os02g34270	ERF
LOC_Os02g35240.1	LOC_Os02g35240	ERF
LOC_Os02g38090.1	LOC_Os02g38090	ERF
LOC_Os02g42585.1	LOC_Os02g42585	ERF
LOC_Os02g43790.1	LOC_Os02g43790	ERF
LOC_Os02g43820.1	LOC_Os02g43820	ERF
LOC_Os02g43940.1	LOC_Os02g43940	ERF
LOC_Os02g43970.1	LOC_Os02g43970	ERF
LOC_Os02g45420.1	LOC_Os02g45420	ERF
LOC_Os02g45450.1	LOC_Os02g45450	ERF
LOC_Os02g51670.1	LOC_Os02g51670	ERF
LOC_Os02g52670.1	LOC_Os02g52670	ERF
LOC_Os02g54050.1	LOC_Os02g54050	ERF
LOC_Os02g54160.1	LOC_Os02g54160	ERF
LOC_Os02g54160.2	LOC_Os02g54160	ERF
LOC_Os02g55380.1	LOC_Os02g55380	ERF
LOC_Os03g05590.1	LOC_Os03g05590	ERF
LOC_Os03g07830.1	LOC_Os03g07830	ERF
LOC_Os03g07940.1	LOC_Os03g07940	ERF
LOC_Os03g08460.1	LOC_Os03g08460	ERF
LOC_Os03g08470.1	LOC_Os03g08470	ERF
LOC_Os03g08470.2	LOC_Os03g08470	ERF
LOC_Os03g08470.3	LOC_Os03g08470	ERF
LOC_Os03g08490.1	LOC_Os03g08490	ERF
LOC_Os03g08500.1	LOC_Os03g08500	ERF
LOC_Os03g08500.2	LOC_Os03g08500	ERF
LOC_Os03g09170.1	LOC_Os03g09170	ERF
LOC_Os03g15660.1	LOC_Os03g15660	ERF
LOC_Os03g22170.1	LOC_Os03g22170	ERF
LOC_Os03g60120.1	LOC_Os03g60120	ERF
LOC_Os03g64260.1	LOC_Os03g64260	ERF
LOC_Os04g18650.1	LOC_Os04g18650	ERF
LOC_Os04g32620.1	LOC_Os04g32620	ERF
LOC_Os04g32790.1	LOC_Os04g32790	ERF
LOC_Os04g34970.1	LOC_Os04g34970	ERF
LOC_Os04g44670.1	LOC_Os04g44670	ERF
LOC_Os04g46220.1	LOC_Os04g46220	ERF
LOC_Os04g46240.1	LOC_Os04g46240	ERF
LOC_Os04g46250.1	LOC_Os04g46250	ERF
LOC_Os04g46400.1	LOC_Os04g46400	ERF
LOC_Os04g46410.1	LOC_Os04g46410	ERF
LOC_Os04g46440.1	LOC_Os04g46440	ERF
LOC_Os04g48350.1	LOC_Os04g48350	ERF
LOC_Os04g52090.1	LOC_Os04g52090	ERF
LOC_Os04g55520.1	LOC_Os04g55520	ERF
LOC_Os04g56150.1	LOC_Os04g56150	ERF
LOC_Os04g57340.1	LOC_Os04g57340	ERF
LOC_Os05g25260.1	LOC_Os05g25260	ERF
LOC_Os05g27930.1	LOC_Os05g27930	ERF
LOC_Os05g27930.2	LOC_Os05g27930	ERF
LOC_Os05g27930.3	LOC_Os05g27930	ERF
LOC_Os05g27930.4	LOC_Os05g27930	ERF
LOC_Os05g28350.1	LOC_Os05g28350	ERF
LOC_Os05g29810.1	LOC_Os05g29810	ERF
LOC_Os05g34730.1	LOC_Os05g34730	ERF
LOC_Os05g36100.1	LOC_Os05g36100	ERF
LOC_Os05g37640.1	LOC_Os05g37640	ERF
LOC_Os05g39590.1	LOC_Os05g39590	ERF
LOC_Os05g39590.2	LOC_Os05g39590	ERF
LOC_Os05g39590.3	LOC_Os05g39590	ERF
LOC_Os05g41760.1	LOC_Os05g41760	ERF
LOC_Os05g41780.1	LOC_Os05g41780	ERF
LOC_Os05g49010.1	LOC_Os05g49010	ERF
LOC_Os05g49700.1	LOC_Os05g49700	ERF
LOC_Os06g03670.1	LOC_Os06g03670	ERF
LOC_Os06g06540.1	LOC_Os06g06540	ERF
LOC_Os06g06970.1	LOC_Os06g06970	ERF
LOC_Os06g07030.1	LOC_Os06g07030	ERF
LOC_Os06g08340.1	LOC_Os06g08340	ERF
LOC_Os06g09390.1	LOC_Os06g09390	ERF
LOC_Os06g09390.2	LOC_Os06g09390	ERF
LOC_Os06g09717.1	LOC_Os06g09717	ERF
LOC_Os06g09760.1	LOC_Os06g09760	ERF
LOC_Os06g09790.1	LOC_Os06g09790	ERF
LOC_Os06g09810.1	LOC_Os06g09810	ERF
LOC_Os06g10780.1	LOC_Os06g10780	ERF
LOC_Os06g11860.1	LOC_Os06g11860	ERF
LOC_Os06g11940.1	LOC_Os06g11940	ERF
LOC_Os06g36000.1	LOC_Os06g36000	ERF
LOC_Os06g40150.1	LOC_Os06g40150	ERF
LOC_Os06g42990.1	LOC_Os06g42990	ERF
LOC_Os06g44750.1	LOC_Os06g44750	ERF
LOC_Os06g47590.1	LOC_Os06g47590	ERF
LOC_Os07g03250.1	LOC_Os07g03250	ERF
LOC_Os07g10410.1	LOC_Os07g10410	ERF
LOC_Os07g12510.1	LOC_Os07g12510	ERF
LOC_Os07g22730.1	LOC_Os07g22730	ERF
LOC_Os07g22770.1	LOC_Os07g22770	ERF
LOC_Os07g38750.1	LOC_Os07g38750	ERF
LOC_Os07g42510.1	LOC_Os07g42510	ERF
LOC_Os07g47330.1	LOC_Os07g47330	ERF
LOC_Os07g47790.1	LOC_Os07g47790	ERF
LOC_Os07g47790.2	LOC_Os07g47790	ERF
LOC_Os08g07700.1	LOC_Os08g07700	ERF
LOC_Os08g27220.1	LOC_Os08g27220	ERF
LOC_Os08g31580.1	LOC_Os08g31580	ERF
LOC_Os08g34360.1	LOC_Os08g34360	ERF
LOC_Os08g35240.1	LOC_Os08g35240	ERF
LOC_Os08g36920.1	LOC_Os08g36920	ERF
LOC_Os08g41030.1	LOC_Os08g41030	ERF
LOC_Os08g42550.1	LOC_Os08g42550	ERF
LOC_Os08g43200.1	LOC_Os08g43200	ERF
LOC_Os08g43210.1	LOC_Os08g43210	ERF
LOC_Os08g44960.1	LOC_Os08g44960	ERF
LOC_Os08g45110.1	LOC_Os08g45110	ERF
LOC_Os09g11460.1	LOC_Os09g11460	ERF
LOC_Os09g11460.2	LOC_Os09g11460	ERF
LOC_Os09g11480.1	LOC_Os09g11480	ERF
LOC_Os09g11480.2	LOC_Os09g11480	ERF
LOC_Os09g13940.1	LOC_Os09g13940	ERF
LOC_Os09g13940.2	LOC_Os09g13940	ERF
LOC_Os09g13940.3	LOC_Os09g13940	ERF
LOC_Os09g13940.4	LOC_Os09g13940	ERF
LOC_Os09g20350.1	LOC_Os09g20350	ERF
LOC_Os09g26420.1	LOC_Os09g26420	ERF
LOC_Os09g26420.2	LOC_Os09g26420	ERF
LOC_Os09g26420.4	LOC_Os09g26420	ERF
LOC_Os09g26420.5	LOC_Os09g26420	ERF
LOC_Os09g28440.1	LOC_Os09g28440	ERF
LOC_Os09g35010.1	LOC_Os09g35010	ERF
LOC_Os09g35020.1	LOC_Os09g35020	ERF
LOC_Os09g35030.1	LOC_Os09g35030	ERF
LOC_Os09g39810.1	LOC_Os09g39810	ERF
LOC_Os09g39850.1	LOC_Os09g39850	ERF
LOC_Os10g22600.1	LOC_Os10g22600	ERF
LOC_Os10g25170.1	LOC_Os10g25170	ERF
LOC_Os10g26590.1	LOC_Os10g26590	ERF
LOC_Os10g30840.1	LOC_Os10g30840	ERF
LOC_Os10g38000.1	LOC_Os10g38000	ERF
LOC_Os10g41130.1	LOC_Os10g41130	ERF
LOC_Os10g41330.1	LOC_Os10g41330	ERF
LOC_Os10g41330.2	LOC_Os10g41330	ERF
LOC_Os11g06770.1	LOC_Os11g06770	ERF
LOC_Os11g06770.2	LOC_Os11g06770	ERF
LOC_Os11g13840.1	LOC_Os11g13840	ERF
LOC_Os12g39330.1	LOC_Os12g39330	ERF
LOC_Os12g40960.1	LOC_Os12g40960	ERF
LOC_Os12g41030.1	LOC_Os12g41030	ERF
LOC_Os12g41060.1	LOC_Os12g41060	ERF
LOC_Os01g10580.1	LOC_Os01g10580	DBB
LOC_Os02g39360.1	LOC_Os02g39360	DBB
LOC_Os02g43170.1	LOC_Os02g43170	DBB
LOC_Os02g43170.2	LOC_Os02g43170	DBB
LOC_Os04g41560.2	LOC_Os04g41560	DBB
LOC_Os04g41560.4	LOC_Os04g41560	DBB
LOC_Os04g45690.1	LOC_Os04g45690	DBB
LOC_Os05g11510.1	LOC_Os05g11510	DBB
LOC_Os06g05890.1	LOC_Os06g05890	DBB
LOC_Os06g49880.1	LOC_Os06g49880	DBB
LOC_Os06g49880.2	LOC_Os06g49880	DBB
LOC_Os09g35880.1	LOC_Os09g35880	DBB
LOC_Os12g10660.1	LOC_Os12g10660	DBB
LOC_Os02g08150.1	LOC_Os02g08150	CO-like
LOC_Os02g39710.1	LOC_Os02g39710	CO-like
LOC_Os02g49230.1	LOC_Os02g49230	CO-like
LOC_Os02g49230.2	LOC_Os02g49230	CO-like
LOC_Os02g49230.3	LOC_Os02g49230	CO-like
LOC_Os02g49230.4	LOC_Os02g49230	CO-like
LOC_Os02g49230.5	LOC_Os02g49230	CO-like
LOC_Os02g49230.6	LOC_Os02g49230	CO-like
LOC_Os02g49880.1	LOC_Os02g49880	CO-like
LOC_Os03g50310.1	LOC_Os03g50310	CO-like
LOC_Os04g42020.1	LOC_Os04g42020	CO-like
LOC_Os06g15330.1	LOC_Os06g15330	CO-like
LOC_Os06g16370.1	LOC_Os06g16370	CO-like
LOC_Os06g19444.1	LOC_Os06g19444	CO-like
LOC_Os06g19444.2	LOC_Os06g19444	CO-like
LOC_Os06g44450.1	LOC_Os06g44450	CO-like
LOC_Os07g47140.1	LOC_Os07g47140	CO-like
LOC_Os08g15050.1	LOC_Os08g15050	CO-like
LOC_Os08g42440.1	LOC_Os08g42440	CO-like
LOC_Os09g06464.1	LOC_Os09g06464	CO-like
LOC_Os09g33550.1	LOC_Os09g33550	CO-like
LOC_Os01g67770.1	LOC_Os01g67770	ARR-B
LOC_Os02g08500.1	LOC_Os02g08500	ARR-B
LOC_Os02g55320.1	LOC_Os02g55320	ARR-B
LOC_Os03g12350.1	LOC_Os03g12350	ARR-B
LOC_Os03g12350.2	LOC_Os03g12350	ARR-B
LOC_Os03g12350.4	LOC_Os03g12350	ARR-B
LOC_Os04g28130.1	LOC_Os04g28130	ARR-B
LOC_Os04g28160.1	LOC_Os04g28160	ARR-B
LOC_Os05g32890.1	LOC_Os05g32890	ARR-B
LOC_Os06g08440.1	LOC_Os06g08440	ARR-B
LOC_Os06g43910.1	LOC_Os06g43910	ARR-B
LOC_Os01g08160.1	LOC_Os01g08160	G2-like
LOC_Os01g13740.1	LOC_Os01g13740	G2-like
LOC_Os01g13740.2	LOC_Os01g13740	G2-like
LOC_Os01g20700.1	LOC_Os01g20700	G2-like
LOC_Os01g62660.1	LOC_Os01g62660	G2-like
LOC_Os01g74020.1	LOC_Os01g74020	G2-like
LOC_Os02g04640.1	LOC_Os02g04640	G2-like
LOC_Os02g07170.1	LOC_Os02g07170	G2-like
LOC_Os02g07770.1	LOC_Os02g07770	G2-like
LOC_Os02g14490.1	LOC_Os02g14490	G2-like
LOC_Os02g22020.1	LOC_Os02g22020	G2-like
LOC_Os02g45080.1	LOC_Os02g45080	G2-like
LOC_Os02g46940.1	LOC_Os02g46940	G2-like
LOC_Os02g47190.1	LOC_Os02g47190	G2-like
LOC_Os03g03760.1	LOC_Os03g03760	G2-like
LOC_Os03g20900.1	LOC_Os03g20900	G2-like
LOC_Os03g21240.1	LOC_Os03g21240	G2-like
LOC_Os03g45194.1	LOC_Os03g45194	G2-like
LOC_Os03g55590.1	LOC_Os03g55590	G2-like
LOC_Os03g55590.3	LOC_Os03g55590	G2-like
LOC_Os03g55590.4	LOC_Os03g55590	G2-like
LOC_Os03g55760.1	LOC_Os03g55760	G2-like
LOC_Os04g47890.1	LOC_Os04g47890	G2-like
LOC_Os04g56990.1	LOC_Os04g56990	G2-like
LOC_Os04g56990.2	LOC_Os04g56990	G2-like
LOC_Os04g56990.3	LOC_Os04g56990	G2-like
LOC_Os05g32880.1	LOC_Os05g32880	G2-like
LOC_Os05g34110.1	LOC_Os05g34110	G2-like
LOC_Os05g40960.1	LOC_Os05g40960	G2-like
LOC_Os05g41240.1	LOC_Os05g41240	G2-like
LOC_Os05g41240.2	LOC_Os05g41240	G2-like
LOC_Os05g41240.3	LOC_Os05g41240	G2-like
LOC_Os06g24070.1	LOC_Os06g24070	G2-like
LOC_Os06g35140.1	LOC_Os06g35140	G2-like
LOC_Os06g40710.1	LOC_Os06g40710	G2-like
LOC_Os06g45410.1	LOC_Os06g45410	G2-like
LOC_Os06g45890.1	LOC_Os06g45890	G2-like
LOC_Os06g49040.1	LOC_Os06g49040	G2-like
LOC_Os07g02800.2	LOC_Os07g02800	G2-like
LOC_Os07g02800.3	LOC_Os07g02800	G2-like
LOC_Os07g02800.4	LOC_Os07g02800	G2-like
LOC_Os07g25710.1	LOC_Os07g25710	G2-like
LOC_Os07g25710.2	LOC_Os07g25710	G2-like
LOC_Os07g25710.3	LOC_Os07g25710	G2-like
LOC_Os07g25710.4	LOC_Os07g25710	G2-like
LOC_Os07g48596.1	LOC_Os07g48596	G2-like
LOC_Os08g06370.1	LOC_Os08g06370	G2-like
LOC_Os08g25799.1	LOC_Os08g25799	G2-like
LOC_Os08g25820.1	LOC_Os08g25820	G2-like
LOC_Os08g25820.2	LOC_Os08g25820	G2-like
LOC_Os08g33050.1	LOC_Os08g33050	G2-like
LOC_Os08g33750.1	LOC_Os08g33750	G2-like
LOC_Os08g33750.2	LOC_Os08g33750	G2-like
LOC_Os09g12750.1	LOC_Os09g12750	G2-like
LOC_Os09g12770.1	LOC_Os09g12770	G2-like
LOC_Os09g12770.2	LOC_Os09g12770	G2-like
LOC_Os09g23200.1	LOC_Os09g23200	G2-like
LOC_Os10g32600.1	LOC_Os10g32600	G2-like
LOC_Os10g39550.1	LOC_Os10g39550	G2-like
LOC_Os11g01480.1	LOC_Os11g01480	G2-like
LOC_Os12g01490.1	LOC_Os12g01490	G2-like
LOC_Os12g39640.1	LOC_Os12g39640	G2-like
LOC_Os01g10504.1	LOC_Os01g10504	MIKC_MADS
LOC_Os01g10504.2	LOC_Os01g10504	MIKC_MADS
LOC_Os01g10504.3	LOC_Os01g10504	MIKC_MADS
LOC_Os01g52680.1	LOC_Os01g52680	MIKC_MADS
LOC_Os01g66030.1	LOC_Os01g66030	MIKC_MADS
LOC_Os01g66030.2	LOC_Os01g66030	MIKC_MADS
LOC_Os01g66290.1	LOC_Os01g66290	MIKC_MADS
LOC_Os01g66290.2	LOC_Os01g66290	MIKC_MADS
LOC_Os02g01355.1	LOC_Os02g01355	MIKC_MADS
LOC_Os02g01365.1	LOC_Os02g01365	MIKC_MADS
LOC_Os02g07430.1	LOC_Os02g07430	MIKC_MADS
LOC_Os02g36924.1	LOC_Os02g36924	MIKC_MADS
LOC_Os02g45770.1	LOC_Os02g45770	MIKC_MADS
LOC_Os02g49840.1	LOC_Os02g49840	MIKC_MADS
LOC_Os02g49840.2	LOC_Os02g49840	MIKC_MADS
LOC_Os02g49840.4	LOC_Os02g49840	MIKC_MADS
LOC_Os02g52340.1	LOC_Os02g52340	MIKC_MADS
LOC_Os03g08754.1	LOC_Os03g08754	MIKC_MADS
LOC_Os03g08754.2	LOC_Os03g08754	MIKC_MADS
LOC_Os03g11614.1	LOC_Os03g11614	MIKC_MADS
LOC_Os03g54160.1	LOC_Os03g54160	MIKC_MADS
LOC_Os03g54160.2	LOC_Os03g54160	MIKC_MADS
LOC_Os03g54170.1	LOC_Os03g54170	MIKC_MADS
LOC_Os04g23910.1	LOC_Os04g23910	MIKC_MADS
LOC_Os04g49150.1	LOC_Os04g49150	MIKC_MADS
LOC_Os04g52410.1	LOC_Os04g52410	MIKC_MADS
LOC_Os04g52410.2	LOC_Os04g52410	MIKC_MADS
LOC_Os05g11380.1	LOC_Os05g11380	MIKC_MADS
LOC_Os05g11414.1	LOC_Os05g11414	MIKC_MADS
LOC_Os05g34940.1	LOC_Os05g34940	MIKC_MADS
LOC_Os05g34940.2	LOC_Os05g34940	MIKC_MADS
LOC_Os05g34940.3	LOC_Os05g34940	MIKC_MADS
LOC_Os06g01890.1	LOC_Os06g01890	MIKC_MADS
LOC_Os06g06750.1	LOC_Os06g06750	MIKC_MADS
LOC_Os06g11330.1	LOC_Os06g11330	MIKC_MADS
LOC_Os06g45650.1	LOC_Os06g45650	MIKC_MADS
LOC_Os06g49840.1	LOC_Os06g49840	MIKC_MADS
LOC_Os06g49840.2	LOC_Os06g49840	MIKC_MADS
LOC_Os07g01820.1	LOC_Os07g01820	MIKC_MADS
LOC_Os07g01820.2	LOC_Os07g01820	MIKC_MADS
LOC_Os07g01820.3	LOC_Os07g01820	MIKC_MADS
LOC_Os07g01820.4	LOC_Os07g01820	MIKC_MADS
LOC_Os07g01820.6	LOC_Os07g01820	MIKC_MADS
LOC_Os07g41370.1	LOC_Os07g41370	MIKC_MADS
LOC_Os08g02070.1	LOC_Os08g02070	MIKC_MADS
LOC_Os08g33488.1	LOC_Os08g33488	MIKC_MADS
LOC_Os08g41950.1	LOC_Os08g41950	MIKC_MADS
LOC_Os08g41950.2	LOC_Os08g41950	MIKC_MADS
LOC_Os08g41960.1	LOC_Os08g41960	MIKC_MADS
LOC_Os09g32948.1	LOC_Os09g32948	MIKC_MADS
LOC_Os10g39130.1	LOC_Os10g39130	MIKC_MADS
LOC_Os10g39130.2	LOC_Os10g39130	MIKC_MADS
LOC_Os12g10520.1	LOC_Os12g10520	MIKC_MADS
LOC_Os12g10520.2	LOC_Os12g10520	MIKC_MADS
LOC_Os12g10540.1	LOC_Os12g10540	MIKC_MADS
LOC_Os12g10540.2	LOC_Os12g10540	MIKC_MADS
LOC_Os12g10540.3	LOC_Os12g10540	MIKC_MADS
LOC_Os12g10540.4	LOC_Os12g10540	MIKC_MADS
LOC_Os12g10540.5	LOC_Os12g10540	MIKC_MADS
LOC_Os12g31748.1	LOC_Os12g31748	MIKC_MADS
LOC_Os12g31748.2	LOC_Os12g31748	MIKC_MADS
LOC_Os01g11510.1	LOC_Os01g11510	M-type_MADS
LOC_Os01g18420.1	LOC_Os01g18420	M-type_MADS
LOC_Os01g18440.1	LOC_Os01g18440	M-type_MADS
LOC_Os01g23750.1	LOC_Os01g23750	M-type_MADS
LOC_Os01g23760.1	LOC_Os01g23760	M-type_MADS
LOC_Os01g23770.1	LOC_Os01g23770	M-type_MADS
LOC_Os01g23780.1	LOC_Os01g23780	M-type_MADS
LOC_Os01g67890.1	LOC_Os01g67890	M-type_MADS
LOC_Os01g68560.1	LOC_Os01g68560	M-type_MADS
LOC_Os01g69850.1	LOC_Os01g69850	M-type_MADS
LOC_Os01g74440.1	LOC_Os01g74440	M-type_MADS
LOC_Os02g06860.1	LOC_Os02g06860	M-type_MADS
LOC_Os02g49840.3	LOC_Os02g49840	M-type_MADS
LOC_Os03g03100.1	LOC_Os03g03100	M-type_MADS
LOC_Os03g14850.1	LOC_Os03g14850	M-type_MADS
LOC_Os03g37670.1	LOC_Os03g37670	M-type_MADS
LOC_Os03g38610.1	LOC_Os03g38610	M-type_MADS
LOC_Os04g25870.1	LOC_Os04g25870	M-type_MADS
LOC_Os04g31804.1	LOC_Os04g31804	M-type_MADS
LOC_Os04g38770.1	LOC_Os04g38770	M-type_MADS
LOC_Os05g11380.2	LOC_Os05g11380	M-type_MADS
LOC_Os05g23780.1	LOC_Os05g23780	M-type_MADS
LOC_Os06g11970.1	LOC_Os06g11970	M-type_MADS
LOC_Os06g22760.1	LOC_Os06g22760	M-type_MADS
LOC_Os06g23950.1	LOC_Os06g23950	M-type_MADS
LOC_Os06g30810.1	LOC_Os06g30810	M-type_MADS
LOC_Os06g30830.1	LOC_Os06g30830	M-type_MADS
LOC_Os07g04170.1	LOC_Os07g04170	M-type_MADS
LOC_Os08g38590.1	LOC_Os08g38590	M-type_MADS
LOC_Os09g02780.1	LOC_Os09g02780	M-type_MADS
LOC_Os09g02830.1	LOC_Os09g02830	M-type_MADS
LOC_Os11g12360.1	LOC_Os11g12360	M-type_MADS
LOC_Os11g43740.1	LOC_Os11g43740	M-type_MADS
LOC_Os12g21850.1	LOC_Os12g21850	M-type_MADS
LOC_Os12g21880.1	LOC_Os12g21880	M-type_MADS
LOC_Os02g45570.1	LOC_Os02g45570	GRF
LOC_Os02g45570.2	LOC_Os02g45570	GRF
LOC_Os02g47280.1	LOC_Os02g47280	GRF
LOC_Os02g47280.2	LOC_Os02g47280	GRF
LOC_Os02g53690.1	LOC_Os02g53690	GRF
LOC_Os03g47140.1	LOC_Os03g47140	GRF
LOC_Os03g51970.1	LOC_Os03g51970	GRF
LOC_Os04g48510.1	LOC_Os04g48510	GRF
LOC_Os04g51190.1	LOC_Os04g51190	GRF
LOC_Os04g51190.2	LOC_Os04g51190	GRF
LOC_Os04g51190.3	LOC_Os04g51190	GRF
LOC_Os06g02560.1	LOC_Os06g02560	GRF
LOC_Os06g02560.2	LOC_Os06g02560	GRF
LOC_Os06g02560.3	LOC_Os06g02560	GRF
LOC_Os06g10310.1	LOC_Os06g10310	GRF
LOC_Os07g28430.1	LOC_Os07g28430	GRF
LOC_Os11g35030.1	LOC_Os11g35030	GRF
LOC_Os12g29980.1	LOC_Os12g29980	GRF
LOC_Os12g29980.2	LOC_Os12g29980	GRF
LOC_Os01g48170.1	LOC_Os01g48170	HB-other
LOC_Os01g70810.1	LOC_Os01g70810	HB-other
LOC_Os02g05450.1	LOC_Os02g05450	HB-other
LOC_Os03g55990.1	LOC_Os03g55990	HB-other
LOC_Os03g55990.2	LOC_Os03g55990	HB-other
LOC_Os03g55990.3	LOC_Os03g55990	HB-other
LOC_Os05g09630.1	LOC_Os05g09630	HB-other
LOC_Os05g09630.2	LOC_Os05g09630	HB-other
LOC_Os05g25600.1	LOC_Os05g25600	HB-other
LOC_Os05g48820.1	LOC_Os05g48820	HB-other
LOC_Os05g50130.1	LOC_Os05g50130	HB-other
LOC_Os06g29020.1	LOC_Os06g29020	HB-other
LOC_Os06g29020.2	LOC_Os06g29020	HB-other
LOC_Os06g39906.1	LOC_Os06g39906	HB-other
LOC_Os07g24350.1	LOC_Os07g24350	HB-other
LOC_Os08g32990.1	LOC_Os08g32990	HB-other
LOC_Os10g39720.1	LOC_Os10g39720	HB-other
LOC_Os11g01130.1	LOC_Os11g01130	WOX
LOC_Os12g01120.1	LOC_Os12g01120	WOX
LOC_Os11g01130.2	LOC_Os11g01130	WOX
LOC_Os05g02730.1	LOC_Os05g02730	WOX
LOC_Os04g55590.1	LOC_Os04g55590	WOX
LOC_Os01g62310.1	LOC_Os01g62310	WOX
LOC_Os04g56780.1	LOC_Os04g56780	WOX
LOC_Os01g63510.1	LOC_Os01g63510	WOX
LOC_Os01g47710.1	LOC_Os01g47710	WOX
LOC_Os05g48990.1	LOC_Os05g48990	WOX
LOC_Os07g48560.1	LOC_Os07g48560	WOX
LOC_Os03g20910.2	LOC_Os03g20910	WOX
LOC_Os03g20910.1	LOC_Os03g20910	WOX
LOC_Os07g34880.1	LOC_Os07g34880	WOX
LOC_Os08g14400.1	LOC_Os08g14400	WOX
LOC_Os01g60270.1	LOC_Os01g60270	WOX
LOC_Os01g60270.2	LOC_Os01g60270	WOX
LOC_Os12g43950.1	LOC_Os12g43950	TALE
LOC_Os12g43950.2	LOC_Os12g43950	TALE
LOC_Os12g43950.3	LOC_Os12g43950	TALE
LOC_Os12g43950.4	LOC_Os12g43950	TALE
LOC_Os03g47740.2	LOC_Os03g47740	TALE
LOC_Os03g47740.3	LOC_Os03g47740	TALE
LOC_Os03g47740.1	LOC_Os03g47740	TALE
LOC_Os03g52239.1	LOC_Os03g52239	TALE
LOC_Os11g06020.1	LOC_Os11g06020	TALE
LOC_Os03g06930.1	LOC_Os03g06930	TALE
LOC_Os06g01934.1	LOC_Os06g01934	TALE
LOC_Os01g62920.1	LOC_Os01g62920	TALE
LOC_Os10g39030.1	LOC_Os10g39030	TALE
LOC_Os03g52239.2	LOC_Os03g52239	TALE
LOC_Os05g38120.1	LOC_Os05g38120	TALE
LOC_Os03g03260.1	LOC_Os03g03260	TALE
LOC_Os03g52239.3	LOC_Os03g52239	TALE
LOC_Os03g47730.1	LOC_Os03g47730	TALE
LOC_Os02g13310.1	LOC_Os02g13310	TALE
LOC_Os06g36680.1	LOC_Os06g36680	TALE
LOC_Os08g37580.1	LOC_Os08g37580	HD-ZIP
LOC_Os02g49700.2	LOC_Os02g49700	HD-ZIP
LOC_Os02g49700.3	LOC_Os02g49700	HD-ZIP
LOC_Os08g32080.1	LOC_Os08g32080	HD-ZIP
LOC_Os08g32085.1	LOC_Os08g32085	HD-ZIP
LOC_Os02g49700.1	LOC_Os02g49700	HD-ZIP
LOC_Os09g29460.1	LOC_Os09g29460	HD-ZIP
LOC_Os03g07450.1	LOC_Os03g07450	HD-ZIP
LOC_Os04g46350.1	LOC_Os04g46350	HD-ZIP
LOC_Os08g36220.1	LOC_Os08g36220	HD-ZIP
LOC_Os03g08960.1	LOC_Os03g08960	HD-ZIP
LOC_Os10g26500.1	LOC_Os10g26500	HD-ZIP
LOC_Os09g27450.1	LOC_Os09g27450	HD-ZIP
LOC_Os10g41230.1	LOC_Os10g41230	HD-ZIP
LOC_Os10g01470.1	LOC_Os10g01470	HD-ZIP
LOC_Os02g35770.1	LOC_Os02g35770	HD-ZIP
LOC_Os10g23090.2	LOC_Os10g23090	HD-ZIP
LOC_Os10g23090.1	LOC_Os10g23090	HD-ZIP
LOC_Os04g45810.1	LOC_Os04g45810	HD-ZIP
LOC_Os06g04850.1	LOC_Os06g04850	HD-ZIP
LOC_Os03g12860.1	LOC_Os03g12860	HD-ZIP
LOC_Os06g04870.1	LOC_Os06g04870	HD-ZIP
LOC_Os02g43330.1	LOC_Os02g43330	HD-ZIP
LOC_Os09g35910.1	LOC_Os09g35910	HD-ZIP
LOC_Os09g21180.1	LOC_Os09g21180	HD-ZIP
LOC_Os01g45570.1	LOC_Os01g45570	HD-ZIP
LOC_Os06g48290.1	LOC_Os06g48290	HD-ZIP
LOC_Os07g39320.1	LOC_Os07g39320	HD-ZIP
LOC_Os02g05640.1	LOC_Os02g05640	HD-ZIP
LOC_Os03g10210.1	LOC_Os03g10210	HD-ZIP
LOC_Os03g51690.3	LOC_Os03g51690	TALE
LOC_Os03g56110.2	LOC_Os03g56110	TALE
LOC_Os03g56110.1	LOC_Os03g56110	TALE
LOC_Os03g51690.1	LOC_Os03g51690	TALE
LOC_Os03g51690.2	LOC_Os03g51690	TALE
LOC_Os03g47016.1	LOC_Os03g47016	TALE
LOC_Os03g47036.1	LOC_Os03g47036	TALE
LOC_Os07g03770.1	LOC_Os07g03770	TALE
LOC_Os01g19694.1	LOC_Os01g19694	TALE
LOC_Os05g03884.1	LOC_Os05g03884	TALE
LOC_Os03g51710.2	LOC_Os03g51710	TALE
LOC_Os03g51710.1	LOC_Os03g51710	TALE
LOC_Os06g43860.4	LOC_Os06g43860	TALE
LOC_Os06g43860.2	LOC_Os06g43860	TALE
LOC_Os06g43860.1	LOC_Os06g43860	TALE
LOC_Os02g08544.3	LOC_Os02g08544	TALE
LOC_Os08g19650.2	LOC_Os08g19650	TALE
LOC_Os08g19650.1	LOC_Os08g19650	TALE
LOC_Os03g56140.1	LOC_Os03g56140	TALE
LOC_Os03g56140.2	LOC_Os03g56140	TALE
LOC_Os02g08544.2	LOC_Os02g08544	TALE
LOC_Os02g08544.1	LOC_Os02g08544	TALE
LOC_Os03g03164.3	LOC_Os03g03164	TALE
LOC_Os03g03164.1	LOC_Os03g03164	TALE
LOC_Os03g03164.2	LOC_Os03g03164	TALE
LOC_Os08g08820.1	LOC_Os08g08820	HD-ZIP
LOC_Os08g08820.2	LOC_Os08g08820	HD-ZIP
LOC_Os04g53540.4	LOC_Os04g53540	HD-ZIP
LOC_Os04g53540.1	LOC_Os04g53540	HD-ZIP
LOC_Os04g53540.2	LOC_Os04g53540	HD-ZIP
LOC_Os04g53540.3	LOC_Os04g53540	HD-ZIP
LOC_Os08g04190.1	LOC_Os08g04190	HD-ZIP
LOC_Os02g45250.1	LOC_Os02g45250	HD-ZIP
LOC_Os09g35760.1	LOC_Os09g35760	HD-ZIP
LOC_Os09g35760.2	LOC_Os09g35760	HD-ZIP
LOC_Os03g43930.1	LOC_Os03g43930	HD-ZIP
LOC_Os03g43930.2	LOC_Os03g43930	HD-ZIP
LOC_Os01g55549.1	LOC_Os01g55549	HD-ZIP
LOC_Os12g41860.1	LOC_Os12g41860	HD-ZIP
LOC_Os03g01890.2	LOC_Os03g01890	HD-ZIP
LOC_Os03g01890.1	LOC_Os03g01890	HD-ZIP
LOC_Os04g48070.2	LOC_Os04g48070	HD-ZIP
LOC_Os10g33960.4	LOC_Os10g33960	HD-ZIP
LOC_Os10g33960.3	LOC_Os10g33960	HD-ZIP
LOC_Os10g33960.1	LOC_Os10g33960	HD-ZIP
LOC_Os10g33960.2	LOC_Os10g33960	HD-ZIP
LOC_Os04g48070.3	LOC_Os04g48070	HD-ZIP
LOC_Os04g48070.1	LOC_Os04g48070	HD-ZIP
LOC_Os10g42490.1	LOC_Os10g42490	HD-ZIP
LOC_Os10g42490.2	LOC_Os10g42490	HD-ZIP
LOC_Os06g10600.1	LOC_Os06g10600	HD-ZIP
LOC_Os08g19590.1	LOC_Os08g19590	HD-ZIP
LOC_Os08g19590.2	LOC_Os08g19590	HD-ZIP
LOC_Os08g19590.3	LOC_Os08g19590	HD-ZIP
LOC_Os01g57890.2	LOC_Os01g57890	HD-ZIP
LOC_Os01g57890.1	LOC_Os01g57890	HD-ZIP
LOC_Os06g12400.1	LOC_Os06g12400	HB-PHD
LOC_Os01g07930.1	LOC_Os01g07930	C3H
LOC_Os01g09620.1	LOC_Os01g09620	C3H
LOC_Os01g09620.2	LOC_Os01g09620	C3H
LOC_Os01g09850.1	LOC_Os01g09850	C2H2
LOC_Os01g09850.2	LOC_Os01g09850	C2H2
LOC_Os01g09850.3	LOC_Os01g09850	C2H2
LOC_Os01g14010.1	LOC_Os01g14010	C2H2
LOC_Os01g14870.1	LOC_Os01g14870	C3H
LOC_Os01g15350.1	LOC_Os01g15350	C3H
LOC_Os01g15460.1	LOC_Os01g15460	C3H
LOC_Os01g15460.2	LOC_Os01g15460	C3H
LOC_Os01g15460.3	LOC_Os01g15460	C3H
LOC_Os01g39100.1	LOC_Os01g39100	C3H
LOC_Os01g39110.1	LOC_Os01g39110	C2H2
LOC_Os01g42710.1	LOC_Os01g42710	LSD
LOC_Os01g42970.1	LOC_Os01g42970	C3H
LOC_Os01g42970.2	LOC_Os01g42970	C3H
LOC_Os01g45730.1	LOC_Os01g45730	C3H
LOC_Os01g53650.1	LOC_Os01g53650	C3H
LOC_Os01g57020.1	LOC_Os01g57020	C2H2
LOC_Os01g57650.1	LOC_Os01g57650	C2H2
LOC_Os01g62130.1	LOC_Os01g62130	C2H2
LOC_Os01g62190.1	LOC_Os01g62190	C2H2
LOC_Os01g63980.1	LOC_Os01g63980	C2H2
LOC_Os01g65080.1	LOC_Os01g65080	C2H2
LOC_Os01g65080.2	LOC_Os01g65080	C2H2
LOC_Os01g65080.3	LOC_Os01g65080	C2H2
LOC_Os01g65080.4	LOC_Os01g65080	C2H2
LOC_Os01g66570.1	LOC_Os01g66570	C2H2
LOC_Os01g67970.1	LOC_Os01g67970	C2H2
LOC_Os01g68160.1	LOC_Os01g68160	C2H2
LOC_Os01g68860.1	LOC_Os01g68860	C3H
LOC_Os01g68860.2	LOC_Os01g68860	C3H
LOC_Os01g68860.3	LOC_Os01g68860	C3H
LOC_Os01g70870.1	LOC_Os01g70870	C2H2
LOC_Os02g01090.1	LOC_Os02g01090	C2H2
LOC_Os02g02424.1	LOC_Os02g02424	C2H2
LOC_Os02g02424.2	LOC_Os02g02424	C2H2
LOC_Os02g02424.3	LOC_Os02g02424	C2H2
LOC_Os02g06584.2	LOC_Os02g06584	C3H
LOC_Os02g06584.3	LOC_Os02g06584	C3H
LOC_Os02g06584.4	LOC_Os02g06584	C3H
LOC_Os02g08510.1	LOC_Os02g08510	C2H2
LOC_Os02g10080.1	LOC_Os02g10080	C3H
LOC_Os02g10080.2	LOC_Os02g10080	C3H
LOC_Os02g19804.1	LOC_Os02g19804	C3H
LOC_Os02g31890.1	LOC_Os02g31890	C2H2
LOC_Os02g34680.1	LOC_Os02g34680	C2H2
[truncated: 409 more rows]
