# Supplementary material for: Identification and Characterization of miRNAs and lncRNAs Associated with Salinity Stress in Rice Panicles
Source: Int J Mol Sci. 2024 Jul 28;25(15):8247. doi: 10.3390/ijms25158247 (PMC11311799; doi:10.3390/ijms25158247)
Supplement: Supplementary file 1 [file ijms-25-08247-s001.zip › Table S7 List of cis- and trans-target genes of differentially expressed lncRNAs.xlsx]

## Sheet: Table S7
Table S7. List of cis- and trans-target genes of differentially expressed lncRNAs
#ID	cis-targets	trans-targets
MSTRG.12200.6	LOC_Os11g20760；LOC_Os11g20770；LOC_Os11g20780；LOC_Os11g20790	LOC_Os01g03780;LOC_Os01g03780;LOC_Os01g09720;LOC_Os01g16140;LOC_Os01g21250;LOC_Os01g21590;LOC_Os01g41160;LOC_Os01g55920;LOC_Os01g57599;LOC_Os01g59410;LOC_Os01g61700;LOC_Os01g68000;LOC_Os01g73770;LOC_Os02g03020;LOC_Os02g08490;LOC_Os02g11790;LOC_Os02g14180;LOC_Os02g19340;LOC_Os02g26680;LOC_Os02g33070;LOC_Os02g36530;LOC_Os02g37890;LOC_Os02g38380;LOC_Os02g40100;LOC_Os02g43290;LOC_Os02g43330;LOC_Os02g…	-
MSTRG.12202.1	LOC_Os11g20689；LOC_Os11g20689；LOC_Os11g20710；LOC_Os11g20720；LOC_Os11g20730；LOC_Os11g20740；LOC_Os11g20750；LOC_Os11g20760；LOC_Os11g20770；LOC_Os11g20780；LOC_Os11g20790	LOC_Os01g02920;LOC_Os01g02920;LOC_Os01g04800;LOC_Os01g16140;LOC_Os01g18870;LOC_Os01g21250;LOC_Os01g21590;LOC_Os01g42370;LOC_Os01g43970;LOC_Os01g54210;LOC_Os01g57599;LOC_Os01g61044;LOC_Os01g61700;LOC_Os01g67430;LOC_Os01g73110;LOC_Os01g73770;LOC_Os02g09480;LOC_Os02g11790;LOC_Os02g14180;LOC_Os02g15740;LOC_Os02g18650;LOC_Os02g19340;LOC_Os02g28980;LOC_Os02g29070;LOC_Os02g32610;LOC_Os02g33070;LOC_Os02g…	-
MSTRG.16295.2	LOC_Os12g20380；LOC_Os12g20390；LOC_Os12g20410；LOC_Os12g20420；LOC_Os12g20430；LOC_Os12g20440；LOC_Os12g20450；LOC_Os12g20460；LOC_Os12g20470；LOC_Os12g21470；LOC_Os12g21490；LOC_Os12g21500；LOC_Os12g21510；LOC_Os12g21520；LOC_Os12g21530	LOC_Os01g16140;LOC_Os01g16140;LOC_Os01g21250;LOC_Os01g54890;LOC_Os01g73770;LOC_Os02g19340;LOC_Os02g36530;LOC_Os03g27550;LOC_Os03g44642;LOC_Os03g45800;LOC_Os03g61900;LOC_Os05g34530;LOC_Os06g02010;LOC_Os06g44190;LOC_Os07g03200;LOC_Os08g14310;LOC_Os08g32710;LOC_Os09g30320;LOC_Os10g36360;LOC_Os11g10590	-
MSTRG.16296.2	LOC_Os12g20360；LOC_Os12g20360；LOC_Os12g20370；LOC_Os12g20380；LOC_Os12g20390；LOC_Os12g20410；LOC_Os12g20420；LOC_Os12g20430；LOC_Os12g20440；LOC_Os12g20450；LOC_Os12g20460；LOC_Os12g20470；LOC_Os12g21470；LOC_Os12g21490；LOC_Os12g21500	LOC_Os01g16140;LOC_Os01g16140;LOC_Os01g21250;LOC_Os01g54890;LOC_Os02g19340;LOC_Os02g36530;LOC_Os03g27550;LOC_Os03g44642;LOC_Os03g45800;LOC_Os03g61900;LOC_Os04g49850;LOC_Os05g34530;LOC_Os05g49340;LOC_Os06g02010;LOC_Os06g44190;LOC_Os07g03200;LOC_Os08g13710;LOC_Os08g14310;LOC_Os08g32710;LOC_Os10g36580;LOC_Os11g10590;LOC_Os12g02320;LOC_Os12g35520	-
MSTRG.17281.2	LOC_Os12g30310；LOC_Os12g30310；LOC_Os12g30320；LOC_Os12g30330；LOC_Os12g30340；LOC_Os12g30350；LOC_Os12g30360；LOC_Os12g30370；LOC_Os12g30380；LOC_Os12g30390；LOC_Os12g30400；LOC_Os12g30410；LOC_Os12g30420；LOC_Os12g30430；LOC_Os12g30440；LOC_Os12g30450；LOC_Os12g30444；LOC_Os12g30460；LOC_Os12g30480；LOC_Os12g30490；LOC_Os12g30500；LOC_Os12g30510；LOC_Os12g30520；LOC_Os12g30540；LOC_Os12g30550；LOC_Os12g30555；LOC_Os12g…	LOC_Os01g16140;LOC_Os01g16140;LOC_Os01g21250;LOC_Os01g32380;LOC_Os02g03020;LOC_Os02g03710;LOC_Os02g19340;LOC_Os02g26680;LOC_Os02g36530;LOC_Os03g03980;LOC_Os03g27550;LOC_Os03g45800;LOC_Os03g52420;LOC_Os03g61900;LOC_Os04g44354;LOC_Os04g48350;LOC_Os05g34530;LOC_Os05g49340;LOC_Os06g44190;LOC_Os06g44640;LOC_Os07g03200;LOC_Os07g33915;LOC_Os08g14310;LOC_Os08g30510;LOC_Os08g32710;LOC_Os09g20940;LOC_Os10g…	-
MSTRG.20936.11	LOC_Os02g22760；LOC_Os02g22760；LOC_Os02g22770；LOC_Os02g22780；LOC_Os02g22790；LOC_Os02g22800；LOC_Os02g22810；LOC_Os02g22820；LOC_Os02g23820；LOC_Os02g23821；LOC_Os02g23822	LOC_Os01g03464;LOC_Os01g03464;LOC_Os01g12920;LOC_Os01g16140;LOC_Os01g21250;LOC_Os01g54890;LOC_Os01g61700;LOC_Os01g65750;LOC_Os01g73770;LOC_Os02g19340;LOC_Os02g36530;LOC_Os03g27550;LOC_Os03g44642;LOC_Os03g45800;LOC_Os03g61900;LOC_Os04g55950;LOC_Os05g10990;LOC_Os05g34530;LOC_Os05g37050;LOC_Os05g49340;LOC_Os06g02010;LOC_Os06g44190;LOC_Os07g03200;LOC_Os07g33915;LOC_Os08g08430;LOC_Os08g14310;LOC_Os08g…	-
MSTRG.21078.2	LOC_Os02g25250；LOC_Os02g25250；LOC_Os02g25260；LOC_Os02g25270；LOC_Os02g25280；LOC_Os02g25290；LOC_Os02g25300；LOC_Os02g25310；LOC_Os02g25320；LOC_Os02g25330；LOC_Os02g25340；LOC_Os02g25350；LOC_Os02g25360；LOC_Os02g25370；LOC_Os02g25380；LOC_Os02g25390；LOC_Os02g25400；LOC_Os02g25410；LOC_Os02g25430；LOC_Os02g25440；LOC_Os02g25449；LOC_Os02g25460；LOC_Os02g25470；LOC_Os02g25480；LOC_Os02g25490；LOC_Os02g25500；LOC_Os02g…	LOC_Os01g16140;LOC_Os01g16140;LOC_Os01g21250;LOC_Os01g65750;LOC_Os01g67430;LOC_Os02g01810;LOC_Os02g19340;LOC_Os02g26680;LOC_Os02g36530;LOC_Os03g27550;LOC_Os03g44642;LOC_Os03g45800;LOC_Os03g58850;LOC_Os03g61900;LOC_Os04g29160;LOC_Os05g20954;LOC_Os05g34530;LOC_Os05g37050;LOC_Os06g32010;LOC_Os06g44190;LOC_Os06g44640;LOC_Os07g03200;LOC_Os08g20330;LOC_Os08g30510;LOC_Os08g32710;LOC_Os10g09500;LOC_Os11g…	-
MSTRG.41104.4	LOC_Os05g51930；LOC_Os05g51930；LOC_Os05g51940；LOC_Os05g51950；LOC_Os05g51960；LOC_Os05g51970；LOC_Os05g51990；LOC_Os05g52000；LOC_Os05g52010；LOC_Os05g52019；LOC_Os05g52060；LOC_Os05g52070；LOC_Os05g52080；LOC_Os05g52090；LOC_Os05g52120	LOC_Os01g01660;LOC_Os01g01660;LOC_Os01g02230;LOC_Os01g02920;LOC_Os01g03330;LOC_Os01g03340;LOC_Os01g03390;LOC_Os01g03429;LOC_Os01g03464;LOC_Os01g03780;LOC_Os01g03890;LOC_Os01g04050;LOC_Os01g04330;LOC_Os01g04360;LOC_Os01g04690;LOC_Os01g04800;LOC_Os01g06060;LOC_Os01g08700;LOC_Os01g09540;LOC_Os01g09720;LOC_Os01g12360;LOC_Os01g12820;LOC_Os01g12920;LOC_Os01g12950;LOC_Os01g15690;LOC_Os01g16140;LOC_Os01g…	-
MSTRG.41125.2	LOC_Os06g01010；LOC_Os06g01010；LOC_Os06g01020；LOC_Os06g01030；LOC_Os06g01040；LOC_Os06g01050；LOC_Os06g01060；LOC_Os06g01070；LOC_Os06g01090；LOC_Os06g01100；LOC_Os06g01110；LOC_Os06g01120；LOC_Os06g01130；LOC_Os06g01140；LOC_Os06g01150；LOC_Os06g01170；LOC_Os06g01160；LOC_Os06g01180；LOC_Os06g01190；LOC_Os06g01200；LOC_Os06g01195；LOC_Os06g01210；LOC_Os06g01220；LOC_Os06g01230；LOC_Os06g01250；LOC_Os06g01240；LOC_Os06g…	LOC_Os01g04690;LOC_Os01g04690;LOC_Os01g16140;LOC_Os01g21250;LOC_Os01g54890;LOC_Os01g61700;LOC_Os01g65750;LOC_Os02g19340;LOC_Os02g36530;LOC_Os03g27550;LOC_Os03g44642;LOC_Os03g45800;LOC_Os03g61900;LOC_Os04g49850;LOC_Os04g55950;LOC_Os05g34530;LOC_Os05g37050;LOC_Os05g49340;LOC_Os06g02010;LOC_Os06g44190;LOC_Os07g03200;LOC_Os07g33915;LOC_Os08g08710;LOC_Os08g14310;LOC_Os08g30510;LOC_Os08g32710;LOC_Os08g…	-
MSTRG.41125.6	LOC_Os06g01010；LOC_Os06g01010；LOC_Os06g01020；LOC_Os06g01030；LOC_Os06g01040；LOC_Os06g01050；LOC_Os06g01060；LOC_Os06g01070；LOC_Os06g01090；LOC_Os06g01100；LOC_Os06g01110；LOC_Os06g01120；LOC_Os06g01130；LOC_Os06g01140；LOC_Os06g01150；LOC_Os06g01170；LOC_Os06g01160；LOC_Os06g01180；LOC_Os06g01190；LOC_Os06g01200；LOC_Os06g01195；LOC_Os06g01210；LOC_Os06g01220；LOC_Os06g01230；LOC_Os06g01250；LOC_Os06g01240；LOC_Os06g…	LOC_Os01g04330;LOC_Os01g04330;LOC_Os01g04800;LOC_Os01g06060;LOC_Os01g09720;LOC_Os01g11720;LOC_Os01g12920;LOC_Os01g16140;LOC_Os01g21250;LOC_Os01g21590;LOC_Os01g32380;LOC_Os01g37930;LOC_Os01g50680;LOC_Os01g52514;LOC_Os01g54210;LOC_Os01g54890;LOC_Os01g55000;LOC_Os01g55920;LOC_Os01g56690;LOC_Os01g59020;LOC_Os01g59410;LOC_Os01g60600;LOC_Os01g61044;LOC_Os01g61480;LOC_Os01g63480;LOC_Os01g65750;LOC_Os01g…	-
MSTRG.43626.3	LOC_Os06g26234；LOC_Os06g26234；LOC_Os06g26260；LOC_Os06g26270；LOC_Os06g26280；LOC_Os06g26290；LOC_Os06g26300；LOC_Os06g26310；LOC_Os06g26320；LOC_Os06g26330；LOC_Os06g26340；LOC_Os06g27340；LOC_Os06g27350；LOC_Os06g27360；LOC_Os06g27370；LOC_Os06g27380；LOC_Os06g27390；LOC_Os06g27400；LOC_Os06g27410；LOC_Os06g27430；LOC_Os06g27440；LOC_Os06g27450；LOC_Os06g27460；LOC_Os06g27470；LOC_Os06g27480；LOC_Os06g27490；LOC_Os06g…	LOC_Os01g01660;LOC_Os01g01660;LOC_Os01g04330;LOC_Os01g04800;LOC_Os01g09720;LOC_Os01g16140;LOC_Os01g21250;LOC_Os01g21590;LOC_Os01g45090;LOC_Os01g54890;LOC_Os01g55000;LOC_Os01g55920;LOC_Os01g55960;LOC_Os01g59410;LOC_Os01g68000;LOC_Os01g73770;LOC_Os02g01810;LOC_Os02g08270;LOC_Os02g08490;LOC_Os02g09480;LOC_Os02g10350;LOC_Os02g11790;LOC_Os02g14180;LOC_Os02g18650;LOC_Os02g19340;LOC_Os02g28980;LOC_Os02g…	-
MSTRG.44278.2	LOC_Os06g33260；LOC_Os06g33260；LOC_Os06g33280；LOC_Os06g33290；LOC_Os06g33300；LOC_Os06g33310；LOC_Os06g33320；LOC_Os06g33330；LOC_Os06g33340；LOC_Os06g33350；LOC_Os06g33360；LOC_Os06g33370；LOC_Os06g33380；LOC_Os06g33390；LOC_Os06g33400；LOC_Os06g33410；LOC_Os06g33420；LOC_Os06g33430；LOC_Os06g33440；LOC_Os06g33450；LOC_Os06g33460；LOC_Os06g33470；LOC_Os06g33480；LOC_Os06g33490；LOC_Os06g33510；LOC_Os06g33520；LOC_Os06g…	LOC_Os01g03429;LOC_Os01g03429;LOC_Os01g03464;LOC_Os01g04690;LOC_Os01g09720;LOC_Os01g12340;LOC_Os01g12950;LOC_Os01g16140;LOC_Os01g21250;LOC_Os01g52514;LOC_Os01g54890;LOC_Os01g61700;LOC_Os01g63480;LOC_Os01g65750;LOC_Os01g68000;LOC_Os02g11790;LOC_Os02g14180;LOC_Os02g19340;LOC_Os02g24410;LOC_Os02g26680;LOC_Os02g36530;LOC_Os02g45225;LOC_Os02g48850;LOC_Os02g55380;LOC_Os03g08250;LOC_Os03g11370;LOC_Os03g…	-
MSTRG.44293.3	LOC_Os06g33490；LOC_Os06g33490；LOC_Os06g33510；LOC_Os06g33520；LOC_Os06g33530；LOC_Os06g33549；LOC_Os06g33570；LOC_Os06g33580；LOC_Os06g33590；LOC_Os06g33600；LOC_Os06g33610；LOC_Os06g33620；LOC_Os06g33630；LOC_Os06g33640；LOC_Os06g33650；LOC_Os06g33660；LOC_Os06g33680；LOC_Os06g33690；LOC_Os06g33700；LOC_Os06g33710；LOC_Os06g33720；LOC_Os06g33730；LOC_Os06g33759；LOC_Os06g33750；LOC_Os06g33770；LOC_Os06g33780；LOC_Os06g…	LOC_Os01g04690;LOC_Os01g04690;LOC_Os01g16140;LOC_Os01g21250;LOC_Os02g19340;LOC_Os02g36530;LOC_Os03g27550;LOC_Os03g44642;LOC_Os03g45800;LOC_Os03g61900;LOC_Os04g49850;LOC_Os05g34530;LOC_Os05g37050;LOC_Os05g49340;LOC_Os06g02010;LOC_Os06g44190;LOC_Os07g03200;LOC_Os08g14310;LOC_Os08g30510;LOC_Os08g32710;LOC_Os08g41360;LOC_Os10g36580;LOC_Os11g10590;	-
MSTRG.56240.3	LOC_Os09g10920；LOC_Os09g10920；LOC_Os09g10930；LOC_Os09g10940；LOC_Os09g10950；LOC_Os09g10960；LOC_Os09g10970；LOC_Os09g10980；LOC_Os09g10990；LOC_Os09g11000；LOC_Os09g11005；LOC_Os09g11010；LOC_Os09g11020；LOC_Os09g11030；LOC_Os09g11040；LOC_Os09g11050；LOC_Os09g11060；LOC_Os09g11070；LOC_Os09g11080；LOC_Os09g11090；LOC_Os09g11100；LOC_Os09g11110；LOC_Os09g11120；LOC_Os09g11130；LOC_Os09g11140；LOC_Os09g11150；LOC_Os09g…	LOC_Os01g16140;LOC_Os01g16140;LOC_Os02g19340;LOC_Os02g36530;LOC_Os03g44642;LOC_Os03g45800;LOC_Os03g61900;LOC_Os06g04020;LOC_Os06g44190;LOC_Os06g44640;LOC_Os07g33915;LOC_Os08g32710;LOC_Os08g36060	-
Osa09LNT0425300.1	LOC_Os09g00999；LOC_Os09g00999；LOC_Os09g01000；LOC_Os09g01002；LOC_Os09g01006；LOC_Os09g01010；LOC_Os09g01020；LOC_Os09g01030；LOC_Os09g01040；LOC_Os09g01050；LOC_Os09g01060；LOC_Os09g01070；LOC_Os09g01080；LOC_Os09g01090；LOC_Os09g01100	LOC_Os01g01660;LOC_Os01g01660;LOC_Os01g02220;LOC_Os01g02230;LOC_Os01g02920;LOC_Os01g03330;LOC_Os01g03340;LOC_Os01g03390;LOC_Os01g03429;LOC_Os01g03464;LOC_Os01g03680;LOC_Os01g03780;LOC_Os01g03890;LOC_Os01g04050;LOC_Os01g04330;LOC_Os01g04360;LOC_Os01g04370;LOC_Os01g04380;LOC_Os01g04540;LOC_Os01g04690;LOC_Os01g04800;LOC_Os01g06060;LOC_Os01g06640;LOC_Os01g08250;LOC_Os01g08700;LOC_Os01g09540;LOC_Os01g…	-
Osa09LNT0425700.1	LOC_Os09g00999；LOC_Os09g00999；LOC_Os09g01000；LOC_Os09g01002；LOC_Os09g01006；LOC_Os09g01010；LOC_Os09g01020；LOC_Os09g01030；LOC_Os09g01040；LOC_Os09g01050；LOC_Os09g01060；LOC_Os09g01070；LOC_Os09g01080；LOC_Os09g01090；LOC_Os09g01100；LOC_Os09g01110；LOC_Os09g01120	LOC_Os01g01660;LOC_Os01g01660;LOC_Os01g02220;LOC_Os01g02230;LOC_Os01g02920;LOC_Os01g03330;LOC_Os01g03340;LOC_Os01g03390;LOC_Os01g03429;LOC_Os01g03464;LOC_Os01g03680;LOC_Os01g03780;LOC_Os01g03890;LOC_Os01g04050;LOC_Os01g04330;LOC_Os01g04360;LOC_Os01g04370;LOC_Os01g04380;LOC_Os01g04540;LOC_Os01g04690;LOC_Os01g04800;LOC_Os01g06060;LOC_Os01g06640;LOC_Os01g08250;LOC_Os01g08700;LOC_Os01g09540;LOC_Os01g…	-
Osa09LNT0426000.1	LOC_Os09g00999；LOC_Os09g00999；LOC_Os09g01000；LOC_Os09g01002；LOC_Os09g01006；LOC_Os09g01010；LOC_Os09g01020；LOC_Os09g01030；LOC_Os09g01040；LOC_Os09g01050；LOC_Os09g01060；LOC_Os09g01070；LOC_Os09g01080；LOC_Os09g01090；LOC_Os09g01100；LOC_Os09g01110；	LOC_Os01g01660;LOC_Os01g01660;LOC_Os01g02220;LOC_Os01g02230;LOC_Os01g02920;LOC_Os01g03330;LOC_Os01g03340;LOC_Os01g03390;LOC_Os01g03429;LOC_Os01g03464;LOC_Os01g03680;LOC_Os01g03780;LOC_Os01g03890;LOC_Os01g04050;LOC_Os01g04330;LOC_Os01g04360;LOC_Os01g04370;LOC_Os01g04380;LOC_Os01g04540;LOC_Os01g04690;LOC_Os01g04800;LOC_Os01g06060;LOC_Os01g06640;LOC_Os01g08250;LOC_Os01g08700;LOC_Os01g09540;LOC_Os01g…	-
MSTRG.10292.1	LOC_Os10g39570；LOC_Os10g39570；LOC_Os10g39590；LOC_Os10g39600；LOC_Os10g39610；LOC_Os10g39620；LOC_Os10g39640；LOC_Os10g39660；LOC_Os10g39680；LOC_Os10g39690；LOC_Os10g39700；LOC_Os10g39710；LOC_Os10g39720；LOC_Os10g39730；LOC_Os10g39740；LOC_Os10g39744；LOC_Os10g39750；LOC_Os10g39760；LOC_Os10g39770；LOC_Os10g39780；LOC_Os10g39800；LOC_Os10g39810；LOC_Os10g39820；LOC_Os10g39830；LOC_Os10g39840；LOC_Os10g39850；LOC_Os10g…	LOC_Os01g16140;LOC_Os01g16140;LOC_Os01g21250;LOC_Os02g19340;LOC_Os03g27550;LOC_Os03g45800;LOC_Os03g61900;LOC_Os05g34530;LOC_Os05g37050;LOC_Os06g44190;LOC_Os07g33915;LOC_Os08g14310;LOC_Os08g30510;LOC_Os08g32710;LOC_Os11g10590	-
MSTRG.11877.1	LOC_Os11g16500；LOC_Os11g16500；LOC_Os11g16510；LOC_Os11g16530；LOC_Os11g16550；LOC_Os11g16560；LOC_Os11g16570；LOC_Os11g16590；LOC_Os11g16600；LOC_Os11g16610；LOC_Os11g16640；LOC_Os11g16650；LOC_Os11g16660；LOC_Os11g16670；LOC_Os11g16680；LOC_Os11g16710；LOC_Os11g16720；LOC_Os11g16730；LOC_Os11g16740；LOC_Os11g16750；LOC_Os11g16760；LOC_Os11g16770；LOC_Os11g16780；LOC_Os11g16790；LOC_Os11g16800；LOC_Os11g16810；LOC_Os11g…	LOC_Os01g16140;LOC_Os01g16140;LOC_Os03g52940;LOC_Os06g44190;LOC_Os07g33915;LOC_Os08g30510;LOC_Os08g32710;LOC_Os12g02320	-
MSTRG.11892.1	LOC_Os11g16640；LOC_Os11g16640；LOC_Os11g16650；LOC_Os11g16660；LOC_Os11g16670；LOC_Os11g16680；LOC_Os11g16710；LOC_Os11g16720；LOC_Os11g16730；LOC_Os11g16740；LOC_Os11g16750；LOC_Os11g16760；LOC_Os11g16770；LOC_Os11g16780；LOC_Os11g16790；LOC_Os11g16800；LOC_Os11g16810；LOC_Os11g16830；LOC_Os11g16840；LOC_Os11g16850；LOC_Os11g16870；LOC_Os11g16890；LOC_Os11g16900；LOC_Os11g16910；LOC_Os11g16924；LOC_Os11g16940；LOC_Os11g…	LOC_Os01g16140;LOC_Os01g16140;LOC_Os01g21250;LOC_Os02g19340;LOC_Os02g36530;LOC_Os03g27550;LOC_Os03g44642;LOC_Os03g61900;LOC_Os06g44190;LOC_Os07g03200;LOC_Os07g33915;LOC_Os08g30510;LOC_Os12g35520	-
MSTRG.11967.1	LOC_Os11g17690；LOC_Os11g17690；LOC_Os11g17710；LOC_Os11g17720；LOC_Os11g17730；LOC_Os11g17740；LOC_Os11g17780；LOC_Os11g17790；LOC_Os11g17810；LOC_Os11g17840；LOC_Os11g17870；LOC_Os11g17880；LOC_Os11g17890；LOC_Os11g17910；LOC_Os11g17920；LOC_Os11g17930；LOC_Os11g17954；LOC_Os11g17700；LOC_Os11g17760；LOC_Os11g17770；LOC_Os11g17830；LOC_Os11g17850；LOC_Os11g17900；LOC_Os11g17940；LOC_Os11g17799	LOC_Os01g04690;LOC_Os01g04690;LOC_Os01g16140;LOC_Os01g59020;LOC_Os02g24700;LOC_Os05g34530;LOC_Os06g44190;LOC_Os08g32710	-
MSTRG.12093.1	LOC_Os11g19310；LOC_Os11g19310；LOC_Os11g19320；LOC_Os11g19340；LOC_Os11g19360；LOC_Os11g19370；LOC_Os11g19380；LOC_Os11g19390；LOC_Os11g19410；LOC_Os11g19420；LOC_Os11g19430；LOC_Os11g19440；LOC_Os11g19450；LOC_Os11g19454；LOC_Os11g19470；LOC_Os11g19480；LOC_Os11g19500；LOC_Os11g19510；LOC_Os11g19520；LOC_Os11g19530；LOC_Os11g19540；LOC_Os11g19550；LOC_Os11g19570；LOC_Os11g19580；LOC_Os11g19330；LOC_Os11g19350；LOC_Os11g…	LOC_Os01g21590;LOC_Os01g21590;LOC_Os01g57040;LOC_Os01g63480;LOC_Os01g67430;LOC_Os02g11790;LOC_Os02g19340;LOC_Os02g36810;LOC_Os03g03034;LOC_Os03g20630;LOC_Os03g42200;LOC_Os03g52390;LOC_Os03g52410;LOC_Os03g52940;LOC_Os04g07760;LOC_Os04g48080;LOC_Os04g58480;LOC_Os05g10930;LOC_Os05g34530;LOC_Os05g42210;LOC_Os05g46750;LOC_Os06g06180;LOC_Os06g39330;LOC_Os06g44190;LOC_Os07g03200;LOC_Os07g03760;LOC_Os07g…	-
MSTRG.12135.2	LOC_Os11g19864；LOC_Os11g19864；LOC_Os11g19890；LOC_Os11g19900；LOC_Os11g19910；LOC_Os11g19930；LOC_Os11g19940；LOC_Os11g19950；LOC_Os11g19960；LOC_Os11g19970；LOC_Os11g19980；LOC_Os11g19990；LOC_Os11g20000；LOC_Os11g20010；LOC_Os11g20020；LOC_Os11g20030；LOC_Os11g20040；LOC_Os11g20050；LOC_Os11g20060；LOC_Os11g20070；LOC_Os11g20090；LOC_Os11g20100；LOC_Os11g20110；LOC_Os11g20130；LOC_Os11g20150；LOC_Os11g20160；LOC_Os11g…	LOC_Os01g04690;LOC_Os01g04690;LOC_Os01g16140;LOC_Os01g21250;LOC_Os02g19340;LOC_Os02g28980;LOC_Os02g36530;LOC_Os03g27550;LOC_Os03g45800;LOC_Os03g61900;LOC_Os05g34530;LOC_Os05g49340;LOC_Os06g08520;LOC_Os06g44190;LOC_Os06g44640;LOC_Os07g03200;LOC_Os07g33915;LOC_Os08g14310;LOC_Os08g32710;LOC_Os10g36360;LOC_Os12g02320	-
MSTRG.12200.1	LOC_Os11g20590;LOC_Os11g20590;LOC_Os11g20600;LOC_Os11g20610;LOC_Os11g20620;LOC_Os11g20640;LOC_Os11g20650;LOC_Os11g20660;LOC_Os11g20689;LOC_Os11g20710;LOC_Os11g20720;LOC_Os11g20730;LOC_Os11g20740;LOC_Os11g20760;LOC_Os11g20770;LOC_Os11g20790;LOC_Os11g20670;LOC_Os11g20750;LOC_Os11g20780	LOC_Os01g12920;LOC_Os01g12920;LOC_Os01g16140;LOC_Os01g21250;LOC_Os01g54890;LOC_Os01g65750;LOC_Os01g68000;LOC_Os02g02090;LOC_Os02g19340;LOC_Os02g33070;LOC_Os02g36530;LOC_Os03g27550;LOC_Os03g44642;LOC_Os03g45800;LOC_Os03g52420;LOC_Os03g61900;LOC_Os04g55950;LOC_Os05g10990;LOC_Os05g34530;LOC_Os05g37050;LOC_Os05g49340;LOC_Os06g02010;LOC_Os06g44190;LOC_Os06g44640;LOC_Os07g03200;LOC_Os07g07320;LOC_Os07g…	-
MSTRG.12204.1	LOC_Os11g20689;LOC_Os11g20689;LOC_Os11g20710;LOC_Os11g20720;LOC_Os11g20730;LOC_Os11g20740;LOC_Os11g20760;LOC_Os11g20770;LOC_Os11g20790;LOC_Os11g20750;LOC_Os11g20780	LOC_Os01g01660;LOC_Os01g01660;LOC_Os01g02920;LOC_Os01g03330;LOC_Os01g03429;LOC_Os01g03464;LOC_Os01g03780;LOC_Os01g04800;LOC_Os01g09720;LOC_Os01g12820;LOC_Os01g12920;LOC_Os01g15690;LOC_Os01g16140;LOC_Os01g18870;LOC_Os01g21250;LOC_Os01g21590;LOC_Os01g42370;LOC_Os01g45090;LOC_Os01g54890;LOC_Os01g55920;LOC_Os01g57599;LOC_Os01g59410;LOC_Os01g60640;LOC_Os01g61700;LOC_Os01g63480;LOC_Os01g66510;LOC_Os01g…	-
MSTRG.12206.1	LOC_Os11g20710;LOC_Os11g20710;LOC_Os11g20720;LOC_Os11g20730;LOC_Os11g20740;LOC_Os11g20760;LOC_Os11g20770;LOC_Os11g20790;LOC_Os11g21800;LOC_Os11g20750;LOC_Os11g20780	LOC_Os01g01660;LOC_Os01g01660;LOC_Os01g02920;LOC_Os01g03330;LOC_Os01g03340;LOC_Os01g03390;LOC_Os01g03429;LOC_Os01g03464;LOC_Os01g03680;LOC_Os01g03780;LOC_Os01g03890;LOC_Os01g04330;LOC_Os01g04360;LOC_Os01g04370;LOC_Os01g04380;LOC_Os01g04800;LOC_Os01g06060;LOC_Os01g09540;LOC_Os01g09720;LOC_Os01g12360;LOC_Os01g12820;LOC_Os01g12950;LOC_Os01g13250;LOC_Os01g15690;LOC_Os01g16140;LOC_Os01g18870;LOC_Os01g…	-
MSTRG.12208.1	LOC_Os11g20730;LOC_Os11g20730;LOC_Os11g20740;LOC_Os11g20760;LOC_Os11g20770;LOC_Os11g20790;LOC_Os11g21800;LOC_Os11g20750;LOC_Os11g20780	LOC_Os01g01660;LOC_Os01g01660;LOC_Os01g02920;LOC_Os01g03330;LOC_Os01g03340;LOC_Os01g03390;LOC_Os01g03429;LOC_Os01g03464;LOC_Os01g03680;LOC_Os01g03780;LOC_Os01g03890;LOC_Os01g04330;LOC_Os01g04690;LOC_Os01g04800;LOC_Os01g06060;LOC_Os01g09540;LOC_Os01g09720;LOC_Os01g12340;LOC_Os01g12360;LOC_Os01g12820;LOC_Os01g12920;LOC_Os01g12950;LOC_Os01g13390;LOC_Os01g14770;LOC_Os01g15690;LOC_Os01g16140;LOC_Os01g…	-
MSTRG.12330.1	LOC_Os11g23150;LOC_Os11g23150;LOC_Os11g23160;LOC_Os11g23180;LOC_Os11g23200;LOC_Os11g23210;LOC_Os11g23220;LOC_Os11g23232;LOC_Os11g23234;LOC_Os11g23236;LOC_Os11g23242;LOC_Os11g23244;LOC_Os11g23246;LOC_Os11g23736;LOC_Os11g23740;LOC_Os11g23750;LOC_Os11g23760;LOC_Os11g23770;LOC_Os11g23790;LOC_Os11g23800;LOC_Os11g23810;LOC_Os11g23830;LOC_Os11g23840;LOC_Os11g23850;LOC_Os11g23860;LOC_Os11g23880;LOC_Os11g…	LOC_Os01g01660;LOC_Os01g01660;LOC_Os01g02920;LOC_Os01g03330;LOC_Os01g03390;LOC_Os01g03429;LOC_Os01g03464;LOC_Os01g03680;LOC_Os01g03780;LOC_Os01g03890;LOC_Os01g04330;LOC_Os01g04690;LOC_Os01g04800;LOC_Os01g06060;LOC_Os01g08700;LOC_Os01g09720;LOC_Os01g12360;LOC_Os01g12920;LOC_Os01g14770;LOC_Os01g15690;LOC_Os01g16140;LOC_Os01g18870;LOC_Os01g19770;LOC_Os01g21250;LOC_Os01g21590;LOC_Os01g23930;LOC_Os01g…	-
MSTRG.1248.1	LOC_Os01g13470;LOC_Os01g13470;LOC_Os01g13480;LOC_Os01g13500;LOC_Os01g13510;LOC_Os01g13520;LOC_Os01g13530;LOC_Os01g13540;LOC_Os01g13550;LOC_Os01g13560;LOC_Os01g13570;LOC_Os01g13590;LOC_Os01g13600;LOC_Os01g13610;LOC_Os01g13620;LOC_Os01g13630;LOC_Os01g13640;LOC_Os01g13660;LOC_Os01g13670;LOC_Os01g13680;LOC_Os01g13700;LOC_Os01g13710;LOC_Os01g13720;LOC_Os01g13740;LOC_Os01g13770;LOC_Os01g13780;LOC_Os01g…	LOC_Os01g01660;LOC_Os01g01660;LOC_Os01g02920;LOC_Os01g03330;LOC_Os01g03340;LOC_Os01g03390;LOC_Os01g03429;LOC_Os01g03464;LOC_Os01g03680;LOC_Os01g03780;LOC_Os01g03890;LOC_Os01g04330;LOC_Os01g04360;LOC_Os01g04380;LOC_Os01g04690;LOC_Os01g04800;LOC_Os01g06060;LOC_Os01g09540;LOC_Os01g09720;LOC_Os01g11720;LOC_Os01g12360;LOC_Os01g12820;LOC_Os01g12920;LOC_Os01g12950;LOC_Os01g13390;LOC_Os01g15690;LOC_Os01g…	-
MSTRG.12482.1	LOC_Os11g25810;LOC_Os11g25810;LOC_Os11g25820;LOC_Os11g25830;LOC_Os11g25840;LOC_Os11g25850;LOC_Os11g25860;LOC_Os11g25870;LOC_Os11g25874;LOC_Os11g25880;LOC_Os11g25890;LOC_Os11g25900;LOC_Os11g25910;LOC_Os11g25920;LOC_Os11g25940;LOC_Os11g25950;LOC_Os11g25970;LOC_Os11g25990;LOC_Os11g26000;LOC_Os11g26020;LOC_Os11g26030;LOC_Os11g26040;LOC_Os11g26050;LOC_Os11g26060;LOC_Os11g26080;LOC_Os11g25780;LOC_Os11g…	LOC_Os01g16140;LOC_Os01g16140;LOC_Os02g36530;LOC_Os03g61900;LOC_Os05g34530;LOC_Os05g49340;LOC_Os06g44190;LOC_Os07g03200;LOC_Os08g14310;LOC_Os08g30510	-
MSTRG.12708.1	LOC_Os11g28600;LOC_Os11g28600;LOC_Os11g28610;LOC_Os11g28640;LOC_Os11g28650;LOC_Os11g28660;LOC_Os11g28670;LOC_Os11g28680;LOC_Os11g28690;LOC_Os11g28710;LOC_Os11g28730;LOC_Os11g28740;LOC_Os11g28750;LOC_Os11g28770;LOC_Os11g28790;LOC_Os11g28800;LOC_Os11g28810;LOC_Os11g28820;LOC_Os11g28830;LOC_Os11g28840;LOC_Os11g28850;LOC_Os11g28860;LOC_Os11g28870;LOC_Os11g28628;LOC_Os11g28700;LOC_Os11g28720;LOC_Os11g…	LOC_Os02g24410;LOC_Os02g24410;LOC_Os02g48430;LOC_Os03g27550;LOC_Os03g61900;LOC_Os04g51460;LOC_Os06g44190;LOC_Os06g44640;LOC_Os07g05110;LOC_Os10g36360;LOC_Os10g36580	-
MSTRG.12712.1	LOC_Os11g28640;LOC_Os11g28640;LOC_Os11g28650;LOC_Os11g28660;LOC_Os11g28670;LOC_Os11g28680;LOC_Os11g28690;LOC_Os11g28710;LOC_Os11g28730;LOC_Os11g28740;LOC_Os11g28750;LOC_Os11g28770;LOC_Os11g28790;LOC_Os11g28800;LOC_Os11g28810;LOC_Os11g28820;LOC_Os11g28830;LOC_Os11g28840;LOC_Os11g28850;LOC_Os11g28860;LOC_Os11g28870;LOC_Os11g28880;LOC_Os11g28890;LOC_Os11g28900;LOC_Os11g28910;LOC_Os11g28920;LOC_Os11g…	LOC_Os01g56690;LOC_Os01g56690;LOC_Os02g36530;LOC_Os02g38380;LOC_Os03g61900;LOC_Os04g35950;LOC_Os05g06780;LOC_Os05g34530;LOC_Os05g42960;LOC_Os06g13250;LOC_Os07g33915;LOC_Os08g17294;LOC_Os08g44700;LOC_Os09g29330;LOC_Os11g10590	-
MSTRG.13182.1	LOC_Os11g34700;LOC_Os11g34700;LOC_Os11g34710;LOC_Os11g34730;LOC_Os11g34740;LOC_Os11g34760;LOC_Os11g34770;LOC_Os11g34780;LOC_Os11g34790;LOC_Os11g34810;LOC_Os11g34824;LOC_Os11g34840;LOC_Os11g34850;LOC_Os11g34870;LOC_Os11g34890;LOC_Os11g34900;LOC_Os11g34910;LOC_Os11g34930;LOC_Os11g34940;LOC_Os11g34950;LOC_Os11g34960;LOC_Os11g34970;LOC_Os11g34980;LOC_Os11g34990;LOC_Os11g35000;LOC_Os11g35020;LOC_Os11g…	LOC_Os02g19340;LOC_Os02g19340;LOC_Os05g34530;LOC_Os08g28070;LOC_Os08g32710	-
MSTRG.1335.1	LOC_Os01g14380;LOC_Os01g14380;LOC_Os01g14390;LOC_Os01g14400;LOC_Os01g14410;LOC_Os01g14420;LOC_Os01g14430;LOC_Os01g14440;LOC_Os01g14460;LOC_Os01g14470;LOC_Os01g14490;LOC_Os01g14514;LOC_Os01g14520;LOC_Os01g14530;LOC_Os01g14540;LOC_Os01g14550;LOC_Os01g14570;LOC_Os01g14610;LOC_Os01g14620;LOC_Os01g14640;LOC_Os01g14650;LOC_Os01g14660;LOC_Os01g14670;LOC_Os01g14690;LOC_Os01g14700;LOC_Os01g14720;LOC_Os01g…	LOC_Os01g09720;LOC_Os01g09720;LOC_Os01g12240;LOC_Os01g16140;LOC_Os01g21250;LOC_Os01g54890;LOC_Os01g61700;LOC_Os01g65750;LOC_Os02g14180;LOC_Os02g19340;LOC_Os02g24410;LOC_Os02g24700;LOC_Os02g36530;LOC_Os02g48850;LOC_Os02g52670;LOC_Os03g18330;LOC_Os03g27550;LOC_Os03g44642;LOC_Os03g45800;LOC_Os03g52940;LOC_Os03g61900;LOC_Os04g33310;LOC_Os04g49850;LOC_Os04g49920;LOC_Os04g55950;LOC_Os05g04700;LOC_Os05g…	-
MSTRG.13567.1	LOC_Os11g38650;LOC_Os11g38650;LOC_Os11g38660;LOC_Os11g38680;LOC_Os11g38690;LOC_Os11g38710;LOC_Os11g38720;LOC_Os11g38750;LOC_Os11g38760;LOC_Os11g38765;LOC_Os11g38780;LOC_Os11g38790;LOC_Os11g38810;LOC_Os11g38820;LOC_Os11g38830;LOC_Os11g38840;LOC_Os11g38850;LOC_Os11g38860;LOC_Os11g38670;LOC_Os11g38700;LOC_Os11g38870;LOC_Os11g38800;	LOC_Os01g04690;LOC_Os01g04690;LOC_Os01g04800;LOC_Os01g12920;LOC_Os01g16140;LOC_Os01g18870;LOC_Os01g21250;LOC_Os01g21590;LOC_Os01g42370;LOC_Os01g45290;LOC_Os01g51310;LOC_Os01g54210;LOC_Os01g54890;LOC_Os01g55000;LOC_Os01g67430;LOC_Os01g74200;LOC_Os02g01810;LOC_Os02g01840;LOC_Os02g03020;LOC_Os02g09480;LOC_Os02g11790;LOC_Os02g14180;LOC_Os02g15740;LOC_Os02g24410;LOC_Os02g36530;LOC_Os02g36810;LOC_Os02g…	-
MSTRG.13573.1	LOC_Os11g38660;LOC_Os11g38660;LOC_Os11g38680;LOC_Os11g38690;LOC_Os11g38710;LOC_Os11g38720;LOC_Os11g38750;LOC_Os11g38760;LOC_Os11g38765;LOC_Os11g38780;LOC_Os11g38790;LOC_Os11g38810;LOC_Os11g38820;LOC_Os11g38830;LOC_Os11g38840;LOC_Os11g38850;LOC_Os11g38860;LOC_Os11g38880;LOC_Os11g38670;LOC_Os11g38700;LOC_Os11g38870;LOC_Os11g38890;LOC_Os11g38800	LOC_Os01g16140;LOC_Os01g16140;LOC_Os02g19340;LOC_Os06g44190;LOC_Os07g03200;LOC_Os08g14310	-
MSTRG.13750.1	LOC_Os11g40600;LOC_Os11g40600;LOC_Os11g40620;LOC_Os11g40630;LOC_Os11g40640;LOC_Os11g40650;LOC_Os11g40674;LOC_Os11g40680;LOC_Os11g40690;LOC_Os11g40700;LOC_Os11g40720;LOC_Os11g40730;LOC_Os11g40740;LOC_Os11g40760;LOC_Os11g40770;LOC_Os11g40780;LOC_Os11g40790;LOC_Os11g40800;LOC_Os11g40810;LOC_Os11g40830;LOC_Os11g40840;LOC_Os11g40850;LOC_Os11g40610;LOC_Os11g40820;LOC_Os11g40860;LOC_Os11g40750;	LOC_Os01g09720;LOC_Os01g09720;LOC_Os01g16140;LOC_Os01g21250;LOC_Os01g65750;LOC_Os01g72100;LOC_Os02g03020;LOC_Os02g08270;LOC_Os02g11790;LOC_Os02g19340;LOC_Os02g34170;LOC_Os02g36530;LOC_Os02g36890;LOC_Os02g52670;LOC_Os03g07600;LOC_Os03g09880;LOC_Os03g14270;LOC_Os03g16334;LOC_Os03g42200;LOC_Os03g45800;LOC_Os03g49880;LOC_Os03g50210;LOC_Os03g51390;LOC_Os03g52940;LOC_Os03g59110;LOC_Os03g61900;LOC_Os04g…	-
MSTRG.13757.2	LOC_Os11g40620;LOC_Os11g40620;LOC_Os11g40630;LOC_Os11g40640;LOC_Os11g40650;LOC_Os11g40674;LOC_Os11g40680;LOC_Os11g40690;LOC_Os11g40700;LOC_Os11g40720;LOC_Os11g40730;LOC_Os11g40740;LOC_Os11g40760;LOC_Os11g40770;LOC_Os11g40780;LOC_Os11g40790;LOC_Os11g40800;LOC_Os11g40810;LOC_Os11g40830;LOC_Os11g40840;LOC_Os11g40850;LOC_Os11g40870;LOC_Os11g40820;LOC_Os11g40860;LOC_Os11g40750	LOC_Os01g16140;LOC_Os01g16140;LOC_Os01g21250;LOC_Os02g19340;LOC_Os02g26680;LOC_Os02g36530;LOC_Os03g21419;LOC_Os03g27550;LOC_Os03g45800;LOC_Os03g52410;LOC_Os05g34530;LOC_Os05g48010;LOC_Os06g44190;LOC_Os07g03200;LOC_Os07g33915;LOC_Os08g14310;LOC_Os08g30510;LOC_Os08g32710;LOC_Os11g10590;LOC_Os12g02320	-
MSTRG.13760.1	LOC_Os11g40690;LOC_Os11g40690;LOC_Os11g40700;LOC_Os11g40720;LOC_Os11g40730;LOC_Os11g40740;LOC_Os11g40760;LOC_Os11g40770;LOC_Os11g40780;LOC_Os11g40790;LOC_Os11g40800;LOC_Os11g40810;LOC_Os11g40830;LOC_Os11g40840;LOC_Os11g40850;LOC_Os11g40870;LOC_Os11g40900;LOC_Os11g40910;LOC_Os11g40930;LOC_Os11g40950;LOC_Os11g40820;LOC_Os11g40860;LOC_Os11g40890;LOC_Os11g40920;LOC_Os11g40750;LOC_Os11g40940;	LOC_Os02g19340;LOC_Os02g19340;LOC_Os04g49920;LOC_Os12g06950	-
MSTRG.13776.1	LOC_Os11g41070;LOC_Os11g41070;LOC_Os11g41080;LOC_Os11g41090;LOC_Os11g41100;LOC_Os11g41110;LOC_Os11g41130;LOC_Os11g41140;LOC_Os11g41150;LOC_Os11g41180;LOC_Os11g41190;LOC_Os11g41210;LOC_Os11g41230;LOC_Os11g41240;LOC_Os11g41250;LOC_Os11g41260;LOC_Os11g41280;LOC_Os11g41290;LOC_Os11g41310;LOC_Os11g41320;LOC_Os11g41330;LOC_Os11g41350;LOC_Os11g41360;LOC_Os11g41160;LOC_Os11g41170;LOC_Os11g41270;LOC_Os11g…	LOC_Os01g16140;LOC_Os01g16140;LOC_Os01g21250;LOC_Os01g36410;LOC_Os01g54890;LOC_Os01g60640;LOC_Os01g67950;LOC_Os02g03020;LOC_Os02g14180;LOC_Os02g19340;LOC_Os02g28980;LOC_Os02g36530;LOC_Os03g14270;LOC_Os03g27550;LOC_Os03g44642;LOC_Os03g45800;LOC_Os03g50310;LOC_Os03g51620;LOC_Os03g52940;LOC_Os03g61900;LOC_Os04g24820;LOC_Os04g32620;LOC_Os04g33310;LOC_Os04g42940;LOC_Os04g48030;LOC_Os05g30500;LOC_Os05g…	-
MSTRG.13838.2	LOC_Os11g41640;LOC_Os11g41640;LOC_Os11g41650;LOC_Os11g41670;LOC_Os11g41680;LOC_Os11g41690;LOC_Os11g41700;LOC_Os11g41710;LOC_Os11g41720;LOC_Os11g41730;LOC_Os11g41740;LOC_Os11g41750;LOC_Os11g41760;LOC_Os11g41770;LOC_Os11g41780;LOC_Os11g41800;LOC_Os11g41830;LOC_Os11g41840;LOC_Os11g41860;LOC_Os11g41870;LOC_Os11g41875;LOC_Os11g41890;LOC_Os11g41900;LOC_Os11g41820;LOC_Os11g41880;LOC_Os11g41850;	LOC_Os01g16140;LOC_Os01g16140;LOC_Os01g21250;LOC_Os02g19340;LOC_Os02g36530;LOC_Os03g27550;LOC_Os05g34530;LOC_Os06g44190;LOC_Os07g03200;LOC_Os08g14310;LOC_Os12g35520	-
MSTRG.14026.2	LOC_Os11g43420;LOC_Os11g43420;LOC_Os11g43430;LOC_Os11g43440;LOC_Os11g43450;LOC_Os11g43460;LOC_Os11g43470;LOC_Os11g43480;LOC_Os11g43490;LOC_Os11g43500;LOC_Os11g43510;LOC_Os11g43520;LOC_Os11g43530;LOC_Os11g43550;LOC_Os11g43560;LOC_Os11g43570;LOC_Os11g43580;LOC_Os11g43590;LOC_Os11g43600;LOC_Os11g43620;LOC_Os11g43630;LOC_Os11g43640;LOC_Os11g43650;LOC_Os11g43660;LOC_Os11g43680;LOC_Os11g43690;LOC_Os11g…	LOC_Os01g66840;LOC_Os01g66840;LOC_Os07g33915;LOC_Os12g02320	-
MSTRG.14044.1	LOC_Os11g43530;LOC_Os11g43530;LOC_Os11g43550;LOC_Os11g43560;LOC_Os11g43570;LOC_Os11g43580;LOC_Os11g43590;LOC_Os11g43600;LOC_Os11g43620;LOC_Os11g43630;LOC_Os11g43640;LOC_Os11g43650;LOC_Os11g43660;LOC_Os11g43680;LOC_Os11g43690;LOC_Os11g43720;LOC_Os11g43740;LOC_Os11g43750;LOC_Os11g43760;LOC_Os11g43780;LOC_Os11g43790;LOC_Os11g43800;LOC_Os11g43810;LOC_Os11g43820;LOC_Os11g43840;LOC_Os11g43860;LOC_Os11g…	LOC_Os01g21250;LOC_Os01g21250;LOC_Os01g67950;LOC_Os02g19340;LOC_Os02g36530;LOC_Os03g27550;LOC_Os03g61900;LOC_Os05g08390;LOC_Os05g34530;LOC_Os06g44190;LOC_Os07g03200;LOC_Os08g32710;LOC_Os12g02320	-
MSTRG.14101.1	LOC_Os11g44160;LOC_Os11g44160;LOC_Os11g44170;LOC_Os11g44180;LOC_Os11g44190;LOC_Os11g44200;LOC_Os11g44210;LOC_Os11g44220;LOC_Os11g44230;LOC_Os11g44250;LOC_Os11g44260;LOC_Os11g44270;LOC_Os11g44280;LOC_Os11g44290;LOC_Os11g44300;LOC_Os11g44310;LOC_Os11g44330;LOC_Os11g44340;LOC_Os11g44350;LOC_Os11g44360;LOC_Os11g44370;LOC_Os11g44380;LOC_Os11g44390;LOC_Os11g44415;LOC_Os11g44420;LOC_Os11g44400;LOC_Os11g…	LOC_Os01g04690;LOC_Os01g04690;LOC_Os01g16140;LOC_Os01g21250;LOC_Os02g19340;LOC_Os02g36530;LOC_Os03g27550;LOC_Os03g44642;LOC_Os03g45800;LOC_Os03g61900;LOC_Os05g10990;LOC_Os05g34530;LOC_Os05g37050;LOC_Os05g49340;LOC_Os06g44190;LOC_Os07g03200;LOC_Os07g33915;LOC_Os08g14310;LOC_Os08g30510;LOC_Os08g32710;LOC_Os10g36580;LOC_Os12g02320	-
MSTRG.16099.1	LOC_Os12g18479;LOC_Os12g18479;LOC_Os12g18490;LOC_Os12g18500;LOC_Os12g18510;LOC_Os12g18520;LOC_Os12g18540;LOC_Os12g18550;LOC_Os12g18560;LOC_Os12g18570;LOC_Os12g18610;LOC_Os12g18620;LOC_Os12g18630;LOC_Os12g18640;LOC_Os12g18650;LOC_Os12g18660;LOC_Os12g18670;LOC_Os12g18680;LOC_Os12g18690;LOC_Os12g18700;LOC_Os12g18710;LOC_Os12g18750;LOC_Os12g18760;LOC_Os12g18780;LOC_Os12g18800;LOC_Os12g18810;LOC_Os12g…	LOC_Os01g16140;LOC_Os01g16140;LOC_Os06g44190;LOC_Os07g03200;LOC_Os07g03760;LOC_Os08g32710;LOC_Os11g10590	-
MSTRG.16296.1	LOC_Os12g20350;LOC_Os12g20350;LOC_Os12g20360;LOC_Os12g20380;LOC_Os12g20390;LOC_Os12g20410;LOC_Os12g20420;LOC_Os12g20430;LOC_Os12g20440;LOC_Os12g20460;LOC_Os12g21470;LOC_Os12g21490;LOC_Os12g21500;LOC_Os12g21510;LOC_Os12g21520;LOC_Os12g20370;LOC_Os12g20450;LOC_Os12g20470;	LOC_Os01g09720;LOC_Os01g09720;LOC_Os01g16140;LOC_Os01g21250;LOC_Os02g19340;LOC_Os02g36530;LOC_Os03g27550;LOC_Os03g44642;LOC_Os03g45800;LOC_Os03g61900;LOC_Os04g55950;LOC_Os05g34530;LOC_Os06g02010;LOC_Os06g44190;LOC_Os07g03200;LOC_Os08g14310;LOC_Os08g30510;LOC_Os08g32710;LOC_Os10g36580;LOC_Os11g10590;LOC_Os12g02320	-
MSTRG.16297.1	LOC_Os12g20380;LOC_Os12g20380;LOC_Os12g20390;LOC_Os12g20410;LOC_Os12g20420;LOC_Os12g20430;LOC_Os12g20440;LOC_Os12g20460;LOC_Os12g21470;LOC_Os12g21490;LOC_Os12g21500;LOC_Os12g21510;LOC_Os12g21520;LOC_Os12g21540;LOC_Os12g21550;LOC_Os12g21560;LOC_Os12g21570;LOC_Os12g21580;LOC_Os12g21590;LOC_Os12g21610;LOC_Os12g21624;LOC_Os12g20370;LOC_Os12g20450;LOC_Os12g20470;LOC_Os12g21530;LOC_Os12g21600;	LOC_Os01g04690;LOC_Os01g04690;LOC_Os01g16140;LOC_Os01g21250;LOC_Os01g73770;LOC_Os02g11790;LOC_Os02g19340;LOC_Os03g18330;LOC_Os03g27550;LOC_Os03g44642;LOC_Os03g45800;LOC_Os03g52410;LOC_Os03g61900;LOC_Os04g24820;LOC_Os05g34530;LOC_Os06g44190;LOC_Os06g44640;LOC_Os07g03200;LOC_Os08g14310;LOC_Os08g30510;LOC_Os08g32710;LOC_Os09g26710;LOC_Os10g36580;LOC_Os12g02320;LOC_Os12g07030	-
MSTRG.16303.1	LOC_Os12g21470;LOC_Os12g21470;LOC_Os12g21490;LOC_Os12g21500;LOC_Os12g21510;LOC_Os12g21520;LOC_Os12g21540;LOC_Os12g21550;LOC_Os12g21560;LOC_Os12g21570;LOC_Os12g21580;LOC_Os12g21590;LOC_Os12g21610;LOC_Os12g21624;LOC_Os12g21640;LOC_Os12g21660;LOC_Os12g21670;LOC_Os12g21680;LOC_Os12g21690;LOC_Os12g21700;LOC_Os12g21720;LOC_Os12g21730;LOC_Os12g21530;LOC_Os12g21600;LOC_Os12g21710	LOC_Os01g01660;LOC_Os01g01660;LOC_Os01g02230;LOC_Os01g02920;LOC_Os01g03340;LOC_Os01g03390;LOC_Os01g03429;LOC_Os01g03464;LOC_Os01g03680;LOC_Os01g04330;LOC_Os01g04800;LOC_Os01g06060;LOC_Os01g09540;LOC_Os01g09720;LOC_Os01g11720;LOC_Os01g12340;LOC_Os01g12360;LOC_Os01g12920;LOC_Os01g14770;LOC_Os01g15690;LOC_Os01g16140;LOC_Os01g18870;LOC_Os01g21250;LOC_Os01g21590;LOC_Os01g23930;LOC_Os01g36410;LOC_Os01g…	-
MSTRG.16616.1	LOC_Os12g24290;LOC_Os12g24290;LOC_Os12g24310;LOC_Os12g24320;LOC_Os12g24330;LOC_Os12g24340;LOC_Os12g24350;LOC_Os12g24364;LOC_Os12g24380;LOC_Os12g24390;LOC_Os12g24400;LOC_Os12g24420;LOC_Os12g24430;LOC_Os12g24450;LOC_Os12g24460;LOC_Os12g24480;LOC_Os12g24490;LOC_Os12g24500;LOC_Os12g24519;LOC_Os12g24530;LOC_Os12g24540;LOC_Os12g24550;LOC_Os12g24580;LOC_Os12g24590;LOC_Os12g24300;LOC_Os12g24410;LOC_Os12g…	-	-
MSTRG.16617.1	LOC_Os12g24310;LOC_Os12g24310;LOC_Os12g24320;LOC_Os12g24330;LOC_Os12g24340;LOC_Os12g24350;LOC_Os12g24364;LOC_Os12g24380;LOC_Os12g24390;LOC_Os12g24400;LOC_Os12g24420;LOC_Os12g24430;LOC_Os12g24450;LOC_Os12g24460;LOC_Os12g24480;LOC_Os12g24490;LOC_Os12g24500;LOC_Os12g24519;LOC_Os12g24530;LOC_Os12g24540;LOC_Os12g24550;LOC_Os12g24580;LOC_Os12g24590;LOC_Os12g24300;LOC_Os12g24410;LOC_Os12g24510;LOC_Os12g…	LOC_Os01g04330;LOC_Os01g04330;LOC_Os01g04690;LOC_Os01g09720;LOC_Os01g12920;LOC_Os01g16140;LOC_Os01g21250;LOC_Os01g54890;LOC_Os01g57040;LOC_Os02g19340;LOC_Os02g36530;LOC_Os02g54560;LOC_Os03g27550;LOC_Os03g44642;LOC_Os03g45800;LOC_Os03g61900;LOC_Os05g10990;LOC_Os05g34530;LOC_Os05g49340;LOC_Os06g02010;LOC_Os06g11290;LOC_Os06g44190;LOC_Os06g44640;LOC_Os07g02460;LOC_Os07g03200;LOC_Os07g33915;LOC_Os08g…	-
MSTRG.16642.1	LOC_Os12g24580;LOC_Os12g24580;LOC_Os12g24590;LOC_Os12g24610;LOC_Os12g24620;LOC_Os12g24630;LOC_Os12g24650;LOC_Os12g24670;LOC_Os12g24680;LOC_Os12g24690;LOC_Os12g24700;LOC_Os12g24730;LOC_Os12g24740;LOC_Os12g24750;LOC_Os12g24770;LOC_Os12g24780;LOC_Os12g24790;LOC_Os12g24800;LOC_Os12g24810;LOC_Os12g24820;LOC_Os12g24830;LOC_Os12g24840;LOC_Os12g24850;LOC_Os12g24870;LOC_Os12g24880;LOC_Os12g24600;LOC_Os12g…	LOC_Os01g21250;LOC_Os01g21250;LOC_Os02g19340;LOC_Os02g26680;LOC_Os02g36530;LOC_Os03g45800;LOC_Os05g04700;LOC_Os05g34530;LOC_Os05g37060;LOC_Os06g44190;LOC_Os07g03200;LOC_Os08g32710;LOC_Os12g35520	-
MSTRG.16683.1	LOC_Os12g25020;LOC_Os12g25020;LOC_Os12g25030;LOC_Os12g25050;LOC_Os12g25080;LOC_Os12g25090;LOC_Os12g25110;LOC_Os12g25120;LOC_Os12g25130;LOC_Os12g25140;LOC_Os12g25150;LOC_Os12g25160;LOC_Os12g25180;LOC_Os12g25190;LOC_Os12g25200;LOC_Os12g25210;LOC_Os12g25220;LOC_Os12g25230;LOC_Os12g25240;LOC_Os12g25250;LOC_Os12g25260;LOC_Os12g25280;LOC_Os12g25290;LOC_Os12g25040;LOC_Os12g25070;LOC_Os12g25170;LOC_Os12g…	LOC_Os01g04360;LOC_Os01g04360;LOC_Os01g04690;LOC_Os01g16140;LOC_Os01g21250;LOC_Os02g19340;LOC_Os02g28980;LOC_Os02g36530;LOC_Os03g07600;LOC_Os03g27550;LOC_Os03g45800;LOC_Os03g61900;LOC_Os05g34530;LOC_Os05g34710;LOC_Os06g44190;LOC_Os07g03200;LOC_Os07g33915;LOC_Os08g14310;LOC_Os08g32710;LOC_Os08g41360;LOC_Os10g36360;LOC_Os10g36580;LOC_Os12g02320	-
MSTRG.16727.1	LOC_Os12g25320;LOC_Os12g25320;LOC_Os12g25330;LOC_Os12g25340;LOC_Os12g25350;LOC_Os12g25360;LOC_Os12g25370;LOC_Os12g25380;LOC_Os12g25390;LOC_Os12g25400;LOC_Os12g25409;LOC_Os12g25420;LOC_Os12g25440;LOC_Os12g25450;LOC_Os12g25460;LOC_Os12g25470;LOC_Os12g25480;LOC_Os12g25490;LOC_Os12g25494;LOC_Os12g25500;LOC_Os12g25510;LOC_Os12g25520;LOC_Os12g25530;LOC_Os12g25540;LOC_Os12g25550;LOC_Os12g25560;LOC_Os12g…	LOC_Os01g04690;LOC_Os01g04690;LOC_Os02g19340;LOC_Os03g45800;LOC_Os03g61900;LOC_Os05g24790;LOC_Os07g03200;LOC_Os07g33915	-
MSTRG.16801.1	LOC_Os12g25950;LOC_Os12g25950;LOC_Os12g25968;LOC_Os12g25980;LOC_Os12g25990;LOC_Os12g26000;LOC_Os12g26010;LOC_Os12g26020;LOC_Os12g26040;LOC_Os12g26044;LOC_Os12g26050;LOC_Os12g26070;LOC_Os12g26080;LOC_Os12g26090;LOC_Os12g26100;LOC_Os12g26110;LOC_Os12g26120;LOC_Os12g26140;LOC_Os12g26150;LOC_Os12g26160;LOC_Os12g26170;LOC_Os12g25940;LOC_Os12g26030;LOC_Os12g26060;LOC_Os12g26180;LOC_Os12g25959;	LOC_Os01g04800;LOC_Os01g04800;LOC_Os01g09720;LOC_Os01g13250;LOC_Os01g16140;LOC_Os01g54890;LOC_Os02g19340;LOC_Os02g36530;LOC_Os02g48850;LOC_Os02g52170;LOC_Os02g52670;LOC_Os03g14270;LOC_Os03g21419;LOC_Os03g27550;LOC_Os03g44642;LOC_Os03g45800;LOC_Os03g50310;LOC_Os03g58850;LOC_Os03g61900;LOC_Os04g33310;LOC_Os04g42760;LOC_Os05g32460;LOC_Os05g34530;LOC_Os05g34710;LOC_Os05g44300;LOC_Os05g46750;LOC_Os06g…	-
MSTRG.16803.1	LOC_Os12g25950;LOC_Os12g25950;LOC_Os12g25968;LOC_Os12g25980;LOC_Os12g25990;LOC_Os12g26000;LOC_Os12g26010;LOC_Os12g26020;LOC_Os12g26040;LOC_Os12g26044;LOC_Os12g26050;LOC_Os12g26070;LOC_Os12g26080;LOC_Os12g26090;LOC_Os12g26100;LOC_Os12g26110;LOC_Os12g26120;LOC_Os12g26140;LOC_Os12g26150;LOC_Os12g26160;LOC_Os12g26170;LOC_Os12g25940;LOC_Os12g26030;LOC_Os12g26060;LOC_Os12g26180;LOC_Os12g25959;	LOC_Os01g04690;LOC_Os01g04690;LOC_Os02g19340;LOC_Os02g36530;LOC_Os05g34530;LOC_Os06g44190;LOC_Os06g46950	-
MSTRG.16805.1	LOC_Os12g25950;LOC_Os12g25950;LOC_Os12g25968;LOC_Os12g25980;LOC_Os12g25990;LOC_Os12g26000;LOC_Os12g26010;LOC_Os12g26020;LOC_Os12g26040;LOC_Os12g26044;LOC_Os12g26050;LOC_Os12g26070;LOC_Os12g26080;LOC_Os12g26090;LOC_Os12g26100;LOC_Os12g26110;LOC_Os12g26120;LOC_Os12g26140;LOC_Os12g26150;LOC_Os12g26160;LOC_Os12g26170;LOC_Os12g25940;LOC_Os12g26030;LOC_Os12g26060;LOC_Os12g26180;LOC_Os12g26190;LOC_Os12g…	LOC_Os01g16140;LOC_Os01g16140;LOC_Os01g21250;LOC_Os02g19340;LOC_Os02g36530;LOC_Os03g27550;LOC_Os03g61900;LOC_Os05g34530;LOC_Os06g44190;LOC_Os07g03200;LOC_Os07g33915;LOC_Os08g14310;LOC_Os08g30510;LOC_Os09g35010;LOC_Os11g10590;LOC_Os12g02240	-
MSTRG.16809.1	LOC_Os12g25950;LOC_Os12g25950;LOC_Os12g25968;LOC_Os12g25980;LOC_Os12g25990;LOC_Os12g26000;LOC_Os12g26010;LOC_Os12g26020;LOC_Os12g26040;LOC_Os12g26044;LOC_Os12g26050;LOC_Os12g26070;LOC_Os12g26080;LOC_Os12g26090;LOC_Os12g26100;LOC_Os12g26110;LOC_Os12g26120;LOC_Os12g26140;LOC_Os12g26150;LOC_Os12g26160;LOC_Os12g26170;LOC_Os12g26204;LOC_Os12g26030;LOC_Os12g26060;LOC_Os12g26180;LOC_Os12g26190;LOC_Os12g…	LOC_Os01g16140;LOC_Os01g16140;LOC_Os01g21250;LOC_Os02g03020;LOC_Os02g19340;LOC_Os03g61900;LOC_Os04g05010;LOC_Os04g49980;LOC_Os05g34530;LOC_Os05g37050;LOC_Os06g44190;LOC_Os07g03200;LOC_Os08g14310;LOC_Os08g30510;LOC_Os08g32710;LOC_Os09g19650;LOC_Os10g42210;LOC_Os12g02240	-
MSTRG.16826.1	LOC_Os12g26070;LOC_Os12g26070;LOC_Os12g26080;LOC_Os12g26090;LOC_Os12g26100;LOC_Os12g26110;LOC_Os12g26120;LOC_Os12g26140;LOC_Os12g26150;LOC_Os12g26160;LOC_Os12g26170;LOC_Os12g26204;LOC_Os12g26220;LOC_Os12g26240;LOC_Os12g26250;LOC_Os12g26260;LOC_Os12g26270;LOC_Os12g26280;LOC_Os12g26300;LOC_Os12g26060;LOC_Os12g26180;LOC_Os12g26190;LOC_Os12g26290	LOC_Os01g21250;LOC_Os01g21250;LOC_Os02g19340;LOC_Os03g27550;LOC_Os05g34530;LOC_Os06g44190;LOC_Os07g03200;LOC_Os07g33915;LOC_Os08g32710	-
MSTRG.16836.1	LOC_Os12g26140;LOC_Os12g26140;LOC_Os12g26150;LOC_Os12g26160;LOC_Os12g26170;LOC_Os12g26204;LOC_Os12g26220;LOC_Os12g26240;LOC_Os12g26250;LOC_Os12g26260;LOC_Os12g26270;LOC_Os12g26280;LOC_Os12g26300;LOC_Os12g26320;LOC_Os12g26330;LOC_Os12g26340;LOC_Os12g26350;LOC_Os12g26370;LOC_Os12g26380;LOC_Os12g26390;LOC_Os12g26180;LOC_Os12g26190;LOC_Os12g26310;LOC_Os12g26290;	LOC_Os01g16140;LOC_Os01g16140;LOC_Os01g21250;LOC_Os01g32380;LOC_Os02g19340;LOC_Os02g26680;LOC_Os02g36530;LOC_Os03g21419;LOC_Os03g27550;LOC_Os03g45800;LOC_Os03g61900;LOC_Os04g55950;LOC_Os05g34530;LOC_Os06g02010;LOC_Os06g44190;LOC_Os07g03200;LOC_Os08g30510;LOC_Os08g32710;LOC_Os11g10590;LOC_Os12g35520	-
MSTRG.16866.1	LOC_Os12g26380;LOC_Os12g26380;LOC_Os12g26390;LOC_Os12g26400;LOC_Os12g26420;LOC_Os12g26430;LOC_Os12g26460;LOC_Os12g26470;LOC_Os12g26480;LOC_Os12g26500;LOC_Os12g26520;LOC_Os12g26530;LOC_Os12g26540;LOC_Os12g26560;LOC_Os12g26580;LOC_Os12g26590;LOC_Os12g26600;LOC_Os12g26610;LOC_Os12g26620;LOC_Os12g26640;LOC_Os12g26660;LOC_Os12g26670;LOC_Os12g26410;LOC_Os12g26444;LOC_Os12g26510;LOC_Os12g26570;LOC_Os12g…	LOC_Os01g04690;LOC_Os01g04690;LOC_Os01g12240;LOC_Os02g19340;LOC_Os02g52934;LOC_Os03g27550;LOC_Os03g45800;LOC_Os03g61900;LOC_Os05g34530;LOC_Os06g02010;LOC_Os06g44190;LOC_Os08g14310;LOC_Os12g02240	-
MSTRG.16877.1	LOC_Os12g26460;LOC_Os12g26460;LOC_Os12g26470;LOC_Os12g26480;LOC_Os12g26500;LOC_Os12g26520;LOC_Os12g26530;LOC_Os12g26540;LOC_Os12g26560;LOC_Os12g26580;LOC_Os12g26590;LOC_Os12g26600;LOC_Os12g26610;LOC_Os12g26620;LOC_Os12g26640;LOC_Os12g26660;LOC_Os12g26670;LOC_Os12g26680;LOC_Os12g26690;LOC_Os12g26710;LOC_Os12g26720;LOC_Os12g26740;LOC_Os12g26510;LOC_Os12g26570;LOC_Os12g26650;LOC_Os12g26700;LOC_Os12g…	LOC_Os01g03890;LOC_Os01g03890;LOC_Os01g04690;LOC_Os01g12920;LOC_Os01g16140;LOC_Os01g21250;LOC_Os01g52740;LOC_Os01g73770;LOC_Os02g02090;LOC_Os02g19340;LOC_Os02g26680;LOC_Os02g52670;LOC_Os03g06970;LOC_Os03g21419;LOC_Os03g44642;LOC_Os03g45800;LOC_Os05g34530;LOC_Os05g37050;LOC_Os05g49100;LOC_Os05g51390;LOC_Os06g06360;LOC_Os06g45260;LOC_Os07g03760;LOC_Os07g33915;LOC_Os08g40120;LOC_Os10g22180;LOC_Os10g…	-
MSTRG.16882.1	LOC_Os12g26480;LOC_Os12g26480;LOC_Os12g26500;LOC_Os12g26520;LOC_Os12g26530;LOC_Os12g26540;LOC_Os12g26560;LOC_Os12g26580;LOC_Os12g26590;LOC_Os12g26600;LOC_Os12g26610;LOC_Os12g26620;LOC_Os12g26640;LOC_Os12g26660;LOC_Os12g26670;LOC_Os12g26680;LOC_Os12g26690;LOC_Os12g26710;LOC_Os12g26720;LOC_Os12g26740;LOC_Os12g26750;LOC_Os12g26760;LOC_Os12g26510;LOC_Os12g26570;LOC_Os12g26650;LOC_Os12g26700;LOC_Os12g…	LOC_Os01g03429;LOC_Os01g03429;LOC_Os01g03464;LOC_Os01g09540;LOC_Os01g09720;LOC_Os01g15690;LOC_Os01g16140;LOC_Os01g18870;LOC_Os01g21590;LOC_Os01g41710;LOC_Os01g45290;LOC_Os01g49160;LOC_Os01g65740;LOC_Os01g68000;LOC_Os02g09480;LOC_Os02g11790;LOC_Os02g14180;LOC_Os02g24410;LOC_Os02g34170;LOC_Os02g34300;LOC_Os02g36530;LOC_Os02g36890;LOC_Os02g39120;LOC_Os02g39570;LOC_Os02g39710;LOC_Os02g41460;LOC_Os02g…	-
MSTRG.16886.1	LOC_Os12g26500;LOC_Os12g26500;LOC_Os12g26520;LOC_Os12g26530;LOC_Os12g26540;LOC_Os12g26560;LOC_Os12g26580;LOC_Os12g26590;LOC_Os12g26600;LOC_Os12g26610;LOC_Os12g26620;LOC_Os12g26640;LOC_Os12g26660;LOC_Os12g26670;LOC_Os12g26680;LOC_Os12g26690;LOC_Os12g26710;LOC_Os12g26720;LOC_Os12g26740;LOC_Os12g26750;LOC_Os12g26760;LOC_Os12g26770;LOC_Os12g26780;LOC_Os12g26800;LOC_Os12g26810;LOC_Os12g26510;LOC_Os12g…	LOC_Os01g03890;LOC_Os01g03890;LOC_Os01g04690;LOC_Os01g12920;LOC_Os01g16140;LOC_Os01g21250;LOC_Os01g52740;LOC_Os01g73770;LOC_Os02g02090;LOC_Os02g19340;LOC_Os02g26680;LOC_Os02g52670;LOC_Os03g06970;LOC_Os03g21419;LOC_Os03g44642;LOC_Os03g45800;LOC_Os05g34530;LOC_Os05g37050;LOC_Os05g49100;LOC_Os05g51390;LOC_Os06g06360;LOC_Os06g45260;LOC_Os07g03760;LOC_Os07g33915;LOC_Os08g40120;LOC_Os10g22180;LOC_Os10g…	-
MSTRG.16977.1	LOC_Os12g27390;LOC_Os12g27390;LOC_Os12g27400;LOC_Os12g27420;LOC_Os12g27430;LOC_Os12g27440;LOC_Os12g27450;LOC_Os12g27460;LOC_Os12g27470;LOC_Os12g27480;LOC_Os12g27500;LOC_Os12g27510;LOC_Os12g27520;LOC_Os12g27530;LOC_Os12g27540;LOC_Os12g27560;LOC_Os12g27570;LOC_Os12g27590;LOC_Os12g27600;LOC_Os12g27610;LOC_Os12g27630;LOC_Os12g27640;LOC_Os12g27650;LOC_Os12g27670;LOC_Os12g27680;LOC_Os12g27410;LOC_Os12g…	LOC_Os02g19340;LOC_Os02g19340;LOC_Os02g36530;LOC_Os03g61900;LOC_Os06g44190;LOC_Os08g14310	-
MSTRG.16999.1	LOC_Os12g27590;LOC_Os12g27590;LOC_Os12g27600;LOC_Os12g27610;LOC_Os12g27630;LOC_Os12g27640;LOC_Os12g27650;LOC_Os12g27670;LOC_Os12g27680;LOC_Os12g27690;LOC_Os12g27710;LOC_Os12g27720;LOC_Os12g27730;LOC_Os12g27740;LOC_Os12g27750;LOC_Os12g27760;LOC_Os12g27770;LOC_Os12g27780;LOC_Os12g27800;LOC_Os12g27810;LOC_Os12g27820;LOC_Os12g27840;LOC_Os12g27850;LOC_Os12g27860;LOC_Os12g27880;LOC_Os12g27890;LOC_Os12g…	LOC_Os01g16140;LOC_Os01g16140;LOC_Os01g21250;LOC_Os02g19340;LOC_Os03g27550;LOC_Os05g34530;LOC_Os06g40230;LOC_Os06g44190;LOC_Os08g14310;LOC_Os08g32710	-
MSTRG.17331.1	LOC_Os12g30840;LOC_Os12g30840;LOC_Os12g30850;LOC_Os12g30890;LOC_Os12g30900;LOC_Os12g30930;LOC_Os12g30940;LOC_Os12g30950;LOC_Os12g30960;LOC_Os12g30990;LOC_Os12g31000;LOC_Os12g31020;LOC_Os12g31030;LOC_Os12g31040;LOC_Os12g31060;LOC_Os12g31080;LOC_Os12g31090;LOC_Os12g31110;LOC_Os12g31120;LOC_Os12g30824;LOC_Os12g30880;LOC_Os12g30920;LOC_Os12g31050;LOC_Os12g31070;LOC_Os12g31100;LOC_Os12g30980;	LOC_Os01g16140;LOC_Os01g16140;LOC_Os01g21250;LOC_Os01g65750;LOC_Os02g26680;LOC_Os02g36530;LOC_Os03g27550;LOC_Os03g45800;LOC_Os05g34530;LOC_Os06g44190;LOC_Os07g03200;LOC_Os07g33915	-
MSTRG.17340.1	LOC_Os12g30900;LOC_Os12g30900;LOC_Os12g30930;LOC_Os12g30940;LOC_Os12g30950;LOC_Os12g30960;LOC_Os12g30990;LOC_Os12g31000;LOC_Os12g31020;LOC_Os12g31030;LOC_Os12g31040;LOC_Os12g31060;LOC_Os12g31080;LOC_Os12g31090;LOC_Os12g31110;LOC_Os12g31120;LOC_Os12g31130;LOC_Os12g31140;LOC_Os12g31150;LOC_Os12g30920;LOC_Os12g31050;LOC_Os12g31070;LOC_Os12g31100;LOC_Os12g31160;LOC_Os12g31180;LOC_Os12g30980;	LOC_Os01g03780;LOC_Os01g03780;LOC_Os01g04800;LOC_Os01g16140;LOC_Os01g21250;LOC_Os01g21590;LOC_Os01g52740;LOC_Os01g54890;LOC_Os01g55000;LOC_Os01g55920;LOC_Os01g59020;LOC_Os01g60600;LOC_Os01g61480;LOC_Os01g67430;LOC_Os02g11790;LOC_Os02g19340;LOC_Os02g28980;LOC_Os02g30240;LOC_Os02g36530;LOC_Os02g43300;LOC_Os02g52670;LOC_Os03g02240;LOC_Os03g02920;LOC_Os03g08250;LOC_Os03g08310;LOC_Os03g14270;LOC_Os03g…	-
MSTRG.17345.1	LOC_Os12g30930;LOC_Os12g30930;LOC_Os12g30940;LOC_Os12g30950;LOC_Os12g30960;LOC_Os12g30990;LOC_Os12g31000;LOC_Os12g31020;LOC_Os12g31030;LOC_Os12g31040;LOC_Os12g31060;LOC_Os12g31080;LOC_Os12g31090;LOC_Os12g31110;LOC_Os12g31120;LOC_Os12g31130;LOC_Os12g31140;LOC_Os12g31150;LOC_Os12g31190;LOC_Os12g31200;LOC_Os12g30920;LOC_Os12g31050;LOC_Os12g31070;LOC_Os12g31100;LOC_Os12g31160;LOC_Os12g31180;LOC_Os12g…	LOC_Os06g44190;LOC_Os06g44190;LOC_Os07g33915;LOC_Os12g35520	-
MSTRG.17457.1	LOC_Os12g31820;LOC_Os12g31820;LOC_Os12g31840;LOC_Os12g31850;LOC_Os12g31870;LOC_Os12g31890;LOC_Os12g31900;LOC_Os12g31910;LOC_Os12g31930;LOC_Os12g31940;LOC_Os12g31960;LOC_Os12g31980;LOC_Os12g31990;LOC_Os12g32000;LOC_Os12g32010;LOC_Os12g32020;LOC_Os12g32030;LOC_Os12g32050;LOC_Os12g32060;LOC_Os12g32080;LOC_Os12g32090;LOC_Os12g31830;LOC_Os12g31860;LOC_Os12g31880;LOC_Os12g31920;LOC_Os12g32040;LOC_Os12g…	LOC_Os01g16140;LOC_Os01g16140;LOC_Os01g21250;LOC_Os02g19340;LOC_Os03g27550;LOC_Os03g45800;LOC_Os03g61900;LOC_Os05g34530;LOC_Os06g04240;LOC_Os06g44190;LOC_Os06g44640;LOC_Os07g03200	-
MSTRG.17460.1	LOC_Os12g31840;LOC_Os12g31840;LOC_Os12g31850;LOC_Os12g31870;LOC_Os12g31890;LOC_Os12g31900;LOC_Os12g31910;LOC_Os12g31930;LOC_Os12g31940;LOC_Os12g31960;LOC_Os12g31980;LOC_Os12g31990;LOC_Os12g32000;LOC_Os12g32010;LOC_Os12g32020;LOC_Os12g32030;LOC_Os12g32050;LOC_Os12g32060;LOC_Os12g32080;LOC_Os12g32090;LOC_Os12g32120;LOC_Os12g31860;LOC_Os12g31880;LOC_Os12g31920;LOC_Os12g32040;LOC_Os12g32110;	LOC_Os01g04690;LOC_Os01g04690;LOC_Os02g36530;LOC_Os03g61900;LOC_Os06g44190	-
MSTRG.17752.1	LOC_Os12g34650;LOC_Os12g34650;LOC_Os12g34670;LOC_Os12g34690;LOC_Os12g34700;LOC_Os12g34710;LOC_Os12g34720;LOC_Os12g34730;LOC_Os12g34740;LOC_Os12g34750;LOC_Os12g34770;LOC_Os12g34780;LOC_Os12g34790;LOC_Os12g34796;LOC_Os12g34802;LOC_Os12g34810;LOC_Os12g34830;LOC_Os12g34840;LOC_Os12g34850;LOC_Os12g34860;LOC_Os12g34640;LOC_Os12g34680;LOC_Os12g34820;LOC_Os12g34854;LOC_Os12g34760	LOC_Os01g16140;LOC_Os01g16140;LOC_Os01g21250;LOC_Os01g36410;LOC_Os01g54890;LOC_Os01g65750;LOC_Os01g67950;LOC_Os02g19340;LOC_Os02g36530;LOC_Os03g03980;LOC_Os03g27550;LOC_Os03g44642;LOC_Os03g45800;LOC_Os03g61900;LOC_Os05g34530;LOC_Os06g02010;LOC_Os06g44190;LOC_Os06g44640;LOC_Os07g03200;LOC_Os07g37280;LOC_Os07g37550;LOC_Os08g08430;LOC_Os08g14310;LOC_Os08g32710;LOC_Os10g36580;LOC_Os10g42210;LOC_Os11g…	-
MSTRG.17765.1	LOC_Os12g34720;LOC_Os12g34720;LOC_Os12g34730;LOC_Os12g34740;LOC_Os12g34750;LOC_Os12g34770;LOC_Os12g34780;LOC_Os12g34790;LOC_Os12g34796;LOC_Os12g34802;LOC_Os12g34810;LOC_Os12g34830;LOC_Os12g34840;LOC_Os12g34850;LOC_Os12g34860;LOC_Os12g34870;LOC_Os12g34880;LOC_Os12g34890;LOC_Os12g34920;LOC_Os12g34930;LOC_Os12g34940;LOC_Os12g34950;LOC_Os12g34960;LOC_Os12g34970;LOC_Os12g34980;LOC_Os12g34990;LOC_Os12g…	LOC_Os01g04690;LOC_Os01g04690;LOC_Os01g11720;LOC_Os01g16140;LOC_Os01g21250;LOC_Os02g03020;LOC_Os02g19340;LOC_Os02g26680;LOC_Os02g36530;LOC_Os03g08540;LOC_Os03g45800;LOC_Os05g34530;LOC_Os05g36260;LOC_Os06g44640;LOC_Os07g03200;LOC_Os08g32710;LOC_Os08g41360;LOC_Os11g10590	-
MSTRG.17882.1	LOC_Os12g35680;LOC_Os12g35680;LOC_Os12g35690;LOC_Os12g35700;LOC_Os12g35710;LOC_Os12g35720;LOC_Os12g35730;LOC_Os12g35740;LOC_Os12g35750;LOC_Os12g35760;LOC_Os12g35770;LOC_Os12g35790;LOC_Os12g35810;LOC_Os12g35820;LOC_Os12g35830;LOC_Os12g35850;LOC_Os12g35860;LOC_Os12g35870;LOC_Os12g35880;LOC_Os12g35890;LOC_Os12g35895;LOC_Os12g35900;LOC_Os12g35910;LOC_Os12g35920;LOC_Os12g35670;LOC_Os12g35840;	LOC_Os03g27550;LOC_Os03g27550;LOC_Os03g61900;LOC_Os08g30510;LOC_Os08g32710;LOC_Os10g04280;LOC_Os11g10590	-
MSTRG.17883.1	LOC_Os12g35680;LOC_Os12g35680;LOC_Os12g35690;LOC_Os12g35700;LOC_Os12g35710;LOC_Os12g35720;LOC_Os12g35730;LOC_Os12g35740;LOC_Os12g35750;LOC_Os12g35760;LOC_Os12g35770;LOC_Os12g35790;LOC_Os12g35810;LOC_Os12g35820;LOC_Os12g35830;LOC_Os12g35850;LOC_Os12g35860;LOC_Os12g35870;LOC_Os12g35880;LOC_Os12g35890;LOC_Os12g35895;LOC_Os12g35900;LOC_Os12g35910;LOC_Os12g35920;LOC_Os12g35670;LOC_Os12g35840;	LOC_Os01g16140;LOC_Os01g16140;LOC_Os02g19340;LOC_Os06g44190;LOC_Os08g14310;LOC_Os08g32710;LOC_Os12g02240;LOC_Os12g35520	-
MSTRG.17890.1	LOC_Os12g35720;LOC_Os12g35720;LOC_Os12g35730;LOC_Os12g35740;LOC_Os12g35750;LOC_Os12g35760;LOC_Os12g35770;LOC_Os12g35790;LOC_Os12g35810;LOC_Os12g35820;LOC_Os12g35830;LOC_Os12g35850;LOC_Os12g35860;LOC_Os12g35870;LOC_Os12g35880;LOC_Os12g35890;LOC_Os12g35895;LOC_Os12g35900;LOC_Os12g35910;LOC_Os12g35920;LOC_Os12g35840	LOC_Os01g15690;LOC_Os01g15690;LOC_Os01g16140;LOC_Os01g21250;LOC_Os01g36410;LOC_Os01g42370;LOC_Os01g56690;LOC_Os01g61700;LOC_Os02g14180;LOC_Os02g18650;LOC_Os02g19340;LOC_Os02g36530;LOC_Os02g43300;LOC_Os02g45225;LOC_Os02g48850;LOC_Os03g06930;LOC_Os03g20680;LOC_Os03g21419;LOC_Os03g22370;LOC_Os03g27550;LOC_Os03g52420;LOC_Os03g52940;LOC_Os04g07760;LOC_Os04g28450;LOC_Os04g45370;LOC_Os05g15530;LOC_Os05g…	-
MSTRG.17891.1	LOC_Os12g35720;LOC_Os12g35720;LOC_Os12g35730;LOC_Os12g35740;LOC_Os12g35750;LOC_Os12g35760;LOC_Os12g35770;LOC_Os12g35790;LOC_Os12g35810;LOC_Os12g35820;LOC_Os12g35830;LOC_Os12g35850;LOC_Os12g35860;LOC_Os12g35870;LOC_Os12g35880;LOC_Os12g35890;LOC_Os12g35895;LOC_Os12g35900;LOC_Os12g35910;LOC_Os12g35920;LOC_Os12g35840	LOC_Os01g04690;LOC_Os01g04690;LOC_Os01g16140;LOC_Os03g45800;LOC_Os06g44190;LOC_Os08g32710;LOC_Os12g35520	-
MSTRG.17904.1	LOC_Os12g35790;LOC_Os12g35790;LOC_Os12g35810;LOC_Os12g35820;LOC_Os12g35830;LOC_Os12g35850;LOC_Os12g35860;LOC_Os12g35870;LOC_Os12g35880;LOC_Os12g35890;LOC_Os12g35895;LOC_Os12g35900;LOC_Os12g35910;LOC_Os12g35920;LOC_Os12g35940;LOC_Os12g35950;LOC_Os12g35960;LOC_Os12g35970;LOC_Os12g35980;LOC_Os12g35990;LOC_Os12g36000;LOC_Os12g35840;LOC_Os12g35930	LOC_Os01g21250;LOC_Os01g21250;LOC_Os06g44190;LOC_Os07g03200	-
MSTRG.17941.1	LOC_Os12g35940;LOC_Os12g35940;LOC_Os12g35950;LOC_Os12g35960;LOC_Os12g35970;LOC_Os12g35980;LOC_Os12g35990;LOC_Os12g36000;LOC_Os12g36010;LOC_Os12g36020;LOC_Os12g36040;LOC_Os12g36050;LOC_Os12g36060;LOC_Os12g36100;LOC_Os12g36120;LOC_Os12g36130;LOC_Os12g36140;LOC_Os12g36150;LOC_Os12g36160;LOC_Os12g36180;LOC_Os12g36030;LOC_Os12g36070;LOC_Os12g36110;LOC_Os12g36170;	LOC_Os01g16140;LOC_Os01g16140;LOC_Os01g21250;LOC_Os02g03710;LOC_Os02g19340;LOC_Os03g61900;LOC_Os05g34530;LOC_Os06g44190;LOC_Os07g03200;LOC_Os08g30510	-
MSTRG.18264.1	LOC_Os12g39300;LOC_Os12g39300;LOC_Os12g39240;LOC_Os12g39250;LOC_Os12g39270;LOC_Os12g39280;LOC_Os12g39290;LOC_Os12g39310;LOC_Os12g39320;LOC_Os12g39330;LOC_Os12g39340;LOC_Os12g39350;LOC_Os12g39360;LOC_Os12g39380;LOC_Os12g39400;LOC_Os12g39410;LOC_Os12g39430;LOC_Os12g39440;LOC_Os12g39450;LOC_Os12g39460;LOC_Os12g39470;LOC_Os12g39480;LOC_Os12g39490;LOC_Os12g39510;LOC_Os12g39520;LOC_Os12g39540;LOC_Os12g…	LOC_Os01g04690;LOC_Os01g04690;LOC_Os01g16140;LOC_Os02g19340;LOC_Os02g36530;LOC_Os03g27550;LOC_Os03g61900;LOC_Os05g34530;LOC_Os06g44190;LOC_Os07g03200;LOC_Os08g14310;LOC_Os08g30510;LOC_Os08g32710;LOC_Os12g35520	-
MSTRG.18269.1	LOC_Os12g39280;LOC_Os12g39280;LOC_Os12g39290;LOC_Os12g39310;LOC_Os12g39320;LOC_Os12g39330;LOC_Os12g39340;LOC_Os12g39350;LOC_Os12g39360;LOC_Os12g39380;LOC_Os12g39400;LOC_Os12g39410;LOC_Os12g39430;LOC_Os12g39440;LOC_Os12g39450;LOC_Os12g39460;LOC_Os12g39470;LOC_Os12g39480;LOC_Os12g39490;LOC_Os12g39510;LOC_Os12g39520;LOC_Os12g39540;LOC_Os12g39550;LOC_Os12g39370;LOC_Os12g39530;LOC_Os12g39420;	LOC_Os01g16140;LOC_Os01g16140;LOC_Os02g19340;LOC_Os03g27550;LOC_Os03g45800;LOC_Os06g04240;LOC_Os06g44190;LOC_Os06g44640;LOC_Os07g03200;LOC_Os08g39150	-
MSTRG.18391.1	LOC_Os12g39990;LOC_Os12g39990;LOC_Os12g40000;LOC_Os12g40010;LOC_Os12g40020;LOC_Os12g40030;LOC_Os12g40050;LOC_Os12g40060;LOC_Os12g40070;LOC_Os12g40080;LOC_Os12g40090;LOC_Os12g40100;LOC_Os12g40115;LOC_Os12g40120;LOC_Os12g40140;LOC_Os12g40150;LOC_Os12g40160;LOC_Os12g40170;LOC_Os12g40180;LOC_Os12g40190;LOC_Os12g40200;LOC_Os12g40210;LOC_Os12g40220;LOC_Os12g40240;LOC_Os12g40250;LOC_Os12g40260;LOC_Os12g…	LOC_Os01g16140;LOC_Os01g16140;LOC_Os01g21250;LOC_Os01g42370;LOC_Os01g61044;LOC_Os02g19340;LOC_Os02g36530;LOC_Os02g48430;LOC_Os03g27550;LOC_Os03g61900;LOC_Os05g30500;LOC_Os05g49340;LOC_Os06g44190;LOC_Os07g03200;LOC_Os08g30510;LOC_Os08g32710;LOC_Os09g30438;LOC_Os12g02320	-
MSTRG.18392.2	LOC_Os12g39990;LOC_Os12g39990;LOC_Os12g40000;LOC_Os12g40010;LOC_Os12g40020;LOC_Os12g40030;LOC_Os12g40050;LOC_Os12g40060;LOC_Os12g40070;LOC_Os12g40080;LOC_Os12g40090;LOC_Os12g40100;LOC_Os12g40115;LOC_Os12g40120;LOC_Os12g40140;LOC_Os12g40150;LOC_Os12g40160;LOC_Os12g40170;LOC_Os12g40180;LOC_Os12g40190;LOC_Os12g40200;LOC_Os12g40210;LOC_Os12g40220;LOC_Os12g40240;LOC_Os12g40250;LOC_Os12g40260;LOC_Os12g…	LOC_Os01g16140;LOC_Os01g16140;LOC_Os01g21250;LOC_Os02g19340;LOC_Os02g26680;LOC_Os02g36530;LOC_Os03g27550;LOC_Os03g45800;LOC_Os03g61900;LOC_Os05g34530;LOC_Os06g02010;LOC_Os06g44190;LOC_Os06g44640;LOC_Os07g03200;LOC_Os08g14310;LOC_Os08g30510;LOC_Os08g32710;LOC_Os11g10590;LOC_Os12g02320	-
MSTRG.18399.1	LOC_Os12g40010;LOC_Os12g40010;LOC_Os12g40020;LOC_Os12g40030;LOC_Os12g40050;LOC_Os12g40060;LOC_Os12g40070;LOC_Os12g40080;LOC_Os12g40090;LOC_Os12g40100;LOC_Os12g40115;LOC_Os12g40120;LOC_Os12g40140;LOC_Os12g40150;LOC_Os12g40160;LOC_Os12g40170;LOC_Os12g40180;LOC_Os12g40190;LOC_Os12g40200;LOC_Os12g40210;LOC_Os12g40220;LOC_Os12g40240;LOC_Os12g40250;LOC_Os12g40260;LOC_Os12g40270;LOC_Os12g40290;LOC_Os12g…	LOC_Os01g16140;LOC_Os01g16140;LOC_Os01g21250;LOC_Os02g19340;LOC_Os02g24410;LOC_Os02g36530;LOC_Os03g14270;LOC_Os03g15360;LOC_Os03g27550;LOC_Os03g44642;LOC_Os03g45800;LOC_Os03g52940;LOC_Os03g61900;LOC_Os05g34530;LOC_Os06g41150;LOC_Os06g44190;LOC_Os07g03200;LOC_Os08g08710;LOC_Os08g14310;LOC_Os08g30510;LOC_Os08g32710;LOC_Os08g39810;LOC_Os10g36580;LOC_Os10g41550;LOC_Os11g10590;LOC_Os11g41510;LOC_Os12g…	-
MSTRG.18408.1	LOC_Os12g40050;LOC_Os12g40050;LOC_Os12g40060;LOC_Os12g40070;LOC_Os12g40080;LOC_Os12g40090;LOC_Os12g40100;LOC_Os12g40115;LOC_Os12g40120;LOC_Os12g40140;LOC_Os12g40150;LOC_Os12g40160;LOC_Os12g40170;LOC_Os12g40180;LOC_Os12g40190;LOC_Os12g40200;LOC_Os12g40210;LOC_Os12g40220;LOC_Os12g40240;LOC_Os12g40250;LOC_Os12g40260;LOC_Os12g40270;LOC_Os12g40290;LOC_Os12g40300;LOC_Os12g40310;LOC_Os12g40320;LOC_Os12g…	LOC_Os01g16140;LOC_Os01g16140;LOC_Os01g21250;LOC_Os01g65750;LOC_Os03g45800;LOC_Os05g34530;LOC_Os06g44640;LOC_Os07g03200;LOC_Os08g14310;LOC_Os08g30510;LOC_Os10g04280;LOC_Os12g06950	-
MSTRG.18954.1	LOC_Os02g02260;LOC_Os02g02260;LOC_Os02g02270;LOC_Os02g02275;LOC_Os02g02310;LOC_Os02g02330;LOC_Os02g02340;LOC_Os02g02350;LOC_Os02g02370;LOC_Os02g02380;LOC_Os02g02400;LOC_Os02g02410;LOC_Os02g02424;LOC_Os02g02450;LOC_Os02g02470;LOC_Os02g02480;LOC_Os02g02500;LOC_Os02g02510;LOC_Os02g02520;LOC_Os02g02530;LOC_Os02g02540;LOC_Os02g02550;LOC_Os02g02560;LOC_Os02g02580;LOC_Os02g02590;LOC_Os02g02600;LOC_Os02g…	LOC_Os01g16140;LOC_Os01g16140;LOC_Os01g21250;LOC_Os03g45800;LOC_Os06g44190;LOC_Os07g03200;LOC_Os07g33915;LOC_Os08g14310;LOC_Os08g30510	-
MSTRG.18978.2	LOC_Os02g02520;LOC_Os02g02520;LOC_Os02g02530;LOC_Os02g02540;LOC_Os02g02550;LOC_Os02g02560;LOC_Os02g02580;LOC_Os02g02590;LOC_Os02g02600;LOC_Os02g02610;LOC_Os02g02620;LOC_Os02g02630;LOC_Os02g02640;LOC_Os02g02650;LOC_Os02g02670;LOC_Os02g02690;LOC_Os02g02710;LOC_Os02g02720;LOC_Os02g02740;LOC_Os02g02750;LOC_Os02g02780;LOC_Os02g02800;LOC_Os02g02810;LOC_Os02g02820;LOC_Os02g02830;LOC_Os02g02850;LOC_Os02g…	LOC_Os01g16140;LOC_Os01g16140;LOC_Os01g21250;LOC_Os01g42370;LOC_Os01g73770;LOC_Os02g19340;LOC_Os02g29070;LOC_Os02g36530;LOC_Os03g03980;LOC_Os03g27550;LOC_Os03g52940;LOC_Os03g61900;LOC_Os05g34530;LOC_Os06g44190;LOC_Os07g03200;LOC_Os07g33915;LOC_Os08g14310;LOC_Os08g32710;LOC_Os11g10590	-
MSTRG.19069.2	LOC_Os02g03420;LOC_Os02g03420;LOC_Os02g03430;LOC_Os02g03440;LOC_Os02g03450;LOC_Os02g03470;LOC_Os02g03480;LOC_Os02g03490;LOC_Os02g03500;LOC_Os02g03510;LOC_Os02g03520;LOC_Os02g03530;LOC_Os02g03540;LOC_Os02g03550;LOC_Os02g03560;LOC_Os02g03570;LOC_Os02g03575;LOC_Os02g03590;LOC_Os02g03610;LOC_Os02g03620;LOC_Os02g03630;LOC_Os02g03650;LOC_Os02g03660;LOC_Os02g03670;LOC_Os02g03680;LOC_Os02g03700;LOC_Os02g…	LOC_Os01g04690;LOC_Os01g04690;LOC_Os02g33070;LOC_Os02g36530;LOC_Os03g07600;LOC_Os03g30010;LOC_Os03g45800;LOC_Os06g44190;LOC_Os07g03200;LOC_Os07g33915;LOC_Os09g20940	-
MSTRG.20598.1	LOC_Os02g19210;LOC_Os02g19210;LOC_Os02g19220;LOC_Os02g19230;LOC_Os02g19240;LOC_Os02g19250;LOC_Os02g19260;LOC_Os02g19280;LOC_Os02g19290;LOC_Os02g19300;LOC_Os02g19310;LOC_Os02g19320;LOC_Os02g19330;LOC_Os02g19340;LOC_Os02g19350;LOC_Os02g19360;LOC_Os02g19370;LOC_Os02g19380;LOC_Os02g19390;LOC_Os02g19400;LOC_Os02g19410;LOC_Os02g19420;LOC_Os02g19430;LOC_Os02g19450;LOC_Os02g19460;LOC_Os02g19470;LOC_Os02g…	LOC_Os01g04690;LOC_Os01g04690;LOC_Os01g12340;LOC_Os01g16140;LOC_Os01g21250;LOC_Os01g42370;LOC_Os01g65750;LOC_Os01g72100;LOC_Os02g03710;LOC_Os02g08490;LOC_Os02g15740;LOC_Os02g19340;LOC_Os02g28980;LOC_Os02g36530;LOC_Os02g37230;LOC_Os03g07600;LOC_Os03g27550;LOC_Os03g45800;LOC_Os03g52940;LOC_Os03g61900;LOC_Os04g55790;LOC_Os05g06630;LOC_Os05g34530;LOC_Os06g10670;LOC_Os06g13870;LOC_Os06g44190;LOC_Os06g…	-
MSTRG.20717.2	LOC_Os02g20350;LOC_Os02g20350;LOC_Os02g20360;LOC_Os02g20370;LOC_Os02g20394;LOC_Os02g20430;LOC_Os02g20450;LOC_Os02g20460;LOC_Os02g20480;LOC_Os02g20490;LOC_Os02g20500;LOC_Os02g20510;LOC_Os02g20520;LOC_Os02g20540;LOC_Os02g20550;LOC_Os02g20560;LOC_Os02g20570;LOC_Os02g20590;LOC_Os02g20600;LOC_Os02g20620;LOC_Os02g20640;LOC_Os02g20650;LOC_Os02g20670;LOC_Os02g20690;LOC_Os02g20700;LOC_Os02g20380;LOC_Os02g…	LOC_Os01g16140;LOC_Os01g16140;LOC_Os01g37350;LOC_Os03g27550;LOC_Os06g44190;LOC_Os07g03200;LOC_Os07g33915;LOC_Os08g30510	-
MSTRG.21229.1	LOC_Os02g26680;LOC_Os02g26680;LOC_Os02g26690;LOC_Os02g26710;LOC_Os02g26720;LOC_Os02g26730;LOC_Os02g26740;LOC_Os02g26760;LOC_Os02g26770;LOC_Os02g26780;LOC_Os02g26790;LOC_Os02g26794;LOC_Os02g26800;LOC_Os02g26810;LOC_Os02g26814;LOC_Os02g26820;LOC_Os02g26830;LOC_Os02g26840;LOC_Os02g26850;LOC_Os02g26860;LOC_Os02g26870;LOC_Os02g26880;LOC_Os02g26890;LOC_Os02g26900;LOC_Os02g26910;LOC_Os02g26920;LOC_Os02g…	LOC_Os01g03330;LOC_Os01g03330;LOC_Os01g03780;LOC_Os01g03890;LOC_Os01g06060;LOC_Os01g11720;LOC_Os01g16140;LOC_Os01g21590;LOC_Os01g32380;LOC_Os01g51310;LOC_Os01g54890;LOC_Os01g55000;LOC_Os01g63480;LOC_Os01g65750;LOC_Os01g66840;LOC_Os01g67835;LOC_Os01g68000;LOC_Os01g70970;LOC_Os02g01810;LOC_Os02g03710;LOC_Os02g06110;LOC_Os02g08270;LOC_Os02g15740;LOC_Os02g19340;LOC_Os02g36530;LOC_Os02g39120;LOC_Os02g…	-
MSTRG.21353.1	LOC_Os02g27780;LOC_Os02g27780;LOC_Os02g27800;LOC_Os02g27820;LOC_Os02g27840;LOC_Os02g27850;LOC_Os02g27880;LOC_Os02g27890;LOC_Os02g27910;LOC_Os02g27920;LOC_Os02g27930;LOC_Os02g27950;LOC_Os02g27960;LOC_Os02g27970;LOC_Os02g27980;LOC_Os02g27990;LOC_Os02g28010;LOC_Os02g28020;LOC_Os02g28040;LOC_Os02g28050;LOC_Os02g28100;LOC_Os02g28110;LOC_Os02g28120;LOC_Os02g28130;LOC_Os02g28140;LOC_Os02g27790;LOC_Os02g…	LOC_Os02g19340;LOC_Os02g19340;LOC_Os02g36530;LOC_Os03g18330;LOC_Os03g61900;LOC_Os05g34530;LOC_Os06g44190;LOC_Os07g33915;LOC_Os08g30510;LOC_Os08g32710	-
MSTRG.21798.1	LOC_Os02g32580;LOC_Os02g32580;LOC_Os02g32590;LOC_Os02g32600;LOC_Os02g32610;LOC_Os02g32620;LOC_Os02g32630;LOC_Os02g32650;LOC_Os02g32680;LOC_Os02g32700;LOC_Os02g32720;LOC_Os02g32730;LOC_Os02g32740;LOC_Os02g32750;LOC_Os02g32760;LOC_Os02g32770;LOC_Os02g32780;LOC_Os02g32790;LOC_Os02g32840;LOC_Os02g32850;LOC_Os02g32570;LOC_Os02g32615;LOC_Os02g32660;LOC_Os02g32690;LOC_Os02g32710;LOC_Os02g32814;	LOC_Os01g04690;LOC_Os01g04690;LOC_Os01g16140;LOC_Os01g21250;LOC_Os01g65750;LOC_Os02g19340;LOC_Os02g26680;LOC_Os02g36530;LOC_Os03g27550;LOC_Os03g44642;LOC_Os03g45800;LOC_Os03g61900;LOC_Os04g49850;LOC_Os04g55950;LOC_Os05g34530;LOC_Os05g49340;LOC_Os06g02010;LOC_Os06g44190;LOC_Os06g44640;LOC_Os07g03200;LOC_Os07g33915;LOC_Os08g08710;LOC_Os08g14310;LOC_Os08g30510;LOC_Os08g32710;LOC_Os11g10590;LOC_Os12g…	-
MSTRG.21926.1	LOC_Os02g33690;LOC_Os02g33690;LOC_Os02g33705;LOC_Os02g33710;LOC_Os02g33720;LOC_Os02g33730;LOC_Os02g33740;LOC_Os02g33770;LOC_Os02g33780;LOC_Os02g33790;LOC_Os02g33800;LOC_Os02g33810;LOC_Os02g33820;LOC_Os02g33830;LOC_Os02g33840;LOC_Os02g33850;LOC_Os02g33890;LOC_Os02g33900;LOC_Os02g33910;LOC_Os02g33920;LOC_Os02g33930;LOC_Os02g33960;LOC_Os02g33970;LOC_Os02g33980;LOC_Os02g33990;LOC_Os02g34000;LOC_Os02g…	LOC_Os01g21250;LOC_Os01g21250;LOC_Os02g56930;LOC_Os03g45800;LOC_Os06g44190;LOC_Os06g44640;LOC_Os07g03200;LOC_Os07g33915	-
MSTRG.22315.1	LOC_Os02g37680;LOC_Os02g37680;LOC_Os02g37690;LOC_Os02g37694;LOC_Os02g37710;LOC_Os02g37720;LOC_Os02g37740;LOC_Os02g37750;LOC_Os02g37760;LOC_Os02g37780;LOC_Os02g37790;LOC_Os02g37810;LOC_Os02g37820;LOC_Os02g37834;LOC_Os02g37840;LOC_Os02g37850;LOC_Os02g37856;LOC_Os02g37862;LOC_Os02g37870;LOC_Os02g37880;LOC_Os02g37900;LOC_Os02g37910;LOC_Os02g37930;LOC_Os02g37940;LOC_Os02g37960;LOC_Os02g37970;LOC_Os02g…	LOC_Os01g12240;LOC_Os01g12240;LOC_Os01g16140;LOC_Os01g21250;LOC_Os02g19340;LOC_Os02g28980;LOC_Os02g36530;LOC_Os02g45225;LOC_Os03g27550;LOC_Os03g45800;LOC_Os03g52410;LOC_Os03g61900;LOC_Os04g45370;LOC_Os05g34530;LOC_Os06g44190;LOC_Os07g03200;LOC_Os07g09970;LOC_Os07g33915;LOC_Os07g37280;LOC_Os08g14310;LOC_Os08g30510;LOC_Os08g36060;LOC_Os09g20940;LOC_Os10g42210;LOC_Os12g06950;LOC_Os12g32610	-
MSTRG.22349.1	LOC_Os02g37930;LOC_Os02g37930;LOC_Os02g37940;LOC_Os02g37960;LOC_Os02g37970;LOC_Os02g37990;LOC_Os02g38000;LOC_Os02g38010;LOC_Os02g38020;LOC_Os02g38029;LOC_Os02g38040;LOC_Os02g38060;LOC_Os02g38090;LOC_Os02g38100;LOC_Os02g38110;LOC_Os02g38120;LOC_Os02g38130;LOC_Os02g38140;LOC_Os02g38170;LOC_Os02g38190;LOC_Os02g38200;LOC_Os02g38210;LOC_Os02g38230;LOC_Os02g38240;LOC_Os02g38050;LOC_Os02g38080;LOC_Os02g…	LOC_Os01g02920;LOC_Os01g02920;LOC_Os01g03330;LOC_Os01g03680;LOC_Os01g03780;LOC_Os01g04380;LOC_Os01g04690;LOC_Os01g04800;LOC_Os01g09540;LOC_Os01g09720;LOC_Os01g12920;LOC_Os01g13250;LOC_Os01g15690;LOC_Os01g16140;LOC_Os01g18870;LOC_Os01g21250;LOC_Os01g21590;LOC_Os01g36410;LOC_Os01g37930;LOC_Os01g42370;LOC_Os01g45090;LOC_Os01g50680;LOC_Os01g52740;LOC_Os01g54890;LOC_Os01g55000;LOC_Os01g55920;LOC_Os01g…	-
MSTRG.22912.1	LOC_Os02g43680;LOC_Os02g43680;LOC_Os02g43690;LOC_Os02g43700;LOC_Os02g43710;LOC_Os02g43720;LOC_Os02g43730;LOC_Os02g43750;LOC_Os02g43760;LOC_Os02g43780;LOC_Os02g43790;LOC_Os02g43800;LOC_Os02g43820;LOC_Os02g43830;LOC_Os02g43840;LOC_Os02g43850;LOC_Os02g43860;LOC_Os02g43865;LOC_Os02g43870;LOC_Os02g43880;LOC_Os02g43890;LOC_Os02g43900;LOC_Os02g43906;LOC_Os02g43920;LOC_Os02g43930;LOC_Os02g43950;LOC_Os02g…	LOC_Os01g16140;LOC_Os01g16140;LOC_Os02g19340;LOC_Os02g52934;LOC_Os03g45800;LOC_Os05g34530;LOC_Os06g44190;LOC_Os06g44640;LOC_Os08g14310	-
MSTRG.27424.1	LOC_Os03g31190;LOC_Os03g31190;LOC_Os03g31200;LOC_Os03g31210;LOC_Os03g31230;LOC_Os03g31240;LOC_Os03g31254;LOC_Os03g31260;LOC_Os03g31270;LOC_Os03g31280;LOC_Os03g31300;LOC_Os03g31320;LOC_Os03g31340;LOC_Os03g31360;LOC_Os03g31370;LOC_Os03g31390;LOC_Os03g31410;LOC_Os03g31430;LOC_Os03g31440;LOC_Os03g31460;LOC_Os03g31480;LOC_Os03g31500;LOC_Os03g31510;LOC_Os03g31530;LOC_Os03g31540;LOC_Os03g31544;LOC_Os03g…	LOC_Os02g36530;LOC_Os02g36530;LOC_Os06g02010	-
MSTRG.27685.3	LOC_Os03g34120;LOC_Os03g34120;LOC_Os03g34129;LOC_Os03g34150;LOC_Os03g34160;LOC_Os03g34170;LOC_Os03g34180;LOC_Os03g34190;LOC_Os03g34200;LOC_Os03g34220;LOC_Os03g34230;LOC_Os03g34250;LOC_Os03g34260;LOC_Os03g34270;LOC_Os03g34290;LOC_Os03g34300;LOC_Os03g34320;LOC_Os03g35330;LOC_Os03g35350;LOC_Os03g35360;LOC_Os03g35370;LOC_Os03g35380;LOC_Os03g35390;LOC_Os03g35400;LOC_Os03g35420;LOC_Os03g35440;LOC_Os03g…	LOC_Os01g03680;LOC_Os01g03680;LOC_Os01g03780;LOC_Os01g04800;LOC_Os01g06060;LOC_Os01g16140;LOC_Os01g21250;LOC_Os01g21590;LOC_Os01g32364;LOC_Os01g42370;LOC_Os01g45090;LOC_Os01g49160;LOC_Os01g54890;LOC_Os01g55000;LOC_Os01g55920;LOC_Os01g57040;LOC_Os01g61044;LOC_Os01g65750;LOC_Os01g66840;LOC_Os01g67430;LOC_Os01g68000;LOC_Os01g72100;LOC_Os01g73110;LOC_Os02g08270;LOC_Os02g08490;LOC_Os02g10350;LOC_Os02g…	-
MSTRG.28041.1	LOC_Os03g39490;LOC_Os03g39490;LOC_Os03g39510;LOC_Os03g39520;LOC_Os03g39530;LOC_Os03g39540;LOC_Os03g39550;LOC_Os03g39560;LOC_Os03g39580;LOC_Os03g39590;LOC_Os03g39594;LOC_Os03g39598;LOC_Os03g39602;LOC_Os03g39610;LOC_Os03g39620;LOC_Os03g39629;LOC_Os03g39650;LOC_Os03g39655;LOC_Os03g39660;LOC_Os03g39680;LOC_Os03g39700;LOC_Os03g39710;LOC_Os03g39720;LOC_Os03g39730;LOC_Os03g39740;LOC_Os03g39760;LOC_Os03g…	LOC_Os02g19340;LOC_Os02g19340;LOC_Os05g34530;LOC_Os06g44190;LOC_Os07g03200	-
MSTRG.28829.2	LOC_Os03g47230;LOC_Os03g47230;LOC_Os03g47240;LOC_Os03g47246;LOC_Os03g47260;LOC_Os03g47270;LOC_Os03g47280;LOC_Os03g47290;LOC_Os03g47300;LOC_Os03g47310;LOC_Os03g47320;LOC_Os03g47350;LOC_Os03g47370;LOC_Os03g47380;LOC_Os03g47390;LOC_Os03g47420;LOC_Os03g47430;LOC_Os03g47440;LOC_Os03g47470;LOC_Os03g47480;LOC_Os03g47490;LOC_Os03g47500;LOC_Os03g47530;LOC_Os03g47540;LOC_Os03g47560;LOC_Os03g47564;LOC_Os03g…	LOC_Os01g16140;LOC_Os01g16140;LOC_Os01g21250;LOC_Os02g19340;LOC_Os02g36530;LOC_Os03g27550;LOC_Os03g61900;LOC_Os04g28450;LOC_Os05g34530;LOC_Os06g44190;LOC_Os07g03200;LOC_Os07g33915;LOC_Os08g30510;LOC_Os08g32710	-
MSTRG.28833.2	LOC_Os03g47260;LOC_Os03g47260;LOC_Os03g47270;LOC_Os03g47280;LOC_Os03g47290;LOC_Os03g47300;LOC_Os03g47310;LOC_Os03g47320;LOC_Os03g47350;LOC_Os03g47370;LOC_Os03g47380;LOC_Os03g47390;LOC_Os03g47420;LOC_Os03g47430;LOC_Os03g47440;LOC_Os03g47470;LOC_Os03g47480;LOC_Os03g47490;LOC_Os03g47500;LOC_Os03g47530;LOC_Os03g47540;LOC_Os03g47560;LOC_Os03g47564;LOC_Os03g47574;LOC_Os03g47584;LOC_Os03g47600;LOC_Os03g…	LOC_Os01g04690;LOC_Os01g04690;LOC_Os01g16140;LOC_Os01g21250;LOC_Os01g65750;LOC_Os02g19340;LOC_Os02g36530;LOC_Os02g52170;LOC_Os03g27550;LOC_Os03g44642;LOC_Os03g45800;LOC_Os03g52420;LOC_Os03g61900;LOC_Os05g34530;LOC_Os06g44190;LOC_Os06g44640;LOC_Os07g03200;LOC_Os08g14310;LOC_Os08g30510;LOC_Os08g32710;LOC_Os12g02320	-
MSTRG.28946.1	LOC_Os03g48270;LOC_Os03g48270;LOC_Os03g48280;LOC_Os03g48310;LOC_Os03g48320;LOC_Os03g48340;LOC_Os03g48350;LOC_Os03g48360;LOC_Os03g48364;LOC_Os03g48380;LOC_Os03g48390;LOC_Os03g48400;LOC_Os03g48410;LOC_Os03g48430;LOC_Os03g48440;LOC_Os03g48457;LOC_Os03g48471;LOC_Os03g48480;LOC_Os03g48520;LOC_Os03g48550;LOC_Os03g48260;LOC_Os03g48300;LOC_Os03g48370;LOC_Os03g48450;LOC_Os03g48464;LOC_Os03g48540;LOC_Os03g…	LOC_Os02g36530;LOC_Os02g36530;LOC_Os03g61900;LOC_Os06g02490;LOC_Os06g17520;LOC_Os11g36940	-
MSTRG.28948.1	LOC_Os03g48270;LOC_Os03g48270;LOC_Os03g48280;LOC_Os03g48310;LOC_Os03g48320;LOC_Os03g48340;LOC_Os03g48350;LOC_Os03g48360;LOC_Os03g48364;LOC_Os03g48380;LOC_Os03g48390;LOC_Os03g48400;LOC_Os03g48410;LOC_Os03g48430;LOC_Os03g48440;LOC_Os03g48457;LOC_Os03g48471;LOC_Os03g48480;LOC_Os03g48520;LOC_Os03g48550;LOC_Os03g48260;LOC_Os03g48300;LOC_Os03g48370;LOC_Os03g48450;LOC_Os03g48464;LOC_Os03g48540;LOC_Os03g…	LOC_Os01g16140;LOC_Os01g16140;LOC_Os01g21250;LOC_Os01g67950;LOC_Os02g19340;LOC_Os02g45225;LOC_Os03g61900;LOC_Os05g34530;LOC_Os05g34710;LOC_Os06g44190;LOC_Os06g46950;LOC_Os07g02460;LOC_Os07g03200;LOC_Os08g32710;LOC_Os08g41360	-
MSTRG.29475.1	LOC_Os03g53590;LOC_Os03g53590;LOC_Os03g53600;LOC_Os03g53610;LOC_Os03g53620;LOC_Os03g53640;LOC_Os03g53650;LOC_Os03g53670;LOC_Os03g53680;LOC_Os03g53690;LOC_Os03g53700;LOC_Os03g53710;LOC_Os03g53720;LOC_Os03g53730;LOC_Os03g53740;LOC_Os03g53750;LOC_Os03g53770;LOC_Os03g53780;LOC_Os03g53790;LOC_Os03g53800;LOC_Os03g53810;LOC_Os03g53845;LOC_Os03g53880;LOC_Os03g53900;LOC_Os03g53910;LOC_Os03g53930;LOC_Os03g…	LOC_Os01g16140;LOC_Os01g16140;LOC_Os01g21250;LOC_Os02g19340;LOC_Os02g36530;LOC_Os03g27550;LOC_Os03g44642;LOC_Os03g45800;LOC_Os03g61900;LOC_Os04g49850;LOC_Os05g04700;LOC_Os05g34530;LOC_Os05g37050;LOC_Os05g49340;LOC_Os06g02010;LOC_Os06g44190;LOC_Os06g44640;LOC_Os07g03200;LOC_Os07g33915;LOC_Os08g14310;LOC_Os08g30510;LOC_Os08g32710;LOC_Os08g41360;LOC_Os10g36580;LOC_Os11g10590;LOC_Os12g02320;LOC_Os12g…	-
MSTRG.29783.1	LOC_Os03g56830;LOC_Os03g56830;LOC_Os03g56840;LOC_Os03g56860;LOC_Os03g56869;LOC_Os03g56890;LOC_Os03g56900;LOC_Os03g56910;LOC_Os03g56920;LOC_Os03g56940;LOC_Os03g56942;LOC_Os03g56944;LOC_Os03g56950;LOC_Os03g56960;LOC_Os03g56970;LOC_Os03g56974;LOC_Os03g56980;LOC_Os03g56990;LOC_Os03g57000;LOC_Os03g57010;LOC_Os03g57020;LOC_Os03g57030;LOC_Os03g57040;LOC_Os03g57050;LOC_Os03g57060;LOC_Os03g57080;LOC_Os03g…	LOC_Os01g02920;LOC_Os01g02920;LOC_Os01g03340;LOC_Os01g03429;LOC_Os01g03464;LOC_Os01g04800;LOC_Os01g09540;LOC_Os01g12340;LOC_Os01g12920;LOC_Os01g16140;LOC_Os01g21250;LOC_Os01g32364;LOC_Os01g54210;LOC_Os01g54890;LOC_Os01g55960;LOC_Os01g57599;LOC_Os01g59410;LOC_Os01g60640;LOC_Os01g67430;LOC_Os01g68000;LOC_Os02g01810;LOC_Os02g01840;LOC_Os02g19340;LOC_Os02g28980;LOC_Os02g37890;LOC_Os02g39120;LOC_Os02g…	-
MSTRG.29900.1	LOC_Os03g58040;LOC_Os03g58040;LOC_Os03g58060;LOC_Os03g58080;LOC_Os03g58090;LOC_Os03g58110;LOC_Os03g58120;LOC_Os03g58130;LOC_Os03g58140;LOC_Os03g58150;LOC_Os03g58160;LOC_Os03g58180;LOC_Os03g58190;LOC_Os03g58220;LOC_Os03g58230;LOC_Os03g58240;LOC_Os03g58250;LOC_Os03g58270;LOC_Os03g58280;LOC_Os03g58300;LOC_Os03g58330;LOC_Os03g58350;LOC_Os03g58364;LOC_Os03g58372;LOC_Os03g58050;LOC_Os03g58070;LOC_Os03g…	LOC_Os01g03890;LOC_Os01g03890;LOC_Os01g09720;LOC_Os01g16140;LOC_Os01g21250;LOC_Os01g73770;LOC_Os02g09480;LOC_Os02g19340;LOC_Os02g28980;LOC_Os02g36530;LOC_Os02g58430;LOC_Os03g14270;LOC_Os03g21419;LOC_Os03g27550;LOC_Os03g44642;LOC_Os03g45800;LOC_Os03g61900;LOC_Os04g42940;LOC_Os04g56030;LOC_Os05g10990;LOC_Os05g34530;LOC_Os05g34710;LOC_Os05g49340;LOC_Os06g02010;LOC_Os06g44190;LOC_Os07g02460;LOC_Os07g…	-
MSTRG.30876.1	LOC_Os04g05030;LOC_Os04g05030;LOC_Os04g05040;LOC_Os04g05050;LOC_Os04g05060;LOC_Os04g05070;LOC_Os04g05080;LOC_Os04g05090;LOC_Os04g05104;LOC_Os04g05120;LOC_Os04g05130;LOC_Os04g05150;LOC_Os04g05170;LOC_Os04g05180;LOC_Os04g05190;LOC_Os04g05200;LOC_Os04g05210;LOC_Os04g05230;LOC_Os04g05240;LOC_Os04g05250;LOC_Os04g05260;LOC_Os04g05270;LOC_Os04g05280;LOC_Os04g05290;LOC_Os04g05300;LOC_Os04g05310;LOC_Os04g…	LOC_Os01g02920;LOC_Os01g02920;LOC_Os01g03330;LOC_Os01g03390;LOC_Os01g03429;LOC_Os01g03464;LOC_Os01g03680;LOC_Os01g03780;LOC_Os01g03890;LOC_Os01g04360;LOC_Os01g06060;LOC_Os01g09540;LOC_Os01g09720;LOC_Os01g12360;LOC_Os01g12820;LOC_Os01g15690;LOC_Os01g16140;LOC_Os01g18870;LOC_Os01g21590;LOC_Os01g23930;LOC_Os01g28390;LOC_Os01g37930;LOC_Os01g41160;LOC_Os01g41620;LOC_Os01g42234;LOC_Os01g43970;LOC_Os01g…	-
MSTRG.30931.1	LOC_Os04g05440;LOC_Os04g05440;LOC_Os04g05450;LOC_Os04g05460;LOC_Os04g05470;LOC_Os04g05480;LOC_Os04g05490;LOC_Os04g05500;LOC_Os04g05520;LOC_Os04g05530;LOC_Os04g05540;LOC_Os04g05550;LOC_Os04g05560;LOC_Os04g05570;LOC_Os04g05580;LOC_Os04g05590;LOC_Os04g05600;LOC_Os04g05630;LOC_Os04g05640;LOC_Os04g05650;LOC_Os04g05680;LOC_Os04g05700;LOC_Os04g05710;LOC_Os04g05720;LOC_Os04g05740;LOC_Os04g05750;LOC_Os04g…	LOC_Os01g01660;LOC_Os01g01660;LOC_Os01g02920;LOC_Os01g03330;LOC_Os01g03340;LOC_Os01g04330;LOC_Os01g04690;LOC_Os01g06060;LOC_Os01g09540;LOC_Os01g09720;LOC_Os01g12920;LOC_Os01g14770;LOC_Os01g21250;LOC_Os01g21590;LOC_Os01g32380;LOC_Os01g37930;LOC_Os01g49160;LOC_Os01g50680;LOC_Os01g51310;LOC_Os01g52740;LOC_Os01g54210;LOC_Os01g54890;LOC_Os01g55920;LOC_Os01g56690;LOC_Os01g57599;LOC_Os01g59020;LOC_Os01g…	-
MSTRG.30995.1	LOC_Os04g05950;LOC_Os04g05950;LOC_Os04g05960;LOC_Os04g05970;LOC_Os04g05980;LOC_Os04g05990;LOC_Os04g06000;LOC_Os04g06010;LOC_Os04g06020;LOC_Os04g06030;LOC_Os04g06050;LOC_Os04g06070;LOC_Os04g06090;LOC_Os04g06100;LOC_Os04g06110;LOC_Os04g06120;LOC_Os04g06130;LOC_Os04g06160;LOC_Os04g06170;LOC_Os04g06180;LOC_Os04g06190;LOC_Os04g06200;LOC_Os04g06210;LOC_Os04g06230;LOC_Os04g06244;LOC_Os04g06270;LOC_Os04g…	LOC_Os01g03890;LOC_Os01g03890;LOC_Os01g04690;LOC_Os01g16140;LOC_Os01g21250;LOC_Os02g03710;LOC_Os02g09480;LOC_Os02g19340;LOC_Os02g26680;LOC_Os02g36530;LOC_Os02g56930;LOC_Os03g08250;LOC_Os03g18330;LOC_Os03g27550;LOC_Os03g45800;LOC_Os03g61900;LOC_Os04g49850;LOC_Os05g34530;LOC_Os06g41150;LOC_Os06g44190;LOC_Os06g44640;LOC_Os07g03200;LOC_Os08g14310;LOC_Os08g30510;LOC_Os08g32710;LOC_Os08g40120;LOC_Os08g…	-
MSTRG.3180.1	LOC_Os01g36120;LOC_Os01g36120;LOC_Os01g36130;LOC_Os01g36140;LOC_Os01g36150;LOC_Os01g36180;LOC_Os01g36200;LOC_Os01g36220;LOC_Os01g36229;LOC_Os01g36240;LOC_Os01g36260;LOC_Os01g36270;LOC_Os01g36280;LOC_Os01g36294;LOC_Os01g36310;LOC_Os01g36320;LOC_Os01g36330;LOC_Os01g36340;LOC_Os01g36350;LOC_Os01g36360;LOC_Os01g36370;LOC_Os01g36380;LOC_Os01g36390;LOC_Os01g36170;LOC_Os01g36250	LOC_Os01g04690;LOC_Os01g04690;LOC_Os01g16140;LOC_Os01g21250;LOC_Os02g19340;LOC_Os02g36530;LOC_Os03g14270;LOC_Os03g27550;LOC_Os03g45800;LOC_Os03g51350;LOC_Os04g43860;LOC_Os04g52780;LOC_Os05g30500;LOC_Os05g34530;LOC_Os05g45110;LOC_Os06g13250;LOC_Os06g44190;LOC_Os07g03200;LOC_Os07g37454;LOC_Os08g32710;LOC_Os08g36060;LOC_Os09g20940;LOC_Os09g31438;LOC_Os10g36580;LOC_Os11g31790;LOC_Os12g02240	-
MSTRG.32079.2	LOC_Os04g18040;LOC_Os04g18040;LOC_Os04g18050;LOC_Os04g18060;LOC_Os04g18080;LOC_Os04g18100;LOC_Os04g18110;LOC_Os04g18130;LOC_Os04g18140;LOC_Os04g18150;LOC_Os04g18160;LOC_Os04g18170;LOC_Os04g18180;LOC_Os04g18190;LOC_Os04g18200;LOC_Os04g18230;LOC_Os04g18260;LOC_Os04g18280;LOC_Os04g18290;LOC_Os04g18300;LOC_Os04g18320;LOC_Os04g18330;LOC_Os04g18350;LOC_Os04g18360;LOC_Os04g18380;LOC_Os04g18390;LOC_Os04g…	LOC_Os01g16140;LOC_Os01g16140;LOC_Os01g21250;LOC_Os02g19340;LOC_Os02g36530;LOC_Os03g27550;LOC_Os03g45800;LOC_Os03g61900;LOC_Os05g34530;LOC_Os05g49340;LOC_Os06g44190;LOC_Os07g03200;LOC_Os07g33915;LOC_Os08g30510;LOC_Os08g32710;LOC_Os10g36360	-
MSTRG.32213.1	LOC_Os04g19310;LOC_Os04g19310;LOC_Os04g19320;LOC_Os04g19330;LOC_Os04g19340;LOC_Os04g19350;LOC_Os04g19360;LOC_Os04g19370;LOC_Os04g19380;LOC_Os04g19390;LOC_Os04g19400;LOC_Os04g19410;LOC_Os04g19420;LOC_Os04g19440;LOC_Os04g19460;LOC_Os04g19470;LOC_Os04g19480;LOC_Os04g19490;LOC_Os04g19500;LOC_Os04g19510;LOC_Os04g19520;LOC_Os04g19530;LOC_Os04g19550;LOC_Os04g19560;LOC_Os04g19580;LOC_Os04g19600;LOC_Os04g…	LOC_Os01g01660;LOC_Os01g01660;LOC_Os01g04690;LOC_Os01g04800;LOC_Os01g16140;LOC_Os01g21250;LOC_Os01g51620;LOC_Os01g52740;LOC_Os01g59410;LOC_Os01g61480;LOC_Os01g67430;LOC_Os02g08270;LOC_Os02g11790;LOC_Os02g19340;LOC_Os02g36530;LOC_Os02g37230;LOC_Os02g37890;LOC_Os02g45450;LOC_Os02g56930;LOC_Os03g27550;LOC_Os03g30010;LOC_Os03g44642;LOC_Os03g52680;LOC_Os03g52940;LOC_Os03g58850;LOC_Os03g61900;LOC_Os04g…	-
MSTRG.3237.2	LOC_Os01g36740;LOC_Os01g36740;LOC_Os01g36750;LOC_Os01g36766;LOC_Os01g36772;LOC_Os01g36780;LOC_Os01g36790;LOC_Os01g36800;LOC_Os01g36810;LOC_Os01g36830;LOC_Os01g36850;LOC_Os01g36860;LOC_Os01g36870;LOC_Os01g36880;LOC_Os01g36900;LOC_Os01g36910;LOC_Os01g36920;LOC_Os01g36930;LOC_Os01g36940;LOC_Os01g36950;LOC_Os01g36960;LOC_Os01g36760;LOC_Os01g36820;LOC_Os01g36840;LOC_Os01g36890	LOC_Os01g04690;LOC_Os01g04690;LOC_Os01g16140;LOC_Os01g21250;LOC_Os01g32380;LOC_Os01g54890;LOC_Os01g61700;LOC_Os02g01810;LOC_Os02g19340;LOC_Os02g26680;LOC_Os02g36530;LOC_Os03g27550;LOC_Os03g44642;LOC_Os03g45800;LOC_Os03g61900;LOC_Os04g33310;LOC_Os04g49850;LOC_Os05g34530;LOC_Os06g02010;LOC_Os06g44190;LOC_Os07g03200;LOC_Os07g33270;LOC_Os07g33915;LOC_Os07g37730;LOC_Os08g08430;LOC_Os08g30510;LOC_Os08g…	-
MSTRG.32633.1	LOC_Os04g23610;LOC_Os04g23610;LOC_Os04g23620;LOC_Os04g23630;LOC_Os04g23650;LOC_Os04g23660;LOC_Os04g23670;LOC_Os04g23680;LOC_Os04g23689;LOC_Os04g23700;LOC_Os04g23710;LOC_Os04g23720;LOC_Os04g23760;LOC_Os04g23799;LOC_Os04g23820;LOC_Os04g23849;LOC_Os04g23880;LOC_Os04g23910;LOC_Os04g23920;LOC_Os04g23930;LOC_Os04g23940;LOC_Os04g23960;LOC_Os04g23970;LOC_Os04g23980;LOC_Os04g24000;LOC_Os04g24010;LOC_Os04g…	LOC_Os01g03464;LOC_Os01g03464;LOC_Os01g04330;LOC_Os01g04690;LOC_Os01g09720;LOC_Os01g12920;LOC_Os01g13250;LOC_Os01g16140;LOC_Os01g21250;LOC_Os01g32380;LOC_Os01g37930;LOC_Os01g54890;LOC_Os01g57040;LOC_Os01g58140;LOC_Os01g61700;LOC_Os01g65750;LOC_Os02g01810;LOC_Os02g02090;LOC_Os02g03020;LOC_Os02g19340;LOC_Os02g24410;LOC_Os02g26680;LOC_Os02g32950;LOC_Os02g34170;LOC_Os02g36530;LOC_Os02g39120;LOC_Os02g…	-
MSTRG.33063.1	LOC_Os04g28870;LOC_Os04g28870;LOC_Os04g28890;LOC_Os04g28900;LOC_Os04g28920;LOC_Os04g28930;LOC_Os04g28940;LOC_Os04g28970;LOC_Os04g28980;LOC_Os04g28990;LOC_Os04g29000;LOC_Os04g29010;LOC_Os04g29020;LOC_Os04g29040;LOC_Os04g29050;LOC_Os04g29060;LOC_Os04g29080;LOC_Os04g29090;LOC_Os04g29100;LOC_Os04g29110;LOC_Os04g29120;LOC_Os04g29130;LOC_Os04g29150;LOC_Os04g29160;LOC_Os04g29170;LOC_Os04g29180;LOC_Os04g…	LOC_Os01g16140;LOC_Os01g16140;LOC_Os01g21250;LOC_Os01g36410;LOC_Os01g49160;LOC_Os01g68000;LOC_Os02g19340;LOC_Os02g36530;LOC_Os02g42650;LOC_Os03g45800;LOC_Os03g61900;LOC_Os04g33310;LOC_Os05g06190;LOC_Os05g34530;LOC_Os06g44100;LOC_Os06g44190;LOC_Os06g44640;LOC_Os06g50040;LOC_Os07g03200;LOC_Os07g33915;LOC_Os08g32710;LOC_Os09g00999;LOC_Os10g32760	-
MSTRG.33114.1	LOC_Os04g29280;LOC_Os04g29280;LOC_Os04g29300;LOC_Os04g29310;LOC_Os04g29330;LOC_Os04g29370;LOC_Os04g29380;LOC_Os04g29400;LOC_Os04g29410;LOC_Os04g29424;LOC_Os04g29440;LOC_Os04g29450;LOC_Os04g29469;LOC_Os04g29490;LOC_Os04g29500;LOC_Os04g29510;LOC_Os04g29520;LOC_Os04g29530;LOC_Os04g29540;LOC_Os04g29550;LOC_Os04g29560;LOC_Os04g29290;LOC_Os04g29360;LOC_Os04g29350;	LOC_Os01g01660;LOC_Os01g01660;LOC_Os01g02920;LOC_Os01g03780;LOC_Os01g04800;LOC_Os01g09540;LOC_Os01g12360;LOC_Os01g12820;LOC_Os01g12950;LOC_Os01g13250;LOC_Os01g15690;LOC_Os01g16140;LOC_Os01g18870;LOC_Os01g21250;LOC_Os01g21590;LOC_Os01g28390;LOC_Os01g36410;LOC_Os01g37930;LOC_Os01g41160;LOC_Os01g42234;LOC_Os01g42370;LOC_Os01g43970;LOC_Os01g49160;LOC_Os01g51310;LOC_Os01g51620;LOC_Os01g52514;LOC_Os01g…	-
MSTRG.33158.1	LOC_Os04g29540;LOC_Os04g29540;LOC_Os04g29550;LOC_Os04g29560;LOC_Os04g29580;LOC_Os04g29600;LOC_Os04g29610;LOC_Os04g29620;LOC_Os04g29630;LOC_Os04g29640;LOC_Os04g29660;LOC_Os04g29670;LOC_Os04g29680;LOC_Os04g29700;LOC_Os04g29730;LOC_Os04g29750;LOC_Os04g29760;LOC_Os04g29770;LOC_Os04g29780;LOC_Os04g29790;LOC_Os04g29810;LOC_Os04g29590;LOC_Os04g29650;LOC_Os04g29740;LOC_Os04g29800	LOC_Os01g04690;LOC_Os01g04690;LOC_Os01g16140;LOC_Os01g21250;LOC_Os02g19340;LOC_Os02g26680;LOC_Os02g36530;LOC_Os03g27550;LOC_Os03g30010;LOC_Os03g45800;LOC_Os03g61900;LOC_Os04g33310;LOC_Os05g04700;LOC_Os05g10990;LOC_Os05g34530;LOC_Os06g44190;LOC_Os07g03200;LOC_Os07g33915;LOC_Os08g14310;LOC_Os08g30510;LOC_Os08g32710;LOC_Os11g10590;LOC_Os12g02240	-
MSTRG.33160.1	LOC_Os04g29540;LOC_Os04g29540;LOC_Os04g29550;LOC_Os04g29560;LOC_Os04g29580;LOC_Os04g29600;LOC_Os04g29610;LOC_Os04g29620;LOC_Os04g29630;LOC_Os04g29640;LOC_Os04g29660;LOC_Os04g29670;LOC_Os04g29680;LOC_Os04g29700;LOC_Os04g29730;LOC_Os04g29750;LOC_Os04g29760;LOC_Os04g29770;LOC_Os04g29780;LOC_Os04g29790;LOC_Os04g29810;LOC_Os04g29590;LOC_Os04g29650;LOC_Os04g29740;LOC_Os04g29800	LOC_Os01g16140;LOC_Os01g16140;LOC_Os01g21250;LOC_Os02g19340;LOC_Os03g27550;LOC_Os03g45800;LOC_Os05g34530;LOC_Os05g37050;LOC_Os06g44190;LOC_Os07g03200;LOC_Os07g33915;LOC_Os08g14310;LOC_Os09g06770;LOC_Os09g33550;LOC_Os12g02240;LOC_Os12g02320	-
MSTRG.33169.1	LOC_Os04g29580;LOC_Os04g29580;LOC_Os04g29600;LOC_Os04g29610;LOC_Os04g29620;LOC_Os04g29630;LOC_Os04g29640;LOC_Os04g29660;LOC_Os04g29670;LOC_Os04g29680;LOC_Os04g29700;LOC_Os04g29730;LOC_Os04g29750;LOC_Os04g29760;LOC_Os04g29770;LOC_Os04g29780;LOC_Os04g29790;LOC_Os04g29810;LOC_Os04g29830;LOC_Os04g29840;LOC_Os04g29850;LOC_Os04g29860;LOC_Os04g29590;LOC_Os04g29650;LOC_Os04g29740;LOC_Os04g29800;LOC_Os04g…	LOC_Os01g16140;LOC_Os01g16140;LOC_Os01g21250;LOC_Os01g42370;LOC_Os01g49160;LOC_Os01g54890;LOC_Os01g74140;LOC_Os02g19340;LOC_Os02g26680;LOC_Os02g36530;LOC_Os03g27550;LOC_Os03g61900;LOC_Os05g10990;LOC_Os05g34530;LOC_Os06g02010;LOC_Os06g44190;LOC_Os07g03200;LOC_Os07g33915;LOC_Os08g17294;LOC_Os08g30510;LOC_Os08g41360;LOC_Os09g20940	-
MSTRG.33173.1	LOC_Os04g29600;LOC_Os04g29600;LOC_Os04g29610;LOC_Os04g29620;LOC_Os04g29630;LOC_Os04g29640;LOC_Os04g29660;LOC_Os04g29670;LOC_Os04g29680;LOC_Os04g29700;LOC_Os04g29730;LOC_Os04g29750;LOC_Os04g29760;LOC_Os04g29770;LOC_Os04g29780;LOC_Os04g29790;LOC_Os04g29810;LOC_Os04g29830;LOC_Os04g29840;LOC_Os04g29850;LOC_Os04g29860;LOC_Os04g29880;LOC_Os04g29650;LOC_Os04g29740;LOC_Os04g29800;LOC_Os04g29820;LOC_Os04g…	LOC_Os01g12920;LOC_Os01g12920;LOC_Os01g16140;LOC_Os01g21250;LOC_Os01g67430;LOC_Os01g68000;LOC_Os02g19340;LOC_Os02g36530;LOC_Os02g36810;LOC_Os03g03980;LOC_Os03g08310;LOC_Os03g15360;LOC_Os03g23790;LOC_Os03g27550;LOC_Os03g45800;LOC_Os03g61900;LOC_Os04g33310;LOC_Os05g10990;LOC_Os05g30500;LOC_Os05g34530;LOC_Os06g05160;LOC_Os06g08520;LOC_Os06g44190;LOC_Os07g03200;LOC_Os07g37730;LOC_Os08g30510;LOC_Os09g…	-
MSTRG.33338.1	LOC_Os04g31260;LOC_Os04g31260;LOC_Os04g31270;LOC_Os04g31290;LOC_Os04g31300;LOC_Os04g31310;LOC_Os04g31320;LOC_Os04g31340;LOC_Os04g31350;LOC_Os04g31360;LOC_Os04g31370;LOC_Os04g31400;LOC_Os04g31410;LOC_Os04g31430;LOC_Os04g31440;LOC_Os04g31460;LOC_Os04g31470;LOC_Os04g31484;LOC_Os04g31500;LOC_Os04g31520;LOC_Os04g31524;LOC_Os04g31530;LOC_Os04g31540;LOC_Os04g31550;LOC_Os04g31570;LOC_Os04g31580;LOC_Os04g…	LOC_Os01g04690;LOC_Os01g04690;LOC_Os01g09720;LOC_Os01g16140;LOC_Os01g21250;LOC_Os01g36410;LOC_Os02g19340;LOC_Os02g26680;LOC_Os02g36530;LOC_Os02g55380;LOC_Os03g03980;LOC_Os03g27550;LOC_Os03g44642;LOC_Os03g45800;LOC_Os03g52940;LOC_Os03g61900;LOC_Os04g26870;LOC_Os04g49850;LOC_Os04g54300;LOC_Os04g56030;LOC_Os05g10990;LOC_Os05g34530;LOC_Os05g49340;LOC_Os06g02010;LOC_Os06g44190;LOC_Os06g44640;LOC_Os06g…	-
MSTRG.33687.1	LOC_Os04g34540;LOC_Os04g34540;LOC_Os04g34550;LOC_Os04g34560;LOC_Os04g34570;LOC_Os04g34580;LOC_Os04g34590;LOC_Os04g34600;LOC_Os04g34610;LOC_Os04g34620;LOC_Os04g34640;LOC_Os04g34650;LOC_Os04g34680;LOC_Os04g34699;LOC_Os04g34710;LOC_Os04g34690;LOC_Os04g34740;LOC_Os04g34760;LOC_Os04g34780;LOC_Os04g34800;LOC_Os04g34820;LOC_Os04g34830;LOC_Os04g34630;LOC_Os04g34720;LOC_Os04g34700;LOC_Os04g34750;LOC_Os04g…	LOC_Os02g19340;LOC_Os02g19340;LOC_Os11g10590	-
MSTRG.33740.1	LOC_Os04g34800;LOC_Os04g34800;LOC_Os04g34820;LOC_Os04g34830;LOC_Os04g34840;LOC_Os04g36550;LOC_Os04g34860;LOC_Os04g34870;LOC_Os04g34880;LOC_Os04g34900;LOC_Os04g34910;LOC_Os04g34930;LOC_Os04g34950;LOC_Os04g34960;LOC_Os04g34970;LOC_Os04g34976;LOC_Os04g35000;LOC_Os04g35010;LOC_Os04g35030;LOC_Os04g35050;LOC_Os04g34850;LOC_Os04g34890;LOC_Os04g34984;LOC_Os04g35020;LOC_Os04g34810;LOC_Os04g34940;	LOC_Os01g16140;LOC_Os01g16140;LOC_Os02g04650;LOC_Os02g19340;LOC_Os02g36530;LOC_Os02g45450;LOC_Os03g45800;LOC_Os03g61900;LOC_Os04g49850;LOC_Os05g28210;LOC_Os05g30500;LOC_Os06g44190;LOC_Os08g14310;LOC_Os08g32710;LOC_Os08g41360;LOC_Os10g05950;LOC_Os11g10590;LOC_Os12g02320	-
MSTRG.33824.1	LOC_Os04g35420;LOC_Os04g35420;LOC_Os04g35440;LOC_Os04g35460;LOC_Os04g35470;LOC_Os04g35490;LOC_Os04g35500;LOC_Os04g35530;LOC_Os04g35534;LOC_Os04g35540;LOC_Os04g35550;LOC_Os04g35560;LOC_Os04g35570;LOC_Os04g35580;LOC_Os04g35590;LOC_Os04g35600;LOC_Os04g35610;LOC_Os04g35630;LOC_Os04g35640;LOC_Os04g35650;LOC_Os04g35660;LOC_Os04g35670;LOC_Os04g35680;LOC_Os04g35690;LOC_Os04g35710;LOC_Os04g35430;LOC_Os04g…	LOC_Os02g36530;LOC_Os02g36530;LOC_Os05g34530;LOC_Os07g33915	-
MSTRG.35712.1	LOC_Os04g54020;LOC_Os04g54020;LOC_Os04g54030;LOC_Os04g54040;LOC_Os04g54060;LOC_Os04g54070;LOC_Os04g54080;LOC_Os04g54090;LOC_Os04g54100;LOC_Os04g54110;LOC_Os04g54120;LOC_Os04g54130;LOC_Os04g54140;LOC_Os04g54160;LOC_Os04g54170;LOC_Os04g54190;LOC_Os04g54200;LOC_Os04g54210;LOC_Os04g54220;LOC_Os04g54230;LOC_Os04g54240;LOC_Os04g54250;LOC_Os04g54270;LOC_Os04g54280;LOC_Os04g54300;LOC_Os04g54310;LOC_Os04g…	LOC_Os01g01660;LOC_Os01g01660;LOC_Os01g02920;LOC_Os01g03330;LOC_Os01g03340;LOC_Os01g03390;LOC_Os01g03429;LOC_Os01g03464;LOC_Os01g03680;LOC_Os01g03780;LOC_Os01g03890;LOC_Os01g04330;LOC_Os01g04370;LOC_Os01g04380;LOC_Os01g04690;LOC_Os01g04800;LOC_Os01g06060;LOC_Os01g08700;LOC_Os01g09540;LOC_Os01g09720;LOC_Os01g12340;LOC_Os01g12360;LOC_Os01g12820;LOC_Os01g12920;LOC_Os01g12950;LOC_Os01g15690;LOC_Os01g…	-
MSTRG.35778.1	LOC_Os04g54700;LOC_Os04g54700;LOC_Os04g54660;LOC_Os04g54670;LOC_Os04g54680;LOC_Os04g54710;LOC_Os04g54720;LOC_Os04g54730;LOC_Os04g54759;LOC_Os04g54790;LOC_Os04g54800;LOC_Os04g54810;LOC_Os04g54820;LOC_Os04g54830;LOC_Os04g54840;LOC_Os04g54850;LOC_Os04g54860;LOC_Os04g54880;LOC_Os04g54890;LOC_Os04g54900;LOC_Os04g54910;LOC_Os04g54920;LOC_Os04g54930;LOC_Os04g54960;LOC_Os04g54970;LOC_Os04g54980;LOC_Os04g…	LOC_Os01g04800;LOC_Os01g04800;LOC_Os01g13250;LOC_Os01g16140;LOC_Os01g21250;LOC_Os01g37930;LOC_Os01g55920;LOC_Os01g65750;LOC_Os01g67430;LOC_Os02g01810;LOC_Os02g11790;LOC_Os02g15740;LOC_Os02g19340;LOC_Os02g26680;LOC_Os02g36530;LOC_Os02g36810;LOC_Os02g39710;LOC_Os02g40100;LOC_Os02g45225;LOC_Os02g55380;LOC_Os03g03034;LOC_Os03g14180;LOC_Os03g16334;LOC_Os03g18740;LOC_Os03g27550;LOC_Os03g30010;LOC_Os03g…	-
MSTRG.36380.2	LOC_Os05g01590;LOC_Os05g01590;LOC_Os05g01600;LOC_Os05g01610;LOC_Os05g01620;LOC_Os05g01630;LOC_Os05g01640;LOC_Os05g01650;LOC_Os05g01660;LOC_Os05g01670;LOC_Os05g01675;LOC_Os05g01690;LOC_Os05g01730;LOC_Os05g01750;LOC_Os05g01760;LOC_Os05g01770;LOC_Os05g01790;LOC_Os05g01810;LOC_Os05g01820;LOC_Os05g01830;LOC_Os05g01840;LOC_Os05g01850;LOC_Os05g01860;LOC_Os05g01870;LOC_Os05g01880;LOC_Os05g01890;LOC_Os05g…	LOC_Os01g16140;LOC_Os01g16140;LOC_Os01g21250;LOC_Os02g01810;LOC_Os02g19340;LOC_Os02g36530;LOC_Os03g22370;LOC_Os03g27550;LOC_Os03g45800;LOC_Os03g52940;LOC_Os03g61900;LOC_Os04g13720;LOC_Os04g26870;LOC_Os05g34530;LOC_Os05g37050;LOC_Os06g44190;LOC_Os07g03200;LOC_Os08g14310;LOC_Os08g29560;LOC_Os08g30510;LOC_Os08g32710;LOC_Os08g41360;LOC_Os09g20940;LOC_Os10g25550	-
MSTRG.36831.1	LOC_Os05g05990;LOC_Os05g05990;LOC_Os05g06000;LOC_Os05g06010;LOC_Os05g06014;LOC_Os05g06028;LOC_Os05g06040;LOC_Os05g06060;LOC_Os05g06070;LOC_Os05g06080;LOC_Os05g06090;LOC_Os05g06100;LOC_Os05g06110;LOC_Os05g06120;LOC_Os05g06140;LOC_Os05g06150;LOC_Os05g06160;LOC_Os05g06170;LOC_Os05g06180;LOC_Os05g06190;LOC_Os05g06200;LOC_Os05g06210;LOC_Os05g06220;LOC_Os05g06230;LOC_Os05g06240;LOC_Os05g06250;LOC_Os05g…	LOC_Os01g01660;LOC_Os01g01660;LOC_Os01g02230;LOC_Os01g03330;LOC_Os01g03340;LOC_Os01g03464;LOC_Os01g03680;LOC_Os01g03780;LOC_Os01g03890;LOC_Os01g04330;LOC_Os01g04800;LOC_Os01g08250;LOC_Os01g09720;LOC_Os01g12820;LOC_Os01g12920;LOC_Os01g12950;LOC_Os01g13250;LOC_Os01g14770;LOC_Os01g15690;LOC_Os01g16140;LOC_Os01g18870;LOC_Os01g19770;LOC_Os01g21250;LOC_Os01g21590;LOC_Os01g32364;LOC_Os01g49160;LOC_Os01g…	-
MSTRG.36838.2	LOC_Os05g06028;LOC_Os05g06028;LOC_Os05g06040;LOC_Os05g06060;LOC_Os05g06070;LOC_Os05g06080;LOC_Os05g06090;LOC_Os05g06100;LOC_Os05g06110;LOC_Os05g06120;LOC_Os05g06140;LOC_Os05g06150;LOC_Os05g06160;LOC_Os05g06170;LOC_Os05g06180;LOC_Os05g06190;LOC_Os05g06200;LOC_Os05g06210;LOC_Os05g06220;LOC_Os05g06230;LOC_Os05g06240;LOC_Os05g06250;LOC_Os05g06260;LOC_Os05g06290;LOC_Os05g06310;LOC_Os05g06320;LOC_Os05g…	LOC_Os01g57040;LOC_Os01g57040;LOC_Os03g27550;LOC_Os03g61900;LOC_Os07g03200;LOC_Os07g33915;LOC_Os08g14310;LOC_Os08g30510	-
MSTRG.37616.2	LOC_Os05g14520;LOC_Os05g14520;LOC_Os05g14540;LOC_Os05g14560;LOC_Os05g14570;LOC_Os05g14580;LOC_Os05g14590;LOC_Os05g14610;LOC_Os05g14620;LOC_Os05g14640;LOC_Os05g14650;LOC_Os05g14670;LOC_Os05g14690;LOC_Os05g14700;LOC_Os05g14710;LOC_Os05g14720;LOC_Os05g14730;LOC_Os05g14740;LOC_Os05g14750;LOC_Os05g14760;LOC_Os05g14770;LOC_Os05g14780;LOC_Os05g14790;LOC_Os05g14800;LOC_Os05g14810;LOC_Os05g14510;LOC_Os05g…	LOC_Os02g19340;LOC_Os02g19340;LOC_Os03g27550;LOC_Os06g44190;LOC_Os07g33915;LOC_Os08g14310;LOC_Os10g36360	-
MSTRG.37920.1	LOC_Os05g17490;LOC_Os05g17490;LOC_Os05g17500;LOC_Os05g17510;LOC_Os05g17520;LOC_Os05g17530;LOC_Os05g17550;LOC_Os05g17560;LOC_Os05g17580;LOC_Os05g17590;LOC_Os05g17630;LOC_Os05g17640;LOC_Os05g17670;LOC_Os05g17680;LOC_Os05g17690;LOC_Os05g17700;LOC_Os05g17710;LOC_Os05g17720;LOC_Os05g17730;LOC_Os05g17740;LOC_Os05g17750;LOC_Os05g17760;LOC_Os05g17770;LOC_Os05g17780;LOC_Os05g17790;LOC_Os05g17800;LOC_Os05g…	LOC_Os01g03390;LOC_Os01g03390;LOC_Os01g03429;LOC_Os01g03464;LOC_Os01g03680;LOC_Os01g03890;LOC_Os01g04690;LOC_Os01g04800;LOC_Os01g09720;LOC_Os01g21250;LOC_Os01g32364;LOC_Os01g37930;LOC_Os01g43970;LOC_Os01g45090;LOC_Os01g49160;LOC_Os01g51620;LOC_Os01g54210;LOC_Os01g55920;LOC_Os01g65740;LOC_Os01g67835;LOC_Os01g68000;LOC_Os01g73770;LOC_Os02g01810;LOC_Os02g11790;LOC_Os02g14180;LOC_Os02g18650;LOC_Os02g…	-
MSTRG.38100.1	LOC_Os05g19010;LOC_Os05g19010;LOC_Os05g19020;LOC_Os05g19040;LOC_Os05g19060;LOC_Os05g19090;LOC_Os05g19100;LOC_Os05g19110;LOC_Os05g19120;LOC_Os05g19130;LOC_Os05g19150;LOC_Os05g19160;LOC_Os05g19180;LOC_Os05g19190;LOC_Os05g19200;LOC_Os05g19210;LOC_Os05g19220;LOC_Os05g19230;LOC_Os05g19250;LOC_Os05g19260;LOC_Os05g19280;LOC_Os05g19290;LOC_Os05g19300;LOC_Os05g19320;LOC_Os05g19330;LOC_Os05g19350;LOC_Os05g…	LOC_Os01g01660;LOC_Os01g01660;LOC_Os01g02920;LOC_Os01g03429;LOC_Os01g03464;LOC_Os01g03890;LOC_Os01g04690;LOC_Os01g09720;LOC_Os01g16140;LOC_Os01g18870;LOC_Os01g21250;LOC_Os01g21590;LOC_Os01g29670;LOC_Os01g32364;LOC_Os01g32380;LOC_Os01g36410;LOC_Os01g52514;LOC_Os01g54890;LOC_Os01g55920;LOC_Os01g56690;LOC_Os01g57040;LOC_Os01g59410;LOC_Os01g61480;LOC_Os01g61700;LOC_Os01g63480;LOC_Os01g65750;LOC_Os01g…	-
MSTRG.38262.2	LOC_Os05g20430;LOC_Os05g20430;LOC_Os05g20440;LOC_Os05g20450;LOC_Os05g20470;LOC_Os05g20480;LOC_Os05g20490;LOC_Os05g20500;LOC_Os05g20510;LOC_Os05g20520;LOC_Os05g20530;LOC_Os05g20540;LOC_Os05g20550;LOC_Os05g20560;LOC_Os05g20570;LOC_Os05g20590;LOC_Os05g20600;LOC_Os05g20620;LOC_Os05g20630;LOC_Os05g20640;LOC_Os05g20650;LOC_Os05g20660;LOC_Os05g20670;LOC_Os05g20680;LOC_Os05g20690;LOC_Os05g20700;LOC_Os05g…	LOC_Os02g03710;LOC_Os02g03710;LOC_Os02g19340;LOC_Os02g36530;LOC_Os03g27550;LOC_Os03g45800;LOC_Os03g61900;LOC_Os06g44190;LOC_Os07g03200;LOC_Os07g33915;LOC_Os11g10590	-
MSTRG.38564.1	LOC_Os05g24490;LOC_Os05g24490;LOC_Os05g24500;LOC_Os05g24510;LOC_Os05g24520;LOC_Os05g24530;LOC_Os05g24540;LOC_Os05g24550;LOC_Os05g24560;LOC_Os05g24570;LOC_Os05g24580;LOC_Os05g24601;LOC_Os05g24630;LOC_Os05g24640;LOC_Os05g24650;LOC_Os05g24660;LOC_Os05g24670;LOC_Os05g24720;LOC_Os05g24740;LOC_Os05g24750;LOC_Os05g24610;LOC_Os05g24620;LOC_Os05g24654;LOC_Os05g24684;LOC_Os05g24710;LOC_Os05g24730;LOC_Os05g…	LOC_Os01g16140;LOC_Os01g16140;LOC_Os03g61900;LOC_Os04g05300;LOC_Os06g44190;LOC_Os07g33915;LOC_Os08g20885	-
MSTRG.38593.2	LOC_Os05g24760;LOC_Os05g24760;LOC_Os05g24770;LOC_Os05g24780;LOC_Os05g24800;LOC_Os05g24820;LOC_Os05g24840;LOC_Os05g24860;LOC_Os05g24870;LOC_Os05g24880;LOC_Os05g24890;LOC_Os05g24910;LOC_Os05g24920;LOC_Os05g24930;LOC_Os05g24940;LOC_Os05g24950;LOC_Os05g24960;LOC_Os05g24980;LOC_Os05g24990;LOC_Os05g25000;LOC_Os05g25010;LOC_Os05g25020;LOC_Os05g25040;LOC_Os05g25030;LOC_Os05g25050;LOC_Os05g25070;LOC_Os05g…	LOC_Os01g02230;LOC_Os01g02230;LOC_Os01g02920;LOC_Os01g03429;LOC_Os01g03464;LOC_Os01g03780;LOC_Os01g03890;LOC_Os01g08700;LOC_Os01g09540;LOC_Os01g09720;LOC_Os01g10250;LOC_Os01g12360;LOC_Os01g14770;LOC_Os01g16140;LOC_Os01g18870;LOC_Os01g19770;LOC_Os01g21590;LOC_Os01g22890;LOC_Os01g32380;LOC_Os01g37350;LOC_Os01g37930;LOC_Os01g41160;LOC_Os01g42234;LOC_Os01g45290;LOC_Os01g49160;LOC_Os01g54210;LOC_Os01g…	-
MSTRG.38909.2	LOC_Os05g28404;LOC_Os05g28404;LOC_Os05g28420;LOC_Os05g28440;LOC_Os05g28450;LOC_Os05g28460;LOC_Os05g28470;LOC_Os05g28480;LOC_Os05g28490;LOC_Os05g28500;LOC_Os05g28510;LOC_Os05g28520;LOC_Os05g28530;LOC_Os05g28540;LOC_Os05g28550;LOC_Os05g28570;LOC_Os05g28580;LOC_Os05g28590;LOC_Os05g28610;LOC_Os05g28630;LOC_Os05g28650;LOC_Os05g28660;LOC_Os05g28670;LOC_Os05g28690;LOC_Os05g28720;LOC_Os05g28730;LOC_Os05g…	LOC_Os01g03890;LOC_Os01g03890;LOC_Os01g04690;LOC_Os01g09720;LOC_Os01g16140;LOC_Os01g21250;LOC_Os01g49160;LOC_Os01g51620;LOC_Os01g67950;LOC_Os01g72100;LOC_Os02g03710;LOC_Os02g19340;LOC_Os02g26680;LOC_Os02g28980;LOC_Os02g36530;LOC_Os02g37230;LOC_Os02g39570;LOC_Os02g41450;LOC_Os02g45225;LOC_Os02g48430;LOC_Os02g48850;LOC_Os03g03980;LOC_Os03g27550;LOC_Os03g40460;LOC_Os03g42130;LOC_Os03g44642;LOC_Os03g…	-
MSTRG.391.1	LOC_Os01g04800;LOC_Os01g04800;LOC_Os01g04814;LOC_Os01g04830;LOC_Os01g04850;LOC_Os01g04860;LOC_Os01g04870;LOC_Os01g04880;LOC_Os01g04900;LOC_Os01g04910;LOC_Os01g04930;LOC_Os01g04960;LOC_Os01g04970;LOC_Os01g04980;LOC_Os01g04990;LOC_Os01g05000;LOC_Os01g05020;LOC_Os01g05030;LOC_Os01g05040;LOC_Os01g05050;LOC_Os01g05064;LOC_Os01g05070;LOC_Os01g05080;LOC_Os01g05090;LOC_Os01g05100;LOC_Os01g05105;LOC_Os01g…	LOC_Os01g04360;LOC_Os01g04360;LOC_Os01g16140;LOC_Os01g21250;LOC_Os01g21590;LOC_Os01g67430;LOC_Os02g19340;LOC_Os02g48850;LOC_Os02g52934;LOC_Os02g55400;LOC_Os03g19070;LOC_Os03g22370;LOC_Os03g44642;LOC_Os03g52420;LOC_Os03g52680;LOC_Os03g52940;LOC_Os04g05010;LOC_Os04g05300;LOC_Os04g33310;LOC_Os04g45950;LOC_Os04g48030;LOC_Os04g49850;LOC_Os05g30500;LOC_Os05g34530;LOC_Os05g44300;LOC_Os05g50300;LOC_Os06g…	-
MSTRG.40843.1	LOC_Os05g49330;LOC_Os05g49330;LOC_Os05g49340;LOC_Os05g49350;LOC_Os05g49360;LOC_Os05g49380;LOC_Os05g49390;LOC_Os05g49410;LOC_Os05g49420;LOC_Os05g49440;LOC_Os05g49450;LOC_Os05g49460;LOC_Os05g49470;LOC_Os05g49500;LOC_Os05g49510;LOC_Os05g49530;LOC_Os05g49550;LOC_Os05g49570;LOC_Os05g49580;LOC_Os05g49590;LOC_Os05g49610;LOC_Os05g49620;LOC_Os05g49640;LOC_Os05g49650;LOC_Os05g49660;LOC_Os05g49670;LOC_Os05g…	LOC_Os01g03429;LOC_Os01g03429;LOC_Os01g03464;LOC_Os01g03680;LOC_Os01g04690;LOC_Os01g04800;LOC_Os01g09720;LOC_Os01g12920;LOC_Os01g16140;LOC_Os01g21250;LOC_Os01g21590;LOC_Os01g32380;LOC_Os01g54890;LOC_Os01g57040;LOC_Os01g58130;LOC_Os01g58140;LOC_Os01g61700;LOC_Os01g65740;LOC_Os01g65750;LOC_Os01g67430;LOC_Os01g73110;LOC_Os01g73770;LOC_Os02g02090;LOC_Os02g03710;LOC_Os02g09480;LOC_Os02g11790;LOC_Os02g…	-
MSTRG.41096.1	LOC_Os05g51800;LOC_Os05g51800;LOC_Os05g51810;LOC_Os05g51820;LOC_Os05g51830;LOC_Os05g51850;LOC_Os05g51860;LOC_Os05g51870;LOC_Os05g51890;LOC_Os05g51900;LOC_Os05g51910;LOC_Os05g51920;LOC_Os05g51940;LOC_Os05g51950;LOC_Os05g51960;LOC_Os05g51970;LOC_Os05g51990;LOC_Os05g52000;LOC_Os05g52010;LOC_Os05g52019;LOC_Os05g52080;LOC_Os05g52090;LOC_Os05g52120;LOC_Os05g51790;LOC_Os05g51930;LOC_Os05g52070;LOC_Os05g…	LOC_Os01g01660;LOC_Os01g01660;LOC_Os01g02230;LOC_Os01g02920;LOC_Os01g03330;LOC_Os01g03340;LOC_Os01g03390;LOC_Os01g03429;LOC_Os01g03464;LOC_Os01g03680;LOC_Os01g03780;LOC_Os01g03890;LOC_Os01g04330;LOC_Os01g04360;LOC_Os01g04370;LOC_Os01g04380;LOC_Os01g04800;LOC_Os01g06060;LOC_Os01g08250;LOC_Os01g08700;LOC_Os01g09540;LOC_Os01g09720;LOC_Os01g12340;LOC_Os01g12360;LOC_Os01g12820;LOC_Os01g12920;LOC_Os01g…	-
MSTRG.41109.1	LOC_Os05g51970;LOC_Os05g51970;LOC_Os05g51990;LOC_Os05g52000;LOC_Os05g52010;LOC_Os05g52019;LOC_Os05g52080;LOC_Os05g52090;LOC_Os05g52120;LOC_Os05g52070;LOC_Os05g52060	LOC_Os01g02920;LOC_Os01g02920;LOC_Os01g03330;LOC_Os01g03340;LOC_Os01g03390;LOC_Os01g03429;LOC_Os01g03464;LOC_Os01g03680;LOC_Os01g03780;LOC_Os01g03890;LOC_Os01g04540;LOC_Os01g04800;LOC_Os01g06060;LOC_Os01g06640;LOC_Os01g09540;LOC_Os01g09720;LOC_Os01g12360;LOC_Os01g12920;LOC_Os01g12950;LOC_Os01g15690;LOC_Os01g16140;LOC_Os01g18870;LOC_Os01g19770;LOC_Os01g21250;LOC_Os01g21590;LOC_Os01g32364;LOC_Os01g…	-
MSTRG.41124.2	LOC_Os06g01010;LOC_Os06g01010;LOC_Os06g01020;LOC_Os06g01040;LOC_Os06g01050;LOC_Os06g01060;LOC_Os06g01070;LOC_Os06g01100;LOC_Os06g01110;LOC_Os06g01120;LOC_Os06g01130;LOC_Os06g01140;LOC_Os06g01150;LOC_Os06g01160;LOC_Os06g01170;LOC_Os06g01030;LOC_Os06g01090	LOC_Os01g01660;LOC_Os01g01660;LOC_Os01g02230;LOC_Os01g02920;LOC_Os01g03330;LOC_Os01g03340;LOC_Os01g03390;LOC_Os01g03429;LOC_Os01g03464;LOC_Os01g03680;LOC_Os01g03780;LOC_Os01g03890;LOC_Os01g04330;LOC_Os01g04360;LOC_Os01g04370;LOC_Os01g04380;LOC_Os01g04540;LOC_Os01g04800;LOC_Os01g06060;LOC_Os01g06640;LOC_Os01g08250;LOC_Os01g08700;LOC_Os01g09540;LOC_Os01g09720;LOC_Os01g11720;LOC_Os01g12340;LOC_Os01g…	-
MSTRG.41126.1	LOC_Os06g01010;LOC_Os06g01010;LOC_Os06g01020;LOC_Os06g01040;LOC_Os06g01050;LOC_Os06g01060;LOC_Os06g01070;LOC_Os06g01100;LOC_Os06g01110;LOC_Os06g01120;LOC_Os06g01130;LOC_Os06g01140;LOC_Os06g01150;LOC_Os06g01160;LOC_Os06g01170;LOC_Os06g01030;LOC_Os06g01090	LOC_Os01g04690;LOC_Os01g04690;LOC_Os01g16140;LOC_Os01g21250;LOC_Os02g19340;LOC_Os02g36530;LOC_Os03g27550;LOC_Os03g44642;LOC_Os03g45800;LOC_Os03g61900;LOC_Os04g49850;LOC_Os05g04700;LOC_Os05g34530;LOC_Os06g02010;LOC_Os06g44190;LOC_Os06g44640;LOC_Os07g03200;LOC_Os07g33915;LOC_Os08g08710;LOC_Os08g14310;LOC_Os08g30510;LOC_Os09g26710;LOC_Os11g10590;LOC_Os12g02240;LOC_Os12g02320;LOC_Os12g35520	-
MSTRG.41133.1	LOC_Os06g01010;LOC_Os06g01010;LOC_Os06g01020;LOC_Os06g01040;LOC_Os06g01050;LOC_Os06g01060;LOC_Os06g01070;LOC_Os06g01100;LOC_Os06g01110;LOC_Os06g01120;LOC_Os06g01130;LOC_Os06g01140;LOC_Os06g01150;LOC_Os06g01160;LOC_Os06g01170;LOC_Os06g01180;LOC_Os06g01190;LOC_Os06g01195;LOC_Os06g01200;LOC_Os06g01210;LOC_Os06g01220;LOC_Os06g01230;LOC_Os06g01240;LOC_Os06g01260;LOC_Os06g01270;LOC_Os06g01290;LOC_Os06g…	LOC_Os01g02920;LOC_Os01g02920;LOC_Os01g04800;LOC_Os01g12950;LOC_Os01g16140;LOC_Os01g21250;LOC_Os01g21590;LOC_Os01g36410;LOC_Os01g37930;LOC_Os01g41160;LOC_Os01g52514;LOC_Os01g55920;LOC_Os01g60640;LOC_Os01g67430;LOC_Os01g68000;LOC_Os01g73770;LOC_Os02g11790;LOC_Os02g14180;LOC_Os02g15740;LOC_Os02g19340;LOC_Os02g28980;LOC_Os02g36530;LOC_Os02g36890;LOC_Os02g37230;LOC_Os02g37890;LOC_Os02g39710;LOC_Os02g…	-
MSTRG.41439.1	LOC_Os06g04080;LOC_Os06g04080;LOC_Os06g04090;LOC_Os06g04100;LOC_Os06g04110;LOC_Os06g04120;LOC_Os06g04130;LOC_Os06g04140;LOC_Os06g04150;LOC_Os06g04190;LOC_Os06g04195;LOC_Os06g04210;LOC_Os06g04220;LOC_Os06g04230;LOC_Os06g04250;LOC_Os06g04270;LOC_Os06g04290;LOC_Os06g04300;LOC_Os06g04310;LOC_Os06g04330;LOC_Os06g04340;LOC_Os06g04360;LOC_Os06g04380;LOC_Os06g04390;LOC_Os06g04410;LOC_Os06g04420;LOC_Os06g…	LOC_Os01g21250;LOC_Os01g21250;LOC_Os02g02090;LOC_Os02g19340;LOC_Os02g24410;LOC_Os02g36530;LOC_Os04g40140;LOC_Os06g44190;LOC_Os07g03200;LOC_Os07g09970;LOC_Os07g33915;LOC_Os09g38610	-
MSTRG.42252.1	LOC_Os06g11900;LOC_Os06g11900;LOC_Os06g11910;LOC_Os06g11920;LOC_Os06g11930;LOC_Os06g11940;LOC_Os06g11950;LOC_Os06g11960;LOC_Os06g11980;LOC_Os06g12000;LOC_Os06g12010;LOC_Os06g12030;LOC_Os06g12040;LOC_Os06g12050;LOC_Os06g12060;LOC_Os06g12070;LOC_Os06g12080;LOC_Os06g12090;LOC_Os06g12100;LOC_Os06g12110;LOC_Os06g12129;LOC_Os06g12140;LOC_Os06g12150;LOC_Os06g12170;LOC_Os06g12180;LOC_Os06g12190;LOC_Os06g…	LOC_Os01g16140;LOC_Os01g16140;LOC_Os01g21250;LOC_Os02g19340;LOC_Os02g45225;LOC_Os03g20630;LOC_Os03g27550;LOC_Os03g61900;LOC_Os06g02010;LOC_Os06g44190;LOC_Os07g03200;LOC_Os08g30510	-
MSTRG.42725.1	LOC_Os06g16420;LOC_Os06g16420;LOC_Os06g16440;LOC_Os06g16460;LOC_Os06g16470;LOC_Os06g16480;LOC_Os06g16500;LOC_Os06g16510;LOC_Os06g16520;LOC_Os06g16530;LOC_Os06g16540;LOC_Os06g16550;LOC_Os06g16560;LOC_Os06g16580;LOC_Os06g16590;LOC_Os06g16600;LOC_Os06g16610;LOC_Os06g16620;LOC_Os06g16630;LOC_Os06g16640;LOC_Os06g16660;LOC_Os06g16670;LOC_Os06g16430;LOC_Os06g16450;LOC_Os06g16570	LOC_Os01g16140;LOC_Os01g16140;LOC_Os01g21250;LOC_Os02g19340;LOC_Os02g33070;LOC_Os03g05250;LOC_Os03g27550;LOC_Os03g61900;LOC_Os04g33200;LOC_Os04g48380;LOC_Os05g34530;LOC_Os05g37050;LOC_Os05g43310;LOC_Os06g44190;LOC_Os07g03200;LOC_Os07g33915;LOC_Os07g36700;LOC_Os08g32710;LOC_Os10g36580;LOC_Os12g02240	-
MSTRG.42736.1	LOC_Os06g16460;LOC_Os06g16460;LOC_Os06g16470;LOC_Os06g16480;LOC_Os06g16500;LOC_Os06g16510;LOC_Os06g16520;LOC_Os06g16530;LOC_Os06g16540;LOC_Os06g16550;LOC_Os06g16560;LOC_Os06g16580;LOC_Os06g16590;LOC_Os06g16600;LOC_Os06g16610;LOC_Os06g16620;LOC_Os06g16630;LOC_Os06g16640;LOC_Os06g16660;LOC_Os06g16670;LOC_Os06g16680;LOC_Os06g16690;LOC_Os06g16700;LOC_Os06g16710;LOC_Os06g16720;LOC_Os06g16570;	LOC_Os01g16140;LOC_Os01g16140;LOC_Os01g21250;LOC_Os02g19340;LOC_Os02g36530;LOC_Os02g52934;LOC_Os03g61900;LOC_Os05g34530;LOC_Os06g44190;LOC_Os06g44640;LOC_Os07g03200;LOC_Os07g33915;LOC_Os09g20390;LOC_Os12g02320	-
MSTRG.42750.2	LOC_Os06g16510;LOC_Os06g16510;LOC_Os06g16520;LOC_Os06g16530;LOC_Os06g16540;LOC_Os06g16550;LOC_Os06g16560;LOC_Os06g16580;LOC_Os06g16590;LOC_Os06g16600;LOC_Os06g16610;LOC_Os06g16620;LOC_Os06g16630;LOC_Os06g16640;LOC_Os06g16660;LOC_Os06g16670;LOC_Os06g16680;LOC_Os06g16690;LOC_Os06g16700;LOC_Os06g16710;LOC_Os06g16720;LOC_Os06g16730;LOC_Os06g16740;LOC_Os06g16750;LOC_Os06g16570	LOC_Os01g16140;LOC_Os01g16140;LOC_Os01g21250;LOC_Os01g73770;LOC_Os02g19340;LOC_Os02g36530;LOC_Os03g18330;LOC_Os03g45800;LOC_Os03g61900;LOC_Os04g14810;LOC_Os05g34530;LOC_Os06g44190;LOC_Os07g03200;LOC_Os07g33915;LOC_Os08g14310;LOC_Os08g32710;LOC_Os08g40120;LOC_Os11g10590;LOC_Os12g02320	-
MSTRG.42775.1	LOC_Os06g16660;LOC_Os06g16660;LOC_Os06g16670;LOC_Os06g16680;LOC_Os06g16690;LOC_Os06g16700;LOC_Os06g16710;LOC_Os06g16720;LOC_Os06g16730;LOC_Os06g16740;LOC_Os06g16750;LOC_Os06g16760;LOC_Os06g16770;LOC_Os06g16780;LOC_Os06g16810;LOC_Os06g16820;LOC_Os06g16830;LOC_Os06g16840;LOC_Os06g16850;LOC_Os06g16870;LOC_Os06g16890;LOC_Os06g16790;LOC_Os06g16860;LOC_Os06g16880;LOC_Os06g16900	LOC_Os01g03890;LOC_Os01g03890;LOC_Os01g16140;LOC_Os01g21250;LOC_Os01g57040;LOC_Os01g61480;LOC_Os01g61700;LOC_Os02g11790;LOC_Os02g18650;LOC_Os02g19340;LOC_Os02g26680;LOC_Os02g36530;LOC_Os02g52170;LOC_Os02g52670;LOC_Os03g20090;LOC_Os03g27550;LOC_Os03g45800;LOC_Os03g52940;LOC_Os03g61900;LOC_Os04g28450;LOC_Os04g33310;LOC_Os04g49850;LOC_Os04g49920;LOC_Os04g52750;LOC_Os04g55950;LOC_Os05g06780;LOC_Os05g…	-
MSTRG.42780.2	LOC_Os06g16700;LOC_Os06g16700;LOC_Os06g16710;LOC_Os06g16720;LOC_Os06g16730;LOC_Os06g16740;LOC_Os06g16750;LOC_Os06g16760;LOC_Os06g16770;LOC_Os06g16780;LOC_Os06g16810;LOC_Os06g16820;LOC_Os06g16830;LOC_Os06g16840;LOC_Os06g16850;LOC_Os06g16870;LOC_Os06g16890;LOC_Os06g16919;LOC_Os06g16940;LOC_Os06g16950;LOC_Os06g16960;LOC_Os06g16970;LOC_Os06g16790;LOC_Os06g16860;LOC_Os06g16880;LOC_Os06g16900;LOC_Os06g…	LOC_Os01g21250;LOC_Os01g21250;LOC_Os02g19340;LOC_Os03g61900;LOC_Os07g03200	-
MSTRG.43138.2	LOC_Os06g20610;LOC_Os06g20610;LOC_Os06g20630;LOC_Os06g20640;LOC_Os06g20650;LOC_Os06g20660;LOC_Os06g20680;LOC_Os06g20690;LOC_Os06g20700;LOC_Os06g20720;LOC_Os06g20740;LOC_Os06g20750;LOC_Os06g20760;LOC_Os06g20770;LOC_Os06g20790;LOC_Os06g20800;LOC_Os06g20820;LOC_Os06g20840;LOC_Os06g20850;LOC_Os06g20860;LOC_Os06g20879;LOC_Os06g20900;LOC_Os06g20920;LOC_Os06g20620;LOC_Os06g20670;LOC_Os06g20730;LOC_Os06g…	LOC_Os01g16140;LOC_Os01g16140;LOC_Os01g21250;LOC_Os02g19340;LOC_Os02g36530;LOC_Os03g45800;LOC_Os03g61900;LOC_Os05g34530;LOC_Os06g44190;LOC_Os07g03200;LOC_Os07g33915;LOC_Os08g14310;LOC_Os08g30510;LOC_Os08g32710;LOC_Os11g10590	-
MSTRG.43543.2	LOC_Os06g24840;LOC_Os06g24840;LOC_Os06g24850;LOC_Os06g24870;LOC_Os06g24890;LOC_Os06g24900;LOC_Os06g24910;LOC_Os06g24920;LOC_Os06g24930;LOC_Os06g24950;LOC_Os06g24960;LOC_Os06g24970;LOC_Os06g24990;LOC_Os06g25000;LOC_Os06g25020;LOC_Os06g25030;LOC_Os06g25040;LOC_Os06g25050;LOC_Os06g25070;LOC_Os06g25080;LOC_Os06g25090;LOC_Os06g25100;LOC_Os06g25120;LOC_Os06g25130;LOC_Os06g25140;LOC_Os06g25150;LOC_Os06g…	LOC_Os01g12340;LOC_Os01g12340;LOC_Os01g16140;LOC_Os01g29670;LOC_Os03g08250;LOC_Os03g20680;LOC_Os03g35886;LOC_Os03g52390;LOC_Os04g51460;LOC_Os04g52780;LOC_Os05g49340;LOC_Os05g51390;LOC_Os06g02490;LOC_Os07g37730;LOC_Os11g35330;LOC_Os12g06410;LOC_Os12g36400;LOC_Os12g36830	-
MSTRG.43627.1	LOC_Os06g26190;LOC_Os06g26190;LOC_Os06g26210;LOC_Os06g26260;LOC_Os06g26270;LOC_Os06g26280;LOC_Os06g26290;LOC_Os06g26300;LOC_Os06g26310;LOC_Os06g26320;LOC_Os06g26330;LOC_Os06g27340;LOC_Os06g27350;LOC_Os06g27360;LOC_Os06g27380;LOC_Os06g27390;LOC_Os06g27400;LOC_Os06g27410;LOC_Os06g27430;LOC_Os06g26234;LOC_Os06g26340;LOC_Os06g27370;LOC_Os06g27440	LOC_Os01g01660;LOC_Os01g01660;LOC_Os01g02220;LOC_Os01g02230;LOC_Os01g02920;LOC_Os01g03330;LOC_Os01g03340;LOC_Os01g03390;LOC_Os01g03429;LOC_Os01g03464;LOC_Os01g03680;LOC_Os01g03780;LOC_Os01g03890;LOC_Os01g04330;LOC_Os01g04800;LOC_Os01g06060;LOC_Os01g08700;LOC_Os01g09540;LOC_Os01g09720;LOC_Os01g12340;LOC_Os01g12360;LOC_Os01g12820;LOC_Os01g12920;LOC_Os01g12950;LOC_Os01g13390;LOC_Os01g14770;LOC_Os01g…	-
MSTRG.43630.1	LOC_Os06g26260;LOC_Os06g26260;LOC_Os06g26270;LOC_Os06g26280;LOC_Os06g26290;LOC_Os06g26300;LOC_Os06g26310;LOC_Os06g26320;LOC_Os06g26330;LOC_Os06g27340;LOC_Os06g27350;LOC_Os06g27360;LOC_Os06g27380;LOC_Os06g27390;LOC_Os06g27400;LOC_Os06g27410;LOC_Os06g27430;LOC_Os06g27450;LOC_Os06g27470;LOC_Os06g27480;LOC_Os06g26234;LOC_Os06g26340;LOC_Os06g27370;LOC_Os06g27440;LOC_Os06g27460;LOC_Os06g27490;	LOC_Os01g03680;LOC_Os01g03680;LOC_Os01g03780;LOC_Os01g04800;LOC_Os01g06060;LOC_Os01g09720;LOC_Os01g12920;LOC_Os01g12950;LOC_Os01g16140;LOC_Os01g18870;LOC_Os01g21250;LOC_Os01g21590;LOC_Os01g32380;LOC_Os01g52740;LOC_Os01g55920;LOC_Os01g56690;LOC_Os01g59020;LOC_Os01g63480;LOC_Os01g67430;LOC_Os01g67835;LOC_Os01g68000;LOC_Os01g73110;LOC_Os01g73770;LOC_Os02g11790;LOC_Os02g14180;LOC_Os02g19340;LOC_Os02g…	-
MSTRG.43960.1	LOC_Os06g30430;LOC_Os06g30430;LOC_Os06g30440;LOC_Os06g30450;LOC_Os06g30460;LOC_Os06g30470;LOC_Os06g30480;LOC_Os06g30490;LOC_Os06g30500;LOC_Os06g30520;LOC_Os06g30530;LOC_Os06g30540;LOC_Os06g30560;LOC_Os06g30570;LOC_Os06g30580;LOC_Os06g30590;LOC_Os06g30600;LOC_Os06g30620;LOC_Os06g30630;LOC_Os06g30640;LOC_Os06g30650;LOC_Os06g30660;LOC_Os06g30670;LOC_Os06g30690;LOC_Os06g30510;LOC_Os06g30550;LOC_Os06g…	LOC_Os01g16140;LOC_Os01g16140;LOC_Os01g21250;LOC_Os02g19340;LOC_Os02g36530;LOC_Os03g27550;LOC_Os03g44642;LOC_Os03g45800;LOC_Os03g61900;LOC_Os06g44190;LOC_Os07g03200;LOC_Os08g14310;LOC_Os08g30510;LOC_Os08g32710;LOC_Os11g10590	-
MSTRG.44567.1	LOC_Os06g36460;LOC_Os06g36460;LOC_Os06g36470;LOC_Os06g36480;LOC_Os06g36490;LOC_Os06g36500;LOC_Os06g36510;LOC_Os06g36520;LOC_Os06g36540;LOC_Os06g36550;LOC_Os06g36570;LOC_Os06g36580;LOC_Os06g36600;LOC_Os06g36620;LOC_Os06g36630;LOC_Os06g36650;LOC_Os06g36660;LOC_Os06g36670;LOC_Os06g36680;LOC_Os06g36690;LOC_Os06g36700;LOC_Os06g36710;LOC_Os06g36720;LOC_Os06g36530;LOC_Os06g36560;LOC_Os06g36640;LOC_Os06g…	LOC_Os01g04690;LOC_Os01g04690;LOC_Os01g04800;LOC_Os01g16140;LOC_Os01g21250;LOC_Os01g65750;LOC_Os02g19340;LOC_Os02g26680;LOC_Os02g36530;LOC_Os03g07600;LOC_Os03g27550;LOC_Os03g44642;LOC_Os03g45800;LOC_Os03g52940;LOC_Os03g61900;LOC_Os04g33310;LOC_Os04g49850;LOC_Os05g04700;LOC_Os05g10990;LOC_Os05g11250;LOC_Os05g30500;LOC_Os05g34530;LOC_Os05g49340;LOC_Os06g02010;LOC_Os06g06180;LOC_Os06g41150;LOC_Os06g…	-
MSTRG.45090.2	LOC_Os06g41140;LOC_Os06g41140;LOC_Os06g41150;LOC_Os06g41160;LOC_Os06g41170;LOC_Os06g41180;LOC_Os06g41190;LOC_Os06g41200;LOC_Os06g41210;LOC_Os06g41240;LOC_Os06g41250;LOC_Os06g41260;LOC_Os06g41270;LOC_Os06g41280;LOC_Os06g41300;LOC_Os06g41310;LOC_Os06g41320;LOC_Os06g41330;LOC_Os06g41350;LOC_Os06g41360;LOC_Os06g41370;LOC_Os06g41380;LOC_Os06g41384;LOC_Os06g41290;LOC_Os06g41340	LOC_Os02g19340;LOC_Os02g19340;LOC_Os03g27550;LOC_Os05g49340;LOC_Os06g44190;LOC_Os07g33915	-
MSTRG.45091.1	LOC_Os06g41140;LOC_Os06g41140;LOC_Os06g41150;LOC_Os06g41160;LOC_Os06g41170;LOC_Os06g41180;LOC_Os06g41190;LOC_Os06g41200;LOC_Os06g41210;LOC_Os06g41240;LOC_Os06g41250;LOC_Os06g41260;LOC_Os06g41270;LOC_Os06g41280;LOC_Os06g41300;LOC_Os06g41310;LOC_Os06g41320;LOC_Os06g41330;LOC_Os06g41350;LOC_Os06g41360;LOC_Os06g41370;LOC_Os06g41380;LOC_Os06g41384;LOC_Os06g41290;LOC_Os06g41340	LOC_Os01g04690;LOC_Os01g04690;LOC_Os01g16140;LOC_Os01g21250;LOC_Os01g57040;LOC_Os02g01810;LOC_Os02g19340;LOC_Os02g28980;LOC_Os02g36530;LOC_Os03g18120;LOC_Os03g21400;LOC_Os03g27550;LOC_Os03g45800;LOC_Os03g61900;LOC_Os04g48350;LOC_Os05g34530;LOC_Os05g37050;LOC_Os06g02010;LOC_Os06g44190;LOC_Os06g44640;LOC_Os07g03200;LOC_Os07g33915;LOC_Os07g37280;LOC_Os08g14310;LOC_Os08g30510;LOC_Os08g32710;LOC_Os08g…	-
MSTRG.45105.1	LOC_Os06g41240;LOC_Os06g41240;LOC_Os06g41250;LOC_Os06g41260;LOC_Os06g41270;LOC_Os06g41280;LOC_Os06g41300;LOC_Os06g41310;LOC_Os06g41320;LOC_Os06g41330;LOC_Os06g41350;LOC_Os06g41360;LOC_Os06g41370;LOC_Os06g41380;LOC_Os06g41384;LOC_Os06g41390;LOC_Os06g41450;LOC_Os06g41460;LOC_Os06g41470;LOC_Os06g41490;LOC_Os06g41500;LOC_Os06g41510;LOC_Os06g41290;LOC_Os06g41340;LOC_Os06g41410;LOC_Os06g41440;LOC_Os06g…	LOC_Os01g65750;LOC_Os01g65750;LOC_Os06g11330;LOC_Os10g36580;LOC_Os12g02320	-
MSTRG.45645.1	LOC_Os06g46440;LOC_Os06g46440;LOC_Os06g46450;LOC_Os06g46460;LOC_Os06g46470;LOC_Os06g46475;LOC_Os06g46500;LOC_Os06g46510;LOC_Os06g46520;LOC_Os06g46530;LOC_Os06g46540;LOC_Os06g46550;LOC_Os06g46560;LOC_Os06g46580;LOC_Os06g46590;LOC_Os06g46600;LOC_Os06g46610;LOC_Os06g46620;LOC_Os06g46630;LOC_Os06g46640;LOC_Os06g46650;LOC_Os06g46670;LOC_Os06g46680;LOC_Os06g46690;LOC_Os06g46700;LOC_Os06g46710;LOC_Os06g…	LOC_Os01g04690;LOC_Os01g04690;LOC_Os01g21250;LOC_Os02g36530;LOC_Os03g45800;LOC_Os03g60570;LOC_Os03g61900;LOC_Os05g34530;LOC_Os06g44190;LOC_Os07g03200;LOC_Os08g14310;LOC_Os08g30510;LOC_Os08g32710;LOC_Os08g36060	-
MSTRG.45652.1	LOC_Os06g46460;LOC_Os06g46460;LOC_Os06g46470;LOC_Os06g46475;LOC_Os06g46500;LOC_Os06g46510;LOC_Os06g46520;LOC_Os06g46530;LOC_Os06g46540;LOC_Os06g46550;LOC_Os06g46560;LOC_Os06g46580;LOC_Os06g46590;LOC_Os06g46600;LOC_Os06g46610;LOC_Os06g46620;LOC_Os06g46630;LOC_Os06g46640;LOC_Os06g46650;LOC_Os06g46670;LOC_Os06g46680;LOC_Os06g46690;LOC_Os06g46700;LOC_Os06g46710;LOC_Os06g46720;LOC_Os06g46730;LOC_Os06g…	LOC_Os01g16140;LOC_Os01g16140;LOC_Os01g21250;LOC_Os02g08490;LOC_Os02g19340;LOC_Os02g26680;LOC_Os02g36530;LOC_Os02g52934;LOC_Os03g03980;LOC_Os03g07600;LOC_Os03g08540;LOC_Os03g20680;LOC_Os03g27550;LOC_Os03g45800;LOC_Os03g61900;LOC_Os04g26870;LOC_Os05g24680;LOC_Os05g49340;LOC_Os06g02010;LOC_Os06g11970;LOC_Os06g44640;LOC_Os07g03200;LOC_Os07g12255;LOC_Os07g16364;LOC_Os07g35390;LOC_Os07g37280;LOC_Os08g…	-
MSTRG.45659.2	LOC_Os06g46500;LOC_Os06g46500;LOC_Os06g46510;LOC_Os06g46520;LOC_Os06g46530;LOC_Os06g46540;LOC_Os06g46550;LOC_Os06g46560;LOC_Os06g46580;LOC_Os06g46590;LOC_Os06g46600;LOC_Os06g46610;LOC_Os06g46620;LOC_Os06g46630;LOC_Os06g46640;LOC_Os06g46650;LOC_Os06g46670;LOC_Os06g46680;LOC_Os06g46690;LOC_Os06g46700;LOC_Os06g46710;LOC_Os06g46720;LOC_Os06g46730;LOC_Os06g46740;LOC_Os06g46770;LOC_Os06g46780;LOC_Os06g…	LOC_Os01g21250;LOC_Os01g21250;LOC_Os02g19340;LOC_Os02g52934;LOC_Os03g27550;LOC_Os03g45800;LOC_Os03g61900;LOC_Os05g10990;LOC_Os05g34530;LOC_Os06g44190;LOC_Os07g03200;LOC_Os07g33915;LOC_Os08g30510;LOC_Os08g32710;LOC_Os10g36360;LOC_Os10g36580;LOC_Os12g02320	-
MSTRG.45660.2	LOC_Os06g46500;LOC_Os06g46500;LOC_Os06g46510;LOC_Os06g46520;LOC_Os06g46530;LOC_Os06g46540;LOC_Os06g46550;LOC_Os06g46560;LOC_Os06g46580;LOC_Os06g46590;LOC_Os06g46600;LOC_Os06g46610;LOC_Os06g46620;LOC_Os06g46630;LOC_Os06g46640;LOC_Os06g46650;LOC_Os06g46670;LOC_Os06g46680;LOC_Os06g46690;LOC_Os06g46700;LOC_Os06g46710;LOC_Os06g46720;LOC_Os06g46730;LOC_Os06g46740;LOC_Os06g46770;LOC_Os06g46780;LOC_Os06g…	LOC_Os01g16140;LOC_Os01g16140;LOC_Os01g21250;LOC_Os01g57040;LOC_Os02g19340;LOC_Os02g36530;LOC_Os03g27550;LOC_Os03g45800;LOC_Os03g61900;LOC_Os05g10990;LOC_Os05g34530;LOC_Os06g02010;LOC_Os06g44190;LOC_Os07g03200;LOC_Os08g14310;LOC_Os10g36580	-
MSTRG.45742.2	LOC_Os06g47310;LOC_Os06g47310;LOC_Os06g47320;LOC_Os06g47330;LOC_Os06g47340;LOC_Os06g47360;LOC_Os06g47370;LOC_Os06g47380;LOC_Os06g47400;LOC_Os06g47410;LOC_Os06g47420;LOC_Os06g47430;LOC_Os06g47450;LOC_Os06g47460;LOC_Os06g47480;LOC_Os06g47490;LOC_Os06g47500;LOC_Os06g47510;LOC_Os06g47540;LOC_Os06g47544;LOC_Os06g47550;LOC_Os06g47560;LOC_Os06g47580;LOC_Os06g47590;LOC_Os06g47600;LOC_Os06g47610;LOC_Os06g…	LOC_Os06g08520;LOC_Os06g08520;LOC_Os08g14310;LOC_Os08g17294;LOC_Os08g30510	-
MSTRG.46370.1	LOC_Os07g03440;LOC_Os07g03440;LOC_Os07g03449;LOC_Os07g03458;LOC_Os07g03467;LOC_Os07g03490;LOC_Os07g03499;LOC_Os07g03328;LOC_Os07g03520;LOC_Os07g03540;LOC_Os07g03550;LOC_Os07g03570;LOC_Os07g03580;LOC_Os07g03590;LOC_Os07g03288;LOC_Os07g03600;LOC_Os07g03610;LOC_Os07g03620;LOC_Os07g03630;LOC_Os07g03640;LOC_Os07g03650;LOC_Os07g03670;LOC_Os07g03680;LOC_Os07g03690;LOC_Os07g03700;LOC_Os07g03710;LOC_Os07g…	LOC_Os01g04690;LOC_Os01g04690;LOC_Os01g16140;LOC_Os01g21250;LOC_Os01g65750;LOC_Os02g03710;LOC_Os02g19340;LOC_Os02g36530;LOC_Os03g27550;LOC_Os03g44642;LOC_Os03g45800;LOC_Os03g61900;LOC_Os04g33200;LOC_Os05g34530;LOC_Os05g37050;LOC_Os06g44190;LOC_Os07g03200;LOC_Os07g33915;LOC_Os08g14310;LOC_Os08g32710;LOC_Os10g38940;LOC_Os10g42210;LOC_Os12g02320	-
MSTRG.4645.1	LOC_Os01g50720;LOC_Os01g50720;LOC_Os01g50740;LOC_Os01g50750;LOC_Os01g50760;LOC_Os01g50770;LOC_Os01g50780;LOC_Os01g50790;LOC_Os01g50810;LOC_Os01g50820;LOC_Os01g50830;LOC_Os01g50840;LOC_Os01g50849;LOC_Os01g50860;LOC_Os01g50870;LOC_Os01g50880;LOC_Os01g50890;LOC_Os01g50900;LOC_Os01g50910;LOC_Os01g50934;LOC_Os01g50940;LOC_Os01g50950;LOC_Os01g50960;LOC_Os01g50970;LOC_Os01g50990;LOC_Os01g51000;LOC_Os01g…	LOC_Os01g11720;LOC_Os01g11720;LOC_Os01g16140;LOC_Os05g04700;LOC_Os05g11250;LOC_Os06g44190;LOC_Os07g03200;LOC_Os09g01960;LOC_Os10g42210;LOC_Os12g02320	-
MSTRG.46673.3	LOC_Os07g06750;LOC_Os07g06750;LOC_Os07g06760;LOC_Os07g06770;LOC_Os07g06790;LOC_Os07g06800;LOC_Os07g06810;LOC_Os07g06830;LOC_Os07g06834;LOC_Os07g06850;LOC_Os07g06860;LOC_Os07g06880;LOC_Os07g06890;LOC_Os07g06900;LOC_Os07g06910;LOC_Os07g06920;LOC_Os07g06930;LOC_Os07g06940;LOC_Os07g06960;LOC_Os07g06970;LOC_Os07g06990;LOC_Os07g07000;LOC_Os07g07020;LOC_Os07g07030;LOC_Os07g07040;LOC_Os07g07060;LOC_Os07g…	LOC_Os01g04690;LOC_Os01g04690;LOC_Os01g16140;LOC_Os01g21250;LOC_Os01g65750;LOC_Os02g01810;LOC_Os02g19340;LOC_Os02g26680;LOC_Os02g36530;LOC_Os02g45225;LOC_Os03g04060;LOC_Os03g21419;LOC_Os03g27550;LOC_Os03g44642;LOC_Os03g45800;LOC_Os03g52940;LOC_Os03g61900;LOC_Os04g55950;LOC_Os05g34530;LOC_Os05g49340;LOC_Os06g44190;LOC_Os06g44640;LOC_Os07g03200;LOC_Os08g14310;LOC_Os08g32710;LOC_Os09g33710;LOC_Os09g…	-
MSTRG.47047.1	LOC_Os07g10470;LOC_Os07g10470;LOC_Os07g10480;LOC_Os07g10490;LOC_Os07g10500;LOC_Os07g10510;LOC_Os07g10520;LOC_Os07g10535;LOC_Os07g10540;LOC_Os07g10550;LOC_Os07g10560;LOC_Os07g10570;LOC_Os07g10580;LOC_Os07g10590;LOC_Os07g10600;LOC_Os07g10620;LOC_Os07g10630;LOC_Os07g10640;LOC_Os07g10650;LOC_Os07g10660;LOC_Os07g10670;LOC_Os07g10680;LOC_Os07g10690;LOC_Os07g10700;LOC_Os07g10710;LOC_Os07g10720;LOC_Os07g…	LOC_Os01g01660;LOC_Os01g01660;LOC_Os01g02220;LOC_Os01g02230;LOC_Os01g02920;LOC_Os01g03330;LOC_Os01g03340;LOC_Os01g03390;LOC_Os01g03429;LOC_Os01g03464;LOC_Os01g03680;LOC_Os01g03780;LOC_Os01g03890;LOC_Os01g04330;LOC_Os01g04360;LOC_Os01g04370;LOC_Os01g04380;LOC_Os01g04800;LOC_Os01g06060;LOC_Os01g06640;LOC_Os01g08250;LOC_Os01g09540;LOC_Os01g09720;LOC_Os01g10250;LOC_Os01g12340;LOC_Os01g12360;LOC_Os01g…	-
MSTRG.47223.1	LOC_Os07g12120;LOC_Os07g12120;LOC_Os07g12130;LOC_Os07g12140;LOC_Os07g12160;LOC_Os07g12170;LOC_Os07g12190;LOC_Os07g12200;LOC_Os07g12210;LOC_Os07g12220;LOC_Os07g12240;LOC_Os07g12260;LOC_Os07g12270;LOC_Os07g12280;LOC_Os07g12290;LOC_Os07g12300;LOC_Os07g12304;LOC_Os07g12310;LOC_Os07g12320;LOC_Os07g12330;LOC_Os07g12340;LOC_Os07g12110;LOC_Os07g12150;LOC_Os07g12230;LOC_Os07g12250;LOC_Os07g12255;LOC_Os07g…	LOC_Os01g04690;LOC_Os01g04690;LOC_Os01g09720;LOC_Os01g16140;LOC_Os02g19340;LOC_Os03g52940;LOC_Os06g06360;LOC_Os07g03200	-
MSTRG.47230.1	LOC_Os07g12170;LOC_Os07g12170;LOC_Os07g12190;LOC_Os07g12200;LOC_Os07g12210;LOC_Os07g12220;LOC_Os07g12240;LOC_Os07g12260;LOC_Os07g12270;LOC_Os07g12280;LOC_Os07g12290;LOC_Os07g12300;LOC_Os07g12304;LOC_Os07g12310;LOC_Os07g12320;LOC_Os07g12330;LOC_Os07g12340;LOC_Os07g12360;LOC_Os07g12230;LOC_Os07g12250;LOC_Os07g12255;LOC_Os07g12350;LOC_Os07g12180	LOC_Os01g21250;LOC_Os01g21250;LOC_Os02g19340;LOC_Os06g44190;LOC_Os06g44640;LOC_Os10g06270	-
MSTRG.47512.1	LOC_Os07g14900;LOC_Os07g14900;LOC_Os07g14910;LOC_Os07g14930;LOC_Os07g14940;LOC_Os07g14950;LOC_Os07g14960;LOC_Os07g14970;LOC_Os07g14980;LOC_Os07g14990;LOC_Os07g15010;LOC_Os07g15020;LOC_Os07g15040;LOC_Os07g15050;LOC_Os07g15060;LOC_Os07g15080;LOC_Os07g15090;LOC_Os07g15100;LOC_Os07g15120;LOC_Os07g15130;LOC_Os07g15140;LOC_Os07g15160;LOC_Os07g15170;LOC_Os07g15180;LOC_Os07g14920;LOC_Os07g15000;LOC_Os07g…	LOC_Os01g04690;LOC_Os01g04690;LOC_Os01g09720;LOC_Os01g12920;LOC_Os01g16140;LOC_Os01g21250;LOC_Os01g66840;LOC_Os02g01810;LOC_Os02g19340;LOC_Os02g36530;LOC_Os02g52934;LOC_Os03g03034;LOC_Os03g05250;LOC_Os03g08540;LOC_Os03g27550;LOC_Os03g61900;LOC_Os04g52750;LOC_Os05g04700;LOC_Os05g34530;LOC_Os06g02010;LOC_Os06g44190;LOC_Os06g44640;LOC_Os07g03760;LOC_Os07g37280;LOC_Os08g03080;LOC_Os08g05360;LOC_Os08g…	-
MSTRG.47520.1	LOC_Os07g14950;LOC_Os07g14950;LOC_Os07g14960;LOC_Os07g14970;LOC_Os07g14980;LOC_Os07g14990;LOC_Os07g15010;LOC_Os07g15020;LOC_Os07g15040;LOC_Os07g15050;LOC_Os07g15060;LOC_Os07g15080;LOC_Os07g15090;LOC_Os07g15100;LOC_Os07g15120;LOC_Os07g15130;LOC_Os07g15140;LOC_Os07g15160;LOC_Os07g15170;LOC_Os07g15180;LOC_Os07g15190;LOC_Os07g15200;LOC_Os07g15230;LOC_Os07g15240;LOC_Os07g15000;LOC_Os07g15030;LOC_Os07g…	LOC_Os01g16140;LOC_Os01g16140;LOC_Os01g21250;LOC_Os02g19340;LOC_Os03g27550;LOC_Os03g45800;LOC_Os05g34530;LOC_Os06g44190;LOC_Os07g03200;LOC_Os07g33915;LOC_Os08g14310;LOC_Os08g30510;LOC_Os08g32710	-
MSTRG.47655.1	LOC_Os07g16160;LOC_Os07g16160;LOC_Os07g16170;LOC_Os07g16180;LOC_Os07g16210;LOC_Os07g16224;LOC_Os07g16240;LOC_Os07g16260;LOC_Os07g16270;LOC_Os07g16280;LOC_Os07g16290;LOC_Os07g16320;LOC_Os07g16330;LOC_Os07g16350;LOC_Os07g16360;LOC_Os07g16364;LOC_Os07g16380;LOC_Os07g16410;LOC_Os07g16430;LOC_Os07g16440;LOC_Os07g16250;LOC_Os07g16400;LOC_Os07g16420;LOC_Os07g16450;LOC_Os07g16190	LOC_Os01g02920;LOC_Os01g02920;LOC_Os01g04800;LOC_Os01g16140;LOC_Os01g21250;LOC_Os01g21590;LOC_Os01g36410;LOC_Os01g42370;LOC_Os01g43970;LOC_Os01g49160;LOC_Os01g52514;LOC_Os01g55920;LOC_Os01g58140;LOC_Os01g60640;LOC_Os01g65740;LOC_Os01g65750;LOC_Os01g66840;LOC_Os01g67430;LOC_Os02g09480;LOC_Os02g15740;LOC_Os02g18650;LOC_Os02g19340;LOC_Os02g24410;LOC_Os02g28980;LOC_Os02g39710;LOC_Os02g44108;LOC_Os02g…	-
MSTRG.47673.1	LOC_Os07g16270;LOC_Os07g16270;LOC_Os07g16280;LOC_Os07g16290;LOC_Os07g16320;LOC_Os07g16330;LOC_Os07g16350;LOC_Os07g16360;LOC_Os07g16364;LOC_Os07g16380;LOC_Os07g16410;LOC_Os07g16430;LOC_Os07g16440;LOC_Os07g16460;LOC_Os07g16470;LOC_Os07g16480;LOC_Os07g16490;LOC_Os07g16500;LOC_Os07g16510;LOC_Os07g16520;LOC_Os07g16530;LOC_Os07g16540;LOC_Os07g16550;LOC_Os07g16400;LOC_Os07g16420;LOC_Os07g16450;LOC_Os07g…	LOC_Os01g04690;LOC_Os01g04690;LOC_Os01g16140;LOC_Os01g21250;LOC_Os01g65750;LOC_Os02g19340;LOC_Os02g26680;LOC_Os02g36530;LOC_Os02g56930;LOC_Os03g27550;LOC_Os03g45800;LOC_Os03g61900;LOC_Os05g34530;LOC_Os06g02010;LOC_Os06g44190;LOC_Os07g03200;LOC_Os07g33915;LOC_Os08g14310;LOC_Os08g30510;LOC_Os08g32710;LOC_Os08g41360;LOC_Os11g10590;LOC_Os12g02320;LOC_Os12g35520	-
MSTRG.47899.1	LOC_Os07g18230;LOC_Os07g18230;LOC_Os07g18240;LOC_Os07g18250;LOC_Os07g18260;LOC_Os07g18270;LOC_Os07g18280;LOC_Os07g18290;LOC_Os07g18310;LOC_Os07g18320;LOC_Os07g18330;LOC_Os07g18340;LOC_Os07g18350;LOC_Os07g18370;LOC_Os07g18380;LOC_Os07g18400;LOC_Os07g18410;LOC_Os07g18420;LOC_Os07g18430;LOC_Os07g18440;LOC_Os07g18450;LOC_Os07g18460;LOC_Os07g18480;LOC_Os07g18500;LOC_Os07g18510;LOC_Os07g18530;LOC_Os07g…	LOC_Os01g58140;LOC_Os01g58140;LOC_Os02g14180;LOC_Os02g37230;LOC_Os02g41450;LOC_Os06g48030;LOC_Os08g32710;LOC_Os10g09500	-
MSTRG.48123.1	LOC_Os07g22260;LOC_Os07g22260;LOC_Os07g22280;LOC_Os07g22290;LOC_Os07g22300;LOC_Os07g22310;LOC_Os07g22320;LOC_Os07g22330;LOC_Os07g22340;LOC_Os07g22350;LOC_Os07g22360;LOC_Os07g22370;LOC_Os07g22380;LOC_Os07g22400;LOC_Os07g22410;LOC_Os07g22430;LOC_Os07g22440;LOC_Os07g22450;LOC_Os07g22460;LOC_Os07g22470;LOC_Os07g22480;LOC_Os07g22494;LOC_Os07g22496;LOC_Os07g22498;LOC_Os07g22504;LOC_Os07g22510;LOC_Os07g…	LOC_Os01g01660;LOC_Os01g01660;LOC_Os01g02230;LOC_Os01g02920;LOC_Os01g03330;LOC_Os01g03340;LOC_Os01g03390;LOC_Os01g03429;LOC_Os01g03464;LOC_Os01g03680;LOC_Os01g03780;LOC_Os01g03890;LOC_Os01g04330;LOC_Os01g04690;LOC_Os01g04800;LOC_Os01g06060;LOC_Os01g08700;LOC_Os01g09540;LOC_Os01g09720;LOC_Os01g11720;LOC_Os01g12340;LOC_Os01g12360;LOC_Os01g12820;LOC_Os01g12920;LOC_Os01g12950;LOC_Os01g13250;LOC_Os01g…	-
MSTRG.48175.2	LOC_Os07g22800;LOC_Os07g22800;LOC_Os07g22810;LOC_Os07g22820;LOC_Os07g22830;LOC_Os07g22840;LOC_Os07g22850;LOC_Os07g22860;LOC_Os07g22870;LOC_Os07g22880;LOC_Os07g22890;LOC_Os07g22900;LOC_Os07g22910;LOC_Os07g22930;LOC_Os07g22940;LOC_Os07g22970;LOC_Os07g22980;LOC_Os07g22990;LOC_Os07g23010;LOC_Os07g23020;LOC_Os07g23040;LOC_Os07g23050;LOC_Os07g23060;LOC_Os07g23070;LOC_Os07g23080;LOC_Os07g23090;LOC_Os07g…	LOC_Os01g16140;LOC_Os01g16140;LOC_Os01g21250;LOC_Os01g36410;LOC_Os01g57040;LOC_Os01g65750;LOC_Os02g19340;LOC_Os02g26680;LOC_Os02g36530;LOC_Os03g45800;LOC_Os03g61900;LOC_Os05g25040;LOC_Os05g34530;LOC_Os06g02010;LOC_Os06g02490;LOC_Os06g04240;LOC_Os06g44190;LOC_Os07g02460;LOC_Os07g03200;LOC_Os07g33915;LOC_Os08g14310;LOC_Os08g30510;LOC_Os08g32710;LOC_Os09g06770;LOC_Os09g39850;LOC_Os10g36580;LOC_Os12g…	-
MSTRG.48286.1	LOC_Os07g24050;LOC_Os07g24050;LOC_Os07g24060;LOC_Os07g24080;LOC_Os07g24090;LOC_Os07g24110;LOC_Os07g24130;LOC_Os07g24140;LOC_Os07g24150;LOC_Os07g24160;LOC_Os07g24170;LOC_Os07g24180;LOC_Os07g24200;LOC_Os07g24210;LOC_Os07g24220;LOC_Os07g24240;LOC_Os07g24250;LOC_Os07g24260;LOC_Os07g24270;LOC_Os07g24280;LOC_Os07g24300;LOC_Os07g24320;LOC_Os07g24330;LOC_Os07g24340;LOC_Os07g24070;LOC_Os07g24100;LOC_Os07g…	LOC_Os02g36530;LOC_Os02g36530;LOC_Os03g27550	-
MSTRG.48576.1	LOC_Os07g26710;LOC_Os07g26710;LOC_Os07g26720;LOC_Os07g26730;LOC_Os07g26750;LOC_Os07g26760;LOC_Os07g26770;LOC_Os07g26790;LOC_Os07g26800;LOC_Os07g26810;LOC_Os07g26820;LOC_Os07g26830;LOC_Os07g26840;LOC_Os07g26850;LOC_Os07g26860;LOC_Os07g26870;LOC_Os07g26880;LOC_Os07g26890;LOC_Os07g26910;LOC_Os07g26920;LOC_Os07g26930;LOC_Os07g26940;LOC_Os07g26950;LOC_Os07g26960;LOC_Os07g26974;LOC_Os07g26990;LOC_Os07g…	LOC_Os01g04690;LOC_Os01g04690;LOC_Os01g09720;LOC_Os01g16140;LOC_Os01g21250;LOC_Os02g03710;LOC_Os02g19340;LOC_Os02g36530;LOC_Os03g27550;LOC_Os03g45800;LOC_Os03g61900;LOC_Os05g34530;LOC_Os06g44190;LOC_Os07g02460;LOC_Os07g03200;LOC_Os07g33915;LOC_Os08g14310;LOC_Os08g32710;LOC_Os12g02240;LOC_Os12g35520	-
MSTRG.49308.1	LOC_Os07g33600;LOC_Os07g33600;LOC_Os07g33610;LOC_Os07g33620;LOC_Os07g33630;LOC_Os07g33640;LOC_Os07g33650;LOC_Os07g33660;LOC_Os07g33680;LOC_Os07g33690;LOC_Os07g33700;LOC_Os07g33720;LOC_Os07g33740;LOC_Os07g33750;LOC_Os07g33770;LOC_Os07g33790;LOC_Os07g33820;LOC_Os07g33830;LOC_Os07g33840;LOC_Os07g33860;LOC_Os07g33921;LOC_Os07g33898;LOC_Os07g33910;LOC_Os07g33915;LOC_Os07g33670;LOC_Os07g33710;LOC_Os07g…	LOC_Os01g03464;LOC_Os01g03464;LOC_Os01g03890;LOC_Os01g04690;LOC_Os01g09720;LOC_Os01g16140;LOC_Os01g21250;LOC_Os01g32380;LOC_Os01g54890;LOC_Os01g57040;LOC_Os01g59410;LOC_Os01g60050;LOC_Os01g61700;LOC_Os01g65750;LOC_Os01g67430;LOC_Os01g67835;LOC_Os01g73770;LOC_Os02g02090;LOC_Os02g19340;LOC_Os02g26680;LOC_Os02g32610;LOC_Os02g36530;LOC_Os02g55380;LOC_Os03g03980;LOC_Os03g18330;LOC_Os03g19900;LOC_Os03g…	-
MSTRG.50758.1	LOC_Os07g47700;LOC_Os07g47700;LOC_Os07g47710;LOC_Os07g47720;LOC_Os07g47730;LOC_Os07g47740;LOC_Os07g47750;LOC_Os07g47760;LOC_Os07g47770;LOC_Os07g47780;LOC_Os07g47800;LOC_Os07g47810;LOC_Os07g47830;LOC_Os07g47840;LOC_Os07g47850;LOC_Os07g47870;LOC_Os07g47880;LOC_Os07g47900;LOC_Os07g47910;LOC_Os07g47930;LOC_Os07g47940;LOC_Os07g47960;LOC_Os07g47990;LOC_Os07g48000;LOC_Os07g48010;LOC_Os07g48020;LOC_Os07g…	LOC_Os01g09720;LOC_Os01g09720;LOC_Os01g16140;LOC_Os01g21250;LOC_Os01g65750;LOC_Os02g11790;LOC_Os02g19340;LOC_Os02g26680;LOC_Os02g36530;LOC_Os02g56930;LOC_Os03g27550;LOC_Os03g44642;LOC_Os03g45800;LOC_Os03g61900;LOC_Os05g04700;LOC_Os05g34530;LOC_Os05g49340;LOC_Os06g02010;LOC_Os06g07896;LOC_Os06g44190;LOC_Os06g44640;LOC_Os07g03200;LOC_Os07g20430;LOC_Os07g33915;LOC_Os08g08710;LOC_Os08g14310;LOC_Os08g…	-
MSTRG.51299.1	LOC_Os08g04720;LOC_Os08g04720;LOC_Os08g04740;LOC_Os08g04750;LOC_Os08g04760;LOC_Os08g04770;LOC_Os08g04780;LOC_Os08g04800;LOC_Os08g04810;LOC_Os08g04830;LOC_Os08g04840;LOC_Os08g04850;LOC_Os08g04860;LOC_Os08g04870;LOC_Os08g04890;LOC_Os08g04900;LOC_Os08g04910;LOC_Os08g04920;LOC_Os08g04939;LOC_Os08g04950;LOC_Os08g04930;LOC_Os08g04970;LOC_Os08g04990;LOC_Os08g05000;LOC_Os08g05010;LOC_Os08g04790;LOC_Os08g…	LOC_Os01g21250;LOC_Os01g21250;LOC_Os02g19340;LOC_Os03g61900;LOC_Os05g34530;LOC_Os06g44190;LOC_Os08g14310;LOC_Os08g30510;LOC_Os11g10590	-
MSTRG.51634.2	LOC_Os08g08150;LOC_Os08g08150;LOC_Os08g08160;LOC_Os08g08170;LOC_Os08g08180;LOC_Os08g08190;LOC_Os08g08200;LOC_Os08g08210;LOC_Os08g08230;LOC_Os08g08240;LOC_Os08g08260;LOC_Os08g08270;LOC_Os08g08300;LOC_Os08g08320;LOC_Os08g08330;LOC_Os08g08340;LOC_Os08g08350;LOC_Os08g08360;LOC_Os08g08370;LOC_Os08g08380;LOC_Os08g08390;LOC_Os08g08400;LOC_Os08g08410;LOC_Os08g08140;LOC_Os08g08205;LOC_Os08g08220;LOC_Os08g…	LOC_Os01g16140;LOC_Os01g16140;LOC_Os01g21250;LOC_Os02g19340;LOC_Os02g26680;LOC_Os02g36530;LOC_Os03g27550;LOC_Os03g44642;LOC_Os03g45800;LOC_Os03g61900;LOC_Os04g49850;LOC_Os05g10990;LOC_Os05g34530;LOC_Os05g49340;LOC_Os06g44190;LOC_Os07g03200;LOC_Os08g14310;LOC_Os08g30510;LOC_Os08g32710;LOC_Os10g36580;LOC_Os11g10590;LOC_Os12g02240;LOC_Os12g02320	-
MSTRG.51790.3	LOC_Os08g09790;LOC_Os08g09790;LOC_Os08g09810;LOC_Os08g09820;LOC_Os08g09830;LOC_Os08g09850;LOC_Os08g09860;LOC_Os08g09870;LOC_Os08g09890;LOC_Os08g09910;LOC_Os08g09920;LOC_Os08g09930;LOC_Os08g09950;LOC_Os08g09960;LOC_Os08g09970;LOC_Os08g09980;LOC_Os08g09990;LOC_Os08g10000;LOC_Os08g10010;LOC_Os08g10020;LOC_Os08g10030;LOC_Os08g10040;LOC_Os08g10050;LOC_Os08g10070;LOC_Os08g10090;LOC_Os08g10110;LOC_Os08g…	LOC_Os01g04690;LOC_Os01g04690;LOC_Os01g12920;LOC_Os01g16140;LOC_Os01g21250;LOC_Os02g19340;LOC_Os02g36530;LOC_Os02g41450;LOC_Os02g45225;LOC_Os03g18330;LOC_Os03g22370;LOC_Os03g27550;LOC_Os03g44642;LOC_Os03g45800;LOC_Os03g58300;LOC_Os03g61900;LOC_Os04g33310;LOC_Os05g34530;LOC_Os05g37050;LOC_Os05g49340;LOC_Os05g51390;LOC_Os06g02010;LOC_Os06g44190;LOC_Os06g44640;LOC_Os07g03200;LOC_Os07g33915;LOC_Os08g…	-
MSTRG.51962.1	LOC_Os08g11320;LOC_Os08g11320;LOC_Os08g11330;LOC_Os08g11340;LOC_Os08g11350;LOC_Os08g11360;LOC_Os08g11380;LOC_Os08g11390;LOC_Os08g11400;LOC_Os08g11410;LOC_Os08g11420;LOC_Os08g11440;LOC_Os08g11450;LOC_Os08g11470;LOC_Os08g11480;LOC_Os08g11490;LOC_Os08g11500;LOC_Os08g11510;LOC_Os08g11520;LOC_Os08g11540;LOC_Os08g11550;LOC_Os08g11560;LOC_Os08g11570;LOC_Os08g11590;LOC_Os08g11599;LOC_Os08g11610;LOC_Os08g…	LOC_Os01g02920;LOC_Os01g02920;LOC_Os01g03330;LOC_Os01g03429;LOC_Os01g03464;LOC_Os01g04330;LOC_Os01g04800;LOC_Os01g06060;LOC_Os01g18870;LOC_Os01g21590;LOC_Os01g23930;LOC_Os01g32380;LOC_Os01g37930;LOC_Os01g41160;LOC_Os01g41710;LOC_Os01g42370;LOC_Os01g45290;LOC_Os01g49160;LOC_Os01g51310;LOC_Os01g54890;LOC_Os01g55000;LOC_Os01g55920;LOC_Os01g55960;LOC_Os01g56690;LOC_Os01g59410;LOC_Os01g61700;LOC_Os01g…	-
MSTRG.52184.2	LOC_Os08g13469;LOC_Os08g13469;LOC_Os08g13480;LOC_Os08g13500;LOC_Os08g13510;LOC_Os08g13520;LOC_Os08g13530;LOC_Os08g13540;LOC_Os08g13550;LOC_Os08g13560;LOC_Os08g13570;LOC_Os08g13580;LOC_Os08g13600;LOC_Os08g13620;LOC_Os08g13630;LOC_Os08g13650;LOC_Os08g13670;LOC_Os08g13680;LOC_Os08g13690;LOC_Os08g13699;LOC_Os08g13710;LOC_Os08g13720;LOC_Os08g13730;LOC_Os08g13750;LOC_Os08g13760;LOC_Os08g13770;LOC_Os08g…	LOC_Os01g04690;LOC_Os01g04690;LOC_Os02g19340;LOC_Os03g40460;LOC_Os04g28450;LOC_Os05g34530;LOC_Os07g03200;LOC_Os07g09460;LOC_Os07g33915;LOC_Os08g14310	-
MSTRG.52503.2	LOC_Os08g16730;LOC_Os08g16730;LOC_Os08g16740;LOC_Os08g16750;LOC_Os08g16760;LOC_Os08g16770;LOC_Os08g16780;LOC_Os08g16790;LOC_Os08g16800;LOC_Os08g16810;LOC_Os08g16820;LOC_Os08g16830;LOC_Os08g16840;LOC_Os08g16850;LOC_Os08g16860;LOC_Os08g16870;LOC_Os08g16880;LOC_Os08g16900;LOC_Os08g16910;LOC_Os08g16914;LOC_Os08g16920;LOC_Os08g16930;LOC_Os08g16940;LOC_Os08g16950;LOC_Os08g16960;LOC_Os08g16970;LOC_Os08g…	LOC_Os01g03890;LOC_Os01g03890;LOC_Os01g06060;LOC_Os01g21250;LOC_Os02g08490;LOC_Os02g40440;LOC_Os02g42650;LOC_Os03g08250;LOC_Os03g21419;LOC_Os03g51459;LOC_Os04g46400;LOC_Os06g02010;LOC_Os06g43304;LOC_Os06g44100;LOC_Os06g44190;LOC_Os06g48030;LOC_Os07g33915;LOC_Os07g46380;LOC_Os08g08440;LOC_Os08g14310;LOC_Os08g40160;LOC_Os09g00999;LOC_Os09g17146;LOC_Os09g26960;LOC_Os10g26340;LOC_Os10g32760;LOC_Os12g…	-
MSTRG.52962.2	LOC_Os08g22380;LOC_Os08g22380;LOC_Os08g22389;LOC_Os08g22410;LOC_Os08g22420;LOC_Os08g22430;LOC_Os08g22440;LOC_Os08g22450;LOC_Os08g22500;LOC_Os08g22510;LOC_Os08g22520;LOC_Os08g22540;LOC_Os08g22550;LOC_Os08g22570;LOC_Os08g22590;LOC_Os08g22600;LOC_Os08g22604;LOC_Os08g22610;LOC_Os08g22620;LOC_Os08g22640;LOC_Os08g22650;LOC_Os08g22660;LOC_Os08g22670;LOC_Os08g22680;LOC_Os08g22700;LOC_Os08g22710;LOC_Os08g…	LOC_Os01g04690;LOC_Os01g04690;LOC_Os01g09720;LOC_Os01g16140;LOC_Os01g21250;LOC_Os02g19340;LOC_Os02g26680;LOC_Os02g36530;LOC_Os03g27550;LOC_Os03g44642;LOC_Os03g45800;LOC_Os03g61900;LOC_Os05g10990;LOC_Os05g34530;LOC_Os05g37050;LOC_Os05g49340;LOC_Os06g02010;LOC_Os06g44190;LOC_Os06g44640;LOC_Os07g03200;LOC_Os07g33915;LOC_Os08g14310;LOC_Os08g32710;LOC_Os11g10590;LOC_Os12g02320;LOC_Os12g35520	-
MSTRG.53775.1	LOC_Os08g30360;LOC_Os08g30360;LOC_Os08g30370;LOC_Os08g30380;LOC_Os08g30400;LOC_Os08g30410;LOC_Os08g30420;LOC_Os08g30430;LOC_Os08g30440;LOC_Os08g30460;LOC_Os08g30470;LOC_Os08g30490;LOC_Os08g30500;LOC_Os08g30510;LOC_Os08g30520;LOC_Os08g30540;LOC_Os08g30554;LOC_Os08g30560;LOC_Os08g30580;LOC_Os08g30590;LOC_Os08g30610;LOC_Os08g30620;LOC_Os08g30340;LOC_Os08g30480;LOC_Os08g30550;LOC_Os08g30600;LOC_Os08g…	LOC_Os01g03429;LOC_Os01g03429;LOC_Os01g03464;LOC_Os01g09720;LOC_Os01g16140;LOC_Os01g18870;LOC_Os01g21250;LOC_Os01g21590;LOC_Os01g49160;LOC_Os01g52514;LOC_Os01g52740;LOC_Os01g54210;LOC_Os01g55920;LOC_Os01g59020;LOC_Os01g60600;LOC_Os01g61044;LOC_Os01g61700;LOC_Os01g65750;LOC_Os01g66840;LOC_Os01g70970;LOC_Os01g73110;LOC_Os02g01810;LOC_Os02g06110;LOC_Os02g08490;LOC_Os02g09480;LOC_Os02g18650;LOC_Os02g…	-
MSTRG.54680.1	LOC_Os08g38600;LOC_Os08g38600;LOC_Os08g38610;LOC_Os08g38630;LOC_Os08g38640;LOC_Os08g38650;LOC_Os08g38660;LOC_Os08g38670;LOC_Os08g38690;LOC_Os08g38700;LOC_Os08g38720;LOC_Os08g38730;LOC_Os08g38740;LOC_Os08g38750;LOC_Os08g38780;LOC_Os08g38790;LOC_Os08g38810;LOC_Os08g38820;LOC_Os08g38840;LOC_Os08g38850;LOC_Os08g38860;LOC_Os08g38870;LOC_Os08g38890;LOC_Os08g38900;LOC_Os08g38910;LOC_Os08g38920;LOC_Os08g…	LOC_Os01g04690;LOC_Os01g04690;LOC_Os01g12240;LOC_Os01g21250;LOC_Os02g01810;LOC_Os02g19340;LOC_Os02g36530;LOC_Os03g40460;LOC_Os03g61900;LOC_Os04g49850;LOC_Os05g04700;LOC_Os05g08390;LOC_Os05g34530;LOC_Os06g02490;LOC_Os06g44640;LOC_Os08g30510;LOC_Os12g35520	-
MSTRG.55773.1	LOC_Os09g05070;LOC_Os09g05070;LOC_Os09g05090;LOC_Os09g05100;LOC_Os09g05110;LOC_Os09g05120;LOC_Os09g06120;LOC_Os09g06130;LOC_Os09g06140;LOC_Os09g06160;LOC_Os09g06170;LOC_Os09g06180;LOC_Os09g06190;LOC_Os09g06210;LOC_Os09g06220;LOC_Os09g06240;LOC_Os09g06250;LOC_Os09g06260;LOC_Os09g06270;LOC_Os09g05080;LOC_Os09g06200;LOC_Os09g06230;LOC_Os09g06150	LOC_Os01g04690;LOC_Os01g04690;LOC_Os01g16140;LOC_Os01g21250;LOC_Os01g65750;LOC_Os02g19340;LOC_Os02g36530;LOC_Os03g27550;LOC_Os03g44642;LOC_Os03g45800;LOC_Os03g61900;LOC_Os05g34530;LOC_Os05g37050;LOC_Os06g02010;LOC_Os06g30370;LOC_Os06g44190;LOC_Os07g03200;LOC_Os08g14310;LOC_Os08g30510;LOC_Os08g32710;LOC_Os08g41360	-
MSTRG.56276.1	LOC_Os09g11210;LOC_Os09g11210;LOC_Os09g11230;LOC_Os09g11240;LOC_Os09g11250;LOC_Os09g11260;LOC_Os09g11280;LOC_Os09g11290;LOC_Os09g11300;LOC_Os09g11310;LOC_Os09g11320;LOC_Os09g11330;LOC_Os09g11350;LOC_Os09g11370;LOC_Os09g11380;LOC_Os09g11400;LOC_Os09g11410;LOC_Os09g11420;LOC_Os09g11440;LOC_Os09g11470;LOC_Os09g11480;LOC_Os09g11490;LOC_Os09g11220;LOC_Os09g11270;LOC_Os09g11360;LOC_Os09g11390;LOC_Os09g…	LOC_Os01g04540;LOC_Os01g04540;LOC_Os01g04690;LOC_Os01g12920;LOC_Os01g16140;LOC_Os01g21250;LOC_Os01g32380;LOC_Os01g51620;LOC_Os01g54890;LOC_Os01g57040;LOC_Os01g57599;LOC_Os01g61480;LOC_Os01g65750;LOC_Os01g73110;LOC_Os02g03710;LOC_Os02g03830;LOC_Os02g19340;LOC_Os02g26680;LOC_Os02g33070;LOC_Os02g36530;LOC_Os02g39570;LOC_Os02g48430;LOC_Os02g52934;LOC_Os02g54130;LOC_Os03g07600;LOC_Os03g08310;LOC_Os03g…	-
MSTRG.56319.1	LOC_Os09g11640;LOC_Os09g11640;LOC_Os09g11650;LOC_Os09g11670;LOC_Os09g11680;LOC_Os09g11690;LOC_Os09g11700;LOC_Os09g11710;LOC_Os09g11720;LOC_Os09g11730;LOC_Os09g11740;LOC_Os09g11760;LOC_Os09g11770;LOC_Os09g11780;LOC_Os09g11790;LOC_Os09g11800;LOC_Os09g11810;LOC_Os09g11820;LOC_Os09g11830;LOC_Os09g11840;LOC_Os09g11850;LOC_Os09g11860;LOC_Os09g11880;LOC_Os09g11890;LOC_Os09g11900;LOC_Os09g11910;LOC_Os09g…	LOC_Os01g03464;LOC_Os01g03464;LOC_Os01g04800;LOC_Os01g09720;LOC_Os01g13250;LOC_Os01g21590;LOC_Os01g45290;LOC_Os01g52740;LOC_Os01g60600;LOC_Os01g66510;LOC_Os01g68000;LOC_Os02g01810;LOC_Os02g11790;LOC_Os02g14180;LOC_Os02g19340;LOC_Os02g36530;LOC_Os02g39120;LOC_Os02g43300;LOC_Os02g52010;LOC_Os03g02240;LOC_Os03g14180;LOC_Os03g14270;LOC_Os03g19900;LOC_Os04g33310;LOC_Os04g35550;LOC_Os04g55950;LOC_Os05g…	-
MSTRG.56342.1	LOC_Os09g11910;LOC_Os09g11910;LOC_Os09g11920;LOC_Os09g11930;LOC_Os09g11940;LOC_Os09g11950;LOC_Os09g11960;LOC_Os09g11970;LOC_Os09g11980;LOC_Os09g11990;LOC_Os09g12000;LOC_Os09g12010;LOC_Os09g12020;LOC_Os09g12050;LOC_Os09g12060;LOC_Os09g12080;LOC_Os09g12090;LOC_Os09g12100;LOC_Os09g12110;LOC_Os09g12130;LOC_Os09g12140;LOC_Os09g12150;LOC_Os09g12160;LOC_Os09g12170;LOC_Os09g12180;LOC_Os09g12190;LOC_Os09g…	LOC_Os01g21250;LOC_Os01g21250;LOC_Os02g36530;LOC_Os03g27550;LOC_Os08g30510	-
MSTRG.56358.2	LOC_Os09g12080;LOC_Os09g12080;LOC_Os09g12090;LOC_Os09g12100;LOC_Os09g12110;LOC_Os09g12130;LOC_Os09g12140;LOC_Os09g12150;LOC_Os09g12160;LOC_Os09g12170;LOC_Os09g12180;LOC_Os09g12190;LOC_Os09g12200;LOC_Os09g12210;LOC_Os09g12220;LOC_Os09g12230;LOC_Os09g12240;LOC_Os09g12250;LOC_Os09g12260;LOC_Os09g12270;LOC_Os09g12300;LOC_Os09g12310;LOC_Os09g12320;LOC_Os09g12340;LOC_Os09g12290;LOC_Os09g12330	LOC_Os01g04690;LOC_Os01g04690;LOC_Os01g16140;LOC_Os01g21250;LOC_Os02g19340;LOC_Os02g36530;LOC_Os03g27550;LOC_Os03g45800;LOC_Os03g52420;LOC_Os03g61900;LOC_Os04g05300;LOC_Os04g45370;LOC_Os05g04700;LOC_Os05g34530;LOC_Os05g34710;LOC_Os06g02010;LOC_Os06g44190;LOC_Os06g44640;LOC_Os07g02060;LOC_Os07g03200;LOC_Os07g33915;LOC_Os08g14310;LOC_Os08g32710;LOC_Os11g10590	-
MSTRG.56384.2	LOC_Os09g12320;LOC_Os09g12320;LOC_Os09g12340;LOC_Os09g12350;LOC_Os09g12360;LOC_Os09g12370;LOC_Os09g12390;LOC_Os09g12410;LOC_Os09g12430;LOC_Os09g12440;LOC_Os09g12450;LOC_Os09g12460;LOC_Os09g12470;LOC_Os09g12490;LOC_Os09g12500;LOC_Os09g12510;LOC_Os09g12520;LOC_Os09g12530;LOC_Os09g12540;LOC_Os09g12560;LOC_Os09g12570;LOC_Os09g12580;LOC_Os09g12590;LOC_Os09g12610;LOC_Os09g12615;LOC_Os09g12620;LOC_Os09g…	LOC_Os01g16140;LOC_Os01g16140;LOC_Os01g21250;LOC_Os02g01810;LOC_Os02g10350;LOC_Os02g19340;LOC_Os02g26680;LOC_Os02g36530;LOC_Os02g57030;LOC_Os03g07600;LOC_Os03g27550;LOC_Os03g45800;LOC_Os03g61900;LOC_Os05g04700;LOC_Os05g34530;LOC_Os05g34710;LOC_Os05g37050;LOC_Os05g49340;LOC_Os06g02010;LOC_Os06g44190;LOC_Os07g03200;LOC_Os07g33915;LOC_Os08g03080;LOC_Os08g08710;LOC_Os08g14310;LOC_Os08g32710;LOC_Os09g…	-
MSTRG.56561.1	LOC_Os09g13980;LOC_Os09g13980;LOC_Os09g13990;LOC_Os09g14000;LOC_Os09g14010;LOC_Os09g14019;LOC_Os09g14040;LOC_Os09g14050;LOC_Os09g14060;LOC_Os09g14070;LOC_Os09g14080;LOC_Os09g14100;LOC_Os09g14110;LOC_Os09g14120;LOC_Os09g14140;LOC_Os09g14150;LOC_Os09g14160;LOC_Os09g14170;LOC_Os09g14190;LOC_Os09g14200;LOC_Os09g14210;LOC_Os09g14220;LOC_Os09g14230;LOC_Os09g14240;LOC_Os09g14250;LOC_Os09g14260;LOC_Os09g…	LOC_Os01g16140;LOC_Os01g16140;LOC_Os06g44190;LOC_Os07g33915;LOC_Os08g14310;LOC_Os10g36580	-
MSTRG.56646.2	LOC_Os09g14830;LOC_Os09g14830;LOC_Os09g14840;LOC_Os09g14850;LOC_Os09g14860;LOC_Os09g14870;LOC_Os09g14890;LOC_Os09g14900;LOC_Os09g14910;LOC_Os09g14920;LOC_Os09g14940;LOC_Os09g14950;LOC_Os09g14960;LOC_Os09g14970;LOC_Os09g14980;LOC_Os09g15000;LOC_Os09g15010;LOC_Os09g14880;LOC_Os09g14930;LOC_Os09g14990	LOC_Os01g04690;LOC_Os01g04690;LOC_Os01g16140;LOC_Os01g21250;LOC_Os01g57040;LOC_Os01g65750;LOC_Os02g19340;LOC_Os02g26680;LOC_Os02g36530;LOC_Os03g27550;LOC_Os03g44642;LOC_Os03g45800;LOC_Os03g52410;LOC_Os03g61900;LOC_Os05g04700;LOC_Os05g34530;LOC_Os05g37050;LOC_Os06g02010;LOC_Os06g44190;LOC_Os06g44640;LOC_Os07g03200;LOC_Os07g33915;LOC_Os08g14310;LOC_Os08g32710;LOC_Os10g36580;LOC_Os11g10590;LOC_Os12g…	-
MSTRG.57185.1	LOC_Os09g20600;LOC_Os09g20600;LOC_Os09g20610;LOC_Os09g20620;LOC_Os09g20630;LOC_Os09g20640;LOC_Os09g20650;LOC_Os09g20660;LOC_Os09g20670;LOC_Os09g20684;LOC_Os09g20700;LOC_Os09g20710;LOC_Os09g20730;LOC_Os09g20740;LOC_Os09g20750;LOC_Os09g20760;LOC_Os09g20780;LOC_Os09g20790;LOC_Os09g20800;LOC_Os09g20810;LOC_Os09g20820;LOC_Os09g20840;LOC_Os09g20850;LOC_Os09g20860;LOC_Os09g20870;LOC_Os09g20890;LOC_Os09g…	LOC_Os01g04690;LOC_Os01g04690;LOC_Os01g16140;LOC_Os03g27550;LOC_Os03g61900;LOC_Os06g44190	-
MSTRG.57303.1	LOC_Os09g21710;LOC_Os09g21710;LOC_Os09g21720;LOC_Os09g21740;LOC_Os09g21750;LOC_Os09g21760;LOC_Os09g21770;LOC_Os09g21790;LOC_Os09g21796;LOC_Os09g21802;LOC_Os09g21810;LOC_Os09g21820;LOC_Os09g21830;LOC_Os09g21840;LOC_Os09g21860;LOC_Os09g21870;LOC_Os09g21880;LOC_Os09g21900;LOC_Os09g21910;LOC_Os09g21919;LOC_Os09g21930;LOC_Os09g21940;LOC_Os09g21950;LOC_Os09g21960;LOC_Os09g21970;LOC_Os09g21990;LOC_Os09g…	LOC_Os01g16140;LOC_Os01g16140;LOC_Os01g65750;LOC_Os01g66840;LOC_Os02g01810;LOC_Os02g04650;LOC_Os02g19340;LOC_Os02g56930;LOC_Os03g17570;LOC_Os03g45800;LOC_Os03g61900;LOC_Os05g03130;LOC_Os05g34530;LOC_Os05g43310;LOC_Os06g44190;LOC_Os07g33270;LOC_Os07g33915;LOC_Os07g37280;LOC_Os07g40900;LOC_Os08g03080;LOC_Os08g30510;LOC_Os08g41360;LOC_Os08g41780;LOC_Os10g06270;LOC_Os10g35660;LOC_Os10g41760;LOC_Os12g…	-
MSTRG.57579.1	LOC_Os09g25070;LOC_Os09g25070;LOC_Os09g25080;LOC_Os09g25090;LOC_Os09g25100;LOC_Os09g25110;LOC_Os09g25130;LOC_Os09g25150;LOC_Os09g25160;LOC_Os09g25170;LOC_Os09g25190;LOC_Os09g25200;LOC_Os09g25210;LOC_Os09g25220;LOC_Os09g25230;LOC_Os09g25240;LOC_Os09g25260;LOC_Os09g25270;LOC_Os09g25280;LOC_Os09g25300;LOC_Os09g25314;LOC_Os09g25320;LOC_Os09g25330;LOC_Os09g25350;LOC_Os09g25360;LOC_Os09g25380;LOC_Os09g…	LOC_Os01g16140;LOC_Os01g16140;LOC_Os01g21250;LOC_Os01g65750;LOC_Os02g19340;LOC_Os02g36530;LOC_Os03g27550;LOC_Os03g45800;LOC_Os03g51350;LOC_Os03g61900;LOC_Os04g05010;LOC_Os04g56030;LOC_Os05g04700;LOC_Os05g10990;LOC_Os05g37050;LOC_Os05g51390;LOC_Os06g02010;LOC_Os06g44190;LOC_Os07g03200;LOC_Os07g33270;LOC_Os08g14310;LOC_Os08g32710;LOC_Os08g40120;LOC_Os08g41360;LOC_Os10g36580;LOC_Os11g10590;LOC_Os12g…	-
MSTRG.6961.1	LOC_Os01g73060;LOC_Os01g73060;LOC_Os01g73070;LOC_Os01g73080;LOC_Os01g73100;LOC_Os01g73110;LOC_Os01g73120;LOC_Os01g73140;LOC_Os01g73150;LOC_Os01g73160;LOC_Os01g73170;LOC_Os01g73180;LOC_Os01g73190;LOC_Os01g73200;LOC_Os01g73210;LOC_Os01g73220;LOC_Os01g73230;LOC_Os01g73234;LOC_Os01g73240;LOC_Os01g73250;LOC_Os01g73270;LOC_Os01g73280;LOC_Os01g73290;LOC_Os01g73300;LOC_Os01g73310;LOC_Os01g73332;LOC_Os01g…	LOC_Os01g16140;LOC_Os01g16140;LOC_Os01g21250;LOC_Os01g57040;LOC_Os02g02090;LOC_Os02g19340;LOC_Os02g36530;LOC_Os03g45800;LOC_Os03g61900;LOC_Os05g34530;LOC_Os05g49340;LOC_Os06g44190;LOC_Os07g03200;LOC_Os07g33915;LOC_Os08g32710;LOC_Os12g02320	-
MSTRG.7215.2	LOC_Os10g02530;LOC_Os10g02530;LOC_Os10g02544;LOC_Os10g02570;LOC_Os10g02584;LOC_Os10g02600;LOC_Os10g02620;LOC_Os10g02625;LOC_Os10g02630;LOC_Os10g02640;LOC_Os10g02644;LOC_Os10g02650;LOC_Os10g02660;LOC_Os10g02670;LOC_Os10g02680;LOC_Os10g02690;LOC_Os10g02700;LOC_Os10g02720;LOC_Os10g02740;LOC_Os10g02750;LOC_Os10g02760;LOC_Os10g02770;LOC_Os10g02780;LOC_Os10g02790;LOC_Os10g02800;LOC_Os10g02830;LOC_Os10g…	LOC_Os01g21250;LOC_Os01g21250;LOC_Os02g19340;LOC_Os03g40460	-
MSTRG.7769.1	LOC_Os10g08850;LOC_Os10g08850;LOC_Os10g08910;LOC_Os10g08920;LOC_Os10g08940;LOC_Os10g08950;LOC_Os10g08960;LOC_Os10g08970;LOC_Os10g08980;LOC_Os10g08990;LOC_Os10g09000;LOC_Os10g09030;LOC_Os10g09040;LOC_Os10g09060;LOC_Os10g09070;LOC_Os10g09080;LOC_Os10g09100;LOC_Os10g09110;LOC_Os10g09130;LOC_Os10g09140;LOC_Os10g09150;LOC_Os10g09170;LOC_Os10g09180;LOC_Os10g09190;LOC_Os10g09200;LOC_Os10g09210;LOC_Os10g…	LOC_Os01g02920;LOC_Os01g02920;LOC_Os01g03429;LOC_Os01g03464;LOC_Os01g03890;LOC_Os01g04360;LOC_Os01g04690;LOC_Os01g06060;LOC_Os01g12360;LOC_Os01g12920;LOC_Os01g21250;LOC_Os01g21590;LOC_Os01g37930;LOC_Os01g41710;LOC_Os01g54210;LOC_Os01g54890;LOC_Os01g55000;LOC_Os01g55920;LOC_Os01g57040;LOC_Os01g59410;LOC_Os01g60050;LOC_Os01g60600;LOC_Os01g61480;LOC_Os01g65740;LOC_Os01g67835;LOC_Os01g67950;LOC_Os01g…	-
MSTRG.8560.1	LOC_Os10g21000;LOC_Os10g21000;LOC_Os10g21020;LOC_Os10g21040;LOC_Os10g21050;LOC_Os10g21070;LOC_Os10g21080;LOC_Os10g21090;LOC_Os10g21110;LOC_Os10g21130;LOC_Os10g21140;LOC_Os10g21150;LOC_Os10g21160;LOC_Os10g21170;LOC_Os10g21180;LOC_Os10g21190;LOC_Os10g21192;LOC_Os10g21194;LOC_Os10g21196;LOC_Os10g21198;LOC_Os10g21212;LOC_Os10g21214;LOC_Os10g21216;LOC_Os10g21218;LOC_Os10g21234;LOC_Os10g21236;LOC_Os10g…	LOC_Os01g03429;LOC_Os01g03429;LOC_Os01g03464;LOC_Os01g04690;LOC_Os01g09720;LOC_Os01g12920;LOC_Os01g13250;LOC_Os01g16140;LOC_Os01g21250;LOC_Os01g36410;LOC_Os01g54890;LOC_Os01g57040;LOC_Os01g59410;LOC_Os01g61700;LOC_Os01g65740;LOC_Os01g65750;LOC_Os01g66670;LOC_Os02g01810;LOC_Os02g02090;LOC_Os02g03710;LOC_Os02g14180;LOC_Os02g19340;LOC_Os02g24410;LOC_Os02g26680;LOC_Os02g36530;LOC_Os02g45225;LOC_Os02g…	-
MSTRG.8671.1	LOC_Os10g21830;LOC_Os10g21830;LOC_Os10g21840;LOC_Os10g21850;LOC_Os10g21860;LOC_Os10g21870;LOC_Os10g21880;LOC_Os10g21890;LOC_Os10g21910;LOC_Os10g21920;LOC_Os10g21930;LOC_Os10g21940;LOC_Os10g21950;LOC_Os10g21962;LOC_Os10g21970;LOC_Os10g21980;LOC_Os10g21990;LOC_Os10g22000;LOC_Os10g22010;LOC_Os10g22020;LOC_Os10g22030;LOC_Os10g22050;LOC_Os10g22060;LOC_Os10g22070;LOC_Os10g22080;LOC_Os10g22090;LOC_Os10g…	LOC_Os01g01660;LOC_Os01g01660;LOC_Os01g02920;LOC_Os01g03330;LOC_Os01g03340;LOC_Os01g03390;LOC_Os01g03429;LOC_Os01g03464;LOC_Os01g03680;LOC_Os01g03780;LOC_Os01g03890;LOC_Os01g04330;LOC_Os01g04690;LOC_Os01g04800;LOC_Os01g06060;LOC_Os01g09540;LOC_Os01g09720;LOC_Os01g12920;LOC_Os01g15690;LOC_Os01g16140;LOC_Os01g18870;LOC_Os01g19770;LOC_Os01g21250;LOC_Os01g21590;LOC_Os01g32364;LOC_Os01g32380;LOC_Os01g…	-
MSTRG.8916.1	LOC_Os10g24670;LOC_Os10g24670;LOC_Os10g24680;LOC_Os10g24690;LOC_Os10g24710;LOC_Os10g24730;LOC_Os10g24740;LOC_Os10g24750;LOC_Os10g24760;LOC_Os10g24770;LOC_Os10g24780;LOC_Os10g24800;LOC_Os10g24810;LOC_Os10g24820;LOC_Os10g24830;LOC_Os10g24840;LOC_Os10g24850;LOC_Os10g24860;LOC_Os10g24870;LOC_Os10g24880;LOC_Os10g24890;LOC_Os10g24900;LOC_Os10g24910;LOC_Os10g24940;LOC_Os10g24970;LOC_Os10g24980;LOC_Os10g…	LOC_Os01g04690;LOC_Os01g04690;LOC_Os01g16140;LOC_Os01g21250;LOC_Os02g03710;LOC_Os02g19340;LOC_Os02g26680;LOC_Os02g36530;LOC_Os02g52934;LOC_Os02g55380;LOC_Os03g45800;LOC_Os03g61900;LOC_Os05g34530;LOC_Os06g44190;LOC_Os06g44640;LOC_Os07g03200;LOC_Os08g08710;LOC_Os08g14310;LOC_Os08g30510;LOC_Os08g32710;LOC_Os10g36580;LOC_Os11g10590;LOC_Os12g35520	-
MSTRG.9115.1	LOC_Os10g26690;LOC_Os10g26690;LOC_Os10g26700;LOC_Os10g26710;LOC_Os10g26720;LOC_Os10g26730;LOC_Os10g26740;LOC_Os10g26750;LOC_Os10g26760;LOC_Os10g26770;LOC_Os10g26780;LOC_Os10g26800;LOC_Os10g26810;LOC_Os10g26820;LOC_Os10g26830;LOC_Os10g26840;LOC_Os10g26850;LOC_Os10g26859;LOC_Os10g26870;LOC_Os10g26880;LOC_Os10g26890	LOC_Os01g04690;LOC_Os01g04690;LOC_Os01g09720;LOC_Os01g21250;LOC_Os02g19340;LOC_Os02g28980;LOC_Os02g36530;LOC_Os03g61900;LOC_Os04g14690;LOC_Os04g44320;LOC_Os05g28040;LOC_Os05g34530;LOC_Os06g44190;LOC_Os07g03200;LOC_Os07g33915;LOC_Os08g14310;LOC_Os08g30510;LOC_Os08g32710;LOC_Os11g04900;LOC_Os11g34020;LOC_Os12g02320	-
Osa01LNT0052400.1	LOC_Os01g68440;LOC_Os01g68440;LOC_Os01g68450;LOC_Os01g68460;LOC_Os01g68470;LOC_Os01g68480;LOC_Os01g68500;LOC_Os01g68540;LOC_Os01g68545;LOC_Os01g68560;LOC_Os01g68570;LOC_Os01g68580;LOC_Os01g68589;LOC_Os01g68610;LOC_Os01g68620;LOC_Os01g68630;LOC_Os01g68650;LOC_Os01g68660;LOC_Os01g68670;LOC_Os01g68680;LOC_Os01g68690;LOC_Os01g68710;LOC_Os01g68720;LOC_Os01g68730;LOC_Os01g68740;LOC_Os01g68750;LOC_Os01g…	LOC_Os01g16140;LOC_Os01g16140;LOC_Os02g36530;LOC_Os05g34530;LOC_Os06g44190;LOC_Os06g44640;LOC_Os07g33915;LOC_Os08g14310;LOC_Os12g35520	-
Osa02LNT0160900.1	LOC_Os02g23828;LOC_Os02g23828;LOC_Os02g23829;LOC_Os02g23830;LOC_Os02g23840;LOC_Os02g23850;LOC_Os02g23860;LOC_Os02g23880;LOC_Os02g23900;LOC_Os02g23910;LOC_Os02g23920;LOC_Os02g23930;LOC_Os02g23939;LOC_Os02g23950;LOC_Os02g23960;LOC_Os02g23970;LOC_Os02g23980;LOC_Os02g24000;LOC_Os02g24010;LOC_Os02g24020;LOC_Os02g24030;LOC_Os02g24040;LOC_Os02g24050;LOC_Os02g24060;LOC_Os02g24070;LOC_Os02g24080;LOC_Os02g…	LOC_Os05g34530;LOC_Os05g34530	-
Osa02LNT0173700.1	LOC_Os02g39820;LOC_Os02g39820;LOC_Os02g39830;LOC_Os02g39840;LOC_Os02g39860;LOC_Os02g39870;LOC_Os02g39880;LOC_Os02g39884;LOC_Os02g39900;LOC_Os02g39920;LOC_Os02g39930;LOC_Os02g39940;LOC_Os02g39950;LOC_Os02g39960;LOC_Os02g39970;LOC_Os02g39980;LOC_Os02g39990;LOC_Os02g40010;LOC_Os02g40020;LOC_Os02g40030;LOC_Os02g40040;LOC_Os02g40050;LOC_Os02g40060;LOC_Os02g40080;LOC_Os02g40090;LOC_Os02g40100;LOC_Os02g…	LOC_Os01g13250;LOC_Os01g13250;LOC_Os01g21250;LOC_Os02g19340;LOC_Os04g52750	-
Osa04LNT0247900.1	LOC_Os04g06630;LOC_Os04g06630;LOC_Os04g06640;LOC_Os04g06650;LOC_Os04g06670;LOC_Os04g06700;LOC_Os04g06710;LOC_Os04g06734;LOC_Os04g06780;LOC_Os04g06790;LOC_Os04g06800;LOC_Os04g06820;LOC_Os04g06830;LOC_Os04g06840;LOC_Os04g06850;LOC_Os04g06860;LOC_Os04g06870;LOC_Os04g06879;LOC_Os04g06910;LOC_Os04g06920;LOC_Os04g06940;LOC_Os04g06950;LOC_Os04g06970;LOC_Os04g06980;LOC_Os04g06990;LOC_Os04g07060;LOC_Os04g…	LOC_Os01g03464;LOC_Os01g03464;LOC_Os01g04690;LOC_Os01g16140;LOC_Os01g21250;LOC_Os01g52740;LOC_Os01g54890;LOC_Os01g57599;LOC_Os01g61700;LOC_Os01g65740;LOC_Os01g65750;LOC_Os01g66510;LOC_Os01g70970;LOC_Os01g74140;LOC_Os02g03020;LOC_Os02g03710;LOC_Os02g19340;LOC_Os02g26680;LOC_Os02g28980;LOC_Os02g33070;LOC_Os02g36530;LOC_Os02g36890;LOC_Os02g39570;LOC_Os02g45450;LOC_Os02g52934;LOC_Os02g56930;LOC_Os03g…	-
Osa07LNT0377700.1	LOC_Os07g25940;LOC_Os07g25940;LOC_Os07g25950;LOC_Os07g25960;LOC_Os07g25970;LOC_Os07g25980;LOC_Os07g25990;LOC_Os07g26000;LOC_Os07g26010;LOC_Os07g26030;LOC_Os07g26040;LOC_Os07g26050;LOC_Os07g26060;LOC_Os07g26070;LOC_Os07g26090;LOC_Os07g26110;LOC_Os07g26120;LOC_Os07g26130;LOC_Os07g26140;LOC_Os07g26150;LOC_Os07g26170;LOC_Os07g26190;LOC_Os07g26200;LOC_Os07g26220;LOC_Os07g26230;LOC_Os07g26240;LOC_Os07g…	LOC_Os01g16140;LOC_Os01g16140;LOC_Os01g21250;LOC_Os01g59410;LOC_Os02g19340;LOC_Os02g26680;LOC_Os02g36530;LOC_Os02g39570;LOC_Os02g52670;LOC_Os02g55380;LOC_Os02g56930;LOC_Os03g08250;LOC_Os03g18330;LOC_Os03g18740;LOC_Os03g27550;LOC_Os03g44642;LOC_Os03g45800;LOC_Os03g58850;LOC_Os03g61900;LOC_Os04g33200;LOC_Os04g49850;LOC_Os05g34530;LOC_Os05g37050;LOC_Os05g43310;LOC_Os05g49340;LOC_Os06g04240;LOC_Os06g…	-
Osa09LNT0425300.2	LOC_Os09g00999;LOC_Os09g00999;LOC_Os09g01000;LOC_Os09g01002;LOC_Os09g01006;LOC_Os09g01010;LOC_Os09g01020;LOC_Os09g01030;LOC_Os09g01040;LOC_Os09g01060;LOC_Os09g01080;LOC_Os09g01090;LOC_Os09g01110;LOC_Os09g01050;LOC_Os09g01070;LOC_Os09g01100	LOC_Os01g01660;LOC_Os01g01660;LOC_Os01g02220;LOC_Os01g02230;LOC_Os01g02920;LOC_Os01g03330;LOC_Os01g03340;LOC_Os01g03390;LOC_Os01g03429;LOC_Os01g03464;LOC_Os01g03680;LOC_Os01g03780;LOC_Os01g03890;LOC_Os01g04050;LOC_Os01g04330;LOC_Os01g04360;LOC_Os01g04370;LOC_Os01g04380;LOC_Os01g04540;LOC_Os01g04690;LOC_Os01g04800;LOC_Os01g06060;LOC_Os01g06640;LOC_Os01g08250;LOC_Os01g08700;LOC_Os01g09540;LOC_Os01g…	-
