# Supplementary material for: Identification and Characterization of miRNAs and lncRNAs Associated with Salinity Stress in Rice Panicles
Source: Int J Mol Sci. 2024 Jul 28;25(15):8247. doi: 10.3390/ijms25158247 (PMC11311799; doi:10.3390/ijms25158247)
Supplement: Supplementary file 1 [file ijms-25-08247-s001.zip › Table S8 List of target genes of differentially expressed miRNAs.xlsx]

## Sheet: Table S8 
Table S8. List of target genes of differentially expressed miRNAs
miRNA ID	DE-miRNA	mir_seq	Target mRNA ID	mRNA seq	Annotation	Gene name	Total_misp	Score	Seed_misp	Cleavage	Start_pos	Slice_pos
novel0002	Down	UUAUUUUGGGAUGGAGAUGUU	LOC_Os01g01520	ACUAUUUCCAUCCCAAAAUAU	transferase family protein, putative, expressed	-	4	3	0	Yes	1567	1578
novel0001	Down	UUUAUUUUGGGAUGGAGAUGU	LOC_Os01g01520	CUAUUUCCAUCCCAAAAUAUA	transferase family protein, putative, expressed	-	4	4	1	Yes	1569	1580
novel0001	Down	UUUAUUUUGGGAUGGAGAUGU	LOC_Os01g02220	AGAGCUCC--CUCAAGAUAAA	retrotransposon protein, putative, Ty3-gypsy subclass, expressed	-	6	7	1	No	1470	1479
osa-miR166a-5p	Up	GGAAUGUUGUCUGGUUCAAGG	LOC_Os01g02220	UUUUUCGCCAGACAA-AUUCA	retrotransposon protein, putative, Ty3-gypsy subclass, expressed	-	7	6.5	1	Yes	1753	1764
osa-miR166e-5p	Up	GGAAUGUUGUCUGGUUCAAGG	LOC_Os01g02220	UUUUUCGCCAGACAA-AUUCA	retrotransposon protein, putative, Ty3-gypsy subclass, expressed	-	7	6.5	1	Yes	1753	1764
novel0038	Down	UGAGGACUGUGUCGUGAACGA	LOC_Os01g02230	CCCUUCUCGACACCCUCCUCA	retrotransposon protein, putative, Ty3-gypsy subclass, expressed	-	5	7	1	Yes	819	830
osa-miR5509	Down	UAGGCAUUUUCUCUUGGCAUG	LOC_Os01g02230	CAUGAUGA-UGAAGAUGCCUG	retrotransposon protein, putative, Ty3-gypsy subclass, expressed	-	7	6.5	0	Yes	2613	2623
osa-miR395y	Up	GUGAAGUGUUUGGGG-GAACUC	LOC_Os01g02920	UUGUUCUCCUCACAUACUUCAC	glycosyltransferase protein, putative, expressed	-	6	6.5	0	No	335	347
novel0033	Down	UUGUUCACCACGGGCGCGUUG	LOC_Os01g02920	CAGCUCG-UUGUGGAGAACAU	glycosyltransferase protein, putative, expressed	-	7	7	1	Yes	1004	1014
novel0011	Down	CGGGAAGAGAAGAAUUGCGUG	LOC_Os01g03340	UCCACCAUCCUUCUCUUCCUC	BBTI4 - Bowman-Birk type bran trypsin inhibitor precursor, expressed	APIP4	7	6.5	1	Yes	116	127
novel0033	Down	UUGUUCACCACGGGCGCGUUG	LOC_Os01g03340	CUGCAUGGACGAGGUGAACAA	BBTI4 - Bowman-Birk type bran trypsin inhibitor precursor, expressed	APIP4	7	7	0	No	704	715
osa-miR5519	Down	UGGCAGAAGUACUGGACUUAG	LOC_Os01g03429	CCACGCGCCGUGCUUCUGCCC	expressed protein	-	7	7	0	No	292	303
osa-miR5519	Down	UGGCAGAAGUACUGGACUUAG	LOC_Os01g03464	CCACGCGCCGUGCUUCUGCCC	expressed protein	-	7	7	0	No	221	232
osa-miR169i-3p	Down	UGAGUCGCUCUUAU-CACUCAUG	LOC_Os01g03680	CAACGGUGAAUAAGAGCGACGCG	BBTI8 - Bowman-Birk type bran trypsin inhibitor precursor, expressed	-	6	7	1	Yes	620	633
osa-miR5496	Down	CCAGCCGGUGGCAUAGUUCUC	LOC_Os01g03780	GUGCAGUGCGUCACCGGCUGC	retrotransposon protein, putative, unclassified, expressed	-	7	6.5	0	No	3097	3108
osa-miR5832	Down	UUGGCGGAGCGGUUGCUGUCA	LOC_Os01g03780	CGAAAGUCUCCGCUCCGCCCG	retrotransposon protein, putative, unclassified, expressed	-	7	7	1	Yes	3007	3018
osa-miR5509	Down	UAGGCAUUUUCUCUUGGCAUG	LOC_Os01g04050	UGUUGCAAAAGAAAAUGCCGU	BBTI12 - Bowman-Birk type bran trypsin inhibitor precursor, expressed	-	7	7	1	Yes	222	233
novel0001	Down	UUUAUUUUGGGA-UGGAGAUGU	LOC_Os01g04200	UCAUCUGAACUCCCAAAAUAAA	metallo-beta-lactamase family protein, putative, expressed	-	4	4	0	Yes	1517	1529
novel0001	Down	UUUAUUUUGGGA-UGGAGAUGU	LOC_Os01g04200	UCAUCUGAACUCCCAAAAUAAA	metallo-beta-lactamase family protein, putative, expressed	-	4	4	0	Yes	1759	1771
novel0001	Down	UUUAUUUUGGGA-UGGAGAUGU	LOC_Os01g04200	UCAUCUGAACUCCCAAAAUAAA	metallo-beta-lactamase family protein, putative, expressed	-	4	4	0	Yes	1517	1529
novel0001	Down	UUUAUUUUGGGA-UGGAGAUGU	LOC_Os01g04200	UCAUCUGAACUCCCAAAAUAAA	metallo-beta-lactamase family protein, putative, expressed	-	4	4	0	Yes	1759	1771
osa-miR395y	Up	GUGAAGUGU-UUGGGGGAACUC	LOC_Os01g04360	AACUUCCUCCAAUCCACUUCAU	hsp20/alpha crystallin family protein, putative, expressed	-	6	7	0	No	51	62
novel0001	Down	UUUAUUUUGGGAUGGAG-AUGU	LOC_Os01g06060	AUAUCCAUUAUCUAAAAAUAAA	gibberellin receptor GID1L2, putative, expressed	-	7	6.5	0	No	1166	1178
novel0002	Down	UUAUUUUGGGAUGGAG-AUGUU	LOC_Os01g06060	AAUAUCCAUUAUCUAAAAAUAA	gibberellin receptor GID1L2, putative, expressed	-	7	6.5	0	No	1165	1177
osa-miR5506	Down	UGGAUCGCUUCGUCUG-AUGGU	LOC_Os01g06640	AUCAUGUACAUGAAGUGAUCAA	basic helix-loop-helix, putative, expressed	OsbHLH035|OsbHLH35	7	7	2	Yes	22	34
novel0034	Down	CUAGCACUGAAACCUUACGUC	LOC_Os01g08250	GUUGAAGGGUUUAAAUGCUAG	retrotransposon protein, putative, unclassified, expressed	-	6	7	1	No	1020	1031
osa-miR396c-5p	Up	UUCCACAGCUUUCUUGAACUU	LOC_Os01g08250	UGGUGAUAGGAAGUUGUGGAA	retrotransposon protein, putative, unclassified, expressed	-	7	6.5	0	Yes	4255	4266
osa-miR5494	Down	UUAUAGGAGGUA-UAGACGGUA	LOC_Os01g08250	GACUGGCUGCUACAUCUUAUAA	retrotransposon protein, putative, unclassified, expressed	-	7	7	1	No	4523	4535
novel0031	Down	CAGAUAUUGCUACUGUUACGA	LOC_Os01g08464	UUGUAGUAGUAGUAGUAUCUG	expressed protein	-	5	3.5	1	No	727	738
osa-miR396c-5p	Up	UUCCACAGCUUUCUUGAACUU	LOC_Os01g08560	GAGUUGCAGAAGGCUGUGGAA	DnaK family protein, putative, expressed	-	4	3.5	0	No	1991	2002
osa-miR396c-5p	Up	UUCCACAGCUUUCUUGAACUU	LOC_Os01g08560	GAGUUGCAGAAGGCUGUGGAA	DnaK family protein, putative, expressed	-	4	3.5	0	No	1995	2006
osa-miR5519	Down	UGGCAGAAGUACUGGACUUAG	LOC_Os01g08700	CUAUGUUGAGUACUUUGGCCA	GIGANTEA, putative, expressed	OsGI	5	6.5	2	Yes	537	548
osa-miR396c-5p	Up	UUCCACAGCUUUCUUGAACUU	LOC_Os01g08700	AAGGUCA--GAAGAUGUGGAG	GIGANTEA, putative, expressed	OsGI	6	6.5	0	Yes	3544	3553
osa-miR396c-5p	Up	UUCCACAGC-UUUCUUGAACUU	LOC_Os01g08700	GGGUUGGAGAAAGGUUGUGGAU	GIGANTEA, putative, expressed	OsGI	7	6.5	0	No	3219	3230
osa-miR5528	Down	AAGACGGUUUUAGAUGUUGCC	LOC_Os01g09720	GGCCACUUCU-ACACCGUCUC	dof zinc finger domain containing protein, putative, expressed	-	5	7	0	No	558	568
osa-miR2118e	Down	UUCCCAAUGCCUCCCAUGCCUA	LOC_Os01g09720	CAGGUGGUGGAGG-AUUGGGAG	dof zinc finger domain containing protein, putative, expressed	-	7	6.5	0	No	42	54
osa-miR2118r	Down	UUCCCAAUGCCUCCCAUGCCUA	LOC_Os01g09720	CAGGUGGUGGAGG-AUUGGGAG	dof zinc finger domain containing protein, putative, expressed	-	7	6.5	0	No	42	54
novel0034	Down	CUAGCACUGAAACCUUACGUC	LOC_Os01g10250	UAUGAAAUGUUU-AGUGCUGG	hydrolase, alpha/beta fold family domain containing protein, expressed	-	6	6.5	1	No	844	855
novel0030	Down	UGUGUGGAUGCUGAGACAGUG	LOC_Os01g11720	AAAAUAUUAAGCAUCCACACA	transposable element protein, putative, containing Pfam profile: PF03004, Transposase_24, expressed	-	7	6.5	0	Yes	641	652
osa-miR2118d	Down	UUCCUGAUGCCUCCCAUGCCUA	LOC_Os01g12240	GUUGCAUGGGAGGUAUCAGGAA	hypothetical protein	-	4	4	0	No	256	268
osa-miR2118d	Down	UUCCUGAUGCCUCCCAUGCCUA	LOC_Os01g12240	GUUGCAUGGGAGGUAUCAGGAA	hypothetical protein	-	4	4	0	No	256	268
osa-miR2118f	Down	UUCCUGAUGCCUCCCAUUCCUA	LOC_Os01g12240	GUUGCAUGGGAGGUAUCAGGAA	hypothetical protein	-	5	5	0	No	256	268
osa-miR2118j	Down	UUCCUGAUGCCUCCCAUUCCUA	LOC_Os01g12240	GUUGCAUGGGAGGUAUCAGGAA	hypothetical protein	-	5	5	0	No	256	268
osa-miR2118m	Down	UUCCUGAUGCCUCCCAUUCCUA	LOC_Os01g12240	GUUGCAUGGGAGGUAUCAGGAA	hypothetical protein	-	5	5	0	No	256	268
osa-miR2118p	Down	UUCCCGAUGCCUCCCAUGCCUA	LOC_Os01g12240	GUUGCAUGGGAGGUAUCAGGAA	hypothetical protein	-	5	7	1	No	256	268
osa-miR2118h	Down	UUCCUGAUGCCUCUCAUUCCUA	LOC_Os01g12240	GUUGCAUGGGAGGUAUCAGGAA	hypothetical protein	-	6	5.5	0	No	256	268
osa-miR2118k	Down	UUCCUGAUGCCUCUCAUUCCUA	LOC_Os01g12240	GUUGCAUGGGAGGUAUCAGGAA	hypothetical protein	-	6	5.5	0	No	256	268
osa-miR2118o	Down	CUCCUGAUGCCUCCCAAGCCUA	LOC_Os01g12240	GUUGCAUGGGAGGUAUCAGGAA	hypothetical protein	-	6	6	0	No	256	268
osa-miR2118g	Down	UUCCUAAUGCCUCCCAUUCCUA	LOC_Os01g12240	GUUGCAUGGGAGGUAUCAGGAA	hypothetical protein	-	6	7	1	No	256	268
osa-miR172d-5p	Up	GCAGCACCAUCAAGAUUCAC	LOC_Os01g12340	GUGUACCAUGA-GGUGCUGC	retrotransposon protein, putative, unclassified, expressed	-	4	5	0	No	4033	4043
novel0028	Down	UUAUGAUCUUCAAAGCAGAGG	LOC_Os01g12340	UCUCCGCUUUGGAG-UCAUGC	retrotransposon protein, putative, unclassified, expressed	-	6	6.5	2	No	3121	3132
novel0038	Down	UGAGGACUGUGUCGUGAACGA	LOC_Os01g12340	UUGGUUGCGACAAAGUUCUCA	retrotransposon protein, putative, unclassified, expressed	-	6	6.5	1	No	5299	5310
osa-miR528-5p	Down	UGGAAGGGGCAUGCAGAGGAG	LOC_Os01g12340	UUUCCGAACAUGCUCCUUCCA	retrotransposon protein, putative, unclassified, expressed	-	7	6	0	Yes	2992	3003
novel0033	Down	UUGUUCACCACGGGCGCGUUG	LOC_Os01g12340	CAGUGUAAUCUUGGUGAACAG	retrotransposon protein, putative, unclassified, expressed	-	8	6.5	0	No	3178	3189
osa-miR5832	Down	UUGGCGGAGCGGUUGCUGUCA	LOC_Os01g12360	UGAGAGUCUCCGCUCCGCCCG	retrotransposon protein, putative, unclassified, expressed	-	6	6	1	Yes	3006	3017
osa-miR5072	Down	CGAUUCCCCAGCGGAGUCGCCA	LOC_Os01g12820	UGCCUCAUCGUCUGGGGAAUCG	harpin-induced protein, putative, expressed	-	6	7	0	Yes	824	836
osa-miR528-5p	Down	UGGAAGGGGCAUGCAGAGGAG	LOC_Os01g12920	CGCCUC-GUCUGCUCCUUCUG	thioesterase family protein, putative, expressed	-	7	7	1	Yes	175	185
osa-miR5497	Down	CAGAAUAUCUGGGACGAGCAU	LOC_Os01g12950	AUGCUAUUCCCA-AUAUUCCA	ubiquitin-conjugating enzyme, putative, expressed	-	5	7	1	No	2540	2551
osa-miR5796	Down	UCAUUCAGGAUUGAAGCCGCC	LOC_Os01g12950	GGUGAAGACAAUCCAGAAUGA	ubiquitin-conjugating enzyme, putative, expressed	-	6	6.5	1	Yes	736	747
novel0009	Down	UAUGGUCG-UUGAAGUAUAGCC	LOC_Os01g12950	GCUUAUAUCUCAGUUGACCAUA	ubiquitin-conjugating enzyme, putative, expressed	-	7	7	0	No	2272	2283
novel0031	Down	CAGAUAUUGCUACUGUUACGA	LOC_Os01g13390	UGAUAAGAGUAGCAAUAUCAG	expressed protein	-	4	5	1	Yes	920	931
novel0001	Down	UUUAUUUUGGGAUGGAGAUGU	LOC_Os01g13390	CUCCCUCCGUCCUAAAAUAAA	expressed protein	-	6	5	0	No	1050	1061
novel0002	Down	UUAUUUUGGGAUGGAGAUGUU	LOC_Os01g13390	ACUCCCUCCGUCCUAAAAUAA	expressed protein	-	6	5.5	0	Yes	1050	1061
novel0027	Down	UCAAGAACAAUGAG--CUGAAUG	LOC_Os01g13520	CAUGUAGAUUUCAUUGUUCUUGA	auxin response factor 1, putative, expressed	-	5	4	0	Yes	2285	2298
novel0027	Down	UCAAGAACAAUGAG--CUGAAUG	LOC_Os01g13520	CAUGUAGAUUUCAUUGUUCUUGA	auxin response factor 1, putative, expressed	-	5	4	0	Yes	2685	2698
osa-miR172d-5p	Up	GCAGCACCAUCAAGAUUCAC	LOC_Os01g14770	GUGUACCAUGA-GGUGCUGC	retrotransposon protein, putative, unclassified, expressed	-	4	5	0	No	5547	5557
novel0010	Down	UCAAUAGAUACAUCUGCAUCU	LOC_Os01g14770	UGAUGCACAUGCAUCUAUUCG	retrotransposon protein, putative, unclassified, expressed	-	5	6.5	1	No	849	860
novel0028	Down	UUAUGAUCUUCAAAGCAGAGG	LOC_Os01g14770	UCUCCGCUUUGGAG-UCAUGC	retrotransposon protein, putative, unclassified, expressed	-	6	6.5	2	No	4785	4796
novel0033	Down	UUGUUCACCACGGGCGCGUUG	LOC_Os01g14770	CAGUGUAAUCUUGGUGAACAA	retrotransposon protein, putative, unclassified, expressed	-	7	6	0	No	4842	4853
osa-miR5528	Down	AAGACGGUUUU-AGAUGUUGCC	LOC_Os01g14770	GACACUAUUUCAAAAUCGUCUG	retrotransposon protein, putative, unclassified, expressed	-	7	7	1	Yes	5025	5037
osa-miR172d-5p	Up	GCAGC-ACCAUCAAGAUUCAC	LOC_Os01g15690	GGUACUCUUGAUGUUGGCUGC	retrotransposon protein, putative, unclassified, expressed	-	5	7	2	Yes	4108	4118
novel0008	Down	UUUUCAUCGUGUGUUUGUUUU	LOC_Os01g15720	AAGGAAAAAACAUGAUGAAAA	tobamovirus movement protein containing protein, expressed	-	5	4	0	No	1073	1084
osa-miR172d-5p	Up	GCAGCACCAUCAAGAUUCAC	LOC_Os01g16140	GUCGAUCGUGCUGCUGCUGU	expressed protein	-	6	7	1	No	6	16
osa-miR1432-5p	Down	AUCAGGAGAGAUGACACCGAC	LOC_Os01g16170	GUUUGUGUUGUCUC-CCUGAU	PQ loop repeat domain containing protein, expressed	-	5	5	1	Yes	1584	1595
osa-miR5528	Down	AAGACGGUUUUAGAUGUUGCC	LOC_Os01g16170	AGCCACAUAUAUCACCGUCUU	PQ loop repeat domain containing protein, expressed	-	5	7	0	No	244	255
novel0026	Down	UUUCUUUGGGGUUAAAUUCGA	LOC_Os01g18870	UCGAUCUGAGCUCUGAAGAAA	helix-loop-helix DNA-binding domain containing protein, expressed	TIP2|bHLH142	7	7	1	No	180	191
novel0003	Down	UUCCCAAUGCCUCCCAUUCCUA	LOC_Os01g20720	UGGCAAUGGGAGGCAUGGGGAA	CC-NBS-LRR, putative, expressed	-	3	3.5	1	Yes	638	650
osa-miR2118b	Down	UUCCCGAUGCCUCCCAUUCCUA	LOC_Os01g20720	UGGCAAUGGGAGGCAUGGGGAA	CC-NBS-LRR, putative, expressed	-	3	3.5	1	Yes	638	650
osa-miR2118n	Down	UUCCCGAUGCCUCCCAUUCCUA	LOC_Os01g20720	UGGCAAUGGGAGGCAUGGGGAA	CC-NBS-LRR, putative, expressed	-	3	3.5	1	Yes	638	650
osa-miR2118c	Down	UUCCCGAUGCCUCCUAUUCCUA	LOC_Os01g20720	UGGCAAUGGGAGGCAUGGGGAA	CC-NBS-LRR, putative, expressed	-	4	4	1	Yes	638	650
osa-miR2118q	Down	UUCCCGAUGCCUCCUAUUCCUA	LOC_Os01g20720	UGGCAAUGGGAGGCAUGGGGAA	CC-NBS-LRR, putative, expressed	-	4	4	1	Yes	638	650
novel0008	Down	UUUUCAUCGUGUGUUUGUUUU	LOC_Os01g20740	GAAAAAAGCAUAUGAUGAAAA	retrotransposon protein, putative, unclassified, expressed	-	5	4	0	No	2214	2225
novel0026	Down	UUUCUUUGGGGUUA-AAUUCGA	LOC_Os01g20880	UGGAAUUCUAACCCCAAAGAGU	OsWAK3 - OsWAK receptor-like cytoplasmic kinase OsWAK-RLCK, expressed	-	4	4	1	Yes	1069	1081
novel0026	Down	UUUCUUUGGGGUUA-AAUUCGA	LOC_Os01g20900	UGGAAUUCUAACCCCAAAGAGU	OsWAK4 - OsWAK receptor-like cytoplasmic kinase OsWAK-RLCK, expressed	-	4	4	1	Yes	179	191
novel0026	Down	UUUCUUUGGGGUUA-AAUUCGA	LOC_Os01g20900	UGGAAUUCUAACCCCAAAGAGU	OsWAK4 - OsWAK receptor-like cytoplasmic kinase OsWAK-RLCK, expressed	-	4	4	1	Yes	179	191
novel0026	Down	UUUCUUUGGGGUUA-AAUUCGA	LOC_Os01g20900	UGGAAUUCUAACCCCAAAGAGU	OsWAK4 - OsWAK receptor-like cytoplasmic kinase OsWAK-RLCK, expressed	-	4	4	1	Yes	179	191
novel0026	Down	UUUCUUUGGGGUUA-AAUUCGA	LOC_Os01g20900	UGGAAUUCUAACCCCAAAGAGU	OsWAK4 - OsWAK receptor-like cytoplasmic kinase OsWAK-RLCK, expressed	-	4	4	1	Yes	179	191
osa-miR5497	Down	CAGAAUAUCUGGGACG--AGCAU	LOC_Os01g21420	GUGCUGACGUACUAGAUGUUCUG	pre-mRNA-splicing factor SF2, putative, expressed	-	6	5.5	1	No	1266	1279
novel0018	Down	CGAUUUGUUGUUUUGAAUCUC	LOC_Os01g21420	AAGUUGCAAAAU-GCAAAUCG	pre-mRNA-splicing factor SF2, putative, expressed	-	6	7	0	No	222	233
novel0009	Down	UAUGGUCGUUGAAGUAUAGCC	LOC_Os01g21420	GGCAGGAUCUUAAGGACCAUA	pre-mRNA-splicing factor SF2, putative, expressed	-	7	7	0	No	596	607
osa-miR395y	Up	GUGAAGUGUUUGGGGGAACUC	LOC_Os01g21620	GUCUUCCCCCAAA-ACUUCAC	expressed protein	-	3	4	0	Yes	532	543
osa-miR5083	Up	AGACUACAAUUAUCUGAUCA	LOC_Os01g22890	UGAAAAGACGAUUGAAGUCU	retrotransposon protein, putative, Ty1-copia subclass, expressed	-	5	7	1	No	3660	3670
novel0006	Down	UUCACCAACUCAGCAUAUAUG	LOC_Os01g22890	CACACUGACUGACUUGGUGAA	retrotransposon protein, putative, Ty1-copia subclass, expressed	-	6	7	0	No	1763	1774
novel0031	Down	CAGAU-AUUGCUACUGUUACGA	LOC_Os01g22890	UACUGAUGCUAGCAAUGAUCUG	retrotransposon protein, putative, Ty1-copia subclass, expressed	-	7	6.5	1	Yes	249	260
osa-miR5511	Down	CAUAUCCCAGCUGUU-UCGGCC	LOC_Os01g23930	GGCUGAGAGCAGCUGGGUUAUU	transposon protein, putative, unclassified, expressed	-	5	6	1	Yes	2549	2561
novel0004	Down	UUGUCGUGUGAUGUAUUUUGC	LOC_Os01g23930	AUAUGAGAUAUCGUACGACAA	transposon protein, putative, unclassified, expressed	-	8	6.5	0	No	1096	1107
novel0036	Down	CAUGUUGAUCUCUAGUGGGAG	LOC_Os01g23930	GGCCAGUGAGGGGUCAACAUG	transposon protein, putative, unclassified, expressed	-	8	7	0	No	208	219
novel0028	Down	UUAUGAUCUUCAAAGCAGAGG	LOC_Os01g26020	UUUCAGUUUUGAAGAUCAUAU	expressed protein	-	5	3.5	0	Yes	945	956
osa-miR5793	Down	CGAGGACGAGAUACAGUGCAG	LOC_Os01g28390	CUGCACCG--UCUCCUCCUCA	transposon protein, putative, CACTA, En/Spm sub-class, expressed	-	5	7	1	Yes	4513	4522
osa-miR5506	Down	UGGAUCGCUUCGUCUGAUGGU	LOC_Os01g28390	AAGAUUAGACGGGACGAUCCA	transposon protein, putative, CACTA, En/Spm sub-class, expressed	-	6	6.5	0	No	616	627
novel0002	Down	UUAUUUUGGGAUGGAGAUGUU	LOC_Os01g31400	ACUACCUCCGUCCCAAAAUAA	retrotransposon, putative, centromere-specific	-	4	3.5	0	Yes	867	878
novel0001	Down	UUUAUUUUGGGAUGGAGAUGU	LOC_Os01g31400	CUACCUCCGUCCCAAAAUAAG	retrotransposon, putative, centromere-specific	-	5	3.5	0	Yes	869	880
osa-miR5511	Down	CAUAUCCCAGCUGUUU-CGGCC	LOC_Os01g32364	GGCCGAAAACAGCUGAGCUAUC	Os1bglu1 - beta-mannosidase/glucosidase homologue, expressed	-	4	7	2	Yes	39	51
novel0008	Down	UUUUCAUCGUGUGUUUGUUUU	LOC_Os01g32364	AGGACGUAAACAUCAUGAAAA	Os1bglu1 - beta-mannosidase/glucosidase homologue, expressed	-	7	6.5	0	No	554	565
novel0002	Down	UUAUUUUGGGAUGGAGAUGUU	LOC_Os01g32364	AAUGUUUCUAUCUGAAAAUGG	Os1bglu1 - beta-mannosidase/glucosidase homologue, expressed	-	8	6.5	1	No	1479	1490
osa-miR5796	Down	UCAUUCAGGAUUGAAGCCGCC	LOC_Os01g32364	GUUCUUAACAAUCUUGAAUGA	Os1bglu1 - beta-mannosidase/glucosidase homologue, expressed	-	8	7	0	Yes	1877	1888
osa-miR2118c	Down	UUCCCGAUGCCUCCUAUUCCUA	LOC_Os01g32380	CACGAAGAGGAGGCG-CGGGAC	expressed protein	-	6	7	1	Yes	218	230
osa-miR2118q	Down	UUCCCGAUGCCUCCUAUUCCUA	LOC_Os01g32380	CACGAAGAGGAGGCG-CGGGAC	expressed protein	-	6	7	1	Yes	218	230
osa-miR396c-5p	Up	UUCCACAGCUUUCUUGAACUU	LOC_Os01g32750	CGGUUUAAGAGAGCUGUGGGA	TATA binding protein-associated factor, putative, expressed	-	5	4	1	No	580	591
novel0001	Down	UUUAUUUUGGGAUGGAGAUGU	LOC_Os01g35660	AUAAAUUCAUCCCAAAAUAAA	retrotransposon protein, putative, Ty3-gypsy subclass, expressed	-	4	3	0	Yes	2833	2844
novel0002	Down	UUAUUUUGGGAUGGAGAUGUU	LOC_Os01g35660	GAUAAAUUCAUCCCAAAAUAA	retrotransposon protein, putative, Ty3-gypsy subclass, expressed	-	5	3.5	0	Yes	2832	2843
osa-miR2118p	Down	UUCCCGAUGCC-UCCCAUGCCUA	LOC_Os01g36410	UGGGCGCGGCAGGGCAUCGGGCA	expressed protein	-	6	7	1	Yes	411	424
osa-miR5822	Down	UGUCUGCUCGAUGUCAGGUUG	LOC_Os01g36410	CGGCAGGGCAUCGGGCAGAGG	expressed protein	-	8	7	1	Yes	417	428
novel0008	Down	UUUUCAUCGUGUGUUUGUUUU	LOC_Os01g37320	GAAACAA--ACAUGAUGAAAA	expressed protein	-	4	3.5	0	No	1079	1088
osa-miR396c-5p	Up	UUCCACAGCUUUCUUGAACUU	LOC_Os01g37420	GACUUCGA-AAGGCUAUGGAA	transposon protein, putative, CACTA, En/Spm sub-class, expressed	-	6	6	1	No	1051	1061
novel0030	Down	UGUGUGGAUGCUGAGACAGUG	LOC_Os01g37420	AAUGGUUGAAGCAUUCACACA	transposon protein, putative, CACTA, En/Spm sub-class, expressed	-	7	6	1	Yes	1233	1244
osa-miR166a-5p	Up	GGAAUGUUGUCUGGUUCAAGG	LOC_Os01g37420	UGUUGGAUUGGACAAUAUUGC	transposon protein, putative, CACTA, En/Spm sub-class, expressed	-	8	7	2	Yes	2996	3007
osa-miR166e-5p	Up	GGAAUGUUGUCUGGUUCAAGG	LOC_Os01g37420	UGUUGGAUUGGACAAUAUUGC	transposon protein, putative, CACTA, En/Spm sub-class, expressed	-	8	7	2	Yes	2996	3007
osa-miR5796	Down	UCAUUCAGGAUUGAAGC-CGCC	LOC_Os01g37930	GGCGCGCCGCAAUCUGGAAUGC	retrotransposon protein, putative, unclassified, expressed	-	6	7	1	Yes	2511	2523
osa-miR169i-3p	Down	UGAGUCGCUCUUAUCACUCAUG	LOC_Os01g37930	GACGAUUGG-AAGAGCGACUGG	retrotransposon protein, putative, unclassified, expressed	-	7	7	1	Yes	470	481
novel0009	Down	UAUGGUCGUUGAAGUAUAGCC	LOC_Os01g41030	GGCU-UACUUCAAC-ACCAUA	ribosomal protein L25, putative, expressed	-	2	3	1	Yes	656	666
osa-miR5511	Down	CAUAUCCCAGCUGUU-UCGGCC	LOC_Os01g41620	GGCUGAGAGCAGCUGGGUUGUU	transposon protein, putative, unclassified, expressed	-	6	7	2	Yes	2726	2738
novel0004	Down	UUGUCGUGUGAUGUAUUUUGC	LOC_Os01g41620	AUAUGAGAUAUCAUACGACAA	transposon protein, putative, unclassified, expressed	-	7	5.5	0	Yes	1096	1107
novel0036	Down	CAUGUUGAUCUCUAGUGGGAG	LOC_Os01g41620	GGCCAGUGAGGGGUCAACAUG	transposon protein, putative, unclassified, expressed	-	8	7	0	No	208	219
novel0028	Down	UUAUGAUCUUCAAAGCAGAGG	LOC_Os01g42234	CCUUUGCAGUGAAGGACAUAC	amino acid permease family protein, putative, expressed	-	6	6.5	2	Yes	1007	1018
novel0020	Down	CAGAUCUGGUAGCACCGACUC	LOC_Os01g42370	GAUUUGGGGCUACUGGAUCUC	pleiotropic drug resistance protein, putative, expressed	-	6	5.5	1	Yes	2148	2159
osa-miR5488	Down	UGAAGGCGACUGAUGAUUUCA	LOC_Os01g42370	UUAAGUUGCCAGUCUUCUUCA	pleiotropic drug resistance protein, putative, expressed	-	7	6.5	2	Yes	1805	1816
osa-miR172d-5p	Up	GCAGCACCAUCAAGAUUCAC	LOC_Os01g42370	AUGGGUGUUAGUGGUGCUGG	pleiotropic drug resistance protein, putative, expressed	-	7	7	0	No	2732	2742
novel0001	Down	UUUAUUUUGGGAUGGAGAUGU	LOC_Os01g43230	ACAUUGC--UCCCAAAAUAAA	expressed protein	-	4	3.5	0	Yes	557	566
novel0001	Down	UUUAUUUUGGGAUGGAGAUGU	LOC_Os01g43230	ACAUUGC--UCCCAAAAUAAA	expressed protein	-	4	3.5	0	Yes	560	569
novel0001	Down	UUUAUUUUGGGAUGGAGAUGU	LOC_Os01g43230	ACAUUGC--UCCCAAAAUAAA	expressed protein	-	4	3.5	0	Yes	1258	1267
novel0021	Down	CAUCAAGUAAAUCUGGACCAU	LOC_Os01g45090	AUGUUUCAGA--UACUUGAUC	MYB family transcription factor, putative, expressed	-	5	6.5	0	No	824	834
novel0008	Down	UUUUCAUCGUGU-GUUUGUUUU	LOC_Os01g45290	CAAAGAAUCAACUCGAUGAAAU	retrotransposon protein, putative, unclassified, expressed	-	6	7	0	No	312	324
novel0032	Down	UGUGAUGACGUGAUCUUGCUC	LOC_Os01g45290	GAUCGGGAUCCCGUCUUCACC	retrotransposon protein, putative, unclassified, expressed	-	6	7	1	No	3904	3915
novel0010	Down	UCAAUAGAUACAU--CUGCAUCU	LOC_Os01g46984	AGUUGCAGGAGUGUAUCUCUUGG	expressed protein	-	6	7	1	Yes	360	373
novel0008	Down	UUUUCAUCGUGUGUUUGUUUU	LOC_Os01g48180	AAAACAAG-ACAUGAUGAAGA	DDT domain containing protein, putative, expressed	-	4	3.5	1	No	540	550
novel0009	Down	UAUGGUCGUUGAAGUAUAGCC	LOC_Os01g49870	GGCCAUACUUCAACGACUGUA	transposon protein, putative, CACTA, En/Spm sub-class, expressed	-	3	4	2	Yes	1193	1204
osa-miR5489	Down	CAGGUGUUCUCGAUGGCUUCC	LOC_Os01g49920	GGAAGCAAUGGAGCUCACCUG	protein kinase, putative, expressed	-	4	7	1	Yes	3481	3492
osa-miR396c-5p	Up	UUCCACAGCUUUCUUGAACUU	LOC_Os01g51620	AAGUU-GUGAGGGUUGUGGAG	KRR1 small subunit processome component, putative, expressed	-	7	6	0	No	686	696
osa-miR172d-5p	Up	GCAGCACCAUCAAGAUUCAC	LOC_Os01g52130	GUGCAUCAUGCUGGUGCUGC	sulfate transporter, putative, expressed	-	3	4	0	No	1638	1648
osa-miR396c-5p	Up	UUCCACAGCUUUCUUGAACUU	LOC_Os01g52640	UGGUUCAGUGAAGCUGUGGAA	suppressor of phythchrome A, putative, expressed	-	5	4	0	Yes	2357	2368
novel0010	Down	UCAAUAGAUACAUCUGCAUCU	LOC_Os01g52740	UGAUGC--AUGUAUCCAUUGU	expressed protein	-	5	6	1	Yes	899	908
osa-miR5489	Down	CAGGUGUUCUCGAUGGCUUCC	LOC_Os01g52740	GAAAGGCG-CGAGAGCACCGG	expressed protein	-	6	6.5	2	Yes	579	589
osa-miR396c-5p	Up	UUCCACAGCUUUCUUGAACUU	LOC_Os01g53610	AAGUAAAAG-AAGCUGUGGAA	selenium-binding protein, related, putative, expressed	-	3	4	0	Yes	1400	1410
osa-miR5497	Down	CAGAAUAUCUGGGACGAGCAU	LOC_Os01g55920	AUUUUUUUCAUGGAUAUUCUG	retrotransposon protein, putative, unclassified, expressed	-	7	7	0	No	28	39
novel0015	Down	UUGAGUUAUUGUGUAGAUCCA	LOC_Os01g55950	UGGAUCU-CACAAUUACUCAU	acetamidase, putative, expressed	-	3	4	1	Yes	206	216
osa-miR5832	Down	UUGGCGGAG-CGGUUGCUGUCA	LOC_Os01g55960	CGCCUGCGGCCGUCUCCGCCAC	pentatricopeptide, putative, expressed	-	7	7	0	No	184	195
novel0002	Down	UUAUUUUGGGAUGGAGAUGUU	LOC_Os01g56630	ACCAACUCCGUCCCAAAAUAU	dymeclin, putative, expressed	-	4	4	0	Yes	3175	3186
novel0002	Down	UUAUUUUGGGAUGGAGAUGUU	LOC_Os01g56630	ACCAACUCCGUCCCAAAAUAU	dymeclin, putative, expressed	-	4	4	0	Yes	3221	3232
osa-miR172d-5p	Up	GCAGCACCAUCAAGAUUCAC	LOC_Os01g56790	GUGGAUCUUGAUGCUGCUGC	expressed protein	-	2	2.5	1	Yes	525	535
novel0019	Down	UUUCCGAUGCCUCCCAUUCCUA	LOC_Os01g57710	UAGGCAUGCAAGGCAUCGGAGA	membrane protein, putative, expressed	-	4	4	1	Yes	1315	1327
novel0019	Down	UUUCCGAUGCCUCCCAUUCCUA	LOC_Os01g57710	UAGGCAUGCAAGGCAUCGGAGA	membrane protein, putative, expressed	-	4	4	1	Yes	1249	1261
novel0019	Down	UUUCCGAUGCCUCCCAUUCCUA	LOC_Os01g57710	UAGGCAUGCAAGGCAUCGGAGA	membrane protein, putative, expressed	-	4	4	1	Yes	1193	1205
osa-miR5083	Up	AGACUACAAUUAUCUGAUCA	LOC_Os01g58140	UAGGAAGAU-AUUGUAGUUU	expressed protein	-	6	6.5	1	No	548	557
osa-miR2118p	Down	UUCCCGAUGCCUCCCAUGCCUA	LOC_Os01g58510	UCGGCAUGGGCGGCGUCGGGAA	NB-ARC domain containing protein, expressed	-	3	4	0	Yes	509	521
novel0008	Down	UUUUCAUCGUGUGUUUGUUUU	LOC_Os01g59040	AAGGAAAAAACAUGAUGAAAA	expressed protein	-	5	4	0	No	80	91
novel0018	Down	CGAUUUGUUGUUUUGAAUCUC	LOC_Os01g59620	GGUCUUCAGGACAACAAAUCG	histone-lysine N-methyltransferase, H3 lysine-9 specific SUVH1, putative, expressed	OsSUVH7	5	4	0	Yes	2027	2038
osa-miR5488	Down	UGAAGGCGACUGAUGAUUUCA	LOC_Os01g61044	CAUAGUCGUC-GUCGCCUUCA	transmembrane amino acid transporter protein, putative, expressed	-	6	6	0	No	749	759
osa-miR5488	Down	UGAAGGCGACUGAUGAUUUCA	LOC_Os01g61044	CAUAGUCGUC-GUCGCCUUCA	transmembrane amino acid transporter protein, putative, expressed	-	6	6	0	No	749	759
osa-miR5832	Down	UUGGCGGAGCGG--UUGCUGUCA	LOC_Os01g61700	CGGCAGGGACUCCGCUCCGCCAU	ATP-dependent Clp protease adaptor protein ClpS containing protein, expressed	-	7	6	0	Yes	470	483
novel0008	Down	UUUUCAUCGUGUGUUUGUUUU	LOC_Os01g62070	AAAACAUAC-CAUGAUGAAAA	cation efflux family protein, putative, expressed	OsMTP11	3	4	0	No	1279	1289
osa-miR5832	Down	UUGGCGGAGCGGUUGCUGUCA	LOC_Os01g63980	CCGCUGCCGCCGCUGCGCCAA	ZOS1-17 - C2H2 zinc finger protein, expressed	-	7	7	1	Yes	1117	1128
novel0010	Down	UCAAUAGAUACAUCUGCAUCU	LOC_Os01g66510	AGAAGGGGAUGGAUUUAUUGA	MLO domain containing protein, putative, expressed	-	5	5.5	1	No	2598	2609
novel0032	Down	UGUGAUGACGUGAUCUUGCUC	LOC_Os01g66510	AAGCAACAACAC-UCAUCAGA	MLO domain containing protein, putative, expressed	-	5	7	1	No	2136	2147
novel0034	Down	CUAGCACUGAAACCUUACGUC	LOC_Os01g66510	CAUGUGA-UUUUCAGUGCUCU	MLO domain containing protein, putative, expressed	-	7	7	1	Yes	750	760
osa-miR528-5p	Down	UGGAAGGGGCAUGCAGAGGAG	LOC_Os01g66510	AUCCAUUUUAU-CCUCUUCCA	MLO domain containing protein, putative, expressed	-	7	7	1	No	1350	1361
novel0011	Down	CGGGAAGAGAAGAAUUGCGUG	LOC_Os01g66650	UGCGCUGUGCUUCUCUUCCCG	expressed protein	-	5	3.5	0	Yes	17	28
osa-miR5506	Down	UGGAUCGCUUCGUCUGAUGGU	LOC_Os01g66670	ACCAUCCG-CGACGCCAUCCA	expressed protein	-	4	6	1	No	265	275
novel0003	Down	UUCCCAAUGCCUCCCAUUCCUA	LOC_Os01g67430	CAGGGGUGCGGGG-AUUGGGAG	lipase, putative, expressed	EG1|GY1	7	6.5	0	No	191	203
osa-miR2118e	Down	UUCCCAAUGCCUCCCAUGCCUA	LOC_Os01g67430	CAGGGGUGCGGGG-AUUGGGAG	lipase, putative, expressed	EG1|GY1	7	7	0	No	191	203
osa-miR2118r	Down	UUCCCAAUGCCUCCCAUGCCUA	LOC_Os01g67430	CAGGGGUGCGGGG-AUUGGGAG	lipase, putative, expressed	EG1|GY1	7	7	0	No	191	203
osa-miR1432-5p	Down	AUCAGGAGAGAUGACACCGAC	LOC_Os01g67830	GUUGGUCUC-UCUCUUCUGCU	B3 DNA binding domain containing protein, expressed	-	5	6.5	2	Yes	27	37
novel0026	Down	UUUCUUUGGGGUUAAAUUCGA	LOC_Os01g69210	UCGAUUUUGACCCCAAAGAAA	mannosyl-oligosaccharide glucosidase, putative, expressed	OsMOGS	2	1.5	0	Yes	2761	2772
osa-miR5488	Down	UGAAGGCGACUGAUGAUUUCA	LOC_Os01g70970	CGUCAUCAUCAGUCGUCUUCU	protein kinase, putative, expressed	-	5	5	1	Yes	135	146
osa-miR2118p	Down	UUCCCGAUGCCUCCCAUGCCUA	LOC_Os01g71950	UCGGCAUGGGUGGCGUCGGGAA	expressed protein	-	3	4	0	Yes	560	572
novel0011	Down	CGGGAAGAGAAGAA-UUGCGUG	LOC_Os01g72100	CACCCAAUUUCUUCCCUUCUCC	OsCML10 - Calmodulin-related calcium sensor protein, expressed	-	5	7	1	Yes	638	650
novel0001	Down	UUUAUUUUGGGAUGGAGAUGU	LOC_Os01g72834	#NAME?	RNA recognition motif containing protein, putative, expressed	-	5	4	0	No	3	13
osa-miR172d-5p	Up	GCAG-CACCAUCAAGAUUCAC	LOC_Os01g73430	GCAGAUUUUGAUGGUGACUGU	RNA polymerase IV largest subunit, putative, expressed	-	6	6.5	1	Yes	1378	1388
novel0026	Down	UUUCUUUGGGGUUAAAUUCGA	LOC_Os01g73430	UCGAA-CCAAUCACAAAGAAU	RNA polymerase IV largest subunit, putative, expressed	-	6	7	0	No	4400	4410
novel0028	Down	UUAUGAUCUUCAAAGCAGAGG	LOC_Os01g73430	CACUAGCUCUGAAGAUCAUGU	RNA polymerase IV largest subunit, putative, expressed	-	7	6.5	1	Yes	1525	1536
novel0012	Down	UAUGGAUUGCGAGUGAUCGAU	LOC_Os01g73430	UGUGAUUACUGGUGAUCCAUA	RNA polymerase IV largest subunit, putative, expressed	-	7	7	0	No	998	1009
osa-miR5818	Down	UCGAACUAGAAGGGCCAGGUU	LOC_Os01g73430	AACUUAGUUCUUC-AGUUUGG	RNA polymerase IV largest subunit, putative, expressed	-	7	7	1	Yes	2341	2352
novel0008	Down	UUUUCAUCGUGUGUUUGUUUU	LOC_Os01g74140	AGAACAAGUACACACUGAAGA	WRKY17, expressed	-	6	6.5	2	Yes	480	491
osa-miR5832	Down	UUGGCGGAGCGGUUGCUGUCA	LOC_Os01g74200	GGACAAGAACCGCCCCGCCGG	protein kinase domain containing protein, expressed	OsRLCK57	6	6.5	1	Yes	1240	1251
osa-miR5489	Down	CAGGUGUUCUCGAUGGCUUCC	LOC_Os01g74200	UUGGGUGGACGAGAACACCUU	protein kinase domain containing protein, expressed	OsRLCK57	9	7	0	Yes	656	667
novel0002	Down	UUAUUUUGGGAUGGAGAUGUU	LOC_Os02g01110	ACUACAUCCAUCCCAAAAUAA	translation initiation factor IF-3, putative, expressed	-	4	3.5	0	Yes	2041	2052
osa-miR5832	Down	UUGGCGGAGCGGUUGCUGUCA	LOC_Os02g01840	GCGCAUCAGUC-CUCCGCCAA	retrotransposon protein, putative, unclassified, expressed	-	7	7	0	No	648	659
novel0001	Down	UUUAUUUUGGGAUGGAGAUGU	LOC_Os02g02090	ACAGCAUUAUCCCAGGAUACA	peptidyl-prolyl cis-trans isomerase, putative, expressed	-	7	7	3	Yes	96	107
novel0027	Down	UCAAGAACAAUGAGCUGAAUG	LOC_Os02g04090	CAGUCAGUUGAUUGUUCUUCC	retrotransposon protein, putative, unclassified, expressed	-	5	6.5	1	Yes	925	936
osa-miR5497	Down	CAGAAUAUCUGGGACGAGCAU	LOC_Os02g05940	AGGCUC--CUCAUAUAUUCUU	phytosulfokine receptor precursor, putative, expressed	-	6	7	0	No	2693	2702
novel0026	Down	UUUCUUUGGGGUUAAAUUCGA	LOC_Os02g05940	GGACAUUUGAUCUCAAAGAAA	phytosulfokine receptor precursor, putative, expressed	-	7	6.5	0	No	2214	2225
novel0018	Down	CGAUUUGUUGUUUUGAAUCUC	LOC_Os02g05940	AAGAAACACAGCAACAAAUUU	phytosulfokine receptor precursor, putative, expressed	-	7	7	1	No	207	218
novel0030	Down	UGUGUGGAUGCUG-AGACAGUG	LOC_Os02g05940	GACAGUUUCCAUCAUCCACAUG	phytosulfokine receptor precursor, putative, expressed	-	7	7	1	No	685	697
osa-miR396c-5p	Up	UUCCACAGCUUUCUUGAACUU	LOC_Os02g06230	AAGUGCAAGUGAGAUGUGGAA	retrotransposon protein, putative, unclassified, expressed	-	4	6	0	No	363	374
novel0021	Down	CAUCAAGUAAAUCUGGACCAU	LOC_Os02g06230	AUGCAAAAAAUUGACUUGAUG	retrotransposon protein, putative, unclassified, expressed	-	6	7	0	No	122	133
novel0027	Down	UCAAGAACAAUGAGCUGAAUG	LOC_Os02g06230	UCUUUA-UUCGUUGAUCUUGA	retrotransposon protein, putative, unclassified, expressed	-	7	6.5	1	No	2385	2395
osa-miR166a-5p	Up	GGAAUGUUGUCUGGUUCAAGG	LOC_Os02g06500	AUUUGAACUAGACAA-AUUCC	DSHCT domain containing protein, expressed	-	4	4	1	Yes	1156	1167
osa-miR166e-5p	Up	GGAAUGUUGUCUGGUUCAAGG	LOC_Os02g06500	AUUUGAACUAGACAA-AUUCC	DSHCT domain containing protein, expressed	-	4	4	1	Yes	1156	1167
novel0033	Down	UUGUUCACCACGGGCGCGUUG	LOC_Os02g08270	CGAGGGGUUCGUGGUGAGCGG	class I glutamine amidotransferase, putative, expressed	-	8	7	2	Yes	317	328
novel0010	Down	UCAAUAGAUACAUCUGCAUCU	LOC_Os02g08490	UGAUGAGUUUGUAUCUGUUGA	chaperone protein clpB 1, putative, expressed	-	6	6.5	1	Yes	725	736
novel0008	Down	UUUUCAUCGUGUGUU-UGUUUU	LOC_Os02g08490	GAAGCAGAGCACCUGAUGAAAG	chaperone protein clpB 1, putative, expressed	-	7	6	0	No	506	518
novel0027	Down	UCAAGAA-CAAUGA--GCUGAAUG	LOC_Os02g08490	CAUUGGGUCGCCAUUGAUUCUUGA	chaperone protein clpB 1, putative, expressed	-	7	7	1	Yes	2587	2600
novel0008	Down	UUUUCAUCGUGUGUUUGUUUU	LOC_Os02g09480	ACCACAAAUGCACGGUGAAAA	myb-like DNA-binding domain containing protein, putative, expressed	-	5	4.5	1	Yes	1022	1033
novel0008	Down	UUUUCAUCGUGUGUUUGUUUU	LOC_Os02g09480	ACCACAAAUGCACGGUGAAAA	myb-like DNA-binding domain containing protein, putative, expressed	-	5	4.5	1	Yes	1022	1033
osa-miR528-5p	Down	UGGAAGGGGCAUGCAGAGGAG	LOC_Os02g10350	CACCUCCGCAU-CCCCUUCCU	MLO domain containing protein, putative, expressed	-	4	5	0	No	1313	1324
osa-miR5487	Down	AAAGAUGUGCAUGUAGUUCCG	LOC_Os02g10350	UUGCAUCAGCUGCACAUCUUU	MLO domain containing protein, putative, expressed	-	7	7	0	Yes	424	435
osa-miR172d-5p	Up	GCAGCACCAUCAAGAUUCAC	LOC_Os02g13100	GUUGAUCUUGAU-GUGCUGC	protein phosphatase 2C, putative, expressed	-	3	3.5	0	Yes	1473	1483
osa-miR5791	Down	UUGCAGGAGACUAGAGACCAG	LOC_Os02g14180	CUCGUCGC-CGUCUCCUGCCA	peroxidase precursor, putative, expressed	-	5	7	1	Yes	55	65
osa-miR396c-5p	Up	UUCCACAGCUUUCUUGAACUU	LOC_Os02g14280	AUGUUCAAG-AGGCUGUGCAA	transposon protein, putative, unclassified, expressed	-	4	7	1	No	1576	1586
osa-miR396c-5p	Up	UUCCACAGCUUUCUUGAACUU	LOC_Os02g14280	AAAUUCAA-UGAGCUUUGGAA	transposon protein, putative, unclassified, expressed	-	5	7	1	No	1612	1622
osa-miR5822	Down	UGUCUGCUCGAUGUCAGGUUG	LOC_Os02g14280	CGACGUUGC-UCGGGCAGACG	transposon protein, putative, unclassified, expressed	-	7	6.5	0	Yes	2577	2587
osa-miR5494	Down	UUAUAGGAGGUAUAGACGGUA	LOC_Os02g14280	AGAGGAGUGUACCUUCUAUAA	transposon protein, putative, unclassified, expressed	-	8	7	1	Yes	126	137
novel0018	Down	CGAUUUGUUGUUUUGAAUCUC	LOC_Os02g15070	UAGAUU-ACAACAACAAAUCU	glutelin, putative, expressed	-	4	4	0	Yes	1462	1472
osa-miR2118p	Down	UUCCCGAUGCCUCCCAUGCCUA	LOC_Os02g15690	UCGGCA-GCGAGGCAUCGGGAG	polygalacturonase, putative, expressed	-	4	3.5	0	Yes	1457	1468
novel0012	Down	UAUGGAUUGCGAGUGAUCGAU	LOC_Os02g15740	UGUGGUUACUCG-GAUCCAUA	expressed protein	-	7	6.5	0	No	503	514
osa-miR2118e	Down	UUCCCAAUGCCUCCCAUGCCUA	LOC_Os02g15820	GCGGUAU-GGAGGCAUUGGGAG	extra-large G-protein-related, putative, expressed	-	5	4	0	Yes	304	315
osa-miR2118e	Down	UUCCCAAUGCCUCCCAUGCCUA	LOC_Os02g15820	GCGGUAU-GGAGGCAUUGGGAG	extra-large G-protein-related, putative, expressed	-	5	4	0	Yes	210	221
osa-miR2118r	Down	UUCCCAAUGCCUCCCAUGCCUA	LOC_Os02g15820	GCGGUAU-GGAGGCAUUGGGAG	extra-large G-protein-related, putative, expressed	-	5	4	0	Yes	304	315
osa-miR2118r	Down	UUCCCAAUGCCUCCCAUGCCUA	LOC_Os02g15820	GCGGUAU-GGAGGCAUUGGGAG	extra-large G-protein-related, putative, expressed	-	5	4	0	Yes	210	221
novel0008	Down	UUUUCAUCGUGUGUUUGUUUU	LOC_Os02g19350	AAGGAAAAAACAUGAUGAAAA	conserved hypothetical protein	-	5	4	0	No	836	847
novel0028	Down	UUAUGAUCUUCAAAGCAGAGG	LOC_Os02g20170	UUACUGCUAUGAAGAUCAUGA	drought induced 19 protein, putative, expressed	OsDi19-4	5	4	1	Yes	312	323
novel0021	Down	CAUCAAGUAAAUCUGGACCAU	LOC_Os02g20530	AUGG-CGAGAUUUA-UUGAUG	expressed protein	-	3	4	1	Yes	1576	1586
osa-miR5494	Down	UUAUAGGAGGUAUAGACGGUA	LOC_Os02g24280	GACUGUAUAUGCCUUCUAUAA	transposon protein, putative, unclassified, expressed	-	5	4.5	1	No	76	87
osa-miR396c-5p	Up	UUCCACAGCUUUCUUGAACUU	LOC_Os02g24280	UGGAUCGAGGAAGC-GUGGGA	transposon protein, putative, unclassified, expressed	-	7	7	2	Yes	1918	1929
novel0036	Down	CAUGUUGAUCUCUAGUGGGAG	LOC_Os02g24280	GGCCAGUAAGGGGUCAACAUG	transposon protein, putative, unclassified, expressed	-	8	7	0	No	208	219
novel0012	Down	UAUGGAUUGCGAGUGAUCGAU	LOC_Os02g24780	AUCGAUUAUUUGCAA-CCAUA	retrotransposon protein, putative, unclassified, expressed	-	4	4	1	No	1562	1573
novel0008	Down	UUUUCAUCGUGUGUUUGUUUU	LOC_Os02g26240	CAAGGACACACACGAUGAAAG	retrotransposon protein, putative, unclassified, expressed	-	5	4	0	Yes	1240	1251
novel0001	Down	UUUAUUUUGGGAUGGAGAUGU	LOC_Os02g26984	CUCCCUCCGUCCCAAAAUAAA	expressed protein	-	5	4	0	Yes	69	80
osa-miR2118h	Down	UUCCUGAUGCCUCUCAUUCCUA	LOC_Os02g28980	CGGGAAGGAGGGGC-UCAGGAA	peptidyl-prolyl isomerase, putative, expressed	rFKBP75	5	5.5	0	Yes	340	352
osa-miR2118k	Down	UUCCUGAUGCCUCUCAUUCCUA	LOC_Os02g28980	CGGGAAGGAGGGGC-UCAGGAA	peptidyl-prolyl isomerase, putative, expressed	rFKBP75	5	5.5	0	Yes	340	352
osa-miR2118c	Down	UUCCCGAUGCCUCCUAUUCCUA	LOC_Os02g28980	GAGGAGAAGGAG--AUCGGGAA	peptidyl-prolyl isomerase, putative, expressed	rFKBP75	5	6.5	0	No	326	338
osa-miR2118q	Down	UUCCCGAUGCCUCCUAUUCCUA	LOC_Os02g28980	GAGGAGAAGGAG--AUCGGGAA	peptidyl-prolyl isomerase, putative, expressed	rFKBP75	5	6.5	0	No	326	338
osa-miR2118f	Down	UUCCUGAUGCCUCCCAUUCCUA	LOC_Os02g28980	CGGGAAGGAGGGGC-UCAGGAA	peptidyl-prolyl isomerase, putative, expressed	rFKBP75	6	6.5	0	Yes	340	352
osa-miR2118j	Down	UUCCUGAUGCCUCCCAUUCCUA	LOC_Os02g28980	CGGGAAGGAGGGGC-UCAGGAA	peptidyl-prolyl isomerase, putative, expressed	rFKBP75	6	6.5	0	Yes	340	352
osa-miR2118m	Down	UUCCUGAUGCCUCCCAUUCCUA	LOC_Os02g28980	CGGGAAGGAGGGGC-UCAGGAA	peptidyl-prolyl isomerase, putative, expressed	rFKBP75	6	6.5	0	Yes	340	352
novel0004	Down	UUGUCGUGUGAUGUAUUUUGC	LOC_Os02g29040	CCACAAUA-AUCGCACGACAA	ankyrin repeat domain containing protein, putative, expressed	-	4	4	0	No	1556	1566
novel0004	Down	UUGUCGUGUGAUGUAUUUUGC	LOC_Os02g29040	CCACAAUA-AUCGCACGACAA	ankyrin repeat domain containing protein, putative, expressed	-	4	4	0	No	1595	1605
novel0004	Down	UUGUCGUGUGAUGUAUUUUGC	LOC_Os02g30680	AUAUGAGAUAUCGUACGACAA	transposon protein, putative, unclassified, expressed	-	8	6.5	0	No	1069	1080
novel0036	Down	CAUGUUGAUCUCUAGUGGGAG	LOC_Os02g30680	GGCCAGUGAGGGGUCAACAUG	transposon protein, putative, unclassified, expressed	-	8	7	0	No	313	324
osa-miR396c-5p	Up	UUCCACAGCUUUCUUGAACUU	LOC_Os02g32100	AAGAAAAAGAAGGCUGUGGAA	retrotransposon protein, putative, unclassified, expressed	-	4	4	0	No	1813	1824
osa-miR172d-5p	Up	GCAGCACCAUCAAGAUUCAC	LOC_Os02g32610	GCAAAUC-UGCUGGUGCUGC	protein kinase domain containing protein, expressed	OsCTR2	4	5	0	No	1191	1200
osa-miR5488	Down	UGAAGGCGACUGAUGAUUUCA	LOC_Os02g32610	GGAAAUCACCACUCGCCUUGC	protein kinase domain containing protein, expressed	OsCTR2	5	7	1	No	941	952
osa-miR2118i	Down	UUCCUAGUGCCUCCCAUUCCUA	LOC_Os02g32610	UAAUAUUUGUGGGCACUAGGAU	protein kinase domain containing protein, expressed	OsCTR2	7	7	0	Yes	3229	3241
novel0003	Down	UUCCCAAUGCCUCCCAUUCCUA	LOC_Os02g33840	CAGGAAGGGGAGGC-UUGGGAA	OsFBX52 - F-box domain containing protein, expressed	-	3	4	0	Yes	1195	1207
novel0006	Down	UUCAC-CAACUCAGCAUAUAUG	LOC_Os02g34030	CAUA-AUGAUCAGUUGUGUGAC	retrotransposon protein, putative, unclassified, expressed	-	5	7	1	No	1510	1520
osa-miR5832	Down	UUGGCGGAGCGGUUGCUGUCA	LOC_Os02g34030	UGCCGUAAGCCGCGUCGCCAA	retrotransposon protein, putative, unclassified, expressed	-	7	7	1	Yes	934	945
osa-miR169i-3p	Down	UGAGUCGCUCUUAUCACUCAUG	LOC_Os02g34170	GACGACUGG-AAGAGCGACUGG	transposon protein, putative, unclassified, expressed	-	7	7	1	Yes	470	481
novel0005	Down	CAAAUGACUCAUGC-UUACCUG	LOC_Os02g34300	CAGGUGGUGCAUGCGUCAUAUG	transposon protein, putative, unclassified, expressed	-	5	7	1	No	1572	1584
novel0007	Down	CAAAUGACUCAUGC-UUACCUG	LOC_Os02g34300	CAGGUGGUGCAUGCGUCAUAUG	transposon protein, putative, unclassified, expressed	-	5	7	1	No	1572	1584
osa-miR396c-5p	Up	UUCCACAGCUUUCUUGAACUU	LOC_Os02g34300	AAAUUCAA-UGAGCUUUGGAA	transposon protein, putative, unclassified, expressed	-	5	7	1	No	1675	1685
osa-miR5822	Down	UGUCUGCUCGAU--GUCAGGUUG	LOC_Os02g34300	UAAUCCGACAUAUCGAACAGACU	transposon protein, putative, unclassified, expressed	-	7	7	1	Yes	1007	1020
osa-miR5494	Down	UUAUAGGAGGUAUAGACGGUA	LOC_Os02g34300	AGAGGAGUGUACCUUCUAUAA	transposon protein, putative, unclassified, expressed	-	8	7	1	Yes	126	137
osa-miR172d-5p	Up	GCAGCACCAUCAAGAUUCAC	LOC_Os02g34580	GUACACCAUGAUGGUGCUGC	ammonium transporter protein, putative, expressed	-	4	4	0	Yes	1377	1387
novel0006	Down	UUCACCAACUCAGCAUAUAUG	LOC_Os02g36390	GACAUAUGGUGAGUUGGUGAC	nucleotide-sugar transporter family protein, putative, expressed	-	4	4	0	Yes	1336	1347
novel0003	Down	UUCCCAAUGCCUCCCAU-UCCUA	LOC_Os02g36810	GAGGAUACGGGAGGCGAUGGGAG	cytokinin-O-glucosyltransferase 2, putative, expressed	-	6	6.5	1	Yes	1366	1379
osa-miR1432-5p	Down	AUCAGGAGAGAUGACACCGAC	LOC_Os02g36890	GUUUCUGUUGUCUCGUCUGAU	MYB family transcription factor, putative, expressed	-	7	7	2	Yes	1228	1239
osa-miR5519	Down	UGGCAGAAGUACUGGACUUAG	LOC_Os02g37230	UGAAGGCCAGUUCUACUGCCA	expressed protein	-	5	6.5	1	No	509	520
osa-miR169i-3p	Down	UGAGUC-GCUCUU-AUCACUCAUG	LOC_Os02g37230	CAUGAGUAAUGAACAGUGGACUCA	expressed protein	-	5	7	2	No	1059	1072
novel0008	Down	UUUUCAUCGU-GUGUUUGUUUU	LOC_Os02g37230	AUGACAAAUACAAUGAUGAAGA	expressed protein	-	6	6	1	No	1211	1223
novel0001	Down	UUUAUUUUGGGAUGGAGAUGU	LOC_Os02g37694	CUUCCUCUAUCCCAAAAUAAA	expressed protein	-	5	4	0	Yes	1087	1098
novel0002	Down	UUAUUUUGGGAUGGAGAUGUU	LOC_Os02g37694	ACUUCCUCUAUCCCAAAAUAA	expressed protein	-	5	4	0	Yes	1087	1098
novel0021	Down	CAUCAAGUAAAUCUGGACCAU	LOC_Os02g37850	AACGUCCUGAUUUACUUGAUU	expressed protein	-	4	4	0	Yes	1350	1361
novel0021	Down	CAUCAAGUAAAUCUGGACCAU	LOC_Os02g37850	AACGUCCUGAUUUACUUGAUU	expressed protein	-	4	4	0	Yes	1444	1455
osa-miR2118f	Down	UUCCUGAUG-CCUCCCAUUCCUA	LOC_Os02g37890	GCCGACUGGGAGGCCAUCAGGAG	retrotransposon protein, putative, unclassified, expressed	-	6	6.5	0	No	766	778
osa-miR2118j	Down	UUCCUGAUG-CCUCCCAUUCCUA	LOC_Os02g37890	GCCGACUGGGAGGCCAUCAGGAG	retrotransposon protein, putative, unclassified, expressed	-	6	6.5	0	No	766	778
osa-miR2118m	Down	UUCCUGAUG-CCUCCCAUUCCUA	LOC_Os02g37890	GCCGACUGGGAGGCCAUCAGGAG	retrotransposon protein, putative, unclassified, expressed	-	6	6.5	0	No	766	778
osa-miR2118o	Down	CUCCUGAUG-CCUCCCAAGCCUA	LOC_Os02g37890	GCCGACUGGGAGGCCAUCAGGAG	retrotransposon protein, putative, unclassified, expressed	-	6	7	0	No	769	781
osa-miR2118h	Down	UUCCUGAUG-CCUCUCAUUCCUA	LOC_Os02g37890	GCCGACUGGGAGGCCAUCAGGAG	retrotransposon protein, putative, unclassified, expressed	-	7	7	0	No	766	778
osa-miR2118k	Down	UUCCUGAUG-CCUCUCAUUCCUA	LOC_Os02g37890	GCCGACUGGGAGGCCAUCAGGAG	retrotransposon protein, putative, unclassified, expressed	-	7	7	0	No	766	778
novel0001	Down	UUUAUUUUGGGAUGGAGAUGU	LOC_Os02g37920	AAAUUUCUAUCACAAAAUAAA	expressed protein	-	4	4	0	No	1533	1544
novel0020	Down	CAGAUCUGGUAGCACCGACUC	LOC_Os02g37970	GAGU-GGU-CUACUAGAUAUG	DUF581 domain containing protein, expressed	-	4	6	1	Yes	1034	1043
osa-miR1432-5p	Down	AUCAGGAGAGAUGACACCGAC	LOC_Os02g37970	AUACGUGUCUCCUCUCCUGAU	DUF581 domain containing protein, expressed	-	5	7	0	No	804	815
novel0004	Down	UUGUCGUG--UGAUGUAUUUUGC	LOC_Os02g37970	GCAGAAGAUAUCAAGCACGACGA	DUF581 domain containing protein, expressed	-	6	7	1	Yes	596	607
novel0014	Down	CUAGCCCGGUCUCUGUGUGUU	LOC_Os02g38140	AAUACACAGAUACCGGGCUGG	glycosyl transferase family 17 protein, putative, expressed	-	3	3.5	1	No	859	870
novel0014	Down	CUAGCCCGGUCUCUGUGUGUU	LOC_Os02g38140	AAUACACAGAUACCGGGCUGG	glycosyl transferase family 17 protein, putative, expressed	-	3	3.5	1	No	1091	1102
osa-miR5832	Down	UUGGCGGAGCGGUUGCUGUCA	LOC_Os02g38380	UGAGAGUCUCCGCUCCGCCCG	transposon protein, putative, unclassified, expressed	-	6	6	1	Yes	3006	3017
osa-miR2118a	Down	UUCUCGA-UGCCUCCCAUUCCUA	LOC_Os02g38380	AAGCAGGGGGAGGCGCUCGAGAG	transposon protein, putative, unclassified, expressed	-	7	7	1	Yes	116	128
osa-miR169i-3p	Down	UGAGUCGCUCUUAUCACUCAUG	LOC_Os02g39120	GACGACUGG-AAGAGCGACUGG	transposon protein, putative, unclassified, expressed	-	7	7	1	Yes	470	481
osa-miR5832	Down	UUGGCGGAGCGGUUGCUGUCA	LOC_Os02g39120	GGGGAGCAGCCGCCCUGCCGA	transposon protein, putative, unclassified, expressed	-	7	7	2	Yes	1021	1032
osa-miR5496	Down	CCAGCCGGUGGCA-UAGUUCUC	LOC_Os02g40100	GAGGGCGAGUGCCAGCGGCUGC	plant protein of unknown function DUF869 domain containing protein, expressed	-	6	6	0	Yes	887	899
novel0008	Down	UUUUCAUCGUGU-GUUUGUUUU	LOC_Os02g40100	UAAGUGGACGAAACGAUGAAAC	plant protein of unknown function DUF869 domain containing protein, expressed	-	8	7	0	No	341	353
osa-miR5796	Down	UCAUUCAGGAUU--GAAGCCGCC	LOC_Os02g40440	GCCGGCGUCGGGAUCCUGAAUGA	GDSL-like lipase/acylhydrolase, putative, expressed	-	5	5	0	Yes	430	443
novel0033	Down	UUGUUCACCACGGGCGCGUUG	LOC_Os02g40440	CAACCCGCAGCUGGUGAACAU	GDSL-like lipase/acylhydrolase, putative, expressed	-	5	7	0	No	846	857
novel0036	Down	CAUGUUGAUCUCUAGUGGGAG	LOC_Os02g40440	CUCCAAC--GGGCUCAACAUC	GDSL-like lipase/acylhydrolase, putative, expressed	-	6	7	0	No	309	318
osa-miR172d-5p	Up	GCAGCACCAU-CAAGAUUCAC	LOC_Os02g40440	GCGGAUCGUGAAUGGUGCUCU	GDSL-like lipase/acylhydrolase, putative, expressed	-	6	7	1	No	558	569
osa-miR5793	Down	CGAGGACGAGAUACAGUGCAG	LOC_Os02g41460	CCCCACUCU-UCUC-UCCUCG	DUF640 domain containing protein, putative, expressed	-	5	7	1	Yes	175	185
osa-miR172d-5p	Up	GCAGCACCAUCAAGAUUCAC	LOC_Os02g41460	AAGAUUAUUGAUGGAGCUGU	DUF640 domain containing protein, putative, expressed	-	6	6.5	1	Yes	420	430
osa-miR528-5p	Down	UGGAAGGGGCAUGCAGAGGAG	LOC_Os02g41460	CACGGCGGCGUGCCCCUUCUU	DUF640 domain containing protein, putative, expressed	-	7	7	1	Yes	729	740
osa-miR2118o	Down	CUCCUGAUGCCUCCCAAGCCUA	LOC_Os02g43300	GACGCCUGGGCGGCAGCAGGAG	expressed protein	-	5	7	1	Yes	1356	1368
osa-miR2118a	Down	UUCUCGAUGCCUCCCAUUCCUA	LOC_Os02g43470	AGGGGAUGGGAGGCAU-GAGAA	glutamate dehydrogenase protein, putative, expressed	OsGDH3	4	4	1	Yes	1442	1454
novel0033	Down	UUGUUCACCACGGGCGCGUUG	LOC_Os02g44108	UACCGCUCCC-UGGUGAACUA	expansin precursor, putative, expressed	-	5	6.5	1	No	958	968
novel0033	Down	UUGUUCACCACGGGCGCGUUG	LOC_Os02g44108	UACCGCUCCC-UGGUGAACUA	expansin precursor, putative, expressed	-	5	6.5	1	No	958	968
novel0018	Down	CGAUUUGUUGUUUUGAAUCUC	LOC_Os02g44235	ACUGUUGAGAACAACAAAUUC	expressed protein	-	8	7	1	Yes	602	613
novel0002	Down	UUAUUUUGGGAUGGAGAUGUU	LOC_Os02g45225	ACUCCCUCCGUCUCAAAAUAU	expressed protein	-	7	6.5	0	No	579	590
novel0001	Down	UUUAUUUUGGGAUGGAGAUGU	LOC_Os02g45225	CUCCCUCCGUCUCAAAAUAUA	expressed protein	-	7	7	1	No	579	590
osa-miR396c-5p	Up	UUCCACAG-CUUUCUUGAACUU	LOC_Os02g45570	CCGUUCAAGAAAGCCUGUGGAA	growth regulating factor protein, putative, expressed	-	3	4	0	Yes	631	642
osa-miR396c-5p	Up	UUCCACAG-CUUUCUUGAACUU	LOC_Os02g45570	CCGUUCAAGAAAGCCUGUGGAA	growth regulating factor protein, putative, expressed	-	3	4	0	Yes	840	851
osa-miR396c-5p	Up	UUCCACAG-CUUUCUUGAACUU	LOC_Os02g47280	CCGUUCAAGAAAGCCUGUGGAA	growth-regulating factor, putative, expressed	GS2|OsGRF4|GL2|GLW2|LGS1	3	4	0	Yes	572	583
osa-miR396c-5p	Up	UUCCACAG-CUUUCUUGAACUU	LOC_Os02g47280	CCGUUCAAGAAAGCCUGUGGAA	growth-regulating factor, putative, expressed	GS2|OsGRF4|GL2|GLW2|LGS1	3	4	0	Yes	669	680
novel0032	Down	UGUGAUGACGUGAUCUUGCUC	LOC_Os02g51110	GAUCUCGGUCUCGUCAUCACU	aquaporin protein, putative, expressed	Lsi1|OsNIP2;1|OsLsi1	6	6.5	0	No	1149	1160
osa-miR5487	Down	AAAGAUGUGCAUGUAGUUCCG	LOC_Os02g51110	CGGAGCGAUAUGCGCGUCGUU	aquaporin protein, putative, expressed	Lsi1|OsNIP2;1|OsLsi1	6	7	2	Yes	603	614
novel0004	Down	UUGUCGUGUGAUGUAUUUUGC	LOC_Os02g51970	GCAAACACAAUUACACGACGA	phosphate-induced protein 1 conserved region domain containing protein, expressed	-	6	6	1	No	16	27
novel0008	Down	UUUUCAUCGUGUGUUUGUUUU	LOC_Os02g51970	GAUAUAAAC-UACCAUGAAAA	phosphate-induced protein 1 conserved region domain containing protein, expressed	-	6	7	0	No	1313	1323
novel0032	Down	UGUGAUGACGUGAUCUUGCUC	LOC_Os02g52010	GAGCAA-CUCACGU-ACCACA	phosphate-induced protein 1 conserved region domain containing protein, expressed	-	4	7	2	Yes	295	305
novel0032	Down	UGUGAUGACGUGAUCUUGCUC	LOC_Os02g52010	GAGCAA-CUCACGU-ACCACA	phosphate-induced protein 1 conserved region domain containing protein, expressed	-	4	7	2	Yes	295	305
osa-miR5519	Down	UGGCAGAAGUACUGGACUUAG	LOC_Os02g52010	CUGGUUUCAGUACUGCUGCUG	phosphate-induced protein 1 conserved region domain containing protein, expressed	-	7	6	2	Yes	211	222
osa-miR5519	Down	UGGCAGAAGUACUGGACUUAG	LOC_Os02g52010	CUGGUUUCAGUACUGCUGCUG	phosphate-induced protein 1 conserved region domain containing protein, expressed	-	7	6	2	Yes	211	222
osa-miR5515	Down	CCGAUGGUUGUUCUACAGGUG	LOC_Os02g52040	CACCUCGAGAUCGAUCAUCGU	phosphate-induced protein 1 conserved region domain containing protein, expressed	-	6	7	1	No	1269	1280
novel0006	Down	UUCACCAACUCAGCAUAUAUG	LOC_Os02g52150	UAUGUAUGGUGAGUUGGUGAC	heat shock 22 kDa protein, mitochondrial precursor, putative, expressed	-	4	3	0	Yes	1188	1199
novel0006	Down	UUCACCAACUCAGCAUAUAUG	LOC_Os02g52150	UAUGUAUGGUGAGUUGGUGAC	heat shock 22 kDa protein, mitochondrial precursor, putative, expressed	-	4	3	0	Yes	1191	1202
osa-miR396c-5p	Up	UUCCACAG-CUUUCUUGAACUU	LOC_Os02g53690	CCGUUCAAGAAAGCCUGUGGAA	growth regulating factor protein, putative, expressed	OsGRF1|rhd1	3	4	0	Yes	572	583
novel0010	Down	UCAAUAGAUACAUCUGCAUCU	LOC_Os02g54560	AGAUUUUGAUG-AACUAUUGA	SCP-like extracellular protein, expressed	-	5	6.5	0	No	426	437
novel0028	Down	UUAUGAUCUUCAAAGCAGAGG	LOC_Os02g54760	UCUC-GCUAUGAAGAUCAUGA	cyclic nucleotide-gated ion channel 14, putative, expressed	-	4	3.5	1	Yes	2392	2402
osa-miR5822	Down	UGUCUGCUCGAUGUCAGGUUG	LOC_Os02g55380	GAGCAGCACGUCGAGCAGAUG	AP2 domain containing protein, expressed	-	8	7	1	Yes	571	582
osa-miR5822	Down	UGUCUGCUCGAUGUCAGGUUG	LOC_Os02g55400	UGACC-GCCAUCGAGGAGAUG	ATPase 8, plasma membrane-type, putative, expressed	-	7	6.5	2	Yes	926	936
osa-miR396c-5p	Up	UUCCACAGCUUUCUUGAACUU	LOC_Os02g56390	AUGUUCAAG-AGGCUGUGCAA	transposon protein, putative, unclassified, expressed	-	4	7	1	No	1582	1592
osa-miR396c-5p	Up	UUCCACAGCUUUCUUGAACUU	LOC_Os02g56390	AAAUUCAA-UGAGCUUUGGAA	transposon protein, putative, unclassified, expressed	-	5	7	1	No	1618	1628
osa-miR5822	Down	UGUCUGCUCGAUGUCAGGUUG	LOC_Os02g56390	CGACGUUGC-UCGGGCAGACG	transposon protein, putative, unclassified, expressed	-	7	6.5	0	Yes	4184	4194
osa-miR5494	Down	UUAUAGGAGGUAUAGACGGUA	LOC_Os02g56390	AGAGGAGUGUACCUUCUAUAA	transposon protein, putative, unclassified, expressed	-	8	7	1	Yes	126	137
novel0032	Down	UGUGAUGACGUGAUCUUGCUC	LOC_Os02g56750	GUGAGCGAUCACGUCAUCACA	OsFBX65 - F-box domain containing protein, expressed	-	4	3.5	0	Yes	40	51
osa-miR5489	Down	CAGGUGUUCUCGAU-GGCUUCC	LOC_Os02g56900	GCAAGCCAAUCGAGGCCAUCUG	thioredoxin family protein, putative, expressed	-	5	7	2	Yes	339	351
osa-miR5489	Down	CAGGU-GUUCUCGAUGGCUUCC	LOC_Os02g56900	GGAGGUGUUCGAGGACUACCUC	thioredoxin family protein, putative, expressed	-	7	7	1	Yes	490	501
osa-miR5516a	Down	CUCAUUGCUUCGGUAGGCUGG	LOC_Os02g57030	GAAGAUUGCUGAAACAAUGAG	expressed protein	-	7	7	0	Yes	590	601
osa-miR5516b	Down	CUCAUUGCUUCGGUAGGCUGG	LOC_Os02g57030	GAAGAUUGCUGAAACAAUGAG	expressed protein	-	7	7	0	Yes	590	601
novel0019	Down	UUUCCGAUGCCUCCCAUUCCUA	LOC_Os02g57700	GAGGGAGGCGAGGCAUCGGAAG	protein kinase, putative, expressed	-	5	4	0	Yes	1402	1414
osa-miR5791	Down	UUGCAGGAGACUAG-AGACCAG	LOC_Os02g58139	CUGGACUGCUGAUCUUCUGCAG	OsSigP1 - Putative Type I Signal Peptidase homologue; employs a putative Ser/His catalytic dyad, expressed	-	6	6.5	1	No	968	980
osa-miR5791	Down	UUGCAGGAGACUAG-AGACCAG	LOC_Os02g58139	CUGGACUGCUGAUCUUCUGCAG	OsSigP1 - Putative Type I Signal Peptidase homologue; employs a putative Ser/His catalytic dyad, expressed	-	6	6.5	1	No	968	980
osa-miR5506	Down	UGGAUCGCUUCGUCUGAUGGU	LOC_Os02g58139	AUCGUCGAUCGAGCCGAUCCG	OsSigP1 - Putative Type I Signal Peptidase homologue; employs a putative Ser/His catalytic dyad, expressed	-	8	7	0	No	84	95
osa-miR5506	Down	UGGAUCGCUUCGUCUGAUGGU	LOC_Os02g58139	AUCGUCGAUCGAGCCGAUCCG	OsSigP1 - Putative Type I Signal Peptidase homologue; employs a putative Ser/His catalytic dyad, expressed	-	8	7	0	No	84	95
novel0008	Down	UUUUCAUCGUGUGUUUGUUUU	LOC_Os02g58430	AAGAACAACACACGAGGAAGA	transposon protein, putative, unclassified, expressed	-	5	5.5	2	Yes	2575	2586
novel0005	Down	CAAAUGACUCAUGCUUACCUG	LOC_Os02g58430	CAAAUGGGCAAGAG-CAUUUG	transposon protein, putative, unclassified, expressed	-	6	7	1	No	1977	1988
novel0007	Down	CAAAUGACUCAUGCUUACCUG	LOC_Os02g58430	CAAAUGGGCAAGAG-CAUUUG	transposon protein, putative, unclassified, expressed	-	6	7	1	No	1977	1988
novel0020	Down	CAGAUCUGGUAGCACCGACUC	LOC_Os02g58430	UCGAGGAUCUUACCAGAUCUG	transposon protein, putative, unclassified, expressed	-	7	7	0	Yes	835	846
osa-miR169i-3p	Down	UGAGUCGCUCUUAUCACUCAUG	LOC_Os03g01684	CUUGAG-GAUAAGGAUGACUCA	retrotransposon protein, putative, unclassified, expressed	-	5	6	1	No	1111	1122
novel0008	Down	UUUUCAUCGUGUGUUUGUUUU	LOC_Os03g01684	AAAACAAAC-UA-GGUGAAGA	retrotransposon protein, putative, unclassified, expressed	-	5	7	2	No	3938	3948
novel0021	Down	CAUCAA-GUAAAUCUGGACCAU	LOC_Os03g01684	CUUGUCCAGAUAUAUGUUGAUG	retrotransposon protein, putative, unclassified, expressed	-	5	7	2	No	4364	4375
osa-miR1432-5p	Down	AUCAGGAGAGAUGACACCGAC	LOC_Os03g01684	AUUGGUGGAAUUUCUUCUGGU	retrotransposon protein, putative, unclassified, expressed	-	7	6.5	2	No	209	220
osa-miR5516a	Down	CUCAUUGCUUCGGUAGGCUGG	LOC_Os03g01684	CCAGUUUUCUGAUGUGAUGAG	retrotransposon protein, putative, unclassified, expressed	-	7	7	2	No	4419	4430
osa-miR5516b	Down	CUCAUUGCUUCGGUAGGCUGG	LOC_Os03g01684	CCAGUUUUCUGAUGUGAUGAG	retrotransposon protein, putative, unclassified, expressed	-	7	7	2	No	4419	4430
osa-miR5832	Down	UUGGCGGAGCGGU-UGCUGUCA	LOC_Os03g02240	AAGCAGCACGCCGCUCCGCCGC	AT-GTL1, putative, expressed	-	7	6	1	Yes	1011	1023
osa-miR5832	Down	UUGGCG-GAGCGGUUGCUGUCA	LOC_Os03g03980	CGACCGCGA-CGCUCGCGCCAA	coiled-coil domain-containing protein 124, putative, expressed	-	5	6.5	1	Yes	79	89
osa-miR5832	Down	UUGGCGGAGCGGUUGCUGUCA	LOC_Os03g03980	CGACAG-GCCCGCACCGCCGA	coiled-coil domain-containing protein 124, putative, expressed	-	6	6.5	1	Yes	383	393
novel0032	Down	UGUGAUGACGUGAUCUUGCUC	LOC_Os03g04060	GACUGGGAGUACGUCGUCAUA	CHIT16 - Chitinase family protein precursor, expressed	-	8	6.5	2	Yes	854	865
novel0015	Down	UUGAGUUAUUGUGUAGAUCCA	LOC_Os03g04410	UGGUUCUA-ACAGUAACUCAA	aconitate hydratase protein, putative, expressed	-	3	3	0	No	1217	1227
osa-miR5818	Down	UCGAACUAGAAGGGC-CAGGUU	LOC_Os03g05290	UUUCUGAGCUCUUCUAGUUUGA	aquaporin protein, putative, expressed	-	6	6	1	Yes	40	52
novel0004	Down	UUGUCGUGUGAUGUAUUUUGC	LOC_Os03g05790	AUAUGAGAUAUCGUACGACAA	transposon protein, putative, unclassified, expressed	-	8	6.5	0	No	1096	1107
novel0036	Down	CAUGUUGAUCUCUAGUGGGAG	LOC_Os03g05790	GGCCAGUGAGGGGUCAACAUG	transposon protein, putative, unclassified, expressed	-	8	7	0	No	208	219
novel0006	Down	UUCACCAACUCA-GCAUAUAUG	LOC_Os03g06970	GAUAAGUGCAUGGCUUGGUGAA	tetratricopeptide repeat domain containing protein, expressed	-	6	6.5	0	No	1329	1341
osa-miR5832	Down	UUGGCGGAGCGGUUGCUGUCA	LOC_Os03g06970	GAGCAGC-GCCGCCCCGCCGA	tetratricopeptide repeat domain containing protein, expressed	-	7	7	1	Yes	697	707
novel0028	Down	UUAUGAUCUUCAAAGCAGAGG	LOC_Os03g07360	CUGCUGCUAUAAAGA-CAUAG	expressed protein	OsDof12|OsCDF1	6	7	1	No	1635	1646
novel0021	Down	CAUCAAGUAAAUCUGGACCAU	LOC_Os03g07600	CUGGGCC--GUUUGCUUGAUA	calcium-binding protein, putative, expressed	-	7	7	0	Yes	1447	1456
novel0036	Down	CAUGUUG-AUCUCUAGUGGGAG	LOC_Os03g08320	AUUUUGCUAGAGCUACAACAUG	ZIM domain containing protein, putative, expressed	-	7	7	1	No	82	93
osa-miR1432-5p	Down	AUCAGGAGAG-AUGACACCGAC	LOC_Os03g08320	AAUGGUAUUAUCCUCUUCUGAU	ZIM domain containing protein, putative, expressed	-	7	7	1	No	1095	1107
osa-miR5818	Down	UCGAACUAGAAGGGCCAGGUU	LOC_Os03g08540	AGCCU--CCCUUCU-CUUCGG	expressed protein	-	6	7	2	Yes	46	55
novel0004	Down	UUGUCGUGUGAUGUAUUUUGC	LOC_Os03g08540	GCGGAUGAUGUC-CACGACAA	expressed protein	-	7	6.5	0	No	225	236
osa-miR395y	Up	GUGAAGUGUUUGGGGGAACUC	LOC_Os03g09930	GAGUUCACCCAAACACUUCAG	sulfate transporter, putative, expressed	-	2	2	0	Yes	111	122
osa-miR395y	Up	GUGAAGUGUUUGGGGGAACUC	LOC_Os03g09940	GAGUUCCCCCAAACACUUCAG	sulfate transporter, putative, expressed	-	1	1	0	Yes	318	329
osa-miR5487	Down	AAAGAUGUGCAUGUAGUUCCG	LOC_Os03g10210	AGAAGAUGCAUGCACAUGUUU	homeobox domain containing protein, expressed	HOX12|Oshox12	6	7	1	Yes	1249	1260
novel0026	Down	UUUCUUUGGGGUUAAAUUCGA	LOC_Os03g11370	UCAAAUUCUAGCCCAAAGAAU	B3 DNA binding domain containing protein, expressed	-	5	6	0	No	161	172
osa-miR5506	Down	UGGAUCGCUUCGUCUGAUGGU	LOC_Os03g11370	AUCAUCACACGAAGUGAACUG	B3 DNA binding domain containing protein, expressed	-	6	7	3	Yes	78	89
novel0028	Down	UUAUGAUCUUCAAAGCAGAGG	LOC_Os03g11900	CUUCU-CACUGAAGAUCAGAA	transporter family protein, putative, expressed	OsMST4	5	6.5	1	Yes	2215	2225
osa-miR5515	Down	CCGAUGGUUGUUCUACAGGUG	LOC_Os03g11900	GACCGGUCGGACAACC-UCGG	transporter family protein, putative, expressed	OsMST4	5	7	1	Yes	1210	1221
osa-miR5487	Down	AAAGAUGUGCAUGUA-GUUCCG	LOC_Os03g11900	GAGAACAUUCAUGCUCAUCUUC	transporter family protein, putative, expressed	OsMST4	6	7	0	Yes	2483	2495
novel0008	Down	UUUUCAUCGUGUGUUUGUUUU	LOC_Os03g12480	GAAACAA--ACAUGAUGAAAA	expressed protein	-	4	3.5	0	No	656	665
novel0036	Down	CAUGUUGAUCUCUAGUGGGAG	LOC_Os03g13870	CUCCUCCUAGAGAUCAUCAUG	expressed protein	-	3	4.5	1	Yes	448	459
novel0030	Down	UGUGUGGAUGCUGAGACAGUG	LOC_Os03g15050	CACUGUAACAGCGUCCACACC	phosphoenolpyruvate carboxykinase, putative, expressed	-	4	4	0	No	1791	1802
novel0033	Down	UUGUUCACCACGGGCGCGUUG	LOC_Os03g16334	CCUGGUGGCCGUGCUGAACAA	fringe-related protein, putative, expressed	-	6	6.5	0	Yes	793	804
osa-miR5822	Down	UGUCUGCUCGAUGUCAGGUUG	LOC_Os03g16950	GAACUU--CAUCGGGCAGACG	cysteine-rich repeat secretory protein 55 precursor, putative, expressed	OsDUF26|OsCRRSP55	6	5	0	Yes	471	480
novel0018	Down	CGAUUU-GUUGUUUUGAAUCUC	LOC_Os03g17570	GAGAUUGAAAACAACUGGAUCU	response regulator receiver domain containing protein, expressed	OsCCT11|OsPRR73	5	7	3	Yes	2013	2024
osa-miR1432-5p	Down	AUCAGGAGAGA-UGACACCGAC	LOC_Os03g18120	GUCGGCGUUGCUCUCUGCUGAU	proteins of unknown function domain containing protein, expressed	-	5	6.5	1	Yes	246	258
osa-miR1432-5p	Down	AUCAGGAGAGA-UGACACCGAC	LOC_Os03g18120	GUCGGCGUUGCUCUCUGCUGAU	proteins of unknown function domain containing protein, expressed	-	5	6.5	1	Yes	246	258
osa-miR5509	Down	UAGGCAUUUUCUCUUGGCAUG	LOC_Os03g18120	CAGGUCCA-AGAAACUGCCUU	proteins of unknown function domain containing protein, expressed	-	6	6.5	1	Yes	387	397
osa-miR5509	Down	UAGGCAUUUUCUCUUGGCAUG	LOC_Os03g18120	CAGGUCCA-AGAAACUGCCUU	proteins of unknown function domain containing protein, expressed	-	6	6.5	1	Yes	387	397
osa-miR172d-5p	Up	GCAGCACCAUCAAGAUUCAC	LOC_Os03g18130	CGGGGUUAAGAUGGUGCUGU	asparagine synthetase, putative, expressed	OsASN1|OsAS1	8	7	0	Yes	1178	1188
novel0022	Down	CAAAUGGACCCUGUGUAUCUG	LOC_Os03g18200	CAAACACAAAAGGUCAAUUUG	heat shock protein DnaJ, putative, expressed	OsERdj3A	5	7	1	No	581	592
novel0021	Down	CAUCAAGUAAAUCUGGACCAU	LOC_Os03g19070	AUGGU--ACACUUGCUUGAUU	long cell-linked locus protein, putative, expressed	-	6	7	0	No	1213	1222
osa-miR172d-5p	Up	GCAGCACCAUCAAGAUUCAC	LOC_Os03g19590	GUGAAGUGUGAUGGUGCUGC	phytochrome B, putative, expressed	PHYB|OsphyB	3	2.5	0	Yes	1688	1698
osa-miR395y	Up	GUGAAGUGUUUGGGGGAACUC	LOC_Os03g19750	AAAUUUUCCCAAAUACUUCAC	transposon protein, putative, unclassified, expressed	-	5	4	0	Yes	832	843
osa-miR172d-5p	Up	GCAGCACCAUCAAGAUUCAC	LOC_Os03g20090	ACUAGUGUUGAUGCUGCUGU	MYB family transcription factor, putative, expressed	Osmyb2	7	7	1	Yes	1581	1591
osa-miR528-5p	Down	UGGAAGGGGCAUGCAGAGGAG	LOC_Os03g20680	CUACCGUGUAUGUUCCUUCUG	late embryogenesis abundant protein 1, putative, expressed	OsLEA3-2	8	7	1	No	1234	1245
osa-miR528-5p	Down	UGGAAGGGGCAUGCAGAGGAG	LOC_Os03g20680	CUACCGUGUAUGUUCCUUCUG	late embryogenesis abundant protein 1, putative, expressed	OsLEA3-2	8	7	1	No	1234	1245
osa-miR528-5p	Down	UGGAAGGGGCAUGCAG-AGGAG	LOC_Os03g20870	UUCUUCCUGCUUGCCUCUUCUU	zinc finger, C3HC4 type domain containing protein, expressed	-	7	7	2	Yes	191	203
novel0002	Down	UUAUUUUGGGAUGGAGAUGUU	LOC_Os03g22050	AAUAUAUUUAUCCCGAAAUAG	CAMK_KIN1/SNF1/Nim1_like.16 - CAMK includes calcium/calmodulin depedent protein kinases, expressed	-	6	4	1	Yes	2494	2505
novel0002	Down	UUAUUUUGGGAUGGAGAUGUU	LOC_Os03g22050	AAUAUAUUUAUCCCGAAAUAG	CAMK_KIN1/SNF1/Nim1_like.16 - CAMK includes calcium/calmodulin depedent protein kinases, expressed	-	6	4	1	Yes	2525	2536
novel0002	Down	UUAUUUUGGGAUGGAGAUGUU	LOC_Os03g22050	AAUAUAUUUAUCCCGAAAUAG	CAMK_KIN1/SNF1/Nim1_like.16 - CAMK includes calcium/calmodulin depedent protein kinases, expressed	-	6	4	1	Yes	2531	2542
novel0002	Down	UUAUUUUGGGAUGGAGAUGUU	LOC_Os03g23110	ACCCCCUCCUCCCCAAAAUAA	retrotransposon protein, putative, Ty3-gypsy subclass, expressed	-	5	7	0	No	923	934
novel0001	Down	UUUAUUUUGGGAUGGAGAUGU	LOC_Os03g23110	CCCCCUCCUCCCCAAAAUAAG	retrotransposon protein, putative, Ty3-gypsy subclass, expressed	-	6	6.5	0	Yes	923	934
osa-miR2118l	Down	UUCCUAAUGCUUCCCAUUCCUA	LOC_Os03g23110	UGGAAGUGGGAAGAAAUAGGGA	retrotransposon protein, putative, Ty3-gypsy subclass, expressed	-	6	7	2	No	3826	3838
osa-miR5519	Down	UGGCAGAAGUACUGGACUUAG	LOC_Os03g23110	UAAGACCCAGUACUUC-GCCA	retrotransposon protein, putative, Ty3-gypsy subclass, expressed	-	6	7	1	Yes	2477	2488
osa-miR5506	Down	UGGAUCGCUUCGUCUGAUGGU	LOC_Os03g26460	ACCAUU--GCAAAGCUAUCCA	CS domain containing protein, putative, expressed	-	6	7	1	No	2135	2144
osa-miR5519	Down	UGGCAGAAGUACUGGACUUAG	LOC_Os03g26460	CUAACUUUA-UGCUUCUGCAA	CS domain containing protein, putative, expressed	-	6	7	1	No	1845	1855
novel0008	Down	UUUUCAUCGUGUGUUUGUUUU	LOC_Os03g32526	AACAGGAAUACGCGAUGAAAA	tRNA-splicing endonuclease positive effector-related, putative, expressed	-	5	4	0	No	1203	1214
novel0012	Down	UAUGGAUUGCGAGUGAUCGAU	LOC_Os03g35886	AUCGGUCGCCCG--AUCCAUA	expressed protein	-	5	7	0	No	1424	1435
novel0002	Down	UUAUUUUGGGAUGGAGAUGUU	LOC_Os03g35886	AGCUUUGACAUUCCAAAAUGU	expressed protein	-	8	7	1	No	1578	1589
novel0018	Down	CGAUUUGUUGUU-UUGAAUCUC	LOC_Os03g37878	GAGAAUCAACAACAACAAAUCG	expressed protein	-	2	2	0	Yes	63	75
novel0008	Down	UUUUCAUCGUGUGUUUGUUUU	LOC_Os03g40230	AGAACAUAAACACGAUGAAAG	expressed protein	-	4	3	0	Yes	77	88
novel0008	Down	UUUUCAUCGUGUGUUUGUUUU	LOC_Os03g40460	AGAACCGACCCAAGAUGAAAA	expressed protein	-	5	6	0	No	464	475
novel0008	Down	UUUUCAUCGUGUGUUUGUUUU	LOC_Os03g40460	AAAGAAAAAACAUGAUAAAAA	expressed protein	-	5	6.5	1	No	626	637
novel0031	Down	CAGAUAUUGCUACUGUUACGA	LOC_Os03g40460	UUUUAACAGUAG-AAUAUCAA	expressed protein	-	5	6.5	1	No	2051	2062
novel0033	Down	UUGUUCACCACGGGCGCGUUG	LOC_Os03g40460	CUACGUUCUCUUGGUCAACAA	expressed protein	-	6	7	1	No	886	897
osa-miR5494	Down	UUAUAGGAGGUAUAGACGGUA	LOC_Os03g40460	UGUUGUCUAUGCUACCUAUGA	expressed protein	-	7	6.5	1	No	306	317
osa-miR396c-5p	Up	UUCCACAGCUUUCUUGAACUU	LOC_Os03g42130	GAGUACGGCGAAGCGGUGGAG	gibberellin 20 oxidase 2, putative, expressed	-	8	7	1	Yes	549	560
novel0004	Down	UUGUCGUGUGAUGUAUUUUGC	LOC_Os03g42200	GCGGUGCGCGUCGCACGACAC	dof zinc finger domain containing protein, putative, expressed	-	9	7	0	No	204	215
osa-miR395y	Up	GUGAAGUGUUUGGGGGAACUC	LOC_Os03g42334	GUCUUCCCCCAAA-ACUUCAC	expressed protein	-	3	4	0	Yes	499	510
novel0009	Down	UAUGGUCGUUGAAGUAUAGCC	LOC_Os03g45140	CCCGAUAAUUGGACGACCAUA	transposon protein, putative, unclassified	-	6	7	0	No	663	674
osa-miR5511	Down	CAUAUCCCAGCUGUU-UCGGCC	LOC_Os03g45140	GGCUGAGAGCAGCUGGGUUGUU	transposon protein, putative, unclassified	-	6	7	2	Yes	2603	2615
novel0004	Down	UUGUCGUGUGAUGUAUUUUGC	LOC_Os03g45140	AUAUGAGAUAUCGUACGACAA	transposon protein, putative, unclassified	-	8	6.5	0	No	1096	1107
novel0012	Down	UAUGGAUUGCGAGUGAUCGAU	LOC_Os03g45280	CUAGAUCAUUAGCAAUCCAUU	dehydrin, putative, expressed	-	5	5.5	0	No	16	27
osa-miR396c-5p	Up	UUCCACAG-CUUUCUUGAACUU	LOC_Os03g47140	CCGUUCAAGAAAGCCUGUGGAA	growth regulating factor protein, putative, expressed	OsGRF9	3	4	0	Yes	949	960
novel0032	Down	UGUGAUGACGUGAUCUUGCUC	LOC_Os03g48270	CCGCGAGAUCA--UCAUCACG	CAMK_CAMK_like.21 - CAMK includes calcium/calmodulin depedent protein kinases, expressed	OsCPK9	6	7	0	No	205	216
osa-miR5489	Down	CAGGUGUUCU-CGAUGGCUUCC	LOC_Os03g48270	GCGGGUGAUCGCGGAACACCUG	CAMK_CAMK_like.21 - CAMK includes calcium/calmodulin depedent protein kinases, expressed	OsCPK9	7	6.5	0	No	1324	1336
novel0011	Down	CGGGAAGAGAAGAAUUGCGUG	LOC_Os03g49880	CGAACAAUUCUU-UCUUCCUC	TCP family transcription factor, putative, expressed	OsTB1|FC1|SCM3	6	6.5	1	No	127	138
novel0019	Down	UUUCCGAUGCCUCCCAUUCCUA	LOC_Os03g50150	UGGGGAUGGGAGGGGUCGGAAA	NB-ARC domain containing protein, expressed	-	4	4	0	No	1343	1355
osa-miR396c-5p	Up	UUCCACAGCUUUCUUGA-ACUU	LOC_Os03g50210	AAGUCUCAGGAGAGC-GUGGAA	DUF292 domain containing protein, expressed	-	4	4.5	1	No	79	91
osa-miR528-5p	Down	UGGAAGGGGCAUGCAGAGGAG	LOC_Os03g50310	UUUGUAUGCAUG--CCUUCCA	CCT/B-box zinc finger protein, putative, expressed	OsCOL10	6	7	0	No	1935	1946
osa-miR172d-5p	Up	GCAGCACCAUCAAGAUUCAC	LOC_Os03g51030	GUGAAAUGUGAUGGUGCUGC	phytochrome A, putative, expressed	PHYA|OsPhyA	3	2.5	0	Yes	1617	1627
osa-miR172d-5p	Up	GCAGCACCAUCAAGAUUCAC	LOC_Os03g51030	GUGAAAUGUGAUGGUGCUGC	phytochrome A, putative, expressed	PHYA|OsPhyA	3	2.5	0	Yes	1614	1624
osa-miR172d-5p	Up	GCAGCACCAUCAAGAUUCAC	LOC_Os03g51030	GUGAAAUGUGAUGGUGCUGC	phytochrome A, putative, expressed	PHYA|OsPhyA	3	2.5	0	Yes	1631	1641
osa-miR5494	Down	UUAUAGGAGGUAUAGACGGUA	LOC_Os03g51350	CUCCGUC-AUCCCUUCUAUAG	expressed protein	-	6	6.5	1	No	864	874
novel0012	Down	UAUGGAUUGCGAGUGAUCGAU	LOC_Os03g51390	CUCCCUCUCUCGCCAUCCAUU	expressed protein	-	6	7	0	Yes	41	52
novel0011	Down	CGGGAAGAGAAGAAUUGCGUG	LOC_Os03g51620	GAUGAUGUUCUUCUCUUCCAU	DUF221 domain containing protein, expressed	-	7	7	1	Yes	1541	1552
osa-miR396c-5p	Up	UUCCACAGCUUUCU-UGAACUU	LOC_Os03g51620	AAGUAUGCAGAAAUUUGUGGAU	DUF221 domain containing protein, expressed	-	7	7	0	No	952	964
osa-miR396c-5p	Up	UUCCACA-GCUUUCUUGAACUU	LOC_Os03g51970	CCGUUCAAGAAAGCAUGUGGAA	growth-regulating factor, putative, expressed	OsGRF6	3	4	1	Yes	421	432
osa-miR395y	Up	GUGAAGUGUUUGGGGGAACUC	LOC_Os03g52150	GCGUUUUCCCAAA-ACUUCAC	metalloendopeptidase/ metallopeptidase/ zinc ion binding protein, putative, expressed	-	4	4	0	Yes	1470	1481
osa-miR396c-5p	Up	UUCCACAGCUUUCUUGAACUU	LOC_Os03g52860	GAGGACAAGAAGGC-GUGGAU	lipoxygenase, putative, expressed	L-2	6	6.5	1	No	1169	1180
osa-miR395y	Up	GUGAAGUGUUUGGGGGAACUC	LOC_Os03g53230	GAGUUCCUCCAAGCACUUCAU	bifunctional 3-phosphoadenosine 5-phosphosulfate synthetase, putative, expressed	-	3	2	0	No	595	606
osa-miR5083	Up	AGACUACAAUUAUCUGAUCA	LOC_Os03g53560	UGAAAAGACGAUUGAAGUCU	retrotransposon protein, putative, Ty1-copia subclass, expressed	-	5	7	1	No	3702	3712
novel0006	Down	UUCACCAACUCAGCAUAUAUG	LOC_Os03g53560	CACACUGACUGACUUGGUGAA	retrotransposon protein, putative, Ty1-copia subclass, expressed	-	6	7	0	No	1805	1816
novel0021	Down	CAUCAAGUAAAUCUGGACCAU	LOC_Os03g53560	AUGG-CUGGUUUUGC-UGAUG	retrotransposon protein, putative, Ty1-copia subclass, expressed	-	6	7	1	Yes	1	11
novel0031	Down	CAGAU-AUUGCUACUGUUACGA	LOC_Os03g53560	UACUGAUGCUAGCAAUGAUCUG	retrotransposon protein, putative, Ty1-copia subclass, expressed	-	7	6.5	1	Yes	291	302
novel0002	Down	UUAUUUUGGGAUGGAGAUGUU	LOC_Os03g55090	AACAUCAUUAUCUCAAAAUAC	alpha-glucan phosphorylast isozyme, putative, expressed	Pho1	5	4	0	No	1305	1316
novel0005	Down	CAAAUGACUCAUGCUUACCUG	LOC_Os03g55290	CAAGUGCCCAUGA-UCAUUUU	GASR3 - Gibberellin-regulated GASA/GAST/Snakin family protein precursor, expressed	OsGASR1	6	6.5	0	Yes	338	349
novel0005	Down	CAAAUGACUCAUGCUUACCUG	LOC_Os03g55290	CAAGUGCCCAUGA-UCAUUUU	GASR3 - Gibberellin-regulated GASA/GAST/Snakin family protein precursor, expressed	OsGASR1	6	6.5	0	Yes	338	349
novel0007	Down	CAAAUGACUCAUGCUUACCUG	LOC_Os03g55290	CAAGUGCCCAUGA-UCAUUUU	GASR3 - Gibberellin-regulated GASA/GAST/Snakin family protein precursor, expressed	OsGASR1	6	6.5	0	Yes	338	349
novel0007	Down	CAAAUGACUCAUGCUUACCUG	LOC_Os03g55290	CAAGUGCCCAUGA-UCAUUUU	GASR3 - Gibberellin-regulated GASA/GAST/Snakin family protein precursor, expressed	OsGASR1	6	6.5	0	Yes	338	349
novel0031	Down	CAGAUAUUGCUACUGUUACGA	LOC_Os03g57210	UAGUAAUA-UAGCAAUAUCUG	glycine-rich protein, putative, expressed	-	3	2.5	0	Yes	1182	1192
osa-miR172d-5p	Up	GCAGCACCAUCAAGAUUCAC	LOC_Os03g58160	GUGGA-CUUGAGGGUGCUGU	heat stress transcription factor, putative, expressed	OsHsfA2e	4	4	0	No	1855	1864
osa-miR172d-5p	Up	GCAGCACCAUCAAGAUUCAC	LOC_Os03g58160	GUGGA-CUUGAGGGUGCUGU	heat stress transcription factor, putative, expressed	OsHsfA2e	4	4	0	No	1941	1950
novel0033	Down	UUGUUCACCACGGGCGCGUUG	LOC_Os03g58850	CGGCGCGGGCGUGGAGGACAA	uncharacterized PE-PGRS family protein PE_PGRS3 precursor, putative, expressed	-	6	7	2	Yes	225	236
osa-miR2118e	Down	UUCCCAAUGCCUCCCAUGCCUA	LOC_Os03g58850	UGGGCGUCGGCGGCAUGGGGGA	uncharacterized PE-PGRS family protein PE_PGRS3 precursor, putative, expressed	-	6	7	2	Yes	260	272
osa-miR2118p	Down	UUCCCGAUGCCUCCCAUGCCUA	LOC_Os03g58850	UGGGCGUCGGCGGCAUGGGGGA	uncharacterized PE-PGRS family protein PE_PGRS3 precursor, putative, expressed	-	6	7	2	Yes	260	272
osa-miR2118r	Down	UUCCCAAUGCCUCCCAUGCCUA	LOC_Os03g58850	UGGGCGUCGGCGGCAUGGGGGA	uncharacterized PE-PGRS family protein PE_PGRS3 precursor, putative, expressed	-	6	7	2	Yes	260	272
novel0038	Down	UGAGGACUGUGUCGUGAACGA	LOC_Os03g59110	UCCUUCA--ACACAGUCUUCG	pheophorbide a oxygenase, chloroplast precursor, putative, expressed	-	5	5.5	1	Yes	685	694
osa-miR1432-5p	Down	AUCAGGAGAGAUGACACCGAC	LOC_Os03g59770	GUCGGUGUCGUCUCUCCUGAU	EF hand family protein, putative, expressed	-	1	1	0	Yes	117	128
osa-miR1432-5p	Down	AUCAGGAGAGAUGACACCGAC	LOC_Os03g59790	GUCGGUGUCGUCUCUCCUGAU	EF hand family protein, putative, expressed	-	1	1	0	Yes	45	56
osa-miR1432-5p	Down	AUCAGGAGAGAUGACACCGAC	LOC_Os03g59870	GUCGGUGUCGUCUCUCCUGAU	EF hand family protein, putative, expressed	-	1	1	0	Yes	30	41
novel0001	Down	UUUAUUUUGGGAUGGAGAUGU	LOC_Os03g60570	ACAUGUACAUGCCAGAAUAAU	ZOS3-22 - C2H2 zinc finger protein, expressed	ZFP15	5	6	1	No	809	820
novel0002	Down	UUAUUUUGGGAUGGAGAUGUU	LOC_Os03g60570	CACAUGUACAUGCCAGAAUAA	ZOS3-22 - C2H2 zinc finger protein, expressed	ZFP15	5	6	1	No	809	820
osa-miR5506	Down	UGGAUCGCUUCGUCUGAUGGU	LOC_Os03g60570	ACCAU--GACCAAGC-AUCCG	ZOS3-22 - C2H2 zinc finger protein, expressed	ZFP15	5	6.5	1	No	125	134
novel0009	Down	UAUGGUCGUUGAAGUAUAGCC	LOC_Os03g60570	GGCUGUG-UUCUACGUCCAUU	ZOS3-22 - C2H2 zinc finger protein, expressed	ZFP15	6	7	1	No	751	761
osa-miR2118p	Down	UUCCCG-AUGCCUCCCAUGCCUA	LOC_Os03g61310	UUGGCAAGGG-GGCAUACGGGAC	receptor-like protein kinase, putative, expressed	-	5	7	1	Yes	1675	1686
osa-miR172d-5p	Up	GCAGCACCAUCAAGAUUCAC	LOC_Os03g61310	GUGAUGUUUGGUGAUGCUGG	receptor-like protein kinase, putative, expressed	-	6	6.5	1	No	2313	2323
novel0028	Down	UUAUGAUCUUCA-AAGCAGAGG	LOC_Os03g61310	AUCAUGCUUCUGGAGGUCAUAA	receptor-like protein kinase, putative, expressed	-	7	6.5	1	No	2224	2236
novel0006	Down	UUCACCAACUCAGCAUAUAUG	LOC_Os03g61310	CGACGAAGCUGAGCUGGUGAG	receptor-like protein kinase, putative, expressed	-	7	7	0	Yes	2356	2367
novel0002	Down	UUAUUUUGGGAUGGAGAUGUU	LOC_Os03g61480	GCACUCUCCAUCCCAAAAUAA	uncharacterized Cys-rich domain containing protein, putative, expressed	-	4	3.5	0	Yes	485	496
novel0001	Down	UUUAUUUUGGGAUGGAGAUGU	LOC_Os03g61480	CACUCUCCAUCCCAAAAUAA-	uncharacterized Cys-rich domain containing protein, putative, expressed	-	4	4	0	Yes	485	496
novel0004	Down	UUGUCGUGUGAUGUAUUUUGC	LOC_Os03g64390	GUGGAGAGCAUCACACGACAG	expressed protein	-	7	4	0	Yes	937	948
osa-miR5487	Down	AAAGAUGUGCAUGUAGUUCCG	LOC_Os04g02120	GGGAAC-ACAUG-AUUUCUUU	expressed protein	-	5	7	2	No	1388	1398
novel0031	Down	CAGAUAUUGCUACUGUUACGA	LOC_Os04g02120	UCGAGAGACUAGAGAUAUCUG	expressed protein	-	6	6.5	0	No	1621	1632
novel0008	Down	UUUUCAUCGUGUGUUUGUUUU	LOC_Os04g04410	GAAACAA--ACAUGAUGAAAA	expressed protein	-	4	3.5	0	No	1070	1079
novel0008	Down	UUUUCAUCGUGUGU-UUGUUUU	LOC_Os04g05300	AAAACAACUUACACGGGGAAAA	retrotransposon protein, putative, Ty3-gypsy subclass, expressed	-	5	5.5	2	Yes	1388	1400
osa-miR2118l	Down	UUCCUAAUGCUUCCCAUUCCUA	LOC_Os04g05300	UGGAAGUGGGAAGAAAUAGGAA	retrotransposon protein, putative, Ty3-gypsy subclass, expressed	-	5	6	1	No	1267	1279
novel0001	Down	UUUAUUUUGGGAUGGAGAUGU	LOC_Os04g06960	AUAAAUUCAUCCCAAAAUAAA	retrotransposon protein, putative, unclassified, expressed	-	4	3	0	Yes	2599	2610
novel0002	Down	UUAUUUUGGGAUGGAGAUGUU	LOC_Os04g06960	GAUAAAUUCAUCCCAAAAUAA	retrotransposon protein, putative, unclassified, expressed	-	5	3.5	0	Yes	2598	2609
osa-miR319a-5p	Up	AGCUGCCGAAUCAUCCAUUCA	LOC_Os04g07260	UGGAUGGAUGAUUUGGCAGAU	expressed protein	-	3	3.5	1	Yes	1068	1079
novel0026	Down	UUUCUUUGGGGUUAAAUUCGA	LOC_Os04g07760	UCGAGCUUAUCCGCAAAGAAC	retrotransposon protein, putative, unclassified, expressed	-	5	6.5	0	No	2321	2332
osa-miR2118a	Down	UUCUC-GAUGCCUCCCAUUCCUA	LOC_Os04g08816	GAGAAUUGGCAGGCAUUAGAGAA	transposon protein, putative, CACTA, En/Spm sub-class, expressed	-	6	7	2	Yes	494	506
novel0021	Down	CAUCAAGUAAAUCUGGACCAU	LOC_Os04g11430	AUGUUCUGGAUUUAUUUGAUU	disease resistance RPP13-like protein 1, putative, expressed	-	5	4	1	Yes	251	262
novel0027	Down	UCAAGAACAAUGAGCUGAAUG	LOC_Os04g12080	UUUUGGGGUCAUUGUUCUUGA	TKL_IRAK_DUF26-lc.7 - DUF26 kinases have homology to DUF26 containing loci, expressed	-	5	4	0	Yes	1311	1322
osa-miR396c-5p	Up	UUCCACAGCUUUCUUGAACUU	LOC_Os04g13100	AAGAAUGAGAAAGCUGUGGAA	retrotransposon protein, putative, unclassified, expressed	-	4	3	0	Yes	2020	2031
novel0001	Down	UUUAUUUUGGGAUGGAGAUGU	LOC_Os04g13850	AUAAAUUCAUCCCGAAAUAAA	retrotransposon protein, putative, Ty3-gypsy subclass	-	5	4	0	Yes	271	282
osa-miR2118l	Down	UUCCUAAUGCUUCCCAUUCCUA	LOC_Os04g14620	UGGAAGUGGGAAGAAAUAGGAA	retrotransposon protein, putative, Ty3-gypsy subclass, expressed	-	5	6	1	No	2842	2854
osa-miR5519	Down	UGGCAGAAGUACUGGACUUAG	LOC_Os04g14620	UCAGACCCAGUACUUC-GCCA	retrotransposon protein, putative, Ty3-gypsy subclass, expressed	-	6	7	1	Yes	1544	1555
novel0008	Down	UUUUCAUCGUGUGUUUGUUUU	LOC_Os04g17500	GAAAAAAGCAUAUGAUGAAAA	expressed protein	-	5	4	0	No	3942	3953
novel0022	Down	CAAAUGGACCCUGUGUAUCUG	LOC_Os04g17650	CAGAUACAAAGGGUGCAUUUG	sucrose synthase, putative, expressed	OsSUS7	2	3	1	Yes	1997	2008
osa-miR5796	Down	UCAUUCAGGAUUGAAGCCGCC	LOC_Os04g17660	UGCGGCUGCAA-CCGGAAUGU	rhodanese-like domain containing protein, putative, expressed	OsHAC1;2	5	7	1	No	133	144
osa-miR5796	Down	UCAUUCAGGAUUGAAGCCGCC	LOC_Os04g17660	UGCGGCUGCAA-CCGGAAUGU	rhodanese-like domain containing protein, putative, expressed	OsHAC1;2	5	7	1	No	133	144
novel0006	Down	UUCACCAACUCAGC-AUAUAUG	LOC_Os04g22090	AAUAUCUAACUGAGUUGGUGAA	NB-ARC domain containing protein, expressed	-	4	4	0	Yes	1128	1140
novel0022	Down	CAAAUGGACCCUGUGUAUCUG	LOC_Os04g24300	CAAAUGUACAGGGUACAUUUG	OsWAK35a - OsWAK short gene, expressed	-	4	4	1	Yes	1874	1885
novel0022	Down	CAAAUGGACCCUGUGUAUCUG	LOC_Os04g24430	CAGAUACAAAGGGUGCAUUUG	sucrose synthase, putative, expressed	OsSUS5	2	3	1	Yes	2072	2083
osa-miR5496	Down	CCAGCCGG--UGGCAUAGUUCUC	LOC_Os04g24820	GAUGAC-GUGCCACGCCGGCUGG	OsFBX127 - F-box domain containing protein, expressed	-	6	7	0	Yes	1404	1414
novel0030	Down	UGUGUGGAUGCUGAGACAGUG	LOC_Os04g24820	CGGCGGCUCGGCAUCAACACG	OsFBX127 - F-box domain containing protein, expressed	-	7	7	1	Yes	446	457
osa-miR2118d	Down	UUCCUGAUGCCUCCCAUGCCUA	LOC_Os04g25740	UUGGUUUGGUAGGCAUCAGGAA	expressed protein	-	4	3.5	0	Yes	1875	1887
osa-miR2118o	Down	CUCCUGAUGCCUCCCAAGCCUA	LOC_Os04g25740	UUGGUUUGGUAGGCAUCAGGAA	expressed protein	-	4	3.5	0	Yes	1875	1887
osa-miR2118f	Down	UUCCUGAUGCCUCCCAUUCCUA	LOC_Os04g25740	UUGGUUUGGUAGGCAUCAGGAA	expressed protein	-	4	4	0	Yes	1875	1887
osa-miR2118j	Down	UUCCUGAUGCCUCCCAUUCCUA	LOC_Os04g25740	UUGGUUUGGUAGGCAUCAGGAA	expressed protein	-	4	4	0	Yes	1875	1887
osa-miR2118m	Down	UUCCUGAUGCCUCCCAUUCCUA	LOC_Os04g25740	UUGGUUUGGUAGGCAUCAGGAA	expressed protein	-	4	4	0	Yes	1875	1887
novel0001	Down	UUUAUUUUGGGAUGGAGAUGU	LOC_Os04g27190	CUAUCUCCAUCUUAAAAUAAG	terpene synthase, putative, expressed	OsTPS19	5	4	0	No	1661	1672
novel0001	Down	UUUAUUUUGGGAUGGAGAUGU	LOC_Os04g27190	CUAUCUCCAUCUUAAAAUAAG	terpene synthase, putative, expressed	OsTPS19	5	4	0	No	1932	1943
novel0001	Down	UUUAUUUUGGGAUGGAGAUGU	LOC_Os04g27190	CUAUCUCCAUCUUAAAAUAAG	terpene synthase, putative, expressed	OsTPS19	5	4	0	No	2435	2446
osa-miR5796	Down	UCAUUCAGGAUUGAAGC-CGCC	LOC_Os04g27220	GGCGCGCCGCAAUCUUGAAUGC	transposon protein, putative, unclassified, expressed	-	5	5	0	Yes	2406	2418
osa-miR5832	Down	UUGGCGGAGCGGUUGCUGUCA	LOC_Os04g27220	GGGGAGCAGCCGCCCUGCCGA	transposon protein, putative, unclassified, expressed	-	7	7	2	Yes	1021	1032
novel0026	Down	UUUCUUUGGGGUUAAAUUCGA	LOC_Os04g27830	UUGAA-UUGACCCCAGAGAAA	1,2-dihydroxy-3-keto-5-methylthiopentene dioxygenase protein, putative, expressed	-	4	3	1	Yes	437	447
osa-miR396c-5p	Up	UUCCACAGCUUUCUUGAACUU	LOC_Os04g28260	AAAUUC-UGAAAGCUGUGGAG	Kinesin motor domain domain containing protein, expressed	PAKRP1|OsKRP1	4	3.5	0	Yes	1988	1998
osa-miR172d-5p	Up	GCAGCACCAUCAAGAUUCAC	LOC_Os04g28820	CUCAAUCAAGAUGGUGCUGA	retrotransposon protein, putative, unclassified, expressed	-	5	6	0	Yes	3506	3516
novel0008	Down	UUUUCAUCGUGU-GUUUGUUUU	LOC_Os04g28820	GAAACAAGUGACAUGAGGAAAA	retrotransposon protein, putative, unclassified, expressed	-	6	5.5	1	No	1690	1702
novel0004	Down	UUGUCGUGUGAUGUAUUUUGC	LOC_Os04g28820	GAAACAUAUAGCACAUGACGA	retrotransposon protein, putative, unclassified, expressed	-	6	6.5	2	No	1113	1124
novel0015	Down	UUGAGUUAUUGU-GUAGAUCCA	LOC_Os04g28820	AGGAUUGACUACAAUGUCUCAA	retrotransposon protein, putative, unclassified, expressed	-	6	6.5	2	Yes	6097	6109
osa-miR528-5p	Down	UGGAAGGGGCAUGCAGAGGAG	LOC_Os04g28820	CUCUGGUGU-UGCCGCUUCCA	retrotransposon protein, putative, unclassified, expressed	-	6	7	1	Yes	4374	4384
novel0008	Down	UUUUCAUCGUGUGUU-UGUUUU	LOC_Os04g28820	AAAAUGUAGCACAUGAAGAAAG	retrotransposon protein, putative, unclassified, expressed	-	7	6	1	No	359	371
osa-miR166a-5p	Up	GGAAUGUUGUC-UGGUUCAAGG	LOC_Os04g28820	AAUUGUGCUAGGACAACAUUCU	retrotransposon protein, putative, unclassified, expressed	-	7	6.5	0	Yes	5264	5276
osa-miR166e-5p	Up	GGAAUGUUGUC-UGGUUCAAGG	LOC_Os04g28820	AAUUGUGCUAGGACAACAUUCU	retrotransposon protein, putative, unclassified, expressed	-	7	6.5	0	Yes	5264	5276
novel0008	Down	UUUUCAUCGUGUGUUUGUUUU	LOC_Os04g28820	GAUCCAAAUAUACGAAGAAGA	retrotransposon protein, putative, unclassified, expressed	-	7	7	2	No	713	724
novel0018	Down	CGAUUUGUUGUUUUGAAUCUC	LOC_Os04g28820	GGCAAGCAGAACAAGAAAUUG	retrotransposon protein, putative, unclassified, expressed	-	7	7	2	Yes	122	133
novel0018	Down	CGAUUUGUUGUUUUGAAUCUC	LOC_Os04g28820	GGCAAGCAGAACAAGAAAUUG	retrotransposon protein, putative, unclassified, expressed	-	7	7	2	Yes	878	889
osa-miR5818	Down	UCGAACUAGAAGGGCCAGGUU	LOC_Os04g28860	AUCCUGGCUUUUCUAAUUCGC	expressed protein	-	5	5.5	1	Yes	1567	1578
novel0008	Down	UUUUCAUCGUGUGUUUGUUUU	LOC_Os04g28860	AGGAGAAACAAGUGAUGAAGA	expressed protein	-	7	7	1	No	2118	2129
novel0008	Down	UUUUCAUCGUGUGUUUGUUUU	LOC_Os04g29160	AAAUCAAGUACAAGAUGAAGA	retrotransposon protein, putative, unclassified, expressed	-	5	5	1	No	1554	1565
osa-miR5509	Down	UAGGCAUUUUCUCUUGGCAUG	LOC_Os04g29160	AAUGAGAAAAGAAAAUGCCGA	retrotransposon protein, putative, unclassified, expressed	-	5	6	1	Yes	1226	1237
novel0005	Down	CAAAUGACUCAUGCUUACCUG	LOC_Os04g29350	UAGGUAAG-GUGAGUUAUUUG	retrotransposon protein, putative, unclassified, expressed	-	4	3.5	1	Yes	2450	2460
novel0007	Down	CAAAUGACUCAUGCUUACCUG	LOC_Os04g29350	UAGGUAAG-GUGAGUUAUUUG	retrotransposon protein, putative, unclassified, expressed	-	4	3.5	1	Yes	2450	2460
osa-miR2118i	Down	UUCCUAGUGCCUCCCAUUCCUA	LOC_Os04g30410	UUGGAAAGGGAGGCACUAGGAA	expressed protein	-	2	2	0	Yes	181	193
osa-miR2118g	Down	UUCCUAAUGCCUCCCAUUCCUA	LOC_Os04g30410	UUGGAAAGGGAGGCACUAGGAA	expressed protein	-	3	4	1	Yes	181	193
osa-miR2118p	Down	UUCCCGAUGCCUCCCAUGCCUA	LOC_Os04g30610	UUGGCAUGGGAGGUGUCGGGAA	disease resistance protein RGA2, putative, expressed	-	3	3	0	No	497	509
osa-miR2118b	Down	UUCCCGAUGCCUCCCAUUCCUA	LOC_Os04g30610	UUGGCAUGGGAGGUGUCGGGAA	disease resistance protein RGA2, putative, expressed	-	4	4	0	No	497	509
osa-miR2118n	Down	UUCCCGAUGCCUCCCAUUCCUA	LOC_Os04g30610	UUGGCAUGGGAGGUGUCGGGAA	disease resistance protein RGA2, putative, expressed	-	4	4	0	No	497	509
osa-miR2118p	Down	UUCCCGAUGCCUCCCAUGCCUA	LOC_Os04g30660	UUGGUAUGGGCGGCAUCGGGAA	NBS type disease resistance protein, putative, expressed	-	3	3.5	0	Yes	749	761
osa-miR2118b	Down	UUCCCGAUGCCUCCCAUUCCUA	LOC_Os04g30660	UUGGUAUGGGCGGCAUCGGGAA	NBS type disease resistance protein, putative, expressed	-	3	4	0	Yes	749	761
osa-miR2118n	Down	UUCCCGAUGCCUCCCAUUCCUA	LOC_Os04g30660	UUGGUAUGGGCGGCAUCGGGAA	NBS type disease resistance protein, putative, expressed	-	3	4	0	Yes	749	761
osa-miR2118p	Down	UUCCCGAUGCCUCCCAUGCCUA	LOC_Os04g30690	UUGGCAUGGGGGGCGUCGGGAA	NBS type disease resistance protein, putative, expressed	-	3	3	0	Yes	749	761
osa-miR2118b	Down	UUCCCGAUGCCUCCCAUUCCUA	LOC_Os04g30690	UUGGCAUGGGGGGCGUCGGGAA	NBS type disease resistance protein, putative, expressed	-	4	4	0	Yes	749	761
osa-miR2118n	Down	UUCCCGAUGCCUCCCAUUCCUA	LOC_Os04g30690	UUGGCAUGGGGGGCGUCGGGAA	NBS type disease resistance protein, putative, expressed	-	4	4	0	Yes	749	761
osa-miR2118b	Down	UUCCCGAUGCCUCCCAUUCCUA	LOC_Os04g31790	UCGGAUUGGGAGG--UCGGGAU	expressed protein	-	5	7	0	No	202	214
osa-miR2118n	Down	UUCCCGAUGCCUCCCAUUCCUA	LOC_Os04g31790	UCGGAUUGGGAGG--UCGGGAU	expressed protein	-	5	7	0	No	202	214
osa-miR172d-5p	Up	GCAGCACCAUCAAGAUUCAC	LOC_Os04g32010	GUGAA-GGUGAUGGUGCUGA	thiamine pyrophosphate enzyme, C-terminal TPP binding domain containing protein, expressed	-	4	4	0	Yes	1706	1715
osa-miR5083	Up	AGACUACAAUUAUCUGAUCA	LOC_Os04g32620	UCUUGAGUUAAUUAUAGUCA	ethylene-responsive transcription factor ERF114, putative, expressed	OsRap2.6|OsERF101	6	7	1	Yes	2602	2612
osa-miR172d-5p	Up	GCAGCACCAUCAAGAUUCAC	LOC_Os04g32620	GGUGUGAUUGAUGGUGCUGU	ethylene-responsive transcription factor ERF114, putative, expressed	OsRap2.6|OsERF101	7	6	0	Yes	3198	3208
osa-miR5487	Down	AAAGAUGUGCAUGUAGUUCCG	LOC_Os04g32620	UGUAGAUACAUGUGUGUCUUU	ethylene-responsive transcription factor ERF114, putative, expressed	OsRap2.6|OsERF101	8	7	2	No	2950	2961
osa-miR5793	Down	CGAGGACGAGAUACAGUGCAG	LOC_Os04g32790	UCGCCUCGUA-CUCGUCCUCC	AP2 domain containing protein, expressed	-	7	7	0	No	709	719
osa-miR5832	Down	UUGGCGGAGCGGUUGCUGUCA	LOC_Os04g32790	CGGCGGCGGCGGCUUCGCCAG	AP2 domain containing protein, expressed	-	8	6.5	1	No	586	597
osa-miR172d-5p	Up	GCAGCACCAUCAAGAUUCAC	LOC_Os04g33530	CUGGGUCGUGGUGCUGCUGC	Ser/Thr protein phosphatase family protein, putative, expressed	-	6	6	1	No	923	933
novel0002	Down	UUAUUUUGGGAUGGAGAUGUU	LOC_Os04g33720	ACUCUCUCCGUCCCAAAAUAA	glycosyl hydrolases, putative, expressed	OSINV4	4	3.5	0	Yes	1913	1924
novel0001	Down	UUUAUUUUGGGAUGGAGAUGU	LOC_Os04g33720	CUCUCUCCGUCCCAAAAUAAG	glycosyl hydrolases, putative, expressed	OSINV4	5	3.5	0	Yes	1913	1924
novel0021	Down	CAUCAAGUAAAUCUG-GACCAU	LOC_Os04g34370	AUGCUCACAGGUUUGCUUGAGC	serine/threonine-protein kinase receptor precursor, putative, expressed	-	6	7	1	Yes	1219	1231
novel0018	Down	CGAUUUGUUGUUUUGAAUCUC	LOC_Os04g34370	UGCAUUCAAGACAACGAAUUU	serine/threonine-protein kinase receptor precursor, putative, expressed	-	7	6.5	2	Yes	2339	2350
novel0008	Down	UUUUCAUCGUGUGUUUGUUUU	LOC_Os04g34670	AAUAGGAAUACGCGAUGAAAA	tRNA-splicing endonuclease positive effector-related, putative, expressed	-	5	4	0	No	1079	1090
osa-miR5832	Down	UUGGCGGAGCGGUUGCUGUCA	LOC_Os04g35950	UGAGAGUCUCCGCUCCGCCCG	retrotransposon protein, putative, unclassified, expressed	-	6	6	1	Yes	2835	2846
osa-miR2118a	Down	UUCUCGA-UGCCUCC-CAUUCCUA	LOC_Os04g35950	UAGGCGGGAGGAGGCGCUCGAGAG	retrotransposon protein, putative, unclassified, expressed	-	7	7	1	Yes	114	127
novel0008	Down	UUUUCAUCGUGUGUUUGUUUU	LOC_Os04g36750	AGAGCAAA-ACACGACGAGAA	hsp20/alpha crystallin family protein, putative, expressed	-	5	6	2	Yes	16	26
novel0001	Down	UUUAUUUUGGGAUGGAGAUGU	LOC_Os04g38120	AUAAAUUCAUCCCGAAAUAAA	retrotransposon protein, putative, Ty3-gypsy subclass, expressed	-	5	4	0	Yes	1615	1626
osa-miR5791	Down	UUGCAGGAGACUAGAGACCAG	LOC_Os04g38790	CUUGUUUUUAG-CUUCUGCUA	expressed protein	-	6	7	2	No	667	678
novel0001	Down	UUUAUUUUGGGAUGGAGAUGU	LOC_Os04g38790	CUCUCUCUGUUCUAAAAUAGA	expressed protein	-	8	6.5	1	No	999	1010
novel0002	Down	UUAUUUUGGGAUGGAGAUGUU	LOC_Os04g38790	ACUCUCUCUGUUCUAAAAUAG	expressed protein	-	8	6.5	0	No	999	1010
novel0008	Down	UUUUCAUCGUGUGUUUGUUUU	LOC_Os04g40720	AAAAGGAAGACAUGAUGAAAG	expressed protein	-	5	4	0	No	1197	1208
osa-miR5797	Down	UCGUGGGAUUUAUGCAGUUAA	LOC_Os04g41690	UUAAAUGUG-AAAACCCACGG	transposon protein, putative, unclassified, expressed	-	6	6.5	0	Yes	1178	1188
novel0008	Down	UUUUCAUCGUGUGUUUGUUUU	LOC_Os04g41690	UGAACAG--ACAUGAUGAAGC	transposon protein, putative, unclassified, expressed	-	8	7	1	No	2244	2253
novel0019	Down	UUUCCGAUGCCUCCCAUUCCUA	LOC_Os04g42760	GAUGAAGAGGAGGCAUUGGAGC	sialyltransferase family domain containing protein, expressed	-	7	7	2	Yes	68	80
osa-miR169i-3p	Down	UGAGUC-GCUCUU-AUCACUCAUG	LOC_Os04g43860	CAUGAGUAAUGAACAGUGGACUCA	hypothetical protein	-	5	7	2	No	588	601
novel0006	Down	UUCACCAACUCAGCAUAUAUG	LOC_Os04g44354	GUUCUAUG-UCAGUUGGUGAA	UDP-glucoronosyl and UDP-glucosyl transferase domain containing protein, expressed	-	5	6	0	No	2730	2740
novel0027	Down	UCAAGAACAAUGAGCUG-AAUG	LOC_Os04g44354	CAUUCCAUUUCACUGUUUUUGA	UDP-glucoronosyl and UDP-glucosyl transferase domain containing protein, expressed	-	5	6.5	1	No	3038	3050
novel0002	Down	UUAUUUUGGGAUGGAGAUGUU	LOC_Os04g47140	AUUACCUCCGUCCCAAAAUAA	expressed protein	-	4	3.5	0	Yes	618	629
novel0001	Down	UUUAUUUUGGGAUGGAGAUGU	LOC_Os04g47140	UUACCUCCGUCCCAAAAUAAG	expressed protein	-	5	3.5	0	Yes	620	631
novel0038	Down	UGAGGACUGUGUCGUGAACGA	LOC_Os04g47220	UCCUUUACAUCACCGUCCUCA	aquaporin protein, putative, expressed	OsPIP1;2	5	6.5	0	Yes	303	314
osa-miR5488	Down	UGAAGGCGACUGAUGAUUUCA	LOC_Os04g47220	CGAGAUCGUCGG-CACCUUCA	aquaporin protein, putative, expressed	OsPIP1;2	6	7	1	No	653	664
osa-miR2118a	Down	UUCUCGAUGCCUCCCAUUCCUA	LOC_Os04g47220	AAGGCAUAGUGGGUGUCGAGAA	aquaporin protein, putative, expressed	OsPIP1;2	7	7	0	No	1274	1286
novel0020	Down	CAGAUCUGGUAGCACCGACUC	LOC_Os04g48030	ACGACGGAGCUGUCGGAUCUG	heat stress transcription factor B-1, putative, expressed	-	7	7	1	No	902	913
osa-miR5497	Down	CAGAAUAUCUGGGACGAGCAU	LOC_Os04g48080	AUUUUUUUCAUGGAUAUUCUG	retrotransposon protein, putative, unclassified, expressed	-	7	7	0	No	217	228
osa-miR5832	Down	UUGGCGGAGCGGUUGCUGUCA	LOC_Os04g48080	GGGGGGCAACCGCCCUGCCGA	retrotransposon protein, putative, unclassified, expressed	-	7	7	2	Yes	1021	1032
osa-miR166a-5p	Up	GGAAUGUUGUCUGGUUCAAGG	LOC_Os04g48380	CCUUAAACCAAGCAAC-UUCC	lysM domain containing protein, putative, expressed	-	4	7	1	No	43	54
osa-miR166e-5p	Up	GGAAUGUUGUCUGGUUCAAGG	LOC_Os04g48380	CCUUAAACCAAGCAAC-UUCC	lysM domain containing protein, putative, expressed	-	4	7	1	No	43	54
novel0002	Down	UUAUUUUGGGAUGGAGAUGUU	LOC_Os04g48590	GAUAAAUUCAUCCCAAAAUAA	retrotransposon protein, putative, unclassified, expressed	-	5	3.5	0	Yes	1660	1671
novel0001	Down	UUUAUUUUGGGAUGGAGAUGU	LOC_Os04g48590	AUAAAUUCAUCCCAAAAUAA-	retrotransposon protein, putative, unclassified, expressed	-	5	4	0	Yes	1661	1672
novel0009	Down	UAUGGUCGUUGAAGUAUAGCC	LOC_Os04g49690	CGGAGUACUUCGACG-CCAUA	FERONIA receptor-like kinase, putative, expressed	-	6	6.5	1	No	1438	1449
osa-miR172d-5p	Up	GCAGCACCAUCA--AGAUUCAC	LOC_Os04g49690	AUGGAUCUGCUGGUGGCGCUGC	FERONIA receptor-like kinase, putative, expressed	-	6	6.5	1	No	1392	1404
novel0001	Down	UUUAUUUUGGGAUGGAGAUGU	LOC_Os04g49690	AUGACCCGGUCCAAAAAUAAA	FERONIA receptor-like kinase, putative, expressed	-	7	6.5	0	No	1743	1754
osa-miR2118b	Down	UUCCCGAUGCCUCCCAUUCCUA	LOC_Os04g49690	UGUGGAGCGGAGGGAUCGGGAG	FERONIA receptor-like kinase, putative, expressed	-	7	6.5	0	No	1323	1335
osa-miR2118c	Down	UUCCCGAUGCCUCCUAUUCCUA	LOC_Os04g49690	UGUGGAGCGGAGGGAUCGGGAG	FERONIA receptor-like kinase, putative, expressed	-	7	6.5	0	No	1323	1335
osa-miR2118n	Down	UUCCCGAUGCCUCCCAUUCCUA	LOC_Os04g49690	UGUGGAGCGGAGGGAUCGGGAG	FERONIA receptor-like kinase, putative, expressed	-	7	6.5	0	No	1323	1335
osa-miR2118q	Down	UUCCCGAUGCCUCCUAUUCCUA	LOC_Os04g49690	UGUGGAGCGGAGGGAUCGGGAG	FERONIA receptor-like kinase, putative, expressed	-	7	6.5	0	No	1323	1335
osa-miR2118p	Down	UUCCCGAUGCCUCCCAUGCCUA	LOC_Os04g49690	UGUGGAGCGGAGGGAUCGGGAG	FERONIA receptor-like kinase, putative, expressed	-	7	7	0	No	1323	1335
osa-miR5489	Down	CAGGUGUUCUCGAUGGCUUCC	LOC_Os04g49920	GCAAUCCAUCG-GAAUACUUG	sensitivity to red light reduced protein 1, putative, expressed	-	5	7	2	No	1711	1722
novel0001	Down	UUUAUUUUGGGAUGGAGAUGU	LOC_Os04g50130	AUAAAUUCAUCCCGAAAUAAA	transposon protein, putative, unclassified	-	5	4	0	Yes	346	357
osa-miR396c-5p	Up	UUCCACAG-CUUUCUUGAACUU	LOC_Os04g51190	CCGUUCAAGAAAGCCUGUGGAA	growth-regulating factor, putative, expressed	-	3	4	0	Yes	537	548
osa-miR396c-5p	Up	UUCCACAG-CUUUCUUGAACUU	LOC_Os04g51190	CCGUUCAAGAAAGCCUGUGGAA	growth-regulating factor, putative, expressed	-	3	4	0	Yes	537	548
osa-miR396c-5p	Up	UUCCACAG-CUUUCUUGAACUU	LOC_Os04g51190	CCGUUCAAGAAAGCCUGUGGAA	growth-regulating factor, putative, expressed	-	3	4	0	Yes	537	548
osa-miR1432-5p	Down	AUCAGGAGAGAUGACACCGAC	LOC_Os04g51610	GUCGGUGUCAUCUCUCCUGCG	calcium-transporting ATPase, plasma membrane-type, putative, expressed	-	2	3	1	Yes	147	158
osa-miR1432-5p	Down	AUCAGGAGAGAUGACACCGAC	LOC_Os04g51610	GUCGGUGUCAUCUCUCCUGCG	calcium-transporting ATPase, plasma membrane-type, putative, expressed	-	2	3	1	Yes	147	158
novel0028	Down	UUAUGAUCUUCAAAGCAGAGG	LOC_Os04g51940	UCUCUCUAGUGAAGAUCAUAA	YT521-B, putative, expressed	-	5	4	0	Yes	244	255
novel0028	Down	UUAUGAUCUUCAAAGCAGAGG	LOC_Os04g51940	UCUCUCUAGUGAAGAUCAUAA	YT521-B, putative, expressed	-	5	4	0	Yes	258	269
novel0028	Down	UUAUGAUCUUCAAAGCAGAGG	LOC_Os04g51940	UCUCUCUAGUGAAGAUCAUAA	YT521-B, putative, expressed	-	5	4	0	Yes	244	255
novel0026	Down	UUUCUUUGGGGUUAAAUUCGA	LOC_Os04g52040	UCUAAUUUGACCCUAAAGAAC	TNP1, putative, expressed	-	4	3.5	0	Yes	1387	1398
novel0026	Down	UUUCUUUGGGGUUAAAUUCGA	LOC_Os04g52040	UCUAAUUUGACCCUAAAGAAC	TNP1, putative, expressed	-	4	3.5	0	Yes	1436	1447
novel0026	Down	UUUCUUUGGGGUUAAAUUCGA	LOC_Os04g52040	UCUAAUUUGACCCUAAAGAAC	TNP1, putative, expressed	-	4	3.5	0	Yes	1387	1398
novel0027	Down	UCAAGAACAAUGAGCUGAAUG	LOC_Os04g52504	UAUGUAG-UUACUGUUCUUGG	adhesive/proline-rich protein, putative, expressed	-	7	6.5	0	No	607	617
osa-miR1432-5p	Down	AUCAGGAGAGAUGACACCGAC	LOC_Os04g52750	GUCGUCGUCG-CUCUGCUGAU	expressed protein	-	5	7	1	No	103	113
osa-miR5515	Down	CCGAUGGUUGUUCUACAGGUG	LOC_Os04g52780	GACCUGUCGAACAACCAGCUG	leucine-rich repeat receptor protein kinase EXS precursor, putative, expressed	OsFLS2	4	7	2	Yes	1981	1992
novel0030	Down	UGUGUGGAUGCUGAGACAGUG	LOC_Os04g52780	AAAUGUCGCAGCAU-UACACG	leucine-rich repeat receptor protein kinase EXS precursor, putative, expressed	OsFLS2	6	6.5	2	Yes	35	46
osa-miR5832	Down	UUGGCGGAGCGGUUGCUGUCA	LOC_Os04g52780	CGGCAGGAACCGGUUCGCCGG	leucine-rich repeat receptor protein kinase EXS precursor, putative, expressed	OsFLS2	7	7	2	No	1548	1559
novel0021	Down	CAUCAAGUAAAUCUGGACCAU	LOC_Os04g52940	AAGGUCGUGAUUUGCUUGAUG	SIT4 phosphatase-associated protein domain containing protein, expressed	-	4	4	0	Yes	799	810
novel0006	Down	UUCACCAACUCAGC-AUAUAUG	LOC_Os04g53050	AAUAUCUAGCUGAGUUGGUGGA	disease resistance RPP13-like protein 1, putative, expressed	PiPR1	4	4	1	Yes	1665	1677
osa-miR5796	Down	UCAUUCAGGAUUGAAGC-CGCC	LOC_Os04g54270	GGCGCGCCGCAAUCUCGAAUGC	transposon protein, putative, unclassified, expressed	-	6	7	1	Yes	2448	2460
osa-miR169i-3p	Down	UGAGUCGCUCUUAUCACUCAUG	LOC_Os04g54270	GACGACUGG-AAGAGCGACUGG	transposon protein, putative, unclassified, expressed	-	7	7	1	Yes	470	481
osa-miR5832	Down	UUGGCGGAGCGGUUGCUGUCA	LOC_Os04g54270	GGGGAGCAGCCGCCCUGCCGA	transposon protein, putative, unclassified, expressed	-	7	7	2	Yes	1021	1032
osa-miR5832	Down	UUGGCGGAGCGGUUGCUGUCA	LOC_Os04g54300	GUCCAUCCACCGCGCCGCCAA	wound induced protein, putative, expressed	-	6	7	0	Yes	227	238
osa-miR395y	Up	GUGAAGUGUUUGGGGGAACUC	LOC_Os04g54650	ACAUUCGACCAAGCACUUCAC	retrotransposon protein, putative, Ty3-gypsy subclass, expressed	-	6	6	0	No	2642	2653
osa-miR2118o	Down	CUCCUGAUGCCUCCCAAGCCUA	LOC_Os04g54650	AUGGCGGUCGAGGCGUCAGGAG	retrotransposon protein, putative, Ty3-gypsy subclass, expressed	-	7	7	0	Yes	298	310
osa-miR2118d	Down	UUCCUGAUGCCUCCCAUGCCUA	LOC_Os04g54650	AUGGCGGUCGAGGCGUCAGGAG	retrotransposon protein, putative, Ty3-gypsy subclass, expressed	-	8	7	0	Yes	291	303
novel0011	Down	CGGGAAGAGAAGAAUUGCGUG	LOC_Os04g55490	CGCUCACUUCUUCUCUUCCUG	expressed protein	-	4	3.5	1	Yes	845	856
novel0019	Down	UUUCCGAUGCCUCCCAUUCCUA	LOC_Os04g55790	UGGGAAAGCCAGGAGUCGGAAA	expressed protein	-	6	6.5	0	No	616	628
osa-miR5796	Down	UCAUUCAGGAUUGAAGC-CGCC	LOC_Os04g55870	GGCGCGCCGCAAUCUGGAAUGC	transposon protein, putative, unclassified, expressed	-	6	7	1	Yes	2439	2451
osa-miR169i-3p	Down	UGAGUCGCUCUUAUCACUCAUG	LOC_Os04g55870	GACGACUGG-AAGAGCGACUGG	transposon protein, putative, unclassified, expressed	-	7	7	1	Yes	470	481
osa-miR5832	Down	UUGGCGGAGCGGUUGCUGUCA	LOC_Os04g55870	GGGGAGCAGCCGCCCUGCCGA	transposon protein, putative, unclassified, expressed	-	7	7	2	Yes	1021	1032
osa-miR5489	Down	CAGGU-GUUCUCGAUGGCUUCC	LOC_Os04g55950	CGAGGACAUCGAGAACGACCUC	expressed protein	-	5	5.5	1	Yes	477	488
osa-miR528-5p	Down	UGGAAGGGGCAUGCAGAGGAG	LOC_Os04g56170	UAGCUCUGCUUCCCCCUUCCA	OsSPL8 - SBP-box gene family member, expressed	OsLG1	5	6.5	0	No	680	691
osa-miR5083	Up	AGACUACAAUUAUCUGAUCA	LOC_Os04g56170	UGGCUAGAU-AUUGUAGUUC	OsSPL8 - SBP-box gene family member, expressed	OsLG1	6	6	1	No	2122	2131
osa-miR5489	Down	CAGGUGUUCUCGAUGGCUUCC	LOC_Os04g56170	GGCGGCGGCCGGGAGCACCUU	OsSPL8 - SBP-box gene family member, expressed	OsLG1	8	7	1	No	843	854
novel0027	Down	UCAAGAACAAUGAGCUGAAUG	LOC_Os04g56480	CAAACAGCGCAUUGUUCUUGC	pelota, putative, expressed	OsPELOTA|LML1|Ospelo	4	4	0	Yes	879	890
novel0027	Down	UCAAGAACAAUGAGCUGAAUG	LOC_Os04g56480	CAAACAGCGCAUUGUUCUUGC	pelota, putative, expressed	OsPELOTA|LML1|Ospelo	4	4	0	Yes	884	895
novel0027	Down	UCAAGAACAAUGAGCUGAAUG	LOC_Os04g56480	CAAACAGCGCAUUGUUCUUGC	pelota, putative, expressed	OsPELOTA|LML1|Ospelo	4	4	0	Yes	879	890
osa-miR396c-5p	Up	UUCCACAGCUUUCUUGAACUU	LOC_Os04g57050	GAGUUCAAGGAGGCUGUGGAC	jasmonate O-methyltransferase, putative, expressed	-	4	3.5	0	No	853	864
novel0012	Down	UAUGGAUUG-CGAGUGAUCGAU	LOC_Os04g57350	AUCCGUGAAUCGUCAAUCCAUC	EH domain-containing protein 1, putative, expressed	-	6	6.5	0	No	1828	1839
osa-miR5791	Down	UUGCAGGAGACUAGAGACCAG	LOC_Os04g57350	AUUUUCUUCAGUCUUCUGCAG	EH domain-containing protein 1, putative, expressed	-	7	6	1	Yes	1899	1910
novel0026	Down	UUUCUUUGGGGUUAAAUUCGA	LOC_Os04g57350	CUGAAUGACAUUCCAAAGAAA	EH domain-containing protein 1, putative, expressed	-	7	6.5	0	No	1380	1391
novel0022	Down	CAAAUGGACCCUGUGUAUCUG	LOC_Os04g57350	UGUGUACAUA-GGUUCAUUUA	EH domain-containing protein 1, putative, expressed	-	8	7	1	No	1279	1289
osa-miR169i-3p	Down	UGAGUCGCUCUUAUCACUCAUG	LOC_Os04g57570	CUUGAG-GAUAAGGAUGACUCA	retrotransposon protein, putative, unclassified, expressed	-	5	6	1	No	1111	1122
novel0008	Down	UUUUCAUCGUGUGUUUGUUUU	LOC_Os04g57570	AAAACAAAC-UA-GGUGAAGA	retrotransposon protein, putative, unclassified, expressed	-	5	7	2	No	4001	4011
novel0021	Down	CAUCAA-GUAAAUCUGGACCAU	LOC_Os04g57570	CUUGUCCAGAUAUAUGUUGAUG	retrotransposon protein, putative, unclassified, expressed	-	5	7	2	No	4427	4438
osa-miR1432-5p	Down	AUCAGGAGAGAUGACACCGAC	LOC_Os04g57570	AUUGGUGGAAUUUCUUCUGGU	retrotransposon protein, putative, unclassified, expressed	-	7	6.5	2	No	209	220
osa-miR396c-5p	Up	UUCCACAGCUUUCUUGAACUU	LOC_Os04g57610	AAGUUC--GAAAGCUGUGGAC	auxin response factor, putative, expressed	OsARF12	3	3	0	Yes	2124	2133
osa-miR396c-5p	Up	UUCCACAGCUUUCUUGAACUU	LOC_Os04g57610	AAGUUC--GAAAGCUGUGGAC	auxin response factor, putative, expressed	OsARF12	3	3	0	Yes	2136	2145
novel0011	Down	CGGGAAGAG-AAGAAUUGCGUG	LOC_Os04g58320	CGCGCAGUUCUUCCUCUUCCUG	zinc finger, RING-type, putative, expressed	-	4	4	1	No	408	419
novel0011	Down	CGGGAAGAG-AAGAAUUGCGUG	LOC_Os04g58320	CGCGCAGUUCUUCCUCUUCCUG	zinc finger, RING-type, putative, expressed	-	4	4	1	No	408	419
novel0011	Down	CGGGAAGAG-AAGAAUUGCGUG	LOC_Os04g58320	CGCGCAGUUCUUCCUCUUCCUG	zinc finger, RING-type, putative, expressed	-	4	4	1	No	408	419
osa-miR172d-5p	Up	GCAGC-ACCAUCAAGAUUCAC	LOC_Os04g58480	GCGAACCAGGAUGGUGGCUGC	EF hand family protein, putative, expressed	-	5	7	1	Yes	677	687
novel0032	Down	UGUGAUGACGUGAUCUUGCUC	LOC_Os04g58480	GAGCACCGUCACGGCGUCACC	EF hand family protein, putative, expressed	-	6	6.5	1	Yes	57	68
novel0015	Down	UUGAGUUAUUGUGUAGAUCCA	LOC_Os04g58480	UGGA-CUUCAUAG-AGCUCAA	EF hand family protein, putative, expressed	-	6	7	1	No	737	747
novel0028	Down	UUAUGAUCUUCAAAGCAGAGG	LOC_Os05g02260	CCCCAACUUUGAAGAUCAUAU	expressed protein	bip130	4	4	0	Yes	979	990
novel0028	Down	UUAUGAUCUUCAAAGCAGAGG	LOC_Os05g02260	CCCCAACUUUGAAGAUCAUAU	expressed protein	bip130	4	4	0	Yes	979	990
novel0028	Down	UUAUGAUCUUCAAAGCAGAGG	LOC_Os05g02260	CCCCAACUUUGAAGAUCAUAU	expressed protein	bip130	4	4	0	Yes	979	990
novel0028	Down	UUAUGAUCUUCAAAGCAGAGG	LOC_Os05g02260	CCCCAACUUUGAAGAUCAUAU	expressed protein	bip130	4	4	0	Yes	979	990
osa-miR172d-5p	Up	GCAGCACCAUCAAGAUUCAC	LOC_Os05g03174	UUGAAUCCUGCUGGUGCUGC	glycosyltransferase family 43 protein, putative, expressed	-	3	4	0	No	1190	1200
osa-miR172d-5p	Up	GCAGCACCAUCAAGAUUCAC	LOC_Os05g03174	UUGAAUCCUGCUGGUGCUGC	glycosyltransferase family 43 protein, putative, expressed	-	3	4	0	No	1461	1471
osa-miR319a-5p	Up	AGCUGCCGAAUCAUCCAUUCA	LOC_Os05g04190	UGAUUGGAUGGUUC-GCAGCU	growth regulator related protein, putative, expressed	-	3	4	1	No	2066	2077
osa-miR319a-5p	Up	AGCUGCCGAAUCAUCCAUUCA	LOC_Os05g04190	UGAUUGGAUGGUUC-GCAGCU	growth regulator related protein, putative, expressed	-	3	4	1	No	2069	2080
osa-miR5083	Up	AGACUACAAUUAUCUGAUCA	LOC_Os05g05630	UGAAAAGACGAUUGAAGUCU	retrotransposon protein, putative, Ty1-copia subclass, expressed	-	5	7	1	No	3969	3979
novel0006	Down	UUCACCAACUCAGCAUAUAUG	LOC_Os05g05630	CACACUGACUGACUUGGUGAA	retrotransposon protein, putative, Ty1-copia subclass, expressed	-	6	7	0	No	2072	2083
novel0031	Down	CAGAU-AUUGCUACUGUUACGA	LOC_Os05g05630	UACUGAUGCUAGCAAUGAUCUG	retrotransposon protein, putative, Ty1-copia subclass, expressed	-	7	6.5	1	Yes	558	569
novel0028	Down	UUAUGAUCUUCAAAGCAGAGG	LOC_Os05g05630	CUUAUUCUGUGAAGAACAUGG	retrotransposon protein, putative, Ty1-copia subclass, expressed	-	7	7	2	Yes	1977	1988
osa-miR172d-5p	Up	GCAGCACCAUC-AAGAUUCAC	LOC_Os05g06190	GUGUAUGUUAGAUGGUGUUGG	expressed protein	-	5	7	1	Yes	576	587
osa-miR5488	Down	UGAAGGCGACUGAUGAUUUCA	LOC_Os05g06630	UCGAAUUA-CAGUUGUCUUUU	expressed protein	-	8	7	2	Yes	2362	2372
novel0034	Down	CUAGCACUGAAACCUUACGUC	LOC_Os05g08390	CUUGUAAGGUUU-AGUGCUUG	expressed protein	-	5	6.5	1	No	385	396
osa-miR5519	Down	UGGCAGAAGUACUGGACUUAG	LOC_Os05g09330	CUUCACCCAGUACUGCUGCCA	transposon protein, putative, CACTA, En/Spm sub-class	-	5	6	1	Yes	2281	2292
osa-miR2118a	Down	UUCUCGAUGCCUCCCAUUCCUA	LOC_Os05g11630	UGGUGAUGGGAGG-AUCGAGAA	expressed protein	-	4	4	0	No	1580	1592
novel0001	Down	UUUAUUUUGGGAUGGAGAUGU	LOC_Os05g11900	AGAGUUGCAUCCCAAAAUAAA	expressed protein	-	4	3.5	0	Yes	90	101
novel0002	Down	UUAUUUUGGGAUGGAGAUGUU	LOC_Os05g11900	AAGAGUUGCAUCCCAAAAUAA	expressed protein	-	4	3.5	0	Yes	89	100
novel0031	Down	CAGAUAUUGCUACUGUUACGA	LOC_Os05g11910	UCCUACAUGUA-UAAUAUCUG	GDSL-like lipase/acylhydrolase, putative, expressed	-	6	7	0	No	1172	1183
osa-miR395y	Up	GUGAAGUGUUUGGGGGAACUC	LOC_Os05g15530	GAGGUGUUCCAAAAGCUUCAG	aminotransferase domain containing protein, putative, expressed	-	7	7	1	Yes	175	186
osa-miR2118h	Down	UUCCUGAUGCCUCUCAUUCCUA	LOC_Os05g15750	UAGGA--CAAAGGCAUCAGGAA	transposon protein, putative, CACTA, En/Spm sub-class, expressed	-	4	4	0	Yes	1220	1230
osa-miR2118k	Down	UUCCUGAUGCCUCUCAUUCCUA	LOC_Os05g15750	UAGGA--CAAAGGCAUCAGGAA	transposon protein, putative, CACTA, En/Spm sub-class, expressed	-	4	4	0	Yes	1220	1230
novel0002	Down	UUAUUUUGGGAUGGAGAUGUU	LOC_Os05g17290	GAUAAAUUCAUCCCAAAAUAA	retrotransposon protein, putative, unclassified, expressed	-	5	3.5	0	Yes	1021	1032
novel0001	Down	UUUAUUUUGGGAUGGAGAUGU	LOC_Os05g17290	AUAAAUUCAUCCCAAAAUAA-	retrotransposon protein, putative, unclassified, expressed	-	5	4	0	Yes	1022	1033
novel0001	Down	UUUAUUUUGGGAUGGAGAUGU	LOC_Os05g17670	AUAAAUUCAUCCCGAAAUAAA	retrotransposon protein, putative, Ty1-copia subclass	-	5	4	0	Yes	976	987
osa-miR169i-3p	Down	UGAGUCGCUCUUAUCACUCAUG	LOC_Os05g20390	GACGACUGG-AAGAGCGACUGG	transposon protein, putative, unclassified, expressed	-	7	7	1	Yes	470	481
osa-miR5832	Down	UUGGCGGAGCGGUUGCUGUCA	LOC_Os05g20390	GGGGAGCAGCCGCCCUGCCGA	transposon protein, putative, unclassified, expressed	-	7	7	2	Yes	1021	1032
novel0001	Down	UUUAUUUUGGGAUGGAGAUGU	LOC_Os05g20700	AUAAAUUCAUCCCGAAAUAAA	retrotransposon protein, putative, Ty3-gypsy subclass, expressed	-	5	4	0	Yes	1116	1127
osa-miR5519	Down	UGGCAGAAGUACUGGACUUAG	LOC_Os05g20954	CUACGUCCAG-GUUGCUGCCA	retrotransposon protein, putative, unclassified, expressed	-	5	7	1	No	407	417
novel0018	Down	CGAUUUGUUGUUUUGAAUCUC	LOC_Os05g20954	GGGAGUGAAAAUAG-AAAUCG	retrotransposon protein, putative, unclassified, expressed	-	6	6.5	1	No	460	471
osa-miR5818	Down	UCGAACUAG-AAGGGCCAGGUU	LOC_Os05g20954	AGCUUGUCCUUUACUAGUUCUA	retrotransposon protein, putative, unclassified, expressed	-	6	7	1	No	1060	1071
novel0009	Down	UAUGGUCGUUGAAGUAUAGCC	LOC_Os05g22800	GGCAGUGCUUCACCGACCAUA	pectate lyase precursor, putative, expressed	-	4	4	0	No	854	865
osa-miR5822	Down	UGUCUGCUCGAUGUCAGGUUG	LOC_Os05g22810	GAAGCUAAUAUUGAGCAGAUA	retrotransposon protein, putative, Ty3-gypsy subclass, expressed	-	6	5.5	1	No	4187	4198
osa-miR5494	Down	UUAUAGGAGGUAUAGAC-GGUA	LOC_Os05g23010	UACCAGUACAUACCACCUAUAC	retrotransposon protein, putative, Ty3-gypsy subclass	-	5	6	0	Yes	3434	3446
osa-miR395y	Up	GUGAAGUGUUUGGGGGAACUC	LOC_Os05g23010	ACAUACGACCAAGCACUUCAC	retrotransposon protein, putative, Ty3-gypsy subclass	-	7	7	0	No	1843	1854
novel0002	Down	UUAUUUUGGGAU--GGAGAUGUU	LOC_Os05g23010	AACCUCUUCAAAUCCCGGAAUGG	retrotransposon protein, putative, Ty3-gypsy subclass	-	8	7	3	Yes	3302	3315
novel0003	Down	UUCCCAAUGCCUCCCAUUCCUA	LOC_Os05g24230	UAAGAAUGAGAUGCAUUGGGAA	hypothetical protein	-	3	4	0	No	48	60
osa-miR319a-5p	Up	AGCUGCCGAAUCAUCCAUUCA	LOC_Os05g24330	UCAAGGAUUGGUUCUGCAGCU	retrotransposon protein, putative, Ty3-gypsy subclass, expressed	-	6	7	1	No	764	775
osa-miR5515	Down	CCGAUGGUUGUUCUACAGGUG	LOC_Os05g24330	CCCCUGUACAGCAAUCAUCCA	retrotransposon protein, putative, Ty3-gypsy subclass, expressed	-	6	7	2	No	1487	1498
osa-miR2118l	Down	UUCCUAAUGCUUCCCAUUCCUA	LOC_Os05g24680	UGGAAGUGGGAAGAAAUAGGAA	retrotransposon protein, putative, Ty3-gypsy subclass, expressed	-	5	6	1	No	4285	4297
novel0001	Down	UUUAUUUUGGGAUGGAGAUGU	LOC_Os05g24680	ACCCCACCUCCCCAAAAUAAG	retrotransposon protein, putative, Ty3-gypsy subclass, expressed	-	6	6.5	0	Yes	1099	1110
osa-miR5519	Down	UGGCAGAAGUACUGGACUUAG	LOC_Os05g24680	UUCGACCCAGUACUUC-GCCA	retrotransposon protein, putative, Ty3-gypsy subclass, expressed	-	6	7	1	Yes	2657	2668
novel0003	Down	UUCCCAAUGCCUCCCAUUCCUA	LOC_Os05g24790	UAGAAA--GGAGGCA--GGGAA	transposon protein, putative, unclassified, expressed	-	5	7	2	Yes	918	928
novel0006	Down	UUCACCAACUCAGCAUAUAUG	LOC_Os05g24890	UGUACAUGCUGGGUUAGUGAA	tetratricopeptide-like helical, putative, expressed	-	5	5	1	No	1329	1340
novel0034	Down	CUAGCACUGAAACCUUACGUC	LOC_Os05g24890	GACGUUGGCUGUC-GUGCUAG	tetratricopeptide-like helical, putative, expressed	-	5	6.5	0	No	693	704
novel0011	Down	CGGGAAGAGAAGAAUUGCGUG	LOC_Os05g24890	CAUCCGCUUCUUCGCUUCCUC	tetratricopeptide-like helical, putative, expressed	-	7	7	1	Yes	302	313
osa-miR528-5p	Down	UGGAAGGGGCAUGCAGAGGAG	LOC_Os05g25040	AUCUGCUGCAUGCCUCCUCCG	expressed protein	-	6	7	2	Yes	1361	1372
novel0001	Down	UUUAUUUUGGGAUGGAGAUGU	LOC_Os05g26270	AUAAAUUCAUCCCAAAAUAAA	retrotransposon protein, putative, Ty3-gypsy subclass, expressed	-	4	3	0	Yes	1036	1047
novel0002	Down	UUAUUUUGGGAUGGAGAUGUU	LOC_Os05g26270	GAUAAAUUCAUCCCAAAAUAA	retrotransposon protein, putative, Ty3-gypsy subclass, expressed	-	5	3.5	0	Yes	1035	1046
novel0018	Down	CGAUUUGUUGUUUUGAAUCUC	LOC_Os05g27790	GUGAUUAUAUACAACAAAUUG	membrane associated DUF588 domain containing protein, putative, expressed	-	5	6	1	Yes	976	987
osa-miR5832	Down	UUGGCGGAGCGGUUGCUGUCA	LOC_Os05g28040	UGCGCCUGCCCGCUCCGCCAG	DUF640 domain containing protein, putative, expressed	-	8	6.5	0	Yes	522	533
novel0004	Down	UUGUCGUGUG-AUGUAUUUUGC	LOC_Os05g28210	GCAGAAGACAUACACAC-ACAA	small hydrophilic plant seed protein, putative, expressed	OsEm|EMP1|OsEm1	4	6.5	1	No	14	26
novel0004	Down	UUGUCGUGUGAUGUAUUUUGC	LOC_Os05g31056	CCAAAAU-CAUCACAAGACAA	tetratricopeptide repeat containing protein, putative, expressed	-	3	4	1	Yes	1909	1919
osa-miR172d-5p	Up	GCAGCACCAUCAAGAUUCAC	LOC_Os05g31280	AUGAAUUUUGAUCGUGAUGU	GASR5 - Gibberellin-regulated GASA/GAST/Snakin family protein precursor, expressed	-	5	7	1	Yes	999	1009
osa-miR172d-5p	Up	GCAGCACCAUCAAGAUUCAC	LOC_Os05g31280	AUGAAUUUUGAUCGUGAUGU	GASR5 - Gibberellin-regulated GASA/GAST/Snakin family protein precursor, expressed	-	5	7	1	Yes	999	1009
osa-miR172d-5p	Up	GCAGCACCAUCAAGAUUCAC	LOC_Os05g32430	GUAAAUC-UGAUGGUGCUGC	NLI interacting factor-like phosphatase, putative, expressed	-	2	2	0	Yes	1697	1706
novel0027	Down	UCAAGAACAAUGAGCUGAAUG	LOC_Os05g33120	UCUUUA-UUCGUUGAUCUUGA	retrotransposon protein, putative, unclassified, expressed	-	7	6.5	1	No	482	492
novel0003	Down	UUCCCAAUGCCUCCCAUUCCUA	LOC_Os05g34220	UGGGGCUCGGAGGCAUUGGGAA	vrga1, putative, expressed	-	4	3	0	Yes	671	683
novel0003	Down	UUCCCAAUGCCUCCCAUUCCUA	LOC_Os05g34220	UGGGGCUCGGAGGCAUUGGGAA	vrga1, putative, expressed	-	4	3	0	Yes	671	683
osa-miR2118e	Down	UUCCCAAUGCCUCCCAUGCCUA	LOC_Os05g34220	UGGGGCUCGGAGGCAUUGGGAA	vrga1, putative, expressed	-	4	3.5	0	Yes	671	683
osa-miR2118e	Down	UUCCCAAUGCCUCCCAUGCCUA	LOC_Os05g34220	UGGGGCUCGGAGGCAUUGGGAA	vrga1, putative, expressed	-	4	3.5	0	Yes	671	683
osa-miR2118r	Down	UUCCCAAUGCCUCCCAUGCCUA	LOC_Os05g34220	UGGGGCUCGGAGGCAUUGGGAA	vrga1, putative, expressed	-	4	3.5	0	Yes	671	683
osa-miR2118r	Down	UUCCCAAUGCCUCCCAUGCCUA	LOC_Os05g34220	UGGGGCUCGGAGGCAUUGGGAA	vrga1, putative, expressed	-	4	3.5	0	Yes	671	683
osa-miR2118b	Down	UUCCCGAUGCCUCCCAUUCCUA	LOC_Os05g34220	UGGGGCUCGGAGGCAUUGGGAA	vrga1, putative, expressed	-	5	4	1	Yes	671	683
osa-miR2118b	Down	UUCCCGAUGCCUCCCAUUCCUA	LOC_Os05g34220	UGGGGCUCGGAGGCAUUGGGAA	vrga1, putative, expressed	-	5	4	1	Yes	671	683
osa-miR2118c	Down	UUCCCGAUGCCUCCUAUUCCUA	LOC_Os05g34220	UGGGGCUCGGAGGCAUUGGGAA	vrga1, putative, expressed	-	5	4	1	Yes	671	683
osa-miR2118c	Down	UUCCCGAUGCCUCCUAUUCCUA	LOC_Os05g34220	UGGGGCUCGGAGGCAUUGGGAA	vrga1, putative, expressed	-	5	4	1	Yes	671	683
osa-miR2118n	Down	UUCCCGAUGCCUCCCAUUCCUA	LOC_Os05g34220	UGGGGCUCGGAGGCAUUGGGAA	vrga1, putative, expressed	-	5	4	1	Yes	671	683
osa-miR2118n	Down	UUCCCGAUGCCUCCCAUUCCUA	LOC_Os05g34220	UGGGGCUCGGAGGCAUUGGGAA	vrga1, putative, expressed	-	5	4	1	Yes	671	683
osa-miR2118q	Down	UUCCCGAUGCCUCCUAUUCCUA	LOC_Os05g34220	UGGGGCUCGGAGGCAUUGGGAA	vrga1, putative, expressed	-	5	4	1	Yes	671	683
osa-miR2118q	Down	UUCCCGAUGCCUCCUAUUCCUA	LOC_Os05g34220	UGGGGCUCGGAGGCAUUGGGAA	vrga1, putative, expressed	-	5	4	1	Yes	671	683
osa-miR172d-5p	Up	GCAGCACCAUCAAGAUUCAC	LOC_Os05g36040	GGUAAUCUUAAUGGUGCUGC	retrotransposon protein, putative, unclassified, expressed	-	3	4	0	No	772	782
osa-miR319a-5p	Up	AGCUGCCGAAUCAUCCAUUCA	LOC_Os05g37100	CAAAUGGAUGAUUC-GCAGCU	retrotransposon protein, putative, unclassified, expressed	-	3	4	1	Yes	218	229
novel0022	Down	CAAAUGGACCCUGUGUAUCUG	LOC_Os05g37130	AGGAUA-GCAGGGUCCAUUUU	glycosyl hydrolases family 17, putative, expressed	-	5	4	0	Yes	1404	1414
novel0022	Down	CAAAUGGACCCUGUGUAUCUG	LOC_Os05g37130	AGGAUA-GCAGGGUCCAUUUU	glycosyl hydrolases family 17, putative, expressed	-	5	4	0	Yes	2384	2394
novel0022	Down	CAAAUGGACCCUGUGUAUCUG	LOC_Os05g37130	AGGAUA-GCAGGGUCCAUUUU	glycosyl hydrolases family 17, putative, expressed	-	5	4	0	Yes	2492	2502
novel0022	Down	CAAAUGGACCCUGUGUAUCUG	LOC_Os05g37130	AGGAUA-GCAGGGUCCAUUUU	glycosyl hydrolases family 17, putative, expressed	-	5	4	0	Yes	2535	2545
novel0022	Down	CAAAUGGACCCUGUGUAUCUG	LOC_Os05g37130	AGGAUA-GCAGGGUCCAUUUU	glycosyl hydrolases family 17, putative, expressed	-	5	4	0	Yes	3009	3019
osa-miR5832	Down	UUGGCGGAGCGGUUGCUGUCA	LOC_Os05g37190	CGCCUGCCGCCGCUGCGCCAA	ZOS5-08 - C2H2 zinc finger protein, expressed	-	6	6.5	1	Yes	1168	1179
osa-miR5496	Down	CCAGCCGGUGGCAUAGUUCUC	LOC_Os05g37190	UACUGCUGCGCCGCCGGCUGC	ZOS5-08 - C2H2 zinc finger protein, expressed	-	8	7	0	No	1058	1069
novel0001	Down	UUUAUUUUGGGAUGGAGAUGU	LOC_Os05g37910	CUUUCUCCGUCCCAAAAUAAA	phosphatidic acid phosphatase-related, putative, expressed	-	4	3	0	Yes	1373	1384
novel0002	Down	UUAUUUUGGGAUGGAGAUGUU	LOC_Os05g37910	ACUUUCUCCGUCCCAAAAUAA	phosphatidic acid phosphatase-related, putative, expressed	-	4	3.5	0	Yes	1373	1384
novel0008	Down	UUUUCAUCGUGUGUUUGUUUU	LOC_Os05g38540	AAGAACAACACACGAGGAAGA	transposon protein, putative, unclassified, expressed	-	5	5.5	2	Yes	2387	2398
novel0005	Down	CAAAUGACUCAUGCUUACCUG	LOC_Os05g38540	CAAAUGGGCAAGAG-CAUUUG	transposon protein, putative, unclassified, expressed	-	6	7	1	No	1789	1800
novel0007	Down	CAAAUGACUCAUGCUUACCUG	LOC_Os05g38540	CAAAUGGGCAAGAG-CAUUUG	transposon protein, putative, unclassified, expressed	-	6	7	1	No	1789	1800
osa-miR172d-5p	Up	GCAGCACCAUCAAGAUUCAC	LOC_Os05g38990	GAAAGUCUUGA--GUGCUGC	CCT motif family protein, expressed	-	5	6.5	0	No	1365	1375
novel0008	Down	UUUUCAUCGUGUGUUUGUUUU	LOC_Os05g39490	GAAACAA--ACAUGAUGAAAA	expressed protein	-	4	3.5	0	No	1034	1043
osa-miR5488	Down	UGAAGGCGACUGAUGAUUUCA	LOC_Os05g40610	CUGGGUCUUC-GUCGCCUUCG	OsFBDUF25 - F-box and DUF domain containing protein, expressed	-	8	7	0	No	293	303
novel0027	Down	UCAAGAACAAUGAGCUGAAUG	LOC_Os05g40740	CAUUCUUCUC-UUGUUCUUGA	monocopper oxidase, putative, expressed	-	3	4	0	No	1839	1849
novel0027	Down	UCAAGAACAAUGAGCUGAAUG	LOC_Os05g40740	CAUUCUUCUC-UUGUUCUUGA	monocopper oxidase, putative, expressed	-	3	4	0	No	1905	1915
novel0015	Down	UUGAGUUAUUGUGUAGAUCCA	LOC_Os05g42210	UGUAUCUUCACCAGGACUCAA	serine/threonine-protein kinase receptor precursor, putative, expressed	-	5	7	1	No	1927	1938
osa-miR5822	Down	UGUCUGCUCGAUGUCAGGUUG	LOC_Os05g42210	GGACACGUCGUCGAGCAGACC	serine/threonine-protein kinase receptor precursor, putative, expressed	-	7	6.5	0	Yes	2481	2492
osa-miR166a-5p	Up	GGAAUGUUGUCUGGUUCAAGG	LOC_Os05g42210	CCUGAAGACAAGCAACAUUCU	serine/threonine-protein kinase receptor precursor, putative, expressed	-	7	7	0	No	1970	1981
osa-miR166e-5p	Up	GGAAUGUUGUCUGGUUCAAGG	LOC_Os05g42210	CCUGAAGACAAGCAACAUUCU	serine/threonine-protein kinase receptor precursor, putative, expressed	-	7	7	0	No	1970	1981
osa-miR5072	Down	CGAUUCCCCAGCGGAGU-CGCCA	LOC_Os05g42960	UGGUGAACUCCGGGGGGGAAUCG	retrotransposon protein, putative, unclassified, expressed	-	4	5.5	0	No	6371	6384
novel0001	Down	UUUAUUUUGGGAUGGAGAUGU	LOC_Os05g42960	UCAUAUGCAUAGCAAAAUAAA	retrotransposon protein, putative, unclassified, expressed	-	5	7	0	No	6578	6589
osa-miR2118o	Down	CUCCUGAUGCCUCCCAAGCCUA	LOC_Os05g42960	AUGGCUAGGGAGG-AUGAGGAG	retrotransposon protein, putative, unclassified, expressed	-	5	7	1	No	2784	2796
osa-miR5832	Down	UUGGCGGAGCGGUUGCUGUCA	LOC_Os05g42960	UGAGAACCUCCGCUCCGCCCG	retrotransposon protein, putative, unclassified, expressed	-	6	6.5	1	Yes	3006	3017
osa-miR2118p	Down	UUCCCGAUGCCUCCCAUGCCUA	LOC_Os05g42960	GAGCCAUUUGAGG-AUCGGGAC	retrotransposon protein, putative, unclassified, expressed	-	6	7	0	No	6494	6506
osa-miR2118a	Down	UUCUCGA-UGCCUCCCAUUCCUA	LOC_Os05g42960	AAGCAGGGGGAGGCGCUCGAGAG	retrotransposon protein, putative, unclassified, expressed	-	7	7	1	Yes	116	128
novel0021	Down	CAUCAAGUAAAUCUGGACCAU	LOC_Os05g44310	AUCGUAAGGAUUUACUUGAUG	vesicle-fusing ATPase, putative, expressed	OsSec18	4	3.5	0	Yes	1281	1292
osa-miR319a-5p	Up	AGCUGCCGAAUCAUCCAUUCA	LOC_Os05g45110	AGAAUGGA--GUUC-GCAGCU	anthocyanidin 5,3-O-glucosyltransferase, putative, expressed	LTG5	5	7	1	No	1401	1410
osa-miR2118i	Down	UUCCUAGUGCCUCCCAUUCCUA	LOC_Os05g45110	UGGUGAU-GGAGGC-CGAGGAA	anthocyanidin 5,3-O-glucosyltransferase, putative, expressed	LTG5	6	7	1	Yes	1256	1267
osa-miR396c-5p	Up	UUCCACAGCUUUCUUGAACUU	LOC_Os05g45110	GAGUUCAUGAGAGAUUUGGAG	anthocyanidin 5,3-O-glucosyltransferase, putative, expressed	LTG5	6	7	1	No	1366	1377
novel0033	Down	UUGUUCACCACGGGCGCGUUG	LOC_Os05g45110	AAGGGCGUGC-UGGUGAACAG	anthocyanidin 5,3-O-glucosyltransferase, putative, expressed	LTG5	7	6.5	0	No	605	615
novel0008	Down	UUUUCAUCGUGUGUUUGUUUU	LOC_Os05g47900	CAGAC-AAUACACGAUGAAAA	protein binding protein, putative, expressed	-	4	3	0	Yes	1165	1175
novel0010	Down	UCAAUAGAUACAUCUGCAUCU	LOC_Os05g48810	AGAUGUUGUUGUACCUAUUGC	dnaJ domain containing protein, expressed	-	5	5.5	0	Yes	1544	1555
novel0002	Down	UUAUUUUGGGAUGGAGAUGUU	LOC_Os05g48810	AAAAUGUUCAUUCUGAAAUGG	dnaJ domain containing protein, expressed	-	8	7	2	No	1583	1594
novel0033	Down	UUGUUCACCACGGGCGCGUUG	LOC_Os05g48850	CGCCGCCGCCGUGGUGAACAG	no apical meristem protein, putative, expressed	OsSND2	5	4	0	Yes	1071	1082
osa-miR5519	Down	UGGCAGAAGUACUGGACUUAG	LOC_Os05g49100	CUGGGGGUGGUGCUUCUGCUG	WRKY49, expressed	-	9	6.5	1	No	275	286
osa-miR169i-3p	Down	UGAGUCGCUCUUAUCACUCAUG	LOC_Os05g50300	#NAME?	AMP-binding enzyme, putative, expressed	-	5	7	2	Yes	1	12
novel0021	Down	CAUCAAGUAAAUCUGGACCAU	LOC_Os05g51390	AUGG-CUCGGUUUGC-UGAUG	uncharacterized protein PA4923, putative, expressed	-	6	6.5	1	Yes	523	533
novel0001	Down	UUUAU-UUUGGGAUGGAGAUGU	LOC_Os05g51670	ACAUCUCAAUCUCAAAUAUAAA	NAD dependent epimerase/dehydratase family protein, putative, expressed	-	3	4	1	No	906	917
osa-miR166a-5p	Up	GGAAUGUUGUCUGGUUCAAGG	LOC_Os06g01304	GCAUGAAGCAGACAACAUUCA	spotted leaf 11, putative, expressed	-	4	4	0	Yes	1923	1934
osa-miR166a-5p	Up	GGAAUGUUGUCUGGUUCAAGG	LOC_Os06g01304	GCAUGAAGCAGACAACAUUCA	spotted leaf 11, putative, expressed	-	4	4	0	Yes	2018	2029
osa-miR166e-5p	Up	GGAAUGUUGUCUGGUUCAAGG	LOC_Os06g01304	GCAUGAAGCAGACAACAUUCA	spotted leaf 11, putative, expressed	-	4	4	0	Yes	1923	1934
osa-miR166e-5p	Up	GGAAUGUUGUCUGGUUCAAGG	LOC_Os06g01304	GCAUGAAGCAGACAACAUUCA	spotted leaf 11, putative, expressed	-	4	4	0	Yes	2018	2029
osa-miR172d-5p	Up	GCAGCACCAUCAAGAUUCAC	LOC_Os06g01980	UUGAA-CUUGAUGGUGCUGG	AAA family ATPase, putative, expressed	-	3	3	0	Yes	1918	1927
osa-miR396c-5p	Up	UUCCACAG-CUUUCUUGAACUU	LOC_Os06g02560	CCGUUCAAGAAAGCCUGUGGAA	growth-regulating factor, putative, expressed	OsGRF5	3	4	0	Yes	607	618
osa-miR396c-5p	Up	UUCCACAG-CUUUCUUGAACUU	LOC_Os06g02560	CCGUUCAAGAAAGCCUGUGGAA	growth-regulating factor, putative, expressed	OsGRF5	3	4	0	Yes	607	618
osa-miR396c-5p	Up	UUCCACAG-CUUUCUUGAACUU	LOC_Os06g02560	CCGUUCAAGAAAGCCUGUGGAA	growth-regulating factor, putative, expressed	OsGRF5	3	4	0	Yes	627	638
osa-miR5832	Down	UUGGCGGAGCGGUUGCUGUCA	LOC_Os06g03670	CGACAUCCGCCGCGCCGCCAU	dehydration-responsive element-binding protein, putative, expressed	-	6	6.5	0	Yes	391	402
novel0001	Down	UUUAUUUUGGGAUGGAGAUGU	LOC_Os06g03670	UUAUAUUUUUUCCAAGAUAAA	dehydration-responsive element-binding protein, putative, expressed	-	8	6.5	1	No	821	832
novel0038	Down	UGAGGACUGUGUCGUGAACGA	LOC_Os06g03930	ACUUGCGUGACAUAGUCCUCA	cytochrome P450 86A1, putative, expressed	-	6	5	0	No	1005	1016
novel0038	Down	UGAGGACUGUGUCGUGAACGA	LOC_Os06g03930	ACUUGCGUGACAUAGUCCUCA	cytochrome P450 86A1, putative, expressed	-	6	5	0	No	1005	1016
osa-miR5832	Down	UUGGCGGAGCGGUUGCUGUCA	LOC_Os06g04020	CAAAUCCAUCCGCUCCGCCAU	histone H1, putative, expressed	-	7	7	0	Yes	745	756
osa-miR1432-5p	Down	AUCAGGAGAGAUGA-CACCGAC	LOC_Os06g05160	CCGGGUGCUGAUCUCUUCUGAU	sulfate transporter, putative, expressed	SPDT	6	6	1	Yes	2368	2380
novel0028	Down	UUAUGAUCUUCAAAGCAGAGG	LOC_Os06g05160	CCUCGGC-GAGAGGAUCAUGA	sulfate transporter, putative, expressed	SPDT	6	7	1	No	1770	1780
novel0030	Down	UGUGUGGAU-GCUGAGACAGUG	LOC_Os06g05160	UGCUGUUGCAGCGAUCGACACG	sulfate transporter, putative, expressed	SPDT	7	7	1	No	1866	1877
osa-miR5793	Down	CGAGGACGAGAUACA-GUGCAG	LOC_Os06g05420	CUGCUCUUCUAUUUCCUCCUCC	expressed protein	-	6	7	1	No	266	278
osa-miR172d-5p	Up	GCAGCACCAUCAAGAUUCAC	LOC_Os06g06050	UUGCAUCUUGAUGGUGUUGC	OsFBL27 - F-box domain and LRR containing protein, expressed	D3	3	4	1	Yes	1201	1211
osa-miR528-5p	Down	UGGAAGGGGCAUGCAGAGGAG	LOC_Os06g06360	UUGCCAUGCAUGAUCCUUCCA	WRKY113, expressed	-	6	6.5	0	No	586	597
osa-miR5519	Down	UGGCAGAAGUACUGGACUUAG	LOC_Os06g06360	CGACGACCAGCACUUCUGCUU	WRKY113, expressed	-	6	7	1	No	1543	1554
novel0010	Down	UCAAUAGAUACAUCUGCAUCU	LOC_Os06g07090	GGAUGCUGAUGUAUCUAUUCG	AP-1 complex subunit gamma-1, putative, expressed	-	4	4	1	Yes	1288	1299
novel0010	Down	UCAAUAGAUACAUCUGCAUCU	LOC_Os06g07090	GGAUGCUGAUGUAUCUAUUCG	AP-1 complex subunit gamma-1, putative, expressed	-	4	4	1	Yes	1288	1299
novel0011	Down	CGGGAAGAGAAGAAU-UGCGUG	LOC_Os06g07896	CGCGCGCCUUCUCCUCUUCCUC	ribosomal protein S15 containing protein, expressed	-	7	7	1	No	56	68
osa-miR1432-5p	Down	AUCAGGAGAGAUGACACCGAC	LOC_Os06g08310	GUCGGGAUCGUCUC-CCUGCU	plasma membrane ATPase, putative, expressed	-	5	7	2	Yes	476	487
novel0038	Down	UGAGGACUGUGUCGUGAACGA	LOC_Os06g08310	UCGACAAGGACAUGGUCCUCC	plasma membrane ATPase, putative, expressed	-	7	7	0	No	1245	1256
osa-miR5832	Down	UUGGCGGAGCGGUUGCUGUCA	LOC_Os06g08520	CGAGUCCCGCCGCUUCGCCAG	transposon protein, putative, unclassified, expressed	-	8	7	1	Yes	1233	1244
novel0022	Down	CAAAUGGACCCUGUGUAUCUG	LOC_Os06g10170	CAGAUACACAGGGUCGAUUUC	flavin-containing monooxygenase family protein, putative, expressed	-	2	3	1	Yes	461	472
novel0022	Down	CAAAUGGACCCUGUGUAUCUG	LOC_Os06g10170	CAGAUACACAGGGUCGAUUUC	flavin-containing monooxygenase family protein, putative, expressed	-	2	3	1	Yes	461	472
osa-miR396c-5p	Up	UUCCACAG-CUUUCUUGAACUU	LOC_Os06g10310	CCGUUCAAGAAAGCCUGUGGAA	growth regulating factor protein, putative, expressed	-	3	4	0	Yes	425	436
novel0032	Down	UGUGAUGACGUGAUCUUGCUC	LOC_Os06g10670	GAGCAGCA--GCGUCGUCACG	aspartic proteinase nepenthesin-1 precursor, putative, expressed	-	7	7	1	No	793	802
osa-miR172d-5p	Up	GCAGCACCAUCAAGAUUCAC	LOC_Os06g11970	UUUGAUCAUGAUGG-GCUGG	OsMADS63 - MADS-box family gene with MIKC* type-box, expressed	-	6	6.5	1	Yes	1263	1273
osa-miR528-5p	Down	UGGAAGGGGCAUGCAGAGGAG	LOC_Os06g12450	CUCCCC--CGUGAUCCUUCCA	soluble starch synthase 2-3, chloroplast precursor, putative, expressed	ALK|SSIIa	6	7	0	No	785	794
osa-miR169i-3p	Down	UGAGUC-GCUCUU-AUCACUCAUG	LOC_Os06g13250	CAUGAGUAAUGAACAGUGGACUCA	hypothetical protein	-	5	7	2	No	765	778
novel0022	Down	CAAAUGGACCCUGUGUAUCUG	LOC_Os06g13810	CAGAAAC-CAGGGUGGAUUUG	pyrophosphate--fructose 6-phosphate 1-phosphotransferase subunit beta, putative, expressed	PFP1	4	6	2	Yes	405	415
novel0019	Down	UUUCCGAUGCCUCCCAUUCCUA	LOC_Os06g13810	UGUUGAGAGGAGGCA-CGGAAA	pyrophosphate--fructose 6-phosphate 1-phosphotransferase subunit beta, putative, expressed	PFP1	7	7	1	Yes	1442	1454
osa-miR5496	Down	CCAGCCGGUGGCAUAGUUCUC	LOC_Os06g13830	GAGUUCGGCGGCACCGGCUGG	endoglucanase, putative, expressed	-	6	6.5	0	No	562	573
novel0033	Down	UUGUUCACCACGGGCGCGUUG	LOC_Os06g14490	GACCGUGCUCGUGGUGAACAA	calmodulin-binding heat-shock protein, putative, expressed	-	4	3	0	Yes	709	720
novel0033	Down	UUGUUCACCACGGGCGCGUUG	LOC_Os06g14490	GACCGUGCUCGUGGUGAACAA	calmodulin-binding heat-shock protein, putative, expressed	-	4	3	0	Yes	712	723
novel0031	Down	CAGAUAUUGCUACUGUUACGA	LOC_Os06g15700	UGGUGAAGGUAGCAAUAUCUU	expressed protein	-	5	4	0	Yes	3323	3334
novel0002	Down	UUAUUUUGGGAUGGAGAUGUU	LOC_Os06g15710	ACUCUCUCCGUCCCAAAAUAA	retrotransposon protein, putative, Ty1-copia subclass	-	4	3.5	0	Yes	309	320
novel0001	Down	UUUAUUUUGGGAUGGAGAUGU	LOC_Os06g15710	CUCUCUCCGUCCCAAAAUAAG	retrotransposon protein, putative, Ty1-copia subclass	-	5	3.5	0	Yes	309	320
novel0026	Down	UUUCUUUGGGGUUAAAUUCGA	LOC_Os06g16740	UCGAUGUGAACAUCAAAGAAA	expressed protein	-	5	6	0	No	101	112
novel0002	Down	UUAUUUUGGGAUGGAGAUGUU	LOC_Os06g17200	GAUAAAUUCAUCCCAAAAUAA	retrotransposon protein, putative, unclassified, expressed	-	5	3.5	0	Yes	1273	1284
novel0001	Down	UUUAUUUUGGGAUGGAGAUGU	LOC_Os06g17200	AUAAAUUCAUCCCAAAAUAA-	retrotransposon protein, putative, unclassified, expressed	-	5	4	0	Yes	1274	1285
osa-miR5793	Down	CGAGGACGAGAUACAGUGCAG	LOC_Os06g18780	CUGCACUG--ACUCCUCCUCG	transposon protein, putative, CACTA, En/Spm sub-class, expressed	-	4	7	1	No	5549	5558
osa-miR172d-5p	Up	GCAGCACCAUCAAGAUUCAC	LOC_Os06g18780	GUCAAGCCUGA-GCUGCUGC	transposon protein, putative, CACTA, En/Spm sub-class, expressed	-	5	7	1	No	6085	6095
osa-miR5793	Down	CGAGGACGAGAUACAGUGCAG	LOC_Os06g18780	CUGCACCG--UCUCCUCCUCA	transposon protein, putative, CACTA, En/Spm sub-class, expressed	-	5	7	1	Yes	5474	5483
osa-miR5506	Down	UGGAUCGCUUCGUCUGAUGGU	LOC_Os06g18780	AAGAUUAGACGGGACGAUCCA	transposon protein, putative, CACTA, En/Spm sub-class, expressed	-	6	6.5	0	No	1249	1260
novel0008	Down	UUUUCAUCGUGUGUUUGUUUU	LOC_Os06g20500	AACAGGAAUACGCGAUGAAAA	tRNA-splicing endonuclease positive effector-related, putative, expressed	-	5	4	0	No	1203	1214
osa-miR5488	Down	UGAAGGCGACUGAUGAUUUCA	LOC_Os06g22960	GGAGAUCAUC-GUCACCUUCG	aquaporin protein, putative, expressed	-	5	6	1	No	524	534
osa-miR5832	Down	UUGGCGGAGCGGUUGCUGUCA	LOC_Os06g22960	CGCCGGCGUCGGCUCCGCCAU	aquaporin protein, putative, expressed	-	7	7	0	No	194	205
novel0011	Down	CGGGAAGAGAAGAAUUGCGUG	LOC_Os06g29950	CCCUCAAUUCUUCUCUUCCUU	MATE domain containing protein, expressed	-	4	4	1	Yes	1451	1462
novel0009	Down	UAUGGUCGUUGAAGUAUAGCC	LOC_Os06g30370	CCCUCUACUUCAACGCCCAGA	osMFT1 MFT-Like1 homologous to Mother of FT and TFL1 gene; contains Pfam profile PF01161: Phosphatidylethanolamine-binding protein, expressed	OsMFT1	5	7	2	Yes	572	583
novel0009	Down	UAUGGUCGUUGAAGUAUAGCC	LOC_Os06g30370	CCCUCUACUUCAACGCCCAGA	osMFT1 MFT-Like1 homologous to Mother of FT and TFL1 gene; contains Pfam profile PF01161: Phosphatidylethanolamine-binding protein, expressed	OsMFT1	5	7	2	Yes	572	583
osa-miR172d-5p	Up	GCAGCACCAUCAAGAUUCAC	LOC_Os06g30370	CCGCUACGUGAUGGUGCUGU	osMFT1 MFT-Like1 homologous to Mother of FT and TFL1 gene; contains Pfam profile PF01161: Phosphatidylethanolamine-binding protein, expressed	OsMFT1	7	6.5	0	Yes	445	455
osa-miR172d-5p	Up	GCAGCACCAUCAAGAUUCAC	LOC_Os06g30370	CCGCUACGUGAUGGUGCUGU	osMFT1 MFT-Like1 homologous to Mother of FT and TFL1 gene; contains Pfam profile PF01161: Phosphatidylethanolamine-binding protein, expressed	OsMFT1	7	6.5	0	Yes	445	455
osa-miR5822	Down	UGUCUGCUCGAUGUCAGGUUG	LOC_Os06g32010	GAAGCUAAUAUUGAGCAGAUA	retrotransposon protein, putative, Ty3-gypsy subclass, expressed	-	6	5.5	1	No	3785	3796
novel0006	Down	UUCACCAACUCAGCAUAUAUG	LOC_Os06g36020	CAUGGUUGCUGAGUUGGUGGG	retrotransposon protein, putative, unclassified, expressed	-	5	4	1	Yes	69	80
osa-miR166a-5p	Up	GGAAUGUUGUCUGGUUCAAGG	LOC_Os06g36960	AGAUGAAUCAGACAACAUUCC	expressed protein	-	4	3.5	0	Yes	1815	1826
osa-miR166e-5p	Up	GGAAUGUUGUCUGGUUCAAGG	LOC_Os06g36960	AGAUGAAUCAGACAACAUUCC	expressed protein	-	4	3.5	0	Yes	1815	1826
osa-miR5796	Down	UCAUUCAGGAUUGAAGC-CGCC	LOC_Os06g37050	GGCGCGCCGCAAUCUUGAAUGC	transposon protein, putative, unclassified, expressed	-	5	5	0	Yes	2448	2460
osa-miR169i-3p	Down	UGAGUCGCUCUUAUCACUCAUG	LOC_Os06g37050	GACGACUGG-AAGAGCGACUGG	transposon protein, putative, unclassified, expressed	-	7	7	1	Yes	470	481
osa-miR5832	Down	UUGGCGGAGCGGUUGCUGUCA	LOC_Os06g37050	GGGGAGCAGCCGCCCUGCCGA	transposon protein, putative, unclassified, expressed	-	7	7	2	Yes	1021	1032
osa-miR5796	Down	UCAUUCAGGAUUGAAGC-CGCC	LOC_Os06g37090	GGCGCGCCGCAAUCUUGAAUGC	transposon protein, putative, unclassified, expressed	-	5	5	0	Yes	2439	2451
osa-miR169i-3p	Down	UGAGUCGCUCUUAUCACUCAUG	LOC_Os06g37090	GACGACUGG-AAGAGCGACUGG	transposon protein, putative, unclassified, expressed	-	7	7	1	Yes	470	481
osa-miR5832	Down	UUGGCGGAGCGGUUGCUGUCA	LOC_Os06g37090	GGGGAGCAGCCGCCCUGCCGA	transposon protein, putative, unclassified, expressed	-	7	7	2	Yes	1021	1032
osa-miR169i-3p	Down	UGAGUCGCUCUUAUCACUCAUG	LOC_Os06g38612	GACGAUUGG-AAGAGCGACUGG	retrotransposon protein, putative, unclassified, expressed	-	7	7	1	Yes	470	481
osa-miR5832	Down	UUGGCGGAGCGGUUGCUGUCA	LOC_Os06g38612	GGGGAGCAGCCGCCCUGCCGA	retrotransposon protein, putative, unclassified, expressed	-	7	7	2	Yes	1021	1032
osa-miR2118o	Down	CUCCUGAUGCCUCCCAAGCCUA	LOC_Os06g38760	UUGGCUCAGGAGGCAUCAGGAU	retrotransposon protein, putative, unclassified, expressed	-	4	4	0	Yes	3421	3433
osa-miR319a-5p	Up	AGCUGCCGAAUCAUCCAUUCA	LOC_Os06g40030	UGCAUGAGUGAUU--GCAGCU	S-locus-like receptor protein kinase, putative, expressed	-	5	6.5	1	Yes	1156	1167
osa-miR172d-5p	Up	GCAGCACCAUCAAGAUUCAC	LOC_Os06g40230	GGCCAUGGUGGUGGUGCUGG	expressed protein	-	7	7	0	No	59	69
osa-miR2118c	Down	UUCCCGAUGCCUCCUAUUCCUA	LOC_Os06g41510	UAGGAAGAGGAGGCUUCGGGGA	D-mannose binding lectin family protein, expressed	-	3	4	1	Yes	1565	1577
osa-miR2118q	Down	UUCCCGAUGCCUCCUAUUCCUA	LOC_Os06g41510	UAGGAAGAGGAGGCUUCGGGGA	D-mannose binding lectin family protein, expressed	-	3	4	1	Yes	1565	1577
novel0008	Down	UUUUCAUCGUGUGUUUGUUUU	LOC_Os06g42410	GAAACAA--ACAUGAUGAAAA	expressed protein	-	4	3.5	0	No	1034	1043
novel0001	Down	UUUAUUUUGGGAUGGAGAUGU	LOC_Os06g43880	ACUACUCCAUCCCAAAAUAUA	prenyltransferase, putative, expressed	-	3	4	1	Yes	1816	1827
novel0002	Down	UUAUUUUGGGAUGGAGAUGUU	LOC_Os06g43880	UACUACUCCAUCCCAAAAUAU	prenyltransferase, putative, expressed	-	4	4	0	Yes	1816	1827
osa-miR5796	Down	UCAUUCAGGAUUGAAGC-CGCC	LOC_Os06g45260	GGCGCGCCGCAAUCUCGAAUGC	transposon protein, putative, unclassified, expressed	-	6	7	1	Yes	2436	2448
osa-miR169i-3p	Down	UGAGUCGCUCUUAUCACUCAUG	LOC_Os06g45260	GACGACUGG-AAGAGCGACUGG	transposon protein, putative, unclassified, expressed	-	7	7	1	Yes	470	481
osa-miR5832	Down	UUGGCGGAGCGGUUGCUGUCA	LOC_Os06g45260	GGGGAGCAGCCGCCCUGCCGA	transposon protein, putative, unclassified, expressed	-	7	7	2	Yes	1021	1032
novel0030	Down	UGUGUGGAUGCUGAGACAGUG	LOC_Os06g46950	AACUGUCCGUGCAUCCAUACA	EF hand family protein, putative, expressed	CCD1	5	7	1	Yes	687	698
osa-miR5489	Down	CAGGU-GUUCUCGAUGGCUUCC	LOC_Os06g46950	GGAGGGGUUCGAGGACUACCUG	EF hand family protein, putative, expressed	CCD1	6	6.5	1	Yes	133	144
osa-miR5832	Down	UUGGCGGAGCGGUUGCUGUCA	LOC_Os06g48250	CUACACCAACCGCGCCGCCGC	ATPase, putative, expressed	-	6	7	1	Yes	758	769
osa-miR5509	Down	UAGGCAUUUUCUCUUGGCAUG	LOC_Os06g48430	CAUGUCAA-AGAAGAUGCCAA	retrotransposon protein, putative, Ty3-gypsy subclass, expressed	-	4	4.5	1	Yes	2290	2300
osa-miR5818	Down	UCGAACUAGAAGGGCCAGGUU	LOC_Os06g48430	AACCCGG---UUCUAGUUCGG	retrotransposon protein, putative, Ty3-gypsy subclass, expressed	-	5	5.5	0	Yes	2431	2439
novel0038	Down	UGAGGACUGUGUCGUGAACGA	LOC_Os06g48430	CCCUUCUCGACACCCUCCUCA	retrotransposon protein, putative, Ty3-gypsy subclass, expressed	-	5	7	1	Yes	165	176
osa-miR166a-5p	Up	GGAAUGUUGUCUGGUUCAAGG	LOC_Os06g48430	UUUUUCGCCAGACAA-AUUCA	retrotransposon protein, putative, Ty3-gypsy subclass, expressed	-	7	6.5	1	Yes	4432	4443
osa-miR166e-5p	Up	GGAAUGUUGUCUGGUUCAAGG	LOC_Os06g48430	UUUUUCGCCAGACAA-AUUCA	retrotransposon protein, putative, Ty3-gypsy subclass, expressed	-	7	6.5	1	Yes	4432	4443
osa-miR5509	Down	UAGGCAUUUUCUCUUGGCAUG	LOC_Os06g48430	CAUGAUGA-UGAAGAUGCCUG	retrotransposon protein, putative, Ty3-gypsy subclass, expressed	-	7	6.5	0	Yes	1959	1969
osa-miR5509	Down	UAGGCAUUUUCUCUUGGCAUG	LOC_Os06g48470	CAUGUCAA-AGAAGAUGCCAA	retrotransposon protein, putative, Ty3-gypsy subclass	-	4	4.5	1	Yes	2974	2984
osa-miR5818	Down	UCGAACUAGAAGGGCCAGGUU	LOC_Os06g48470	AACCCGG---UUCUAGUUCGG	retrotransposon protein, putative, Ty3-gypsy subclass	-	5	5.5	0	Yes	3115	3123
novel0038	Down	UGAGGACUGUGUCGUGAACGA	LOC_Os06g48470	CCCUUCUCGACACCCUCCUCA	retrotransposon protein, putative, Ty3-gypsy subclass	-	5	7	1	Yes	849	860
osa-miR5509	Down	UAGGCAUUUUCUCUUGGCAUG	LOC_Os06g48470	CAUGAUGA-UGAAGAUGCCUG	retrotransposon protein, putative, Ty3-gypsy subclass	-	7	6.5	0	Yes	2643	2653
osa-miR172d-5p	Up	GCAGCACCAUCAAGAUUCAC	LOC_Os06g49000	GUGAG-CGUGCUGGUGCUGC	expressed protein	-	4	4.5	0	No	216	225
novel0003	Down	UUCCCAAUGCCUCCCAUUCCUA	LOC_Os06g49000	UAGGAGAGGUGGG-AUUGGGAA	expressed protein	-	5	5.5	0	No	2695	2707
osa-miR2118c	Down	UUCCCGAUGCCUCCUAUUCCUA	LOC_Os06g49000	UAGGAG-AGGUGGGAUUGGGAA	expressed protein	-	5	6.5	1	No	2695	2706
osa-miR2118q	Down	UUCCCGAUGCCUCCUAUUCCUA	LOC_Os06g49000	UAGGAG-AGGUGGGAUUGGGAA	expressed protein	-	5	6.5	1	No	2695	2706
novel0011	Down	CGGGAAGAGAAGAAUUGCGUG	LOC_Os06g49000	CCUGCAA--CUCCUCUUCCUG	expressed protein	-	6	6.5	1	No	245	254
osa-miR2118b	Down	UUCCCGAUGCCUCCCAUUCCUA	LOC_Os06g49000	UAGGAGAGGUGGG-AUUGGGAA	expressed protein	-	6	6.5	1	No	2695	2707
osa-miR2118e	Down	UUCCCAAUGCCUCCCAUGCCUA	LOC_Os06g49000	UAGGAGAGGUGGG-AUUGGGAA	expressed protein	-	6	6.5	0	No	2695	2707
osa-miR2118n	Down	UUCCCGAUGCCUCCCAUUCCUA	LOC_Os06g49000	UAGGAGAGGUGGG-AUUGGGAA	expressed protein	-	6	6.5	1	No	2695	2707
osa-miR2118r	Down	UUCCCAAUGCCUCCCAUGCCUA	LOC_Os06g49000	UAGGAGAGGUGGG-AUUGGGAA	expressed protein	-	6	6.5	0	No	2695	2707
novel0009	Down	UAUGGUCGUUGAAGUAUAGCC	LOC_Os06g49000	GGCUGUUCCUCAAGGACCACG	expressed protein	-	6	7	1	Yes	2167	2178
osa-miR5791	Down	UUGCAGGAGACUAGAGACCAG	LOC_Os06g49340	CUCGCCUCGCGUUUCUUGCAA	OsFBDUF35 - F-box and DUF domain containing protein, expressed	-	6	7	1	No	26	37
osa-miR5793	Down	CGAGGACGAGAUACAGUGCAG	LOC_Os06g49340	CUCCUCUG-AUCUUCUCCUCC	OsFBDUF35 - F-box and DUF domain containing protein, expressed	-	6	7	1	Yes	83	93
osa-miR5083	Up	AGACUACAAUUAUCUGAUCA	LOC_Os06g50040	UGGUUAGG-AAUU-UAGUCA	OsSAUR29 - Auxin-responsive SAUR gene family member, expressed	-	6	6.5	1	Yes	703	712
novel0001	Down	UUUAUUUUGGGAUGGAGAUGU	LOC_Os06g50070	CUACCUCCGUUCCAAAAUAAA	expressed protein	-	5	4	0	No	960	971
osa-miR5822	Down	UGUCUGCUCGAUGUCAGGUUG	LOC_Os06g50400	CAGGUUG-CAACGAGCAGAGA	expansin precursor, putative, expressed	-	6	7	1	No	27	37
osa-miR396c-5p	Up	UUCCACAGCUUUCUUGAACUU	LOC_Os06g50910	GGAUGCAAGAAA-CUGUGGAA	Phosphatidylinositol kinase and FAT containing domain protein, putative, expressed	-	5	5	0	No	1984	1995
novel0006	Down	UUCACCAA-CUCAGCAUAUAUG	LOC_Os06g50910	CAUAU-UGUUGGGCUUGGUGAC	Phosphatidylinositol kinase and FAT containing domain protein, putative, expressed	-	5	5.5	0	No	7453	7463
novel0027	Down	UCAAGAACAAUGAGCUGAAUG	LOC_Os06g50910	CACUCA--UGACUGUUCUUGA	Phosphatidylinositol kinase and FAT containing domain protein, putative, expressed	-	5	7	0	No	7694	7703
osa-miR5488	Down	UGAAGGCGACUGAUGAUUUCA	LOC_Os06g50910	UGCAAUGAUCAACCGCCUUCU	Phosphatidylinositol kinase and FAT containing domain protein, putative, expressed	-	5	7	0	No	7071	7082
novel0015	Down	UUGAGUUAUUGUGUAGAUCCA	LOC_Os06g50910	UUGGUGUAUAGAAUACCUCAA	Phosphatidylinositol kinase and FAT containing domain protein, putative, expressed	-	6	7	1	No	5155	5166
novel0011	Down	CGGGAAGAGAAGAAUUGCGUG	LOC_Os06g50910	UUCUCCAAUCUUUUCUUCCUG	Phosphatidylinositol kinase and FAT containing domain protein, putative, expressed	-	7	6.5	1	No	1609	1620
novel0010	Down	UCAAUAGAUACAUCUGCAUCU	LOC_Os06g50910	GGAGGUGGAUAUAU-UAUUGG	Phosphatidylinositol kinase and FAT containing domain protein, putative, expressed	-	7	7	1	No	4289	4300
osa-miR5509	Down	UAGGCAUUUUCUCUUGGCAUG	LOC_Os06g50910	AAUUGCAGGGUAAAAUGCCUG	Phosphatidylinositol kinase and FAT containing domain protein, putative, expressed	-	7	7	0	No	7290	7301
novel0030	Down	UGUGUGGAUGCUGAGACAGUG	LOC_Os06g51010	CACUG-CUCAACAUUCACACA	expressed protein	-	3	4	1	No	830	840
osa-miR2118a	Down	UUCUCGAUGCCUCCCAU-UCCUA	LOC_Os07g01460	GAGGACACGGUGGGCAUCGAGAU	expressed protein	-	6	6	0	Yes	533	546
novel0008	Down	UUUUCAUCGUGUGUUUGUUUU	LOC_Os07g02060	ACAGCAAGUGCACGGUGAAGA	WRKY29, expressed	OsWRKY29	7	5.5	2	Yes	576	587
osa-miR5515	Down	CCGAUGGUUGUUCUACAGGUG	LOC_Os07g02060	CACCUGGAGGAUGGCUAUCGC	WRKY29, expressed	OsWRKY29	7	7	1	No	488	499
novel0015	Down	UUGAGUUAUUGUGUAGAUCCA	LOC_Os07g02120	UAUAUUUA-ACAAUAAAUCAA	flavin-containing monooxygenase family protein, putative, expressed	-	5	6.5	1	Yes	1571	1581
osa-miR5516a	Down	CUCAUUGCUUCGGUAGGCUGG	LOC_Os07g02120	CCGGCUUGCCGAAGCGGUGGA	flavin-containing monooxygenase family protein, putative, expressed	-	7	6.5	3	Yes	1148	1159
osa-miR5516b	Down	CUCAUUGCUUCGGUAGGCUGG	LOC_Os07g02120	CCGGCUUGCCGAAGCGGUGGA	flavin-containing monooxygenase family protein, putative, expressed	-	7	6.5	3	Yes	1148	1159
osa-miR172d-5p	Up	GCAGCACCAUCAAGAUUCAC	LOC_Os07g03120	GUCGACGGCGAUGGUGCUGC	expressed protein	-	6	6.5	0	Yes	160	170
osa-miR5515	Down	CCGAUG-GUUGUUC-UACAGGUG	LOC_Os07g03120	UACUUGUACUACCAACGCAUCGG	expressed protein	-	6	7	1	No	68	80
novel0022	Down	CAAAUGGACCCUGUGUAUCUG	LOC_Os07g04180	CAGAUCGACA-GGUUGAUUUG	amino acid transporter, putative, expressed	OsAAP1	5	7	2	No	1803	1813
osa-miR5083	Up	AGACUACAAUUAUCU-GAUCA	LOC_Os07g04180	UGGUCUAGUUUAUUGUAGUUA	amino acid transporter, putative, expressed	OsAAP1	6	6.5	1	No	2093	2104
novel0020	Down	CAGAUCUGGUAG-CACCGACUC	LOC_Os07g04180	UCGUCGGCGCCUACCAGGUCUU	amino acid transporter, putative, expressed	OsAAP1	6	7	1	Yes	1177	1189
novel0033	Down	UUGUUCA-CCACGGGCGCGUUG	LOC_Os07g04180	CGACGUGGACGUGGAUGAACGU	amino acid transporter, putative, expressed	OsAAP1	7	7	2	Yes	1493	1504
novel0021	Down	CAUCAAGUAAAUCUGGACCAU	LOC_Os07g04980	AUGG-CGAUAUAUACUUGAUG	expressed protein	-	4	5	0	No	434	444
novel0015	Down	UUGAG-UUAUUGUGUAGAUCCA	LOC_Os07g06730	UACACCAUCACAAUAAUCUCAA	OsFBX216 - F-box domain containing protein, expressed	-	6	7	1	Yes	976	987
novel0001	Down	UUUAUUUUGG-GAUGGAGAUGU	LOC_Os07g07320	GUGUUUGUAUCGUCAAAAUAAA	glutathione S-transferase, putative, expressed	-	8	6.5	0	No	773	785
novel0002	Down	UUAUUUUGG-GAUGGAGAUGUU	LOC_Os07g07320	GGUGUUUGUAUCGUCAAAAUAA	glutathione S-transferase, putative, expressed	-	9	7	0	No	772	783
novel0033	Down	UUGUUCACCACGGGCGCGUUG	LOC_Os07g07420	CACCGCG-CCGUGGUGAACGG	gibberellin 20 oxidase 1-B, putative, expressed	OsGA20ox3|GA20ox3	4	3.5	1	Yes	912	922
novel0011	Down	CGGGAAGAGAAGAAUUGCGUG	LOC_Os07g08610	CACCCGGUUC-UCUCUUCCCG	retrotransposon protein, putative, unclassified, expressed	-	4	4	0	No	679	689
novel0001	Down	UUUAUUUUGGGAUGGAGAUGU	LOC_Os07g09310	GUUCCUCUAUCCCAAAAUAAA	thioredoxin, putative, expressed	-	5	3.5	0	Yes	366	377
novel0001	Down	UUUAUUUUGGGAUGGAGAUGU	LOC_Os07g09310	GUUCCUCUAUCCCAAAAUAAA	thioredoxin, putative, expressed	-	5	3.5	0	Yes	366	377
novel0002	Down	UUAUUUUGGGAUGGAGAUGUU	LOC_Os07g09310	AGUUCCUCUAUCCCAAAAUAA	thioredoxin, putative, expressed	-	5	3.5	0	Yes	361	372
novel0002	Down	UUAUUUUGGGAUGGAGAUGUU	LOC_Os07g09310	AGUUCCUCUAUCCCAAAAUAA	thioredoxin, putative, expressed	-	5	3.5	0	Yes	361	372
novel0031	Down	CAGAUAUUGCUACUGUUACGA	LOC_Os07g09970	UUGGAAUUGUAGU-AUAUCUC	LTPL84 - Protease inhibitor/seed storage/LTP family protein precursor, expressed	-	7	7	0	No	800	811
osa-miR5515	Down	CCGAUGGUUGUUCUACAGGUG	LOC_Os07g10840	GACGUGCAGAAC-AUCAUCGA	uncharacterized glycosyltransferase, putative, expressed	-	6	7	1	No	1414	1425
osa-miR5515	Down	CCGAUGGUUGUUCUACAGGUG	LOC_Os07g10840	GACGUGCAGAAC-AUCAUCGA	uncharacterized glycosyltransferase, putative, expressed	-	6	7	1	No	1414	1425
osa-miR5793	Down	CGAGGACGAGAUACA-GUGCAG	LOC_Os07g10840	CUGCUCAGGAAGCUCGUCCUCC	uncharacterized glycosyltransferase, putative, expressed	-	6	7	0	No	1809	1821
osa-miR5793	Down	CGAGGACGAGAUACA-GUGCAG	LOC_Os07g10840	CUGCUCAGGAAGCUCGUCCUCC	uncharacterized glycosyltransferase, putative, expressed	-	6	7	0	No	1809	1821
novel0009	Down	UAUGGUCGUUGAAGUAUAGCC	LOC_Os07g20240	CCCGAUAAUUGGACGACCAUA	transposon protein, putative, unclassified, expressed	-	6	7	0	No	1042	1053
novel0004	Down	UUGUCGUGUGAUGUAUUUUGC	LOC_Os07g20240	AUAUGAGAUAUCGUACGACAA	transposon protein, putative, unclassified, expressed	-	8	6.5	0	No	1475	1486
novel0036	Down	CAUGUUGAUCUCUAGUGGGAG	LOC_Os07g20240	GGCCAGUGAGGGGUCAACAUG	transposon protein, putative, unclassified, expressed	-	8	7	0	No	587	598
osa-miR396c-5p	Up	UUCCACAGCUUUCUUGAACUU	LOC_Os07g20430	AUGUUCAAG-AGGCUGUGCAA	transposon protein, putative, unclassified, expressed	-	4	7	1	No	1755	1765
osa-miR396c-5p	Up	UUCCACAGCUUUCUUGAACUU	LOC_Os07g20430	AAAUUCAA-UGAGCUUUGGAA	transposon protein, putative, unclassified, expressed	-	5	7	1	No	1791	1801
osa-miR5822	Down	UGUCUGCUCGAUGUCAGGUUG	LOC_Os07g20430	CGACGUUGC-UCGGGCAGACG	transposon protein, putative, unclassified, expressed	-	7	6.5	0	Yes	4442	4452
osa-miR5494	Down	UUAUAGGAGGUAUAGACGGUA	LOC_Os07g20430	AGAGGAGUGUACCUUCUAUAA	transposon protein, putative, unclassified, expressed	-	8	7	1	Yes	126	137
novel0008	Down	UUUUCAUCGUGUGUUUGUUUU	LOC_Os07g22920	AAAACAAAC-CACGAAGAAAA	retrotransposon protein, putative, Ty3-gypsy subclass	-	2	4	1	Yes	510	520
osa-miR172d-5p	Up	GCAGCACCAUCAAGAUUCAC	LOC_Os07g23980	GGUAAUCUUAAUGGUGCUGC	retrotransposon protein, putative, unclassified, expressed	-	3	4	0	No	769	779
osa-miR5488	Down	UGAAGGCGACUGAUGAUUUCA	LOC_Os07g24000	CGUCAUCAUC-CUCGCCUUCA	AWPM-19-like membrane family protein, putative, expressed	-	5	7	0	No	589	599
novel0036	Down	CAUGUUGAUCUC-UAGUGGGAG	LOC_Os07g24000	CGCCUGCAAGGAGAUCCACAUC	AWPM-19-like membrane family protein, putative, expressed	-	7	7	1	Yes	522	534
novel0001	Down	UUUAUUUUGGGAUGGAGAUGU	LOC_Os07g24700	AUAAAUUCAUCCCGAAAUAAA	retrotransposon protein, putative, Ty3-gypsy subclass, expressed	-	5	4	0	Yes	3850	3861
novel0008	Down	UUUUCAUCGUGUGUUUGUUUU	LOC_Os07g25760	AGAAGAGAGCCAC-AUGAAAA	transposon protein, putative, unclassified, expressed	-	6	7	0	Yes	1987	1998
osa-miR2118h	Down	UUCCUGAUGCCUCUCAUUCCUA	LOC_Os07g26160	UAGGA--CAAAGGCAUCAGGAA	hypothetical protein	-	4	4	0	Yes	314	324
osa-miR2118k	Down	UUCCUGAUGCCUCUCAUUCCUA	LOC_Os07g26160	UAGGA--CAAAGGCAUCAGGAA	hypothetical protein	-	4	4	0	Yes	314	324
osa-miR5488	Down	UGAAGGCGACUGAUGAUUUCA	LOC_Os07g26660	CGAGAUCAUCGG-CACCUUCG	aquaporin protein, putative, expressed	OsPIP2;5	6	7	1	No	603	614
osa-miR172d-5p	Up	GCAGCACCAUCAAGAUUCAC	LOC_Os07g29500	GGUAAUCUUAAUGGUGCUGC	retrotransposon protein, putative, unclassified, expressed	-	3	4	0	No	772	782
osa-miR396c-5p	Up	UUCCACAGCUUUCUUGAACUU	LOC_Os07g30530	GACUUCGA-AAGGCUAUGGAA	transposon protein, putative, CACTA, En/Spm sub-class, expressed	-	6	6	1	No	1156	1166
novel0030	Down	UGUGUGGAUGCUGAGACAGUG	LOC_Os07g30530	AAUGGUUGAAGCAUUCACACA	transposon protein, putative, CACTA, En/Spm sub-class, expressed	-	7	6	1	Yes	1338	1349
osa-miR166a-5p	Up	GGAAUGUUGUCUGGUUCAAGG	LOC_Os07g30530	UGUUGGAUUGGACAAUAUUGC	transposon protein, putative, CACTA, En/Spm sub-class, expressed	-	8	7	2	Yes	3101	3112
osa-miR166e-5p	Up	GGAAUGUUGUCUGGUUCAAGG	LOC_Os07g30530	UGUUGGAUUGGACAAUAUUGC	transposon protein, putative, CACTA, En/Spm sub-class, expressed	-	8	7	2	Yes	3101	3112
novel0036	Down	CAUGUUGAUCUCUAGUGGGAG	LOC_Os07g31540	CUACCAUU-GAGAUCAACAUC	ubiquitin family protein, putative, expressed	CRTintP	4	3.5	0	Yes	473	483
osa-miR172d-5p	Up	GCAGCACCAUCAAGAUUCAC	LOC_Os07g31700	GUCAAGCCUGA-GCUGCUGC	transposon protein, putative, CACTA, En/Spm sub-class, expressed	-	5	7	1	No	4654	4664
osa-miR5793	Down	CGAGGACGAGAUACAGUGCAG	LOC_Os07g31700	CUGCACCG--UCUCCUCCUCA	transposon protein, putative, CACTA, En/Spm sub-class, expressed	-	5	7	1	Yes	4166	4175
osa-miR5506	Down	UGGAUCGCUUCGUCUGAUGGU	LOC_Os07g31700	AAGAUUAGACGGGACGAUCCA	transposon protein, putative, CACTA, En/Spm sub-class, expressed	-	6	6.5	0	No	1678	1689
novel0010	Down	UCAAUAGAUA-CAUCUGCAUCU	LOC_Os07g31700	GGCUGCAUAUGCUAACUAUUGG	transposon protein, putative, CACTA, En/Spm sub-class, expressed	-	6	7	0	No	843	855
osa-miR166a-5p	Up	GGAAUGUUGUCUGGUU-CAAGG	LOC_Os07g31700	UCUUGCAAGGAGAUGACAUUCU	transposon protein, putative, CACTA, En/Spm sub-class, expressed	-	7	6	0	No	4772	4784
osa-miR166e-5p	Up	GGAAUGUUGUCUGGUU-CAAGG	LOC_Os07g31700	UCUUGCAAGGAGAUGACAUUCU	transposon protein, putative, CACTA, En/Spm sub-class, expressed	-	7	6	0	No	4772	4784
novel0001	Down	UUUAUUUUGGGAUGGAGAUGU	LOC_Os07g31960	CUCCCUCCGUCCCAAAAUAAA	UDP-glucoronosyl and UDP-glucosyl transferase domain containing protein, expressed	-	5	4	0	Yes	1894	1905
novel0001	Down	UUUAUUUUGGGAUGGAGAUGU	LOC_Os07g32406	CUCCCUCUGUCCCAAAAUAAA	expressed protein	-	6	4.5	0	Yes	2143	2154
novel0002	Down	UUAUUUUGGGAUGGAGAUGUU	LOC_Os07g32406	ACUCCCUCUGUCCCAAAAUAA	expressed protein	-	6	5	0	Yes	2143	2154
novel0026	Down	UUUCUUUGGGGUUAAAUUCGA	LOC_Os07g32406	UCAGCUUCAACCUCAAGGAAA	expressed protein	-	6	6.5	1	No	1064	1075
novel0009	Down	UAUGGUCGUUGAAG-UAUAGCC	LOC_Os07g32660	GGCUACACCUUCAACGUCCAAC	monocopper oxidase, putative, expressed	-	5	7	2	Yes	975	987
novel0008	Down	UUUUCAUCGUGUGUUUGUUUU	LOC_Os07g32910	AAGAACAACACACGAGGAAGA	transposon protein, putative, unclassified, expressed	-	5	5.5	2	Yes	2603	2614
novel0005	Down	CAAAUGACUCAUGCUUACCUG	LOC_Os07g32910	CAAAUGGGCAAGAG-CAUUUG	transposon protein, putative, unclassified, expressed	-	6	7	1	No	2005	2016
novel0007	Down	CAAAUGACUCAUGCUUACCUG	LOC_Os07g32910	CAAAUGGGCAAGAG-CAUUUG	transposon protein, putative, unclassified, expressed	-	6	7	1	No	2005	2016
novel0020	Down	CAGAUCUGGUAGCACCGACUC	LOC_Os07g32910	UCGAGGAUCUUACCAGAUCUG	transposon protein, putative, unclassified, expressed	-	7	7	0	Yes	863	874
novel0008	Down	UUUUCAUCGUGUGUUUGUUUU	LOC_Os07g33130	AAAGUAAA-ACACGAUGAAAA	retrotransposon protein, putative, unclassified, expressed	-	3	2	0	Yes	1114	1124
osa-miR319a-5p	Up	AGCUGCCGAAUCAUCCAUUCA	LOC_Os07g33270	UGGGUGG-UGGUUGGGCAGCU	DUF584 domain containing protein, putative, expressed	-	5	5	0	No	979	989
novel0033	Down	UUGUUCACCACGGGCGCGUUG	LOC_Os07g35370	CGACGCGUACACGGUGAACAA	TKL_IRAK_DUF26-lc.15 - DUF26 kinases have homology to DUF26 containing loci, expressed	-	5	6	0	No	680	691
osa-miR5822	Down	UGUCUGCU-CGAUGUCAGGUUG	LOC_Os07g36700	CCGCCUCACGUCGAAGCAGACG	CSLF1 - cellulose synthase-like family F; beta1,3;1,4 glucan synthase, expressed	-	6	6	0	Yes	2163	2174
novel0008	Down	UUUUCAUCGUGUGUUUGUUUU	LOC_Os07g36700	AGAACUACUUCGCGAUGAAGA	CSLF1 - cellulose synthase-like family F; beta1,3;1,4 glucan synthase, expressed	-	7	7	1	No	653	664
osa-miR5496	Down	CCAGCCGGUGGCAUAGUUCUC	LOC_Os07g37454	GAGGACGACGCCGCCGGCGGG	urate anion exchanger, putative, expressed	-	5	6.5	1	No	173	184
osa-miR5832	Down	UUGGCGGAGCGGUUGCUGUCA	LOC_Os07g37730	AGAUCGCUGCCGCUCC-CCAA	NADH-ubiquinone oxidoreductase, mitochondrial precursor, putative, expressed	-	6	7	1	Yes	1315	1326
novel0012	Down	UAUGGAUUGCGAG-UGAUCGAU	LOC_Os07g38890	AUCGAACAUUUCGCAAUGUAUA	OsGH3.9 - Probable indole-3-acetic acid-amido synthetase, expressed	-	5	6.5	2	Yes	577	589
novel0030	Down	UGUGUGGAUGCUGAGACAGUG	LOC_Os07g39210	ACUUCUGUUAGCAUCCACAGA	expressed protein	-	7	7	1	Yes	665	676
novel0011	Down	CGGGAAGA-GAAGAAUUGCGUG	LOC_Os07g40900	CAAACACAUCUUCUUCUUCCUG	retrotransposon protein, putative, unclassified, expressed	-	6	7	1	Yes	16	27
novel0027	Down	UCAAGAACAAUGAGCUGAAUG	LOC_Os07g41160	CGUUCGG-UCGUU-UUCUUGC	protein of unknown function DUF1675 domain containing protein, expressed	-	6	6	0	No	157	167
novel0019	Down	UUUCCGAUGCCUCCCAUUCCUA	LOC_Os07g41540	UAGGAA-GGGAGUCAUCGGAGA	sulfotransferase domain containing protein, expressed	-	3	4	1	No	471	482
osa-miR5832	Down	UUGGCGGAGCGGUUGCUGUCA	LOC_Os07g42250	CGACGGCCUCGGCUUCGCCAA	strictosidine synthase, putative, expressed	-	6	6.5	1	No	736	747
osa-miR166a-5p	Up	GGAAUGUUGUCUGGUUCAAGG	LOC_Os07g42250	GGGGAAUCCAGACAACAUUCG	strictosidine synthase, putative, expressed	-	7	7	0	Yes	887	898
osa-miR166e-5p	Up	GGAAUGUUGUCUGGUUCAAGG	LOC_Os07g42250	GGGGAAUCCAGACAACAUUCG	strictosidine synthase, putative, expressed	-	7	7	0	Yes	887	898
osa-miR2118d	Down	UUCCUGAUGCCUCCCAUGCCUA	LOC_Os07g42510	UCGGCCUCGGCGGCAGCAGGAA	AP2 domain containing protein, expressed	-	5	7	1	Yes	526	538
novel0033	Down	UUGUUCACCACGGGCGCGUUG	LOC_Os07g42510	CGACGCGUUCGAGCUGAACGA	AP2 domain containing protein, expressed	-	6	6.5	1	No	1001	1012
osa-miR5793	Down	CGAGGACGAGAU-ACAGUGCAG	LOC_Os07g43160	UUCCCCUGUCAUCUCCUCCUCC	uncharacterized glycosyl hydrolase Rv2006/MT2062, putative, expressed	-	6	6.5	1	Yes	4	16
novel0018	Down	CGAUUUGUUGUUUUGAAUCUC	LOC_Os07g43322	UUGAUUC-AGACAACAAAUCG	expressed protein	-	4	4	0	Yes	1100	1110
novel0018	Down	CGAUUUGUUGUUUUGAAUCUC	LOC_Os07g43322	UUGAUUC-AGACAACAAAUCG	expressed protein	-	4	4	0	Yes	1100	1110
novel0028	Down	UUAUGAUCUUCAAAGCAGAGG	LOC_Os07g44710	ACUCUGCCUUGAAGGUCAUAG	CAMK_CAMK_like.36 - CAMK includes calcium/calmodulin depedent protein kinases, expressed	-	4	3.5	1	Yes	1439	1450
novel0001	Down	UUUAUUUUGGGAUGGAGAUGU	LOC_Os07g45710	AUAAAUUCAUCCCAAAAUAAA	retrotransposon protein, putative, Ty3-gypsy subclass, expressed	-	4	3	0	Yes	2263	2274
novel0002	Down	UUAUUUUGGGAUGGAGAUGUU	LOC_Os07g45710	GAUAAAUUCAUCCCAAAAUAA	retrotransposon protein, putative, Ty3-gypsy subclass, expressed	-	5	3.5	0	Yes	2262	2273
osa-miR396c-5p	Up	UUCCACAGCUUUCUUGAACUU	LOC_Os07g46370	AAUAUCGACAAAGCUGUGGAA	WD domain, G-beta repeat domain containing protein, expressed	-	4	3.5	0	Yes	2256	2267
novel0002	Down	UUAUUUUGGGAUGGAGAUGUU	LOC_Os07g48200	GCUUUUUUCAUCCCAAAAUAA	B3 DNA binding domain containing protein, putative, expressed	-	6	4	0	Yes	633	644
novel0002	Down	UUAUUUUGGGAUGGAGAUGUU	LOC_Os07g48200	GCUUUUUUCAUCCCAAAAUAA	B3 DNA binding domain containing protein, putative, expressed	-	6	4	0	Yes	633	644
osa-miR2118a	Down	UUCUCGAUGCCUCCCAUUCCUA	LOC_Os07g48420	CAGGAA-GGGAGGCGUCGAGGA	expressed protein	-	4	4	1	Yes	579	590
osa-miR2118a	Down	UUCUCGAUGCCUCCCAUUCCUA	LOC_Os07g48420	CAGGAA-GGGAGGCGUCGAGGA	expressed protein	-	4	4	1	Yes	579	590
osa-miR2118a	Down	UUCUCGAUGCCUCCCAUUCCUA	LOC_Os07g48420	CAGGAA-GGGAGGCGUCGAGGA	expressed protein	-	4	4	1	Yes	579	590
novel0033	Down	UUGUUCACCA-CGGGCGCGUUG	LOC_Os07g48460	CGGCGUUCGCGCUGGUGAACAA	stress responsive protein, putative, expressed	-	6	5.5	0	No	954	966
novel0033	Down	UUGUUCACCA-CGGGCGCGUUG	LOC_Os07g48460	CGGCGUUCGCGCUGGUGAACAA	stress responsive protein, putative, expressed	-	6	5.5	0	No	954	966
novel0033	Down	UUGUUCACCA--CGGGCGCGUUG	LOC_Os07g48460	CGCUGCGUCCGCAUGGUGAACAA	stress responsive protein, putative, expressed	-	6	6.5	0	No	1103	1116
novel0033	Down	UUGUUCACCA--CGGGCGCGUUG	LOC_Os07g48460	CGCUGCGUCCGCAUGGUGAACAA	stress responsive protein, putative, expressed	-	6	6.5	0	No	1103	1116
osa-miR5487	Down	AAAGAUGUGCAUGUAGUUCCG	LOC_Os07g48460	CAUGCGUAUAUGCGCAUCUUU	stress responsive protein, putative, expressed	-	7	6	0	Yes	1449	1460
osa-miR5487	Down	AAAGAUGUGCAUGUAGUUCCG	LOC_Os07g48460	CAUGCGUAUAUGCGCAUCUUU	stress responsive protein, putative, expressed	-	7	6	0	Yes	1449	1460
osa-miR5519	Down	UGGCAGAAGUACUGGACUUAG	LOC_Os07g48460	CUAUGUUUGGUACAUCUGCUU	stress responsive protein, putative, expressed	-	7	6.5	1	Yes	1580	1591
osa-miR5519	Down	UGGCAGAAGUACUGGACUUAG	LOC_Os07g48460	CUAUGUUUGGUACAUCUGCUU	stress responsive protein, putative, expressed	-	7	6.5	1	Yes	1580	1591
novel0010	Down	UCAAUAGAUACAUCUGCAUCU	LOC_Os07g48550	AUCUGCAGAU-UAUAUAUUGC	no apical meristem protein, putative, expressed	-	5	7	1	No	1491	1501
novel0021	Down	CAUCAAGUAAAUCUGGACCAU	LOC_Os07g48550	UUGGUUU--AUUAACUUGAUU	no apical meristem protein, putative, expressed	-	7	7	0	No	1157	1166
osa-miR2118l	Down	UUCCUAAUGCUUCCCAUUCCUA	LOC_Os07g48570	CGGCAGGUGGAAGCAUGAGGAA	expressed protein	OsDof24	7	7	1	Yes	500	512
osa-miR5515	Down	CCGAUGGUUGUUCUACAGGUG	LOC_Os07g49360	CACC-GAAGAACGACUAUCGA	peroxidase precursor, putative, expressed	-	5	5	1	No	28	38
osa-miR5509	Down	UAGGCAUUUUCUCUUGGCAUG	LOC_Os08g02790	CAUGGCAAGA-AAAAU-CCUA	retrotransposon protein, putative, unclassified, expressed	-	3	6	1	No	586	596
osa-miR5528	Down	AAGACGGUUUUAGAUGUUGCC	LOC_Os08g02790	GCCGACUCCUAAAACGGUCUC	retrotransposon protein, putative, unclassified, expressed	-	6	6.5	1	Yes	2505	2516
osa-miR5083	Up	AGACUACAAUUAUCUGAUCA	LOC_Os08g02790	AGAUUGGACAAUUGGAGUCC	retrotransposon protein, putative, unclassified, expressed	-	6	7	1	Yes	99	109
osa-miR172d-5p	Up	GCAGCACCAUCAAGAUUCAC	LOC_Os08g03010	GUCAAUCAUGUUGCUGCUGC	retrotransposon protein, putative, Ty3-gypsy subclass, expressed	-	4	6	1	No	1888	1898
osa-miR5832	Down	UUGGCGGAGCGGUUGCUGUCA	LOC_Os08g03010	ACACAGCAACAGC-CUGCCAA	retrotransposon protein, putative, Ty3-gypsy subclass, expressed	-	5	7	1	No	1797	1808
osa-miR172d-5p	Up	GCAGCACCAUCA-AGAUUCAC	LOC_Os08g03230	CUGAUUCUCUGAUGGUGCUGC	hypothetical protein	-	3	3	0	Yes	237	248
novel0030	Down	UGUGUGGAUGCUGAGACAGUG	LOC_Os08g03420	UAUUGUUGU-GCAUCCACAUU	kelch repeat protein, putative, expressed	-	8	7	1	Yes	1537	1547
novel0030	Down	UGUGUGGAUGCUGAGACAGUG	LOC_Os08g03420	UAUUGUUGU-GCAUCCACAUU	kelch repeat protein, putative, expressed	-	8	7	1	Yes	1537	1547
osa-miR396c-5p	Up	UUCCACAG-CUUUCUUGAACUU	LOC_Os08g04210	AAGUUUGAUAAGGCCUGUGGUA	cysteine-rich repeat secretory protein 55 precursor, putative, expressed	-	6	7	1	No	966	977
novel0036	Down	CAUGUUGAUCUCUAGUGGGAG	LOC_Os08g04230	UUUCCACUCGAGGCCAACAGG	cysteine-rich repeat secretory protein 55 precursor, putative, expressed	-	6	7	1	No	1261	1272
novel0031	Down	CAGAUAUUGCUAC-UGUUACGA	LOC_Os08g04240	UCGUACCGUGUAGCAGUAUAUG	cysteine-rich repeat secretory protein 55 precursor, putative, expressed	-	5	6.5	2	Yes	1121	1133
novel0008	Down	UUUUCAUCGUGUGUUUGUUUU	LOC_Os08g05360	AAGAACAACACACGAGGAAGA	transposon protein, putative, unclassified, expressed	-	5	5.5	2	Yes	2599	2610
novel0005	Down	CAAAUGACUCAUGCUUACCUG	LOC_Os08g05360	CAAAUGGGCAAGAG-CAUUUG	transposon protein, putative, unclassified, expressed	-	6	7	1	No	2001	2012
novel0007	Down	CAAAUGACUCAUGCUUACCUG	LOC_Os08g05360	CAAAUGGGCAAGAG-CAUUUG	transposon protein, putative, unclassified, expressed	-	6	7	1	No	2001	2012
novel0020	Down	CAGAUCUGGUAGCACCGACUC	LOC_Os08g05360	UCGAGGAUCUUACCAGAUCUG	transposon protein, putative, unclassified, expressed	-	7	7	0	Yes	859	870
novel0027	Down	UCAAGAACAAUGAGCUGAAUG	LOC_Os08g05670	AGUUCAAUACAUUGUUCUUGA	HEAT repeat family protein, putative, expressed	-	5	4	0	Yes	101	112
osa-miR5796	Down	UCAUUCAGGAUUGAAGC-CGCC	LOC_Os08g07140	GGCGCGCCGCAAUCUCGAAUGC	transposon protein, putative, unclassified, expressed	-	6	7	1	Yes	2448	2460
osa-miR169i-3p	Down	UGAGUCGCUCUUAUCACUCAUG	LOC_Os08g07140	GACGACUGG-AAGAGCGACUGG	transposon protein, putative, unclassified, expressed	-	7	7	1	Yes	470	481
osa-miR5832	Down	UUGGCGGAGCGGUUGCUGUCA	LOC_Os08g07140	GGGGAGCAGCCGCCCUGCCGA	transposon protein, putative, unclassified, expressed	-	7	7	2	Yes	1021	1032
osa-miR2118i	Down	UUCCUAGUGCCUCCCAUUCCUA	LOC_Os08g07340	UAGGAUUUGGAGG-ACUAGGAA	mla1, putative, expressed	-	3	4	0	No	440	452
novel0008	Down	UUUUCAUCGUGUGUUUGUUUU	LOC_Os08g07570	GAAAAAAGCAUAUGAUGAAAA	retrotransposon protein, putative, unclassified, expressed	-	5	4	0	No	1224	1235
osa-miR172d-5p	Up	GCAGCACCAUCAAGAUUCAC	LOC_Os08g08050	UUGAAU-UUGAUGGUGCUUC	retrotransposon protein, putative, unclassified, expressed	-	3	4	1	Yes	624	633
osa-miR2118c	Down	UUCCCGAUGCCUCCUAUUCCUA	LOC_Os08g08370	ACGGGACAGGUGGCGUCGGGAA	retrotransposon protein, putative, Ty1-copia subclass, expressed	-	6	6.5	0	Yes	765	777
osa-miR2118q	Down	UUCCCGAUGCCUCCUAUUCCUA	LOC_Os08g08370	ACGGGACAGGUGGCGUCGGGAA	retrotransposon protein, putative, Ty1-copia subclass, expressed	-	6	6.5	0	Yes	765	777
novel0006	Down	UUCACCAACUCAGCAUAUAUG	LOC_Os08g08370	GGUCGAAGUUGAGUUGGUGGA	retrotransposon protein, putative, Ty1-copia subclass, expressed	-	7	6	1	Yes	854	865
osa-miR172d-5p	Up	GCAGCACCAUCAAGAUUCAC	LOC_Os08g10010	GCGAGGCUUGA-GGUGCUGG	acyl-desaturase, chloroplast precursor, putative, expressed	-	5	5.5	0	No	314	324
osa-miR172d-5p	Up	GCAGCACCAUCAAGAUUCAC	LOC_Os08g10010	GCGAGGCUUGA-GGUGCUGG	acyl-desaturase, chloroplast precursor, putative, expressed	-	5	5.5	0	No	314	324
osa-miR5496	Down	CCAGCCGGUGGCAUAGUUCUC	LOC_Os08g10010	GCGCACGGUG-CACCGGCUGA	acyl-desaturase, chloroplast precursor, putative, expressed	-	6	6.5	0	No	718	728
osa-miR5496	Down	CCAGCCGGUGGCAUAGUUCUC	LOC_Os08g10010	GCGCACGGUG-CACCGGCUGA	acyl-desaturase, chloroplast precursor, putative, expressed	-	6	6.5	0	No	718	728
osa-miR5489	Down	CAGGUGUUCUCGAUGGCUUCC	LOC_Os08g10010	GGGAAUCCUCGAG--CACCUG	acyl-desaturase, chloroplast precursor, putative, expressed	-	6	7	1	Yes	1114	1125
osa-miR5489	Down	CAGGUGUUCUCGAUGGCUUCC	LOC_Os08g10010	GGGAAUCCUCGAG--CACCUG	acyl-desaturase, chloroplast precursor, putative, expressed	-	6	7	1	Yes	1114	1125
osa-miR5511	Down	CAUAUCCCAGCUGUU-UCGGCC	LOC_Os08g13970	GGCUGAGAGCAGCUGGGUUGUU	transposon protein, putative, unclassified, expressed	-	6	7	2	Yes	2699	2711
novel0036	Down	CAUGUUGAUCUCUAGUGGGAG	LOC_Os08g13970	GGCCAGUGAGGGGUCAACAUG	transposon protein, putative, unclassified, expressed	-	8	7	0	No	322	333
osa-miR166a-5p	Up	GGAAUGUUGUCUGGUUCAAGG	LOC_Os08g14940	UAUUAAACCAGGCAACAUUCU	receptor kinase, putative, expressed	-	5	4	0	No	2417	2428
osa-miR166e-5p	Up	GGAAUGUUGUCUGGUUCAAGG	LOC_Os08g14940	UAUUAAACCAGGCAACAUUCU	receptor kinase, putative, expressed	-	5	4	0	No	2417	2428
osa-miR2118e	Down	UUCCCAAUGCCUCCCAUGCCUA	LOC_Os08g16460	UGGGU-UUGGAGGCAUUGGGAA	NBS-LRR disease resistance protein, putative, expressed	-	4	3	0	Yes	237	248
osa-miR2118r	Down	UUCCCAAUGCCUCCCAUGCCUA	LOC_Os08g16460	UGGGU-UUGGAGGCAUUGGGAA	NBS-LRR disease resistance protein, putative, expressed	-	4	3	0	Yes	237	248
osa-miR2118p	Down	UUCCCGAUGCCUCCCAUGCCUA	LOC_Os08g16460	UGGGU-UUGGAGGCAUUGGGAA	NBS-LRR disease resistance protein, putative, expressed	-	5	4	1	Yes	237	248
osa-miR5496	Down	CCAGCCGGUGGCAUAGUUCUC	LOC_Os08g17090	GGUUAUGCCGCCGCCGGCUGG	retrotransposon protein, putative, unclassified, expressed	-	8	7	0	No	813	824
novel0033	Down	UUGUUCACCACGGGCGCGUUG	LOC_Os08g18970	GUACGCGCACGUGGUGAACAA	pectate lyase family protein, expressed	-	3	3	0	Yes	791	802
osa-miR396c-5p	Up	UUCCACAGCUUUCUUGAACUU	LOC_Os08g19540	AAGUUAAUGAGAGCUUUGGAU	retrotransposon protein, putative, unclassified, expressed	-	5	6	1	No	1294	1305
novel0008	Down	UUUUCAUCGUGUGUUUGUUUU	LOC_Os08g20330	AAAUCAAGUACAAGAUGAAGA	retrotransposon protein, putative, unclassified, expressed	-	5	5	1	No	1644	1655
osa-miR5509	Down	UAGGCAUUUUCUCUUGGCAUG	LOC_Os08g20330	AAUGAGAAAAGAAAAUGCCGA	retrotransposon protein, putative, unclassified, expressed	-	5	6	1	Yes	1316	1327
osa-miR5072	Down	CGAUUCCCCAGCGGAGUCGCCA	LOC_Os08g22004	UUGUGACUCCGC-AGGGAAUUG	retrotransposon protein, putative, unclassified, expressed	-	5	6.5	1	No	3143	3155
novel0002	Down	UUAUUUUGGGAUGGAGAUGUU	LOC_Os08g22004	ACCAACUCUGU-UCAAAAUAA	retrotransposon protein, putative, unclassified, expressed	-	6	6.5	0	No	2254	2265
novel0005	Down	CAAAUGACUCAUGCUUACCUG	LOC_Os08g22004	AGGAUCAUCAUG-GUCAUUUG	retrotransposon protein, putative, unclassified, expressed	-	6	6.5	0	No	3030	3041
novel0007	Down	CAAAUGACUCAUGCUUACCUG	LOC_Os08g22004	AGGAUCAUCAUG-GUCAUUUG	retrotransposon protein, putative, unclassified, expressed	-	6	6.5	0	No	3030	3041
osa-miR5818	Down	UCGAACUAGAAGGGCCAGGUU	LOC_Os08g22004	GGCCGAGCCC-CCUAGUUCGA	retrotransposon protein, putative, unclassified, expressed	-	6	7	0	No	57	67
novel0001	Down	UUUAUUUUGGGAUGGAGAUGU	LOC_Os08g22004	CCAACUCUGU-UCAAAAUAAU	retrotransposon protein, putative, unclassified, expressed	-	7	7	0	No	2256	2266
novel0006	Down	UUCACCAACUCAGCAUAUAUG	LOC_Os08g22004	UGGACAAACUGAGGUGGUGAA	retrotransposon protein, putative, unclassified, expressed	-	7	7	0	Yes	4481	4492
osa-miR5509	Down	UAGGCAUUUUCUCUUGGCAUG	LOC_Os08g22340	CAUGGCAAGA-AAAAU-CCUA	retrotransposon protein, putative, unclassified, expressed	-	3	6	1	No	625	635
novel0021	Down	CAUCAAGUAAAUCUGGACCAU	LOC_Os08g22340	GUGCUCCA-AUUGAUUUGAUG	retrotransposon protein, putative, unclassified, expressed	-	5	5.5	1	No	3077	3087
osa-miR5528	Down	AAGACGGUUUUAGAUGUUGCC	LOC_Os08g22340	GCCGACUCCUAAAACGGUCUC	retrotransposon protein, putative, unclassified, expressed	-	6	6.5	1	Yes	2265	2276
osa-miR5083	Up	AGACUACAAUUAUCUGAUCA	LOC_Os08g22340	AGAUUGGACAAUUGGAGUCC	retrotransposon protein, putative, unclassified, expressed	-	6	7	1	Yes	138	148
osa-miR5083	Up	AGACUACAAUUAUCUGAUCA	LOC_Os08g22340	UCUUUGGACAGUUGUAGUCG	retrotransposon protein, putative, unclassified, expressed	-	7	7	0	No	3681	3691
osa-miR169i-3p	Down	UGAGUCGCUCUUAUCACUCAUG	LOC_Os08g24030	GACGACUGG-AAGAGCGACUGG	transposon protein, putative, unclassified	-	7	7	1	Yes	470	481
osa-miR5832	Down	UUGGCGGAGCGGUUGCUGUCA	LOC_Os08g24030	GGGGAGCAGCCGCCCUGCCGA	transposon protein, putative, unclassified	-	7	7	2	Yes	1021	1032
novel0001	Down	UUUAUUUUGGGAUGGAGAUGU	LOC_Os08g24220	AUAAAUUCAUCCCAAAAUAAA	retrotransposon protein, putative, Ty3-gypsy subclass, expressed	-	4	3	0	Yes	3574	3585
novel0002	Down	UUAUUUUGGGAUGGAGAUGUU	LOC_Os08g24220	GAUAAAUUCAUCCCAAAAUAA	retrotransposon protein, putative, Ty3-gypsy subclass, expressed	-	5	3.5	0	Yes	3573	3584
osa-miR396c-5p	Up	UUCCACAGCUUUCUUGAACUU	LOC_Os08g29560	AAGUGCAAGUGAGAUGUGGAA	retrotransposon protein, putative, unclassified, expressed	-	4	6	0	No	471	482
novel0027	Down	UCAAGAACAAUGAGCUGAAUG	LOC_Os08g29560	UCUUUA-UUCGUUGAUCUUGA	retrotransposon protein, putative, unclassified, expressed	-	7	6.5	1	No	1848	1858
osa-miR5497	Down	CAGAAUAUCUGGGACGAGCAU	LOC_Os08g30020	AAGAUCAUCCCAAAU-UUCUG	membrane protein, putative, expressed	-	5	7	1	No	2046	2057
osa-miR5497	Down	CAGAAUAUCUGGGACGAGCAU	LOC_Os08g30020	AAGAUCAUCCCAAAU-UUCUG	membrane protein, putative, expressed	-	5	7	1	No	2046	2057
novel0036	Down	CAUGUUGAUCUCUAGUGGGAG	LOC_Os08g30020	CUCAUGCUAGGGAUCAGCAUC	membrane protein, putative, expressed	-	6	6	1	No	744	755
novel0036	Down	CAUGUUGAUCUCUAGUGGGAG	LOC_Os08g30020	CUCAUGCUAGGGAUCAGCAUC	membrane protein, putative, expressed	-	6	6	1	No	744	755
novel0028	Down	UUAUGAUCUUCAAA--GCAGAGG	LOC_Os08g30020	CUUCUGCGUCUUGAAGAUCAUCC	membrane protein, putative, expressed	-	6	6.5	1	Yes	2033	2046
novel0028	Down	UUAUGAUCUUCAAA--GCAGAGG	LOC_Os08g30020	CUUCUGCGUCUUGAAGAUCAUCC	membrane protein, putative, expressed	-	6	6.5	1	Yes	2033	2046
novel0002	Down	UUAUUUUGGGAUGGAGAUGUU	LOC_Os08g30020	AGCAUCUCUAUGGCAAAAUGU	membrane protein, putative, expressed	-	6	7	1	No	1001	1012
novel0002	Down	UUAUUUUGGGAUGGAGAUGUU	LOC_Os08g30020	AGCAUCUCUAUGGCAAAAUGU	membrane protein, putative, expressed	-	6	7	1	No	1001	1012
novel0032	Down	UGUGAUGACGUGAUCUUGCUC	LOC_Os08g30020	GAGGAGGGUCAUAUCAUCAAA	membrane protein, putative, expressed	-	6	7	1	No	1193	1204
novel0032	Down	UGUGAUGACGUGAUCUUGCUC	LOC_Os08g30020	GAGGAGGGUCAUAUCAUCAAA	membrane protein, putative, expressed	-	6	7	1	No	1193	1204
osa-miR166a-5p	Up	GGAAUGUUGUCUGGUUCAAGG	LOC_Os08g30020	CCUUUGUUUGGAUAGCAUUCC	membrane protein, putative, expressed	-	8	6.5	1	No	1048	1059
osa-miR166a-5p	Up	GGAAUGUUGUCUGGUUCAAGG	LOC_Os08g30020	CCUUUGUUUGGAUAGCAUUCC	membrane protein, putative, expressed	-	8	6.5	1	No	1048	1059
osa-miR166e-5p	Up	GGAAUGUUGUCUGGUUCAAGG	LOC_Os08g30020	CCUUUGUUUGGAUAGCAUUCC	membrane protein, putative, expressed	-	8	6.5	1	No	1048	1059
osa-miR166e-5p	Up	GGAAUGUUGUCUGGUUCAAGG	LOC_Os08g30020	CCUUUGUUUGGAUAGCAUUCC	membrane protein, putative, expressed	-	8	6.5	1	No	1048	1059
novel0002	Down	UUAUUUUGGGAUGGAGAUGUU	LOC_Os08g30360	AAUAAAUUCAUCCCGAAAUAA	retrotransposon protein, putative, Ty1-copia subclass	-	5	4	1	Yes	616	627
osa-miR396c-5p	Up	UUCCACAGCUUUCUUGAACUU	LOC_Os08g30790	GAGAUCGCAAAAGCUGUGGAA	hypersensitive-induced response protein, putative, expressed	OsHIR1	5	4	0	Yes	600	611
osa-miR396c-5p	Up	UUCCACAGCUUUCUUGAACUU	LOC_Os08g30790	GAGAUCGCAAAAGCUGUGGAA	hypersensitive-induced response protein, putative, expressed	OsHIR1	5	4	0	Yes	601	612
osa-miR396c-5p	Up	UUCCACAGCUUUCUUGAACUU	LOC_Os08g30790	GAGAUCGCAAAAGCUGUGGAA	hypersensitive-induced response protein, putative, expressed	OsHIR1	5	4	0	Yes	620	631
osa-miR5488	Down	UGAAGGCGACUGAUGAUUUCA	LOC_Os08g31090	UCAUCUCAUCA-UCGCCUUUC	expressed protein	-	6	7	1	No	14	25
novel0005	Down	CAAAUGACUCAUGCUUACCUG	LOC_Os08g32480	CAAAUGGGCAAGAG-CAUUUG	transposon protein, putative, unclassified, expressed	-	6	7	1	No	2076	2087
novel0007	Down	CAAAUGACUCAUGCUUACCUG	LOC_Os08g32480	CAAAUGGGCAAGAG-CAUUUG	transposon protein, putative, unclassified, expressed	-	6	7	1	No	2076	2087
novel0020	Down	CAGAUCUGGUAGCACCGACUC	LOC_Os08g32480	UCGAGGAUCUUACCAGAUCUG	transposon protein, putative, unclassified, expressed	-	7	7	0	Yes	934	945
osa-miR396c-5p	Up	UUCCACAGCUUUCUUGAACUU	LOC_Os08g32830	GACUUCGA-AAGGCUAUGGAA	transposon protein, putative, CACTA, En/Spm sub-class, expressed	-	6	6	1	No	1201	1211
novel0030	Down	UGUGUGGAUGCUGAGACAGUG	LOC_Os08g32830	AAUGGUUGAAGCAUUCACACA	transposon protein, putative, CACTA, En/Spm sub-class, expressed	-	7	6	1	Yes	1383	1394
osa-miR166a-5p	Up	GGAAUGUUGUCUGGUUCAAGG	LOC_Os08g32830	UGUUGGAUUGGACAAUAUUGC	transposon protein, putative, CACTA, En/Spm sub-class, expressed	-	8	7	2	Yes	3146	3157
osa-miR166e-5p	Up	GGAAUGUUGUCUGGUUCAAGG	LOC_Os08g32830	UGUUGGAUUGGACAAUAUUGC	transposon protein, putative, CACTA, En/Spm sub-class, expressed	-	8	7	2	Yes	3146	3157
novel0022	Down	CAAAUGGACCCUGUGUAUCUG	LOC_Os08g33082	CUCGUGCACAGGGUCCAUUUG	DNA-repair protein complementing XP-C cells, putative, expressed	-	4	3	0	Yes	720	731
osa-miR166a-5p	Up	GGAAUGUUGUCUGGUUCAAGG	LOC_Os08g33630	CCCAGCACCAGACAACAUUCA	uncharacterized protein family UPF0016 domain containing protein, expressed	-	4	4	0	Yes	1038	1049
osa-miR166a-5p	Up	GGAAUGUUGUCUGGUUCAAGG	LOC_Os08g33630	CCCAGCACCAGACAACAUUCA	uncharacterized protein family UPF0016 domain containing protein, expressed	-	4	4	0	Yes	1120	1131
osa-miR166e-5p	Up	GGAAUGUUGUCUGGUUCAAGG	LOC_Os08g33630	CCCAGCACCAGACAACAUUCA	uncharacterized protein family UPF0016 domain containing protein, expressed	-	4	4	0	Yes	1038	1049
osa-miR166e-5p	Up	GGAAUGUUGUCUGGUUCAAGG	LOC_Os08g33630	CCCAGCACCAGACAACAUUCA	uncharacterized protein family UPF0016 domain containing protein, expressed	-	4	4	0	Yes	1120	1131
novel0027	Down	UCAAGAACAAUGAGCUGAAUG	LOC_Os08g33640	UAUUCCUUUCAUUGUUCUUGG	expressed protein	-	5	3.5	0	Yes	477	488
novel0027	Down	UCAAGAACAAUGAGCUGAAUG	LOC_Os08g33640	UAUUCCUUUCAUUGUUCUUGG	expressed protein	-	5	3.5	0	Yes	494	505
novel0006	Down	UUCACCAACUCAGCAUAUAUG	LOC_Os08g33820	CGUGCAGGCGGAGCUGGUGAA	chlorophyll A-B binding protein, putative, expressed	-	6	7	0	Yes	347	358
novel0006	Down	UUCACCAACUCAGCAUAUAUG	LOC_Os08g33820	CGUGCAGGCGGAGCUGGUGAA	chlorophyll A-B binding protein, putative, expressed	-	6	7	0	Yes	347	358
novel0006	Down	UUCACCAACUCAGCAUAUAUG	LOC_Os08g33820	GGGGUGAGUUGAG-UGGUGAA	chlorophyll A-B binding protein, putative, expressed	-	8	7	0	Yes	1087	1098
novel0006	Down	UUCACCAACUCAGCAUAUAUG	LOC_Os08g33820	GGGGUGAGUUGAG-UGGUGAA	chlorophyll A-B binding protein, putative, expressed	-	8	7	0	Yes	1087	1098
osa-miR5497	Down	CAGAAUAUCUGGGACGAGCAU	LOC_Os08g34460	AUGUUCGUACUAG-UCUUCUG	tetraspanin family protein, putative, expressed	-	5	6.5	1	No	1026	1037
novel0027	Down	UCAAGAACAAUG-AGCUGAAUG	LOC_Os08g35110	CCUUCUGCUACAUUGUGCUUAA	OsSAUR33 - Auxin-responsive SAUR gene family member, expressed	-	5	7	2	Yes	917	929
novel0020	Down	CAGAUCUGGUAGCACCGACUC	LOC_Os08g36320	GAGGCGGCG-UACCAGAUCAU	decarboxylase, putative, expressed	OsGAD1	5	7	1	Yes	253	263
novel0005	Down	CAAAUGACUCAUGCU-UACCUG	LOC_Os08g36320	CAGGUGUUGGUUGGGUCAUUUG	decarboxylase, putative, expressed	OsGAD1	6	6.5	0	No	983	995
novel0007	Down	CAAAUGACUCAUGCU-UACCUG	LOC_Os08g36320	CAGGUGUUGGUUGGGUCAUUUG	decarboxylase, putative, expressed	OsGAD1	6	6.5	0	No	983	995
novel0020	Down	CAGAUCUGGUAGCACCGACUC	LOC_Os08g36960	GAGUCGG-ACUACCGGAUCUG	OsFBX296 - F-box domain containing protein, expressed	-	3	3	1	Yes	1360	1370
novel0033	Down	UUGUUCACCACGGGCGCGUUG	LOC_Os08g37990	CAGCGAGUCCG-GGUGGACAA	expressed protein	-	5	6	1	No	491	502
osa-miR5793	Down	CGAGGACGAGAUACAGUGCAG	LOC_Os08g37990	CUUCAAUGU-UCUCCUCCUCA	expressed protein	-	5	7	1	Yes	145	155
novel0020	Down	CAGAUCUGGUAGCACCGACUC	LOC_Os08g38289	GAGGCGGUGC-ACUAGAUCUG	expressed protein	-	3	4	0	No	51	61
osa-miR5822	Down	UGUCUGCUCGAUGUCAGGUUG	LOC_Os08g38340	CAACUU--CGUCGAGCAGAAG	interferon-related developmental regulator family protein, putative, expressed	-	6	6	1	Yes	1058	1067
osa-miR396c-5p	Up	UUCCACAGCUUUCUUGAACUU	LOC_Os08g39140	GAGAGCAAGAAGGCCGUGGAG	heat shock protein, putative, expressed	-	6	6	1	No	2580	2591
novel0001	Down	UUUAUUUUGGGAUGGAGAUGU	LOC_Os08g39140	GAGACAUCAUCCCAACAUAAA	heat shock protein, putative, expressed	-	7	6.5	1	Yes	414	425
novel0008	Down	UUUUCAUCGUGUGUUUGUUUU	LOC_Os08g39410	GAAAAAAGCAUAUGAUGAAAA	retrotransposon protein, putative, unclassified, expressed	-	5	4	0	No	3957	3968
novel0031	Down	CAGAUAUUGCUACUGUUACGA	LOC_Os08g39760	GGGUAACA-UUGCAAUAUCUA	retrotransposon protein, putative, unclassified, expressed	-	5	6	0	No	2288	2298
osa-miR396c-5p	Up	UUCCACAGCUUUCUUGAACUU	LOC_Os08g39760	AACUUCAAGAGAG-AGUGGAU	retrotransposon protein, putative, unclassified, expressed	-	5	7	1	No	1544	1555
osa-miR5488	Down	UGAAGGCGACUGAUGAUUUCA	LOC_Os08g39780	UAGAGUCA-CAGUUGUCUUCU	retrotransposon protein, putative, unclassified	-	7	6	1	Yes	39	49
osa-miR396c-5p	Up	UUCCACAGCUUUCUUGAACUU	LOC_Os08g40230	AUGAUCAAGAAGGCUGUGGAU	expressed protein	-	4	4	0	No	585	596
osa-miR528-5p	Down	UGGAAGGGGCAUGCAGAGGAG	LOC_Os08g40700	CGGCUCAUCAUGCCCCUUCCA	retrotransposon protein, putative, unclassified, expressed	-	4	4	0	Yes	191	202
novel0010	Down	UCAAUAGAUACAUCUGCAUCU	LOC_Os08g42690	AUAUGAAGAUGAAUCCAUUGU	ankyrin repeat domain containing protein, expressed	-	5	7	1	No	665	676
osa-miR166a-5p	Up	GGAAUGUUGUCUGGUUCAAGG	LOC_Os08g42690	GAAUGACCCAGA-AACAUUUC	ankyrin repeat domain containing protein, expressed	-	6	7	1	No	563	574
osa-miR166e-5p	Up	GGAAUGUUGUCUGGUUCAAGG	LOC_Os08g42690	GAAUGACCCAGA-AACAUUUC	ankyrin repeat domain containing protein, expressed	-	6	7	1	No	563	574
novel0003	Down	UUCCCAAUGCCUCCCAUUCCUA	LOC_Os08g42700	GGGGAAUGGGUGGCAUUGGGAA	resistance protein, putative, expressed	-	3	3.5	0	Yes	1457	1469
novel0011	Down	CGGGAAGAGAAGAAUUGCGUG	LOC_Os08g43490	CCCACCAUUCCUCUCUUCCUU	heat shock protein DnaJ, putative, expressed	-	6	7	1	No	130	141
novel0036	Down	CAUGUUGAUCUCUAGUGGGAG	LOC_Os08g44150	CCUCCGGUGGAGAUCAACAAA	transmembrane 9 superfamily member, putative, expressed	-	7	6.5	1	Yes	1117	1128
osa-miR2118o	Down	CUCCUGAUGCCUCCCAAGCCUA	LOC_Os08g44700	AUGGCUAGGGAGG-AUGAGGAG	retrotransposon protein, putative, unclassified, expressed	-	5	7	1	No	2784	2796
osa-miR5832	Down	UUGGCGGAGCGGUUGCUGUCA	LOC_Os08g44700	UGAGAACCUCCGCUCCGCCCG	retrotransposon protein, putative, unclassified, expressed	-	6	6.5	1	Yes	3006	3017
osa-miR5832	Down	UUGGCGGAGCGGUUGCUGUCA	LOC_Os08g44710	GGGGAGCAACCGCCCUGCCGA	retrotransposon protein, putative, unclassified	-	6	6.5	2	Yes	1018	1029
osa-miR5796	Down	UCAUUCAGGAUUGAAGC-CGCC	LOC_Os08g44710	GGCGCGCCGCAAUCUGGAAUGC	retrotransposon protein, putative, unclassified	-	6	7	1	Yes	2556	2568
osa-miR169i-3p	Down	UGAGUCGCUCUUAUCACUCAUG	LOC_Os08g44710	GACGAUUGG-AAGAGCGACUGG	retrotransposon protein, putative, unclassified	-	7	7	1	Yes	470	481
novel0033	Down	UUGUUCACCACGGGCGCGUUG	LOC_Os08g45000	CACGGCGCUCGUGGCCAACAA	inorganic phosphate transporter, putative, expressed	OsLPT1|OsPht1;6|OsPT6	5	6.5	2	Yes	770	781
osa-miR2118b	Down	UUCCCGAUGCCUCCCAUUCCUA	LOC_Os09g01000	CAAUGAUUAGAGGCAUCGGGGG	expressed protein	OsSAP	8	7	1	Yes	648	660
osa-miR2118b	Down	UUCCCGAUGCCUCCCAUUCCUA	LOC_Os09g01000	CAAUGAUUAGAGGCAUCGGGGG	expressed protein	OsSAP	8	7	1	Yes	648	660
osa-miR2118c	Down	UUCCCGAUGCCUCCUAUUCCUA	LOC_Os09g01000	CAAUGAUUAGAGGCAUCGGGGG	expressed protein	OsSAP	8	7	1	Yes	648	660
osa-miR2118c	Down	UUCCCGAUGCCUCCUAUUCCUA	LOC_Os09g01000	CAAUGAUUAGAGGCAUCGGGGG	expressed protein	OsSAP	8	7	1	Yes	648	660
osa-miR2118n	Down	UUCCCGAUGCCUCCCAUUCCUA	LOC_Os09g01000	CAAUGAUUAGAGGCAUCGGGGG	expressed protein	OsSAP	8	7	1	Yes	648	660
osa-miR2118n	Down	UUCCCGAUGCCUCCCAUUCCUA	LOC_Os09g01000	CAAUGAUUAGAGGCAUCGGGGG	expressed protein	OsSAP	8	7	1	Yes	648	660
osa-miR2118q	Down	UUCCCGAUGCCUCCUAUUCCUA	LOC_Os09g01000	CAAUGAUUAGAGGCAUCGGGGG	expressed protein	OsSAP	8	7	1	Yes	648	660
osa-miR2118q	Down	UUCCCGAUGCCUCCUAUUCCUA	LOC_Os09g01000	CAAUGAUUAGAGGCAUCGGGGG	expressed protein	OsSAP	8	7	1	Yes	648	660
osa-miR2118l	Down	UUCCUAAUGCUUCCCAUUCCUA	LOC_Os09g01100	UGGAAGUGGGAAGAAAUAGGAA	retrotransposon protein, putative, Ty3-gypsy subclass, expressed	-	5	6	1	No	3340	3352
osa-miR5519	Down	UGGCAGAAGUACUGGACUUAG	LOC_Os09g01100	UCAGACCCAGUACUUC-GCCA	retrotransposon protein, putative, Ty3-gypsy subclass, expressed	-	6	7	1	Yes	1769	1780
osa-miR5793	Down	CGAGGACGAGAUACAGUGCAG	LOC_Os09g01960	CACCACUCU-UCUC-UCCUCG	MYB family transcription factor, putative, expressed	-	5	7	1	Yes	481	491
novel0027	Down	UCAAGAACAAUGAGCUGAAUG	LOC_Os09g01960	CGUUCAGCGCGGAGUUCUUGG	MYB family transcription factor, putative, expressed	-	6	7	0	No	932	943
novel0002	Down	UUAUUUU-GGGAUGGAGAUGUU	LOC_Os09g04924	AACAUC-CCAUCCCUAAAAUAA	expressed protein	-	2	3	1	Yes	69	79
novel0001	Down	UUUAUUUU-GGGAUGGAGAUGU	LOC_Os09g04924	ACAUC-CCAUCCCUAAAAUAAC	expressed protein	-	3	4	0	Yes	70	80
osa-miR166a-5p	Up	GGAAUGUUGUCUGGUUCAAGG	LOC_Os09g06770	CUAUGAA--AGAUAACAUUUU	RING finger protein, putative, expressed	-	7	6	1	No	668	677
osa-miR166e-5p	Up	GGAAUGUUGUCUGGUUCAAGG	LOC_Os09g06770	CUAUGAA--AGAUAACAUUUU	RING finger protein, putative, expressed	-	7	6	1	No	668	677
osa-miR166a-5p	Up	GGAAUGUUGUCUGGUUCAAGG	LOC_Os09g08440	AGAUGAAUCAGACAACAUUCC	nodulin MtN3 family protein, putative, expressed	-	4	3.5	0	Yes	1068	1079
osa-miR166e-5p	Up	GGAAUGUUGUCUGGUUCAAGG	LOC_Os09g08440	AGAUGAAUCAGACAACAUUCC	nodulin MtN3 family protein, putative, expressed	-	4	3.5	0	Yes	1068	1079
novel0019	Down	UUUCCGAUGCCUCCCAUUCCUA	LOC_Os09g11460	UGGGGGAGGUGGGCGUCGGAGA	AP2 domain containing protein, expressed	Sub1C	8	6.5	1	Yes	500	512
osa-miR2118l	Down	UUCCUAAUGCUUCCCAUUCCUA	LOC_Os09g12890	UGGAAGUGGGAAGAAAUAGGAA	retrotransposon protein, putative, Ty3-gypsy subclass, expressed	-	5	6	1	No	3826	3838
novel0001	Down	UUUAUUUUGGGAUGGAGAUGU	LOC_Os09g14230	AUAAAUUCAUCCCGAAAUAAA	retrotransposon protein, putative, unclassified	-	5	4	0	Yes	742	753
osa-miR2118d	Down	UUCCUGAUGCCUCCCAUGCCUA	LOC_Os09g15040	UGGGCAUAUGAGGCAUUAGGAA	hypothetical protein	-	4	3.5	1	Yes	136	148
osa-miR2118g	Down	UUCCUAAUGCCUCCCAUUCCUA	LOC_Os09g15040	UGGGCAUAUGAGGCAUUAGGAA	hypothetical protein	-	4	3.5	0	Yes	136	148
novel0027	Down	UCAAGAACAA-UGAGCUGAAUG	LOC_Os09g16090	UAUUUAGCACAUUUGUUCUUGA	UDP-glucoronosyl/UDP-glucosyl transferase, putative, expressed	-	4	4	0	No	1236	1248
novel0020	Down	CAGAUCUGGUAGCACCGACUC	LOC_Os09g16270	GGGUCGCCGCUACCGGAUCUG	expressed protein	-	4	3.5	1	Yes	300	311
osa-miR2118h	Down	UUCCUGAUGCCUCUCAUUCCUA	LOC_Os09g16520	UAGAGAUGAGAGGC-UCAGGAA	cytochrome b5-like Heme/Steroid binding domain containing protein, expressed	-	3	3.5	0	Yes	594	606
osa-miR2118k	Down	UUCCUGAUGCCUCUCAUUCCUA	LOC_Os09g16520	UAGAGAUGAGAGGC-UCAGGAA	cytochrome b5-like Heme/Steroid binding domain containing protein, expressed	-	3	3.5	0	Yes	594	606
novel0032	Down	UGUGAUGACGUGAUCUUGCUC	LOC_Os09g17146	CAGUCACGUCACGUCUUCACA	expressed protein	-	6	6	1	Yes	56	67
osa-miR5072	Down	CGAUUCCCCAGCGGA-GUCGCCA	LOC_Os09g17146	UGGCCGCGUCUACUGGGAAAUCG	expressed protein	-	6	7	1	Yes	998	1011
osa-miR5516a	Down	CUCAUUGCUUCGGU-AGGCUGG	LOC_Os09g17450	CCAGACUCACCAAAGCAAGGAG	retrotransposon protein, putative, Ty3-gypsy subclass, expressed	-	4	7	1	No	2320	2332
osa-miR5516b	Down	CUCAUUGCUUCGGU-AGGCUGG	LOC_Os09g17450	CCAGACUCACCAAAGCAAGGAG	retrotransposon protein, putative, Ty3-gypsy subclass, expressed	-	4	7	1	No	2320	2332
osa-miR5494	Down	UUAUAGGAGGUAUAGAC-GGUA	LOC_Os09g17450	UACCAGUACAUACCACCUAUAC	retrotransposon protein, putative, Ty3-gypsy subclass, expressed	-	5	6	0	Yes	4352	4364
novel0002	Down	UUAUUUUGGGAUGGAGAUGUU	LOC_Os09g17740	ACUCCCUCGAUCCCAAAAUAU	chlorophyll A-B binding protein, putative, expressed	-	6	5.5	0	Yes	1225	1236
novel0001	Down	UUUAUUUUGGGAUGGAGAUGU	LOC_Os09g17740	CUCCCUCGAUCCCAAAAUAUA	chlorophyll A-B binding protein, putative, expressed	-	6	6.5	1	Yes	1225	1236
osa-miR166a-5p	Up	GGAAUG-UUGUCUGGUUCAAGG	LOC_Os09g17810	CCAUCAUCCAGAAAAUCAUUCC	leucine zipper protein-like, putative, expressed	-	5	7	1	No	1724	1735
osa-miR166e-5p	Up	GGAAUG-UUGUCUGGUUCAAGG	LOC_Os09g17810	CCAUCAUCCAGAAAAUCAUUCC	leucine zipper protein-like, putative, expressed	-	5	7	1	No	1724	1735
novel0011	Down	CGGGAAGAGAAGAAUUGCGUG	LOC_Os09g17810	GACGACCUCCUCCUCUUCCCG	leucine zipper protein-like, putative, expressed	-	6	7	0	No	591	602
novel0036	Down	CAUGUUGAUCUCUAGUGGGAG	LOC_Os09g19650	GGCACGGUGGGGAUCGACAUG	3-ketoacyl-CoA synthase precursor, putative, expressed	-	8	7	1	No	621	632
novel0002	Down	UUAUUUUGGGAUGGAGAUGUU	LOC_Os09g20000	ACUCCCUCCAUCCCAAAAUAU	heavy metal-associated domain containing protein, expressed	-	5	4.5	0	Yes	767	778
novel0001	Down	UUUAUUUUGGGAUGGAGAUGU	LOC_Os09g20000	CUCCCUCCAUCCCAAAAUAUA	heavy metal-associated domain containing protein, expressed	-	5	5.5	1	Yes	767	778
osa-miR5832	Down	UUGGCGGAGCGGUUGCUGUCA	LOC_Os09g20000	CGCCAGCUACGGCUCCGCCGC	heavy metal-associated domain containing protein, expressed	-	6	7	1	No	585	596
novel0001	Down	UUUAUUUUGGGAUGGAGAUGU	LOC_Os09g24090	AUAAAUUCAUCCCGAAAUAAA	retrotransposon protein, putative, Ty3-gypsy subclass, expressed	-	5	4	0	Yes	1984	1995
novel0002	Down	UUAUUUUGGGAUGGAGAUGUU	LOC_Os09g24650	AUUAUCUCUGUCUCAAAAUAA	zinc finger, C3HC4 type, putative, expressed	-	5	4	0	No	1524	1535
novel0002	Down	UUAUUUUGGGAUGGAGAUGUU	LOC_Os09g24650	AUUAUCUCUGUCUCAAAAUAA	zinc finger, C3HC4 type, putative, expressed	-	5	4	0	No	1604	1615
novel0002	Down	UUAUUUUGGGAUGGAGAUGUU	LOC_Os09g24650	AUUAUCUCUGUCUCAAAAUAA	zinc finger, C3HC4 type, putative, expressed	-	5	4	0	No	1630	1641
novel0002	Down	UUAUUUUGGGAUGGAGAUGUU	LOC_Os09g24650	AUUAUCUCUGUCUCAAAAUAA	zinc finger, C3HC4 type, putative, expressed	-	5	4	0	No	1723	1734
novel0001	Down	UUUAUUUUGGGAUGGAGAUGU	LOC_Os09g24650	UUAUCUCUGUCUCAAAAUAAG	zinc finger, C3HC4 type, putative, expressed	-	6	4	0	No	1526	1537
novel0001	Down	UUUAUUUUGGGAUGGAGAUGU	LOC_Os09g24650	UUAUCUCUGUCUCAAAAUAAG	zinc finger, C3HC4 type, putative, expressed	-	6	4	0	No	1606	1617
novel0001	Down	UUUAUUUUGGGAUGGAGAUGU	LOC_Os09g24650	UUAUCUCUGUCUCAAAAUAAG	zinc finger, C3HC4 type, putative, expressed	-	6	4	0	No	1632	1643
novel0001	Down	UUUAUUUUGGGAUGGAGAUGU	LOC_Os09g24650	UUAUCUCUGUCUCAAAAUAAG	zinc finger, C3HC4 type, putative, expressed	-	6	4	0	No	1725	1736
osa-miR172d-5p	Up	GCAGCACCAUCAAGAUUCAC	LOC_Os09g25040	GUGAAGC-AGAUGGUGCUGC	joka8, putative, expressed	-	3	4	0	Yes	322	331
novel0006	Down	UUCACCAACUCAGCAUAUAUG	LOC_Os09g25200	UAUGAAAUUUGAUUUGGUGAA	protein binding protein, putative, expressed	-	7	6.5	0	No	1020	1031
osa-miR166a-5p	Up	GGAAUGUUGUCUGGUUCAAGG	LOC_Os09g25520	AGAUGAAUCAGACAACAUUCC	expressed protein	-	4	3.5	0	Yes	1881	1892
osa-miR166e-5p	Up	GGAAUGUUGUCUGGUUCAAGG	LOC_Os09g25520	AGAUGAAUCAGACAACAUUCC	expressed protein	-	4	3.5	0	Yes	1881	1892
novel0010	Down	UCAAUAGAUACAUC-UGCAUCU	LOC_Os09g25880	AGAUGCAUCAUCUAUCUAUUGA	expressed protein	-	3	4	0	No	302	314
osa-miR5832	Down	UUGGCGGAGCGGUUGCUGUCA	LOC_Os09g26360	GGACAUCAUCCGCACCGCCGU	pectinesterase, putative, expressed	-	6	7	1	Yes	549	560
novel0031	Down	CAGAUAUUGCUAC-UGUUACGA	LOC_Os09g28310	AGGUAGUAUGUAGCAAUAUCUG	bZIP transcription factor, putative, expressed	OsbZIP72|OsABF4	5	4	0	Yes	1697	1709
novel0006	Down	UUCACCAAC-UCAGCAUAUAUG	LOC_Os09g28354	CAUGCAUGGUGAGGUUGGUGGC	CPuORF39 - conserved peptide uORF-containing transcript, expressed	OsHsf23	6	6.5	1	No	1371	1382
osa-miR5832	Down	UUGGCGGAGCGG-UUGCUGUCA	LOC_Os09g28390	AGGCGGCGAUCCGCGCCGCCAA	cytochrome P450, putative, expressed	OsABA8ox3	6	5.5	0	Yes	1140	1152
osa-miR5832	Down	UUGGCGGAGCGG-UUGCUGUCA	LOC_Os09g28390	AGGCGGCGAUCCGCGCCGCCAA	cytochrome P450, putative, expressed	OsABA8ox3	6	5.5	0	Yes	1140	1152
novel0022	Down	CAAAUGGACCCUGUGUAUCUG	LOC_Os09g28390	UAAUUCUCCAGGGU-CAUUUG	cytochrome P450, putative, expressed	OsABA8ox3	7	7	1	Yes	171	182
novel0022	Down	CAAAUGGACCCUGUGUAUCUG	LOC_Os09g28390	UAAUUCUCCAGGGU-CAUUUG	cytochrome P450, putative, expressed	OsABA8ox3	7	7	1	Yes	171	182
novel0009	Down	UAUGGUCGUUGA-AGUAUAGCC	LOC_Os09g29670	GGCGGUGCUCUUCACGACCAUG	white-brown complex homolog protein 11, putative, expressed	-	7	6.5	0	No	1680	1692
osa-miR5506	Down	UGGAUCGCUUCGUCUGAUGGU	LOC_Os09g29670	AUCA-CCGGUGAAGAGAUCCU	white-brown complex homolog protein 11, putative, expressed	-	7	7	1	Yes	1966	1976
novel0019	Down	UUUCCGAUGCCUCCCAUUCCUA	LOC_Os09g30411	UAGGCAUACCAGGCAUCGGAAA	UBX domain-containing protein, putative, expressed	-	4	4	0	Yes	1144	1156
osa-miR2118b	Down	UUCCCGAUGCCUCCCAUUCCUA	LOC_Os09g32260	UGGGAAUGGAAGG-AUCGGGAG	no apical meristem protein, putative, expressed	-	4	4	0	No	270	282
osa-miR2118b	Down	UUCCCGAUGCCUCCCAUUCCUA	LOC_Os09g32260	UGGGAAUGGAAGG-AUCGGGAG	no apical meristem protein, putative, expressed	-	4	4	0	No	388	400
osa-miR2118n	Down	UUCCCGAUGCCUCCCAUUCCUA	LOC_Os09g32260	UGGGAAUGGAAGG-AUCGGGAG	no apical meristem protein, putative, expressed	-	4	4	0	No	270	282
osa-miR2118n	Down	UUCCCGAUGCCUCCCAUUCCUA	LOC_Os09g32260	UGGGAAUGGAAGG-AUCGGGAG	no apical meristem protein, putative, expressed	-	4	4	0	No	388	400
novel0020	Down	CAGAUCUGGUAGCACCGACUC	LOC_Os09g32780	UCGAGGAUCUUACCAGAUCUG	transposon protein, putative, unclassified, expressed	-	7	7	0	Yes	911	922
novel0032	Down	UGUGAUGACGUGAUCUUGCUC	LOC_Os09g32840	CGAGAUGAUCACAUCAUCACG	nucleotide pyrophosphatase/phosphodiesterase, putative, expressed	OsPAP2	7	7	0	No	59	70
osa-miR5506	Down	UGGAUCGCUUCGUCUGAUGGU	LOC_Os09g32840	ACUGUUGGUUGGAGAGAUCCA	nucleotide pyrophosphatase/phosphodiesterase, putative, expressed	OsPAP2	8	7	1	No	1014	1025
novel0012	Down	UAUGGAUUGCGAGUGAUCGAU	LOC_Os09g33710	GGCGUUCGGUUGCCAUCCAUA	Os9bglu33 - beta-glucosidase homologue, similar to G. max hydroxyisourate hydrolase, expressed	Os9BGlu33	7	7	0	No	952	963
osa-miR5496	Down	CCAGC-CGGUGGCAUAGUUCUC	LOC_Os09g35010	GCGCACGACGCCGCCGCGCUGG	dehydration-responsive element-binding protein, putative, expressed	OsDREB1B	6	7	1	No	274	285
novel0008	Down	UUUUCAUCGUGUGUUUGUUUU	LOC_Os09g35530	AAGGAAAAAACAUGAUGAAAA	expressed protein	-	5	4	0	No	626	637
novel0012	Down	UAUGGAUUGCGAG-UGAUCGAU	LOC_Os09g35790	AUCGAUCGCCUUGUAAUCCGUC	HSF-type DNA-binding domain containing protein, expressed	-	6	6.5	1	No	1561	1573
novel0012	Down	UAUGGAUUGCGAG-UGAUCGAU	LOC_Os09g35790	AUCGAUCGCCUUGUAAUCCGUC	HSF-type DNA-binding domain containing protein, expressed	-	6	6.5	1	No	1561	1573
osa-miR5832	Down	UUGGCGGAGCGGUUGCUGUCA	LOC_Os09g35790	UGACGGUGGCCGCGGCGCCGA	HSF-type DNA-binding domain containing protein, expressed	-	7	7	2	Yes	591	602
osa-miR5832	Down	UUGGCGGAGCGGUUGCUGUCA	LOC_Os09g35790	UGACGGUGGCCGCGGCGCCGA	HSF-type DNA-binding domain containing protein, expressed	-	7	7	2	Yes	591	602
novel0015	Down	UUGAGUUAUUGUGUAGAUCCA	LOC_Os09g36660	UGGAUCUACACAAUUCCUCAA	expressed protein	-	2	4	2	Yes	697	708
osa-miR5528	Down	AAGACGGUUUUAGAUGUUGCC	LOC_Os09g36700	CGUAGCA-CUGAAUCCGUCUC	ribonuclease T2 family domain containing protein, expressed	-	7	7	0	No	1014	1024
osa-miR319a-5p	Up	AGCUGCCGAAUCAUCCAUUCA	LOC_Os09g37000	UGGAU-GUUGAUUUGGCAGCU	26S proteasome non-ATPase regulatory subunit 3, putative, expressed	-	4	3.5	0	Yes	281	291
osa-miR319a-5p	Up	AGCUGCCGAAUCAUCCAUUCA	LOC_Os09g37000	UGGAU-GUUGAUUUGGCAGCU	26S proteasome non-ATPase regulatory subunit 3, putative, expressed	-	4	3.5	0	Yes	399	409
osa-miR172d-5p	Up	GCAGCACCAUCAAGAUUCAC	LOC_Os09g37446	GUGAACCUUGAU-GUGCUGG	expressed protein	-	3	4	0	Yes	951	961
osa-miR172d-5p	Up	GCAGCACCAUCAAGAUUCAC	LOC_Os09g37446	GUGAACCUUGAU-GUGCUGG	expressed protein	-	3	4	0	Yes	951	961
novel0026	Down	UUUCUUUGGGGUUAAAUUCGA	LOC_Os09g37840	UCGAAUUCAACUCCGGAGAAG	carbohydrate binding protein, putative, expressed	-	5	4.5	2	No	160	171
novel0015	Down	UUGAGUUAUUGUGUAGAUCCA	LOC_Os09g37840	UUUAUCUACACCAAGACUCAA	carbohydrate binding protein, putative, expressed	-	5	7	1	No	6686	6697
novel0015	Down	UUGAGUUAUUGUGUAGAUCCA	LOC_Os09g37840	UUUAUCUACACCAAGACUCAA	carbohydrate binding protein, putative, expressed	-	5	7	1	No	4427	4438
osa-miR528-5p	Down	UGGAAGGGGCAUGCAGAGGAG	LOC_Os09g37840	GUCCUAUGCAUGUCCUUUGCA	carbohydrate binding protein, putative, expressed	-	5	7	2	No	6146	6157
osa-miR5832	Down	UUGGCGGAGCGGUUGCUGUCA	LOC_Os09g37840	CGACAUCAUCUACUCCGCCAU	carbohydrate binding protein, putative, expressed	-	6	7	0	No	694	705
novel0026	Down	UUUCUUUGGGGUUAAAUUCGA	LOC_Os09g37840	UCCAACUCAACUCCGGAGAAG	carbohydrate binding protein, putative, expressed	-	7	6.5	2	No	2668	2679
novel0004	Down	UUGUCGUGUGAUGUAUUUUGC	LOC_Os09g37840	ACGAGCAACAUCAC-CGACGA	carbohydrate binding protein, putative, expressed	-	7	7	2	Yes	2852	2863
novel0005	Down	CAAAUGACUCAUGCUUACCUG	LOC_Os09g37920	CAGGU-AGCAUUAGUCAUUUG	helicase, putative, expressed	-	2	3	0	No	2969	2979
novel0007	Down	CAAAUGACUCAUGCUUACCUG	LOC_Os09g37920	CAGGU-AGCAUUAGUCAUUUG	helicase, putative, expressed	-	2	3	0	No	2969	2979
novel0033	Down	UUGUUCACCACGGGC-GCGUUG	LOC_Os09g39140	CGAUGCAGUACGUGGUGAACAA	vignain precursor, putative, expressed	-	5	3.5	0	Yes	587	599
osa-miR5793	Down	CGAGGACGAGAUACAGUGCAG	LOC_Os10g01320	CAUCACU-UCUCUCUUCCUCG	retrotransposon protein, putative, unclassified, expressed	-	5	7	1	Yes	265	275
novel0027	Down	UCAAGAACAAU-GAGCUGAAUG	LOC_Os10g04074	UAUUGAACUCUAUUGUUCUUGA	retrotransposon protein, putative, unclassified, expressed	-	4	4.5	0	Yes	4850	4862
novel0027	Down	UCAAGAACAAU-GAGCUGAAUG	LOC_Os10g04074	UAUUGAACUCUAUUGUUCUUGA	retrotransposon protein, putative, unclassified, expressed	-	4	4.5	0	Yes	7578	7590
osa-miR172d-5p	Up	GCAGC-ACCAUCAAGAUUCAC	LOC_Os10g04074	GGUACUCUUGAUGUUGGCUGC	retrotransposon protein, putative, unclassified, expressed	-	5	7	2	Yes	3873	3883
osa-miR2118e	Down	UUCCCAAUGCCUCCCAUGCCUA	LOC_Os10g04074	UUGUCAU-GGAGGUGUUGGGGA	retrotransposon protein, putative, unclassified, expressed	-	6	6	1	No	4942	4953
osa-miR2118r	Down	UUCCCAAUGCCUCCCAUGCCUA	LOC_Os10g04074	UUGUCAU-GGAGGUGUUGGGGA	retrotransposon protein, putative, unclassified, expressed	-	6	6	1	No	4942	4953
osa-miR166a-5p	Up	GGAAUGUUGUCUGGUUCAAGG	LOC_Os10g04074	UCUUGGACAAGUC-ACAUUUC	retrotransposon protein, putative, unclassified, expressed	-	6	7	1	No	7034	7045
osa-miR166e-5p	Up	GGAAUGUUGUCUGGUUCAAGG	LOC_Os10g04074	UCUUGGACAAGUC-ACAUUUC	retrotransposon protein, putative, unclassified, expressed	-	6	7	1	No	7034	7045
osa-miR2118h	Down	UUCCUGAUGCCUCUCAUUCCUA	LOC_Os10g04074	UAGGGAAGAAAUGC-UCAGGAG	retrotransposon protein, putative, unclassified, expressed	-	6	7	0	No	5981	5993
osa-miR2118k	Down	UUCCUGAUGCCUCUCAUUCCUA	LOC_Os10g04074	UAGGGAAGAAAUGC-UCAGGAG	retrotransposon protein, putative, unclassified, expressed	-	6	7	0	No	5981	5993
novel0038	Down	UGAGGACUGUGUCGUGAACGA	LOC_Os10g05950	UAGCUCUCCUCGCAGUCCUCA	POEI11 - Pollen Ole e I allergen and extensin family protein precursor, expressed	-	6	7	0	No	92	103
novel0038	Down	UGAGGACUGUGUCGUGAACGA	LOC_Os10g05950	UAGCUCUCCUCGCAGUCCUCA	POEI11 - Pollen Ole e I allergen and extensin family protein precursor, expressed	-	6	7	0	No	92	103
osa-miR395y	Up	GUGAAGUGUUUGGGGGAACUC	LOC_Os10g06270	ACAUACGACCAAGCACUUCAC	retrotransposon protein, putative, Ty3-gypsy subclass, expressed	-	7	7	0	No	2584	2595
osa-miR2118l	Down	UUCCUAAUGCUUCCCAUUCCUA	LOC_Os10g06520	UGGAAGUGGGAAGAAAUAGGAA	retrotransposon protein, putative, Ty3-gypsy subclass, expressed	-	5	6	1	No	3847	3859
osa-miR5519	Down	UGGCAGAAGUACUGGACUUAG	LOC_Os10g06520	UUCGACCCAGUACUUC-GCCA	retrotransposon protein, putative, Ty3-gypsy subclass, expressed	-	6	7	1	Yes	2399	2410
osa-miR2118e	Down	UUCCCAAUGCCUCCCAUGCCUA	LOC_Os10g07400	UGGGC-UUGGAGGCAUUGGGAA	disease resistance RPP13-like protein 1, putative, expressed	-	3	2.5	0	Yes	924	935
osa-miR2118e	Down	UUCCCAAUGCCUCCCAUGCCUA	LOC_Os10g07400	UGGGC-UUGGAGGCAUUGGGAA	disease resistance RPP13-like protein 1, putative, expressed	-	3	2.5	0	Yes	2085	2096
osa-miR2118r	Down	UUCCCAAUGCCUCCCAUGCCUA	LOC_Os10g07400	UGGGC-UUGGAGGCAUUGGGAA	disease resistance RPP13-like protein 1, putative, expressed	-	3	2.5	0	Yes	924	935
osa-miR2118r	Down	UUCCCAAUGCCUCCCAUGCCUA	LOC_Os10g07400	UGGGC-UUGGAGGCAUUGGGAA	disease resistance RPP13-like protein 1, putative, expressed	-	3	2.5	0	Yes	2085	2096
novel0003	Down	UUCCCAAUGCCUCCCAUUCCUA	LOC_Os10g07400	UUGGGCUUGGAGGCAUUGGGAA	disease resistance RPP13-like protein 1, putative, expressed	-	4	3.5	0	Yes	923	935
novel0003	Down	UUCCCAAUGCCUCCCAUUCCUA	LOC_Os10g07400	UUGGGCUUGGAGGCAUUGGGAA	disease resistance RPP13-like protein 1, putative, expressed	-	4	3.5	0	Yes	2084	2096
osa-miR2118p	Down	UUCCCGAUGCCUCCCAUGCCUA	LOC_Os10g07400	UGGGC-UUGGAGGCAUUGGGAA	disease resistance RPP13-like protein 1, putative, expressed	-	4	3.5	1	Yes	924	935
osa-miR2118p	Down	UUCCCGAUGCCUCCCAUGCCUA	LOC_Os10g07400	UGGGC-UUGGAGGCAUUGGGAA	disease resistance RPP13-like protein 1, putative, expressed	-	4	3.5	1	Yes	2085	2096
novel0002	Down	UUAUUUUGG-GAUGGA-GAUGUU	LOC_Os10g07574	GCCAUCAUCCAUCUCCAAAAUGA	transposon protein, putative, unclassified, expressed	-	5	5.5	1	No	6401	6413
novel0001	Down	UUUAUUUUGG-GAUGGA-GAUGU	LOC_Os10g07574	CCAUCAUCCAUCUCCAAAAUGAG	transposon protein, putative, unclassified, expressed	-	5	6.5	1	No	6401	6414
novel0003	Down	UUCCCAAUGCCUCCCAUUCCUA	LOC_Os10g07574	AGGGGAUUGGAGAGAUUGGGAA	transposon protein, putative, unclassified, expressed	-	6	7	0	No	1857	1869
novel0004	Down	UUGUCGUGUGAUGUAUUUUGC	LOC_Os10g07574	AUAUGAGAUAUCGUACGACAA	transposon protein, putative, unclassified, expressed	-	8	6.5	0	No	2989	3000
novel0036	Down	CAUGUUGAUCUCUAGUGGGAG	LOC_Os10g07574	GGCCAGUGAGGGGUCAACAUG	transposon protein, putative, unclassified, expressed	-	8	7	0	No	2101	2112
osa-miR2118l	Down	UUCCUAAUGCUUCCCAUUCCUA	LOC_Os10g09440	UGGAAGUGGGAAGAAAUAGGAA	retrotransposon protein, putative, Ty3-gypsy subclass, expressed	-	5	6	1	No	4287	4299
osa-miR5519	Down	UGGCAGAAGUACUGGACUUAG	LOC_Os10g09440	UCAGACCCAGUACUUC-GCCA	retrotransposon protein, putative, Ty3-gypsy subclass, expressed	-	6	7	1	Yes	2659	2670
novel0010	Down	UCAAUAGAUACAUCUGCAUCU	LOC_Os10g09440	GUUUGUCGUUGUGUUUAUUGA	retrotransposon protein, putative, Ty3-gypsy subclass, expressed	-	8	7	1	No	3011	3022
osa-miR5487	Down	AAAGAUGUGCAUGUAGUUCCG	LOC_Os10g09440	AGGAGAU-UAUGUAUAUCUUC	retrotransposon protein, putative, Ty3-gypsy subclass, expressed	-	8	7	1	No	4932	4942
osa-miR2118l	Down	UUCCUAAUGCUUCCCAUUCCUA	LOC_Os10g09460	UGGAAGUGGGAAGAAAUAGGAA	retrotransposon protein, putative, Ty3-gypsy subclass, expressed	-	5	6	1	No	4243	4255
osa-miR5519	Down	UGGCAGAAGUACUGGACUUAG	LOC_Os10g09460	UCAGACCCAGUACUUC-GCCA	retrotransposon protein, putative, Ty3-gypsy subclass, expressed	-	6	7	1	Yes	2615	2626
novel0010	Down	UCAAUAGAUACAUCUGCAUCU	LOC_Os10g09460	GUUUGUCGUUGUGUUUAUUGA	retrotransposon protein, putative, Ty3-gypsy subclass, expressed	-	8	7	1	No	2967	2978
osa-miR5487	Down	AAAGAUGUGCAUGUAGUUCCG	LOC_Os10g09460	AGGAGAU-UAUGUAUAUCUUC	retrotransposon protein, putative, Ty3-gypsy subclass, expressed	-	8	7	1	No	4888	4898
osa-miR5519	Down	UGGCAGAAGUACUGGACUUAG	LOC_Os10g09500	UCAGACCCAGUACUUC-GCCA	retrotransposon protein, putative, Ty3-gypsy subclass, expressed	-	6	7	1	Yes	2402	2413
novel0022	Down	CAAAUGGACCCUGUGUAUCUG	LOC_Os10g10130	CAAAUGUACAGGGUACAUUUG	OsWAK112d - OsWAK receptor-like protein kinase, expressed	OsWAK112d	4	4	1	Yes	1453	1464
novel0022	Down	CAAAUGGACCCUGUGUAUCUG	LOC_Os10g10130	CAAAUGUACAGGGUACAUUUG	OsWAK112d - OsWAK receptor-like protein kinase, expressed	OsWAK112d	4	4	1	Yes	2315	2326
novel0022	Down	CAAAUGGACCCUGUGUAUCUG	LOC_Os10g10130	CAAAUGUACAGGGUACAUUUG	OsWAK112d - OsWAK receptor-like protein kinase, expressed	OsWAK112d	4	4	1	Yes	2449	2460
novel0022	Down	CAAAUGGACCCUGUGUAUCUG	LOC_Os10g10130	CAAAUGUACAGGGUACAUUUG	OsWAK112d - OsWAK receptor-like protein kinase, expressed	OsWAK112d	4	4	1	Yes	2449	2460
novel0022	Down	CAAAUGGACCCUGUGUAUCUG	LOC_Os10g10130	CAAAUGUACAGGGUACAUUUG	OsWAK112d - OsWAK receptor-like protein kinase, expressed	OsWAK112d	4	4	1	Yes	4103	4114
novel0011	Down	CGGGAAGAGAAGAAUUGCGUG	LOC_Os10g11354	UUUGCAGUUCUUCACUUCCUA	MATE efflux family protein, putative, expressed	-	7	6.5	1	Yes	1521	1532
novel0010	Down	UCAAUAGAUACAUCUGCAUCU	LOC_Os10g13940	AGCUGUUGGUGUAUCUAUUGC	MATE efflux protein, putative, expressed	OsFRDL2	5	4	0	Yes	379	390
osa-miR5509	Down	UAGGCAUUUUCUCUUGGCAUG	LOC_Os10g16560	CAUGGCAAGA-AAAAU-CCUA	retrotransposon protein, putative, unclassified, expressed	-	3	6	1	No	625	635
novel0021	Down	CAUCAAGUAAAUCUGGACCAU	LOC_Os10g16560	GUGCUCCA-AUUGAUUUGAUG	retrotransposon protein, putative, unclassified, expressed	-	5	5.5	1	No	4262	4272
osa-miR5528	Down	AAGACGGUUUUAGAUGUUGCC	LOC_Os10g16560	GCCGACUCCUAAAACGGUCUC	retrotransposon protein, putative, unclassified, expressed	-	6	6.5	1	Yes	2817	2828
osa-miR5083	Up	AGACUACAAUUAUCUGAUCA	LOC_Os10g16560	AGAUUGGACAAUUGGAGUCC	retrotransposon protein, putative, unclassified, expressed	-	6	7	1	Yes	138	148
osa-miR5489	Down	CAGGUGUUCUCGAUGG-CUUCC	LOC_Os10g16560	GGAGGUUCAUCGAGAACUUCUC	retrotransposon protein, putative, unclassified, expressed	-	6	7	2	Yes	5252	5264
novel0032	Down	UGUGAUGACGUGAUCUUGCUC	LOC_Os10g17520	GUGCAAGG-CACGUCAUCACG	expressed protein	-	4	3	0	Yes	839	849
novel0032	Down	UGUGAUGACGUGAUCUUGCUC	LOC_Os10g17520	GUGCAAGG-CACGUCAUCACG	expressed protein	-	4	3	0	Yes	933	943
novel0008	Down	UUUUCAUCGUGUGUUUGUUUU	LOC_Os10g17750	AAGAAAAACACAAGAUGAAAG	expressed protein	-	4	4	0	No	56	67
novel0012	Down	UAUGGAUUGCGAGUGAUCGAU	LOC_Os10g22130	AUCGAUUAUUUGCAA-CCAUA	retrotransposon protein, putative, unclassified, expressed	-	4	4	1	No	1241	1252
osa-miR528-5p	Down	UGGAAGGGGCAUGCAGAGGAG	LOC_Os10g22180	CUCUUAU-UUUGCCCUUUCUA	expressed protein	-	7	7	2	Yes	21	31
osa-miR5516a	Down	CUCAUUGCUUCGGUAGGCUGG	LOC_Os10g22180	UUCGACUACC-AAGCGAUGAU	expressed protein	-	7	7	1	No	55	65
osa-miR5516b	Down	CUCAUUGCUUCGGUAGGCUGG	LOC_Os10g22180	UUCGACUACC-AAGCGAUGAU	expressed protein	-	7	7	1	No	55	65
osa-miR528-5p	Down	UGGAAGGGGCAUGCAGAGGAG	LOC_Os10g22520	CUGCUCGCCGUGCCUCUUCUC	cellulase, putative, expressed	GH5BG	7	7	2	Yes	188	199
novel0033	Down	UUGUUCACCACGGGCGCGUUG	LOC_Os10g25550	CGUCGCUGCCGUGGUCAACAC	tyrosine protein kinase domain containing protein, putative, expressed	-	6	6.5	1	Yes	655	666
osa-miR2118f	Down	UUCCUGAUGCCUCCCAUUCCUA	LOC_Os10g26820	UAGGAUUGGGAAGCAUCAGGAA	expressed protein	-	2	3	0	No	261	273
osa-miR2118j	Down	UUCCUGAUGCCUCCCAUUCCUA	LOC_Os10g26820	UAGGAUUGGGAAGCAUCAGGAA	expressed protein	-	2	3	0	No	261	273
osa-miR2118l	Down	UUCCUAAUGCUUCCCAUUCCUA	LOC_Os10g26820	UAGGAUUGGGAAGCAUCAGGAA	expressed protein	-	2	3	1	Yes	261	273
osa-miR2118m	Down	UUCCUGAUGCCUCCCAUUCCUA	LOC_Os10g26820	UAGGAUUGGGAAGCAUCAGGAA	expressed protein	-	2	3	0	No	261	273
osa-miR2118h	Down	UUCCUGAUGCCUCUCAUUCCUA	LOC_Os10g26820	UAGGAUUGGGAAGCAUCAGGAA	expressed protein	-	3	3.5	0	No	261	273
osa-miR2118k	Down	UUCCUGAUGCCUCUCAUUCCUA	LOC_Os10g26820	UAGGAUUGGGAAGCAUCAGGAA	expressed protein	-	3	3.5	0	No	261	273
osa-miR2118d	Down	UUCCUGAUGCCUCCCAUGCCUA	LOC_Os10g26820	UAGGAUUGGGAAGCAUCAGGAA	expressed protein	-	3	4	0	No	261	273
osa-miR2118o	Down	CUCCUGAUGCCUCCCAAGCCUA	LOC_Os10g26820	UAGGAUUGGGAAGCAUCAGGAA	expressed protein	-	3	4	0	No	261	273
osa-miR528-5p	Down	UGGAAGGGGCA-UGCAGAGGAG	LOC_Os10g26940	CUCCUCAUCACUGCCCUUUCUC	BURP domain containing protein, expressed	OsBURP16	6	7	2	Yes	94	106
osa-miR5509	Down	UAGGCAUUUUCUCUUGGCAUG	LOC_Os10g28350	UGUGCCCAGAGAAGCUGCCAA	1,2-dihydroxy-3-keto-5-methylthiopentene dioxygenase protein, putative, expressed	OsARD1	6	7	2	Yes	332	343
osa-miR172d-5p	Up	GCAGCACCAUCAA-GAUUCAC	LOC_Os10g30130	GAAAAUCAUUGAUGGGGCUGU	retrotransposon protein, putative, unclassified, expressed	-	5	5.5	1	Yes	2286	2297
osa-miR5488	Down	UGAAGGCGACUGAUGAUUUCA	LOC_Os10g30130	UGGAAUCAUUACUCUCCUUCC	retrotransposon protein, putative, unclassified, expressed	-	5	6.5	1	No	3615	3626
novel0021	Down	CAUCAAGUAAAUCUGG-ACCAU	LOC_Os10g30130	GUGGUACCUCAUUUAGUUGAUA	retrotransposon protein, putative, unclassified, expressed	-	6	6.5	1	Yes	4147	4159
novel0019	Down	UUUCCGAUGCCUCCCAUUCCUA	LOC_Os10g30130	GAGGAGAAGGAGGU-UCGGAAG	retrotransposon protein, putative, unclassified, expressed	-	7	7	0	No	986	998
novel0018	Down	CGAUUUGUUGUUUUGAAUCUC	LOC_Os10g30230	GAGAGU-AAAACAACAAAUUC	expressed protein	-	4	4	1	Yes	408	418
novel0020	Down	CAGAUCUGGUAGCACCGACUC	LOC_Os10g30910	CAACAGGUGCUACCAGAUCUG	transmembrane protein-related, putative, expressed	-	4	4	0	Yes	2280	2291
osa-miR5832	Down	UUGGCGGAGCGGUUGCUGUCA	LOC_Os10g32760	AGACGACGGCCGCGCCGCCAA	zinc finger family protein, putative, expressed	-	6	5.5	0	Yes	1505	1516
osa-miR5832	Down	UUGGCGGAGCGGUUGCUGUCA	LOC_Os10g32760	AGGUGGC-GCCGCGCCGCCAC	zinc finger family protein, putative, expressed	-	8	7	0	Yes	2050	2060
novel0028	Down	UUAUGAUCUUCAAAGCAGAGG	LOC_Os10g32770	ACUUUG-UUUGAGGAUCAUAA	WD repeat-containing protein, putative, expressed	-	4	3.5	0	No	1003	1013
novel0028	Down	UUAUGAUCUUCAAAGCAGAGG	LOC_Os10g32770	ACUUUG-UUUGAGGAUCAUAA	WD repeat-containing protein, putative, expressed	-	4	3.5	0	No	1003	1013
novel0028	Down	UUAUGAUCUUCAAAGCAGAGG	LOC_Os10g32770	ACUUUG-UUUGAGGAUCAUAA	WD repeat-containing protein, putative, expressed	-	4	3.5	0	No	1003	1013
osa-miR5832	Down	UUGGCGGAGCGGUUGCUGUCA	LOC_Os10g33780	UGCCCGUGCCCGCUUCGCCAG	DUF640 domain containing protein, putative, expressed	TAW1	7	5.5	1	Yes	606	617
osa-miR528-5p	Down	UGGAAGGGGCAUGCAGAGGAG	LOC_Os10g33780	CGCGCCGGCGUGCCCCUUCUU	DUF640 domain containing protein, putative, expressed	TAW1	7	7	1	Yes	565	576
osa-miR5489	Down	CAGGUGUUC-UCGAUGGCUUCC	LOC_Os10g35950	CCGGGCCAACGGCGAACACCUG	transferase family protein, putative, expressed	-	7	7	0	No	1554	1565
osa-miR5083	Up	AGACUACAAUUAUCUGAUCA	LOC_Os10g36720	UGAAAAGACGAUUGAAGUCU	retrotransposon protein, putative, Ty1-copia subclass, expressed	-	5	7	1	No	3702	3712
novel0006	Down	UUCACCAACUCAGCAUAUAUG	LOC_Os10g36720	CACACUGACUGACUUGGUGAA	retrotransposon protein, putative, Ty1-copia subclass, expressed	-	6	7	0	No	1805	1816
novel0031	Down	CAGAU-AUUGCUACUGUUACGA	LOC_Os10g36720	UACUGAUGCUAGCAAUGAUCUG	retrotransposon protein, putative, Ty1-copia subclass, expressed	-	7	6.5	1	Yes	291	302
novel0004	Down	UUGUCGUGUGAUGUAUUUUGC	LOC_Os10g38580	GCCGCCUACAUCA-AUGACAA	glutathione S-transferase, putative, expressed	-	6	6.5	1	Yes	392	403
novel0004	Down	UUGUC-GUGUGAUGUAUUUUGC	LOC_Os10g38940	ACCAGAUACAUCACACGGACAA	fatty acid hydroxylase, putative, expressed	-	4	4.5	1	Yes	833	844
novel0001	Down	UUUAUUUUGGGAUGGAGAUGU	LOC_Os10g40960	CUCUCUUCAUCCUAAAAUAAA	oxidoreductase, 2OG-Fe oxygenase family protein, putative, expressed	RL14	5	4	0	No	985	996
novel0002	Down	UUAUUUUGGGAUGGAGAUGUU	LOC_Os10g40960	ACUCUCUUCAUCCUAAAAUAA	oxidoreductase, 2OG-Fe oxygenase family protein, putative, expressed	RL14	5	4	0	Yes	985	996
osa-miR528-5p	Down	UGGAAGGGGCAUGCAGAGGAG	LOC_Os10g41760	CUUCUCUGCAGCCCCCUUCAG	chlorophyllide a oxygenase, chloroplast precursor, putative, expressed	-	5	7	1	No	1012	1023
osa-miR395y	Up	GUGAAGUGUUUGGGGGAACUC	LOC_Os10g42439	UUGUUCUUACAAACACUUCAC	heat shock protein DnaJ, putative, expressed	-	5	4	0	Yes	952	963
osa-miR172d-5p	Up	GCAGCACCAUCAAGAUUCAC	LOC_Os10g42800	GAAAUUAUUGAUGUUGCUGU	AMP-binding enzyme, putative, expressed	-	6	6.5	1	Yes	1438	1448
novel0002	Down	UUAUUUUGGGAUGGAGAUGUU	LOC_Os10g42830	AAUGUCUUCGUCCCAGAAUAA	transporter family protein, putative, expressed	-	5	3.5	1	Yes	2061	2072
novel0001	Down	UUUAUUUUGGGAUGGAGAUGU	LOC_Os10g42830	AUGUCUUCGUCCCAGAAUAAU	transporter family protein, putative, expressed	-	6	4	1	Yes	2062	2073
novel0002	Down	UUAUUUUGGGAUGGAGAUGUU	LOC_Os11g01530	CAAACCACCAGCCCAAAAUAU	ferritin-1, chloroplast precursor, putative, expressed	OsFER1	6	7	0	No	64	75
osa-miR395y	Up	GUGAAGUGUUUGGGGGAACUC	LOC_Os11g01530	GGGAUUCGCCAAAUUCUUCAA	ferritin-1, chloroplast precursor, putative, expressed	OsFER1	7	7	1	Yes	639	650
osa-miR2118b	Down	UUCCCGA-UGCCUCCCAUUCCUA	LOC_Os11g02010	CAGGGGUGCGAGGUGCUCGGGAA	transposon protein, putative, CACTA, En/Spm sub-class, expressed	-	7	7	1	No	263	275
osa-miR2118n	Down	UUCCCGA-UGCCUCCCAUUCCUA	LOC_Os11g02010	CAGGGGUGCGAGGUGCUCGGGAA	transposon protein, putative, CACTA, En/Spm sub-class, expressed	-	7	7	1	No	263	275
novel0031	Down	CAGAUAUUGCUACUGUUACGA	LOC_Os11g02389	AUCCAAUAUUAGUAGUAUCUG	protease inhibitor/seed storage/LTP family, putative, expressed	OsLTP5	8	7	1	No	488	499
osa-miR528-5p	Down	UGGAAGGGGCA--UGCAGAGGAG	LOC_Os11g02750	CUCCUCUGCACUUGCUCCUUCUC	DUF567 domain containing protein, putative, expressed	-	5	7	1	Yes	41	54
novel0022	Down	CAAAUGGAC-CCUGUGUAUCUG	LOC_Os11g02750	CAGCUACAGGGGAGUUCAUUUU	DUF567 domain containing protein, putative, expressed	-	6	7	1	No	1026	1037
osa-miR5832	Down	UUGGCGGAGCGGUUGCUGUCA	LOC_Os11g02750	CGACGGCGACGGCGCCGCCAC	DUF567 domain containing protein, putative, expressed	-	6	7	0	No	414	425
novel0036	Down	CAUGUUGAUCUCUAGUGGGAG	LOC_Os11g04210	CUCCAACUGGGGAUCAACAUA	hydroxymethylglutaryl-CoA lyase, putative, expressed	-	4	3.5	0	No	1107	1118
novel0036	Down	CAUGUUGAUCUCUAGUGGGAG	LOC_Os11g04210	CUCCAACUGGGGAUCAACAUA	hydroxymethylglutaryl-CoA lyase, putative, expressed	-	4	3.5	0	No	1616	1627
osa-miR528-5p	Down	UGGAAGGGGCAUGCAGAGGAG	LOC_Os11g04830	CUGCUCUGCAU-CGCGUUCCA	embryogenesis transmembrane protein, putative, expressed	-	4	7	1	No	2074	2085
osa-miR5487	Down	AAAGAUGUGCAUGUAGUUCCG	LOC_Os11g04830	CGCAAGUACCUGCUCAUCUUC	embryogenesis transmembrane protein, putative, expressed	-	5	7	0	Yes	607	618
novel0038	Down	UGAGGACUGUGUCGUGAACGA	LOC_Os11g04830	UCGUUGGUGACCCUGUCCUCC	embryogenesis transmembrane protein, putative, expressed	-	6	7	0	No	2342	2353
osa-miR5793	Down	CGAGGACGAGAUACA-GUGCAG	LOC_Os11g04830	GUGUGCGUGAUUCUUGUCCUCG	embryogenesis transmembrane protein, putative, expressed	-	7	7	0	Yes	1970	1982
novel0021	Down	CAUCAAGUA-AAUCUGGACCAU	LOC_Os11g04910	AUGGUUCAGAUUCUACUUGAUU	ankyrin repeat domain containing protein, expressed	-	3	3.5	0	No	293	304
novel0018	Down	CGAUUUGUUGUUUUGAAUCUC	LOC_Os11g05380	GUUAGUUGAAAUCACAAAUCG	cytochrome P450, putative, expressed	-	7	7	0	No	1815	1826
osa-miR5818	Down	UCGAACUAGAAGGGCCAGGUU	LOC_Os11g05480	GAACUUGAGCUUCUGGUUCGU	transcription factor, putative, expressed	OsbZIP79|OsTGA911	7	6.5	1	Yes	318	329
novel0008	Down	UUUUCAUCGUGUGUUUGUUUU	LOC_Os11g06350	AUGACAAUUACACGAUGAAAG	expressed protein	-	5	3.5	0	Yes	455	466
novel0036	Down	CAUGUUGAUCUCUAGUGGGAG	LOC_Os11g06610	CUACGACUAGUGAUCAACAUG	jasmonate-induced protein, putative, expressed	-	3	4	0	No	569	580
osa-miR5793	Down	CGAGGACGA-GAUA-CAGUGCAG	LOC_Os11g10460	CUGCGCCGACAUCGUCGUCCUCG	peroxidase precursor, putative, expressed	-	5	5.5	0	No	494	506
novel0033	Down	UUGUUCACCACGGGCGCGUUG	LOC_Os11g10460	UAACGCG---GAGGUGAACAA	peroxidase precursor, putative, expressed	-	5	6.5	0	No	392	400
novel0026	Down	UUUCUUUGGGGUUAAAUUCGA	LOC_Os11g10710	UAAAAUUUAACCCAAAAGAUA	protein kinase domain containing protein, expressed	-	4	6	1	Yes	1478	1489
novel0002	Down	UUAUUUUGGGAUGGAGAUGUU	LOC_Os11g10710	AACAUCUCCAUGUGGAAAUGA	protein kinase domain containing protein, expressed	-	5	7	2	No	425	436
novel0004	Down	UUGUCGUGUGAUGUAUUUUGC	LOC_Os11g10710	GAAAAACAGGUUACA-GACAA	protein kinase domain containing protein, expressed	-	6	7	1	No	753	764
novel0036	Down	CAUGUUGAUCUCUAGUGGGAG	LOC_Os11g10710	AUUUUGCUAGACAACAACAUG	protein kinase domain containing protein, expressed	-	7	7	0	No	485	496
osa-miR172d-5p	Up	GCAGCACCAUCAAGAUUCAC	LOC_Os11g10740	GUCAAUC-UGAUGGUGUUGC	tetratricopeptide-like helical, putative, expressed	-	3	4	1	Yes	1271	1280
novel0001	Down	UUUAUUUUGGGAUGGAGAUGU	LOC_Os11g10870	AUAUUUUCAACCCAAAAUAAA	dirigent, putative, expressed	-	4	3.5	0	Yes	935	946
novel0002	Down	UUAUUUUGGGAUGGAGAUGUU	LOC_Os11g10870	AAUAUUUUCAACCCAAAAUAA	dirigent, putative, expressed	-	4	3.5	0	No	934	945
novel0009	Down	UAUGGUCGUUGAAGUAUAGCC	LOC_Os11g13640	CCCGAUAAUUGGACGACCAUA	transposon protein, putative, unclassified	-	6	7	0	No	663	674
osa-miR5511	Down	CAUAUCCCAGCUGUU-UCGGCC	LOC_Os11g13640	GGCUGAGAGCAGCUGGGUUGUU	transposon protein, putative, unclassified	-	6	7	2	Yes	2765	2777
novel0004	Down	UUGUCGUGUGAUGUAUUUUGC	LOC_Os11g13640	AUAUGAGAUAUCGUACGACAA	transposon protein, putative, unclassified	-	8	6.5	0	No	1096	1107
novel0036	Down	CAUGUUGAUCUCUAGUGGGAG	LOC_Os11g13640	GGCCAGUGAGGGGUCAACAUG	transposon protein, putative, unclassified	-	8	7	0	No	208	219
novel0027	Down	UCAAGAACAAUGAGCUGAAUG	LOC_Os11g14050	CUUCCUGAUCAUUGUUCUUGA	leucine-rich repeat family protein, putative, expressed	-	4	4	0	Yes	573	584
novel0027	Down	UCAAGAACAAUGAGCUGAAUG	LOC_Os11g14050	CUUCCUGAUCAUUGUUCUUGA	leucine-rich repeat family protein, putative, expressed	-	4	4	0	Yes	573	584
novel0008	Down	UUUUCAUCGUGUGUUUGUUUU	LOC_Os11g14710	AAGGAAAAAACAUGAUGAAAA	expressed protein	-	5	4	0	No	149	160
novel0032	Down	UGUGAUGACG-UGAUCUUGCUC	LOC_Os11g16770	GAGAGAUAUCAGGGUCAUCACA	ATP-dependent Clp protease ATP-binding subunit clpA homolog CD4B,chloroplast precursor, putative, expressed	-	5	6.5	0	No	1375	1387
novel0026	Down	UUUCUUUGGGGUUAAAUUCGA	LOC_Os11g20520	UCGGCUCUAGCCCCAAAGAAG	retrotransposon protein, putative, Ty3-gypsy subclass, expressed	-	5	4	0	Yes	868	879
novel0001	Down	UUUAUUUUGGGAUGGAGAUGU	LOC_Os11g24070	GUAUCUGUAUUCUGGAAUAAA	LTPL10 - Protease inhibitor/seed storage/LTP family protein precursor, expressed	-	8	6.5	1	No	585	596
novel0002	Down	UUAUUUUGGGAUGGAGAUGUU	LOC_Os11g24070	AGUAUCUGUAUUCUGGAAUAA	LTPL10 - Protease inhibitor/seed storage/LTP family protein precursor, expressed	-	8	6.5	2	No	584	595
osa-miR5832	Down	UUGGCGGAGCGGUUGCUGUCA	LOC_Os11g25260	CGAUGGCA--CGCUCCGCCGU	nucleoside-triphosphatase, putative, expressed	-	7	7	1	Yes	109	118
osa-miR5793	Down	CGAGGACGAGAUACAGUGCAG	LOC_Os11g26780	CUGCAGUGUAUAGCGUCCUCG	dehydrin, putative, expressed	-	3	5	0	No	729	740
novel0032	Down	UGUGAUGACGUGAUCUUGCUC	LOC_Os11g26780	GGGCAA---CACGUCGUCAUG	dehydrin, putative, expressed	-	7	6	2	Yes	664	672
novel0008	Down	UUUUCAUCGUGUGUUUGUUUU	LOC_Os11g29320	GCAUGGCACACAUGAUGAAAG	retrotransposon protein, putative, Ty1-copia subclass, expressed	-	8	6.5	0	No	66	77
osa-miR396c-5p	Up	UUCCACAGCUUUCUUGAACUU	LOC_Os11g30460	GACUUCGA-AAGGCUAUGGAA	transposon protein, putative, CACTA, En/Spm sub-class, expressed	-	6	6	1	No	1156	1166
novel0030	Down	UGUGUGGAUGCUGAGACAGUG	LOC_Os11g30460	AAUGGUUGAAGCAUUCACACA	transposon protein, putative, CACTA, En/Spm sub-class, expressed	-	7	6	1	Yes	1338	1349
osa-miR166a-5p	Up	GGAAUGUUGUCUGGUUCAAGG	LOC_Os11g30460	UGUUGGAUUGGACAAUAUUGC	transposon protein, putative, CACTA, En/Spm sub-class, expressed	-	8	7	2	Yes	3101	3112
osa-miR166e-5p	Up	GGAAUGUUGUCUGGUUCAAGG	LOC_Os11g30460	UGUUGGAUUGGACAAUAUUGC	transposon protein, putative, CACTA, En/Spm sub-class, expressed	-	8	7	2	Yes	3101	3112
novel0005	Down	CAAAUGACUCAUGCUUACCUG	LOC_Os11g31220	CAAAUGGGCAAGAG-CAUUUG	transposon protein, putative, unclassified, expressed	-	6	7	1	No	1398	1409
novel0007	Down	CAAAUGACUCAUGCUUACCUG	LOC_Os11g31220	CAAAUGGGCAAGAG-CAUUUG	transposon protein, putative, unclassified, expressed	-	6	7	1	No	1398	1409
novel0020	Down	CAGAUCUGGUAGCACCGACUC	LOC_Os11g31220	UCGAGGAUCUUACCAGAUCUG	transposon protein, putative, unclassified, expressed	-	7	7	0	Yes	256	267
osa-miR169i-3p	Down	UGAGUC-GCUCUU-AUCACUCAUG	LOC_Os11g31790	CAUGAGUAAUGAACAGUGGACUCA	hypothetical protein	-	5	7	2	No	588	601
novel0008	Down	UUUUCAUCGU-GUGUUUGUUUU	LOC_Os11g31790	AUGACAAAUACAAUGAUGAAGA	hypothetical protein	-	6	6	1	No	740	752
novel0021	Down	CAUCAAGUAAAUCUGGACCAU	LOC_Os11g34020	ACAGUACAUAUUUAUUUGAUU	protein binding protein, putative, expressed	-	6	6	1	Yes	1348	1359
novel0001	Down	UUUAUUUUGGGAUGGAGAUGU	LOC_Os11g34540	AUAAAUUCAUCCCAAAAUAAA	retrotransposon protein, putative, unclassified, expressed	-	4	3	0	Yes	1153	1164
novel0002	Down	UUAUUUUGGGAUGGAGAUGUU	LOC_Os11g34540	GAUAAAUUCAUCCCAAAAUAA	retrotransposon protein, putative, unclassified, expressed	-	5	3.5	0	Yes	1152	1163
osa-miR396c-5p	Up	UUCCACA-GCUUUCUUGAACUU	LOC_Os11g35030	UCGUUCAAGAAAGCAUGUGGAA	growth regulating factor protein, putative, expressed	-	3	4	1	Yes	871	882
osa-miR396c-5p	Up	UUCCACA-GCUUUCUUGAACUU	LOC_Os11g35030	UCGUUCAAGAAAGCAUGUGGAA	growth regulating factor protein, putative, expressed	-	3	4	1	Yes	1558	1569
novel0001	Down	UUUAUUUUGGGAUGGAG-AUGU	LOC_Os11g35140	ACAUAUUCCAUCCCAGAAGAAG	transposon protein, putative, CACTA, En/Spm sub-class, expressed	-	5	6	2	Yes	2832	2844
novel0002	Down	UUAUUUUGGGAUGGAG-AUGUU	LOC_Os11g35140	UACAUAUUCCAUCCCAGAAGAA	transposon protein, putative, CACTA, En/Spm sub-class, expressed	-	5	6.5	2	Yes	2832	2844
osa-miR5515	Down	CCGAUGGUUGUUCUACAGGUG	LOC_Os11g35140	AAUACAAAGAACAACUAUCGG	transposon protein, putative, CACTA, En/Spm sub-class, expressed	-	7	6.5	1	Yes	1188	1199
novel0006	Down	UUCAC-CAACUCAGCAUAUAUG	LOC_Os11g35970	UGGAAAUGCAGAGUUGUGUGAA	retrotransposon protein, putative, unclassified, expressed	-	6	7	1	Yes	1784	1795
novel0033	Down	UUGUUCACCACGGGC-GCGUUG	LOC_Os11g36940	CGCCGCGGCCGGUGGUGGACAA	glucan endo-1,3-beta-glucosidase precursor, putative, expressed	-	5	6.5	1	Yes	705	717
osa-miR5516a	Down	CUCAUUGCUUCGGUAGGCUGG	LOC_Os11g36940	CCGGC--AUCGAGGCGAUGAU	glucan endo-1,3-beta-glucosidase precursor, putative, expressed	-	7	6	1	No	231	240
osa-miR5516b	Down	CUCAUUGCUUCGGUAGGCUGG	LOC_Os11g36940	CCGGC--AUCGAGGCGAUGAU	glucan endo-1,3-beta-glucosidase precursor, putative, expressed	-	7	6	1	No	231	240
novel0001	Down	UUUAUUUUGGGAUGGAGAUGU	LOC_Os11g37540	CCAUC-CCAUCCCAAAAUAAG	protein phosphatase 2C, putative, expressed	-	3	2.5	0	Yes	3798	3808
novel0002	Down	UUAUUUUGGGAUGGAGAUGUU	LOC_Os11g37540	UCCAUC-CCAUCCCAAAAUAA	protein phosphatase 2C, putative, expressed	-	3	3	0	Yes	3798	3808
osa-miR2118d	Down	UUCCUGAUGCCUCCCAUGCCUA	LOC_Os11g38260	UGGGC--GGGUGGUGUCAGGAA	PAP fibrillin family domain containing protein, expressed	-	6	6.5	0	No	337	347
novel0011	Down	CGGGAAGAGAAGA-AUUGCGUG	LOC_Os11g38260	CGCGAGAUAUCUUCUUCUCCCU	PAP fibrillin family domain containing protein, expressed	-	7	7	2	Yes	27	39
novel0002	Down	UUAUUUUGGGAUGGAGAUGUU	LOC_Os11g38300	AUCAACAUCAUCCCAUAAUAG	retrotransposon protein, putative, unclassified, expressed	-	6	6	1	Yes	1275	1286
novel0008	Down	UUUUCAUCGUGUGUUUGUUUU	LOC_Os11g38300	GAAAAGAAAACUUGAUGAAAA	retrotransposon protein, putative, unclassified, expressed	-	6	6	0	No	195	206
novel0001	Down	UUUAUUUUGGGAUGGAGAUGU	LOC_Os11g38300	UCAACAUCAUCCCAUAAUAGA	retrotransposon protein, putative, unclassified, expressed	-	6	6.5	2	Yes	1277	1288
novel0002	Down	UUAUUUU-GGGAUGGAGAUGUU	LOC_Os11g38300	AAGGUAUAUAUCCCUAGAAUAA	retrotransposon protein, putative, unclassified, expressed	-	7	7	2	Yes	4564	4575
osa-miR2118l	Down	UUCCUAAUGCUUCCCAUUCCUA	LOC_Os11g38300	UCAGCUCGCGAAGCAUUAGGAU	retrotransposon protein, putative, unclassified, expressed	-	7	7	0	Yes	2993	3005
osa-miR5822	Down	UGUCUG-CUCGAUGUCAGGUUG	LOC_Os11g38820	GAGCCAGAGAUCGAGCCAGACA	retrotransposon protein, putative, Ty3-gypsy subclass, expressed	-	5	5.5	1	Yes	989	1000
novel0008	Down	UUUUCAUCGUGUGUUUGUUUU	LOC_Os11g38820	AUUGCGACCACAUGAGGAAAA	retrotransposon protein, putative, Ty3-gypsy subclass, expressed	-	7	7	1	No	3690	3701
novel0026	Down	UUUCUUUGGGGUUAAAUUCGA	LOC_Os11g38820	UCUGAUCU-ACUCCAAAGAUG	retrotransposon protein, putative, Ty3-gypsy subclass, expressed	-	7	7	1	No	3183	3193
osa-miR5509	Down	UAGGCAUUUUCUCUUGGCAUG	LOC_Os11g38820	UACCCCUAAAGGGAAUGCCUG	retrotransposon protein, putative, Ty3-gypsy subclass, expressed	-	8	7	0	No	2643	2654
osa-miR5494	Down	UUAUAGGAGGUAUAGACGGUA	LOC_Os11g40690	UACCGUAUAUA-CUCCAAUGA	dehydrogenase, putative, expressed	-	4	7	2	No	465	476
novel0002	Down	UUAUUUUGGGAUGGAGAUGUU	LOC_Os11g41190	AUCAACAUCAUCCCAUAAUAG	retrotransposon protein, putative, unclassified, expressed	-	6	6	1	Yes	1275	1286
novel0008	Down	UUUUCAUCGUGUGUUUGUUUU	LOC_Os11g41190	GAAAAGAAAACUUGAUGAAAA	retrotransposon protein, putative, unclassified, expressed	-	6	6	0	No	195	206
osa-miR2118l	Down	UUCCUAAUGCUUCCCAUUCCUA	LOC_Os11g41190	UCAGCUUGCGAAGCAUUAGGAU	retrotransposon protein, putative, unclassified, expressed	-	6	6	0	Yes	3184	3196
novel0001	Down	UUUAUUUUGGGAUGGAGAUGU	LOC_Os11g41190	UCAACAUCAUCCCAUAAUAGA	retrotransposon protein, putative, unclassified, expressed	-	6	6.5	2	Yes	1277	1288
osa-miR2118o	Down	CUCCUGAUGCCUCCCAAGCCUA	LOC_Os11g41190	UCAGCUUGCGAAGCAUUAGGAU	retrotransposon protein, putative, unclassified, expressed	-	6	7	1	No	3181	3193
novel0002	Down	UUAUUUU-GGGAUGGAGAUGUU	LOC_Os11g41190	AAGGUAUAUAUCCCUAGAAUAA	retrotransposon protein, putative, unclassified, expressed	-	7	7	2	Yes	4756	4767
osa-miR2118o	Down	CUCCUGAUGCCUCCCAAGCCUA	LOC_Os11g41480	UUGGCUCAGGAGGCAUCAGGAU	retrotransposon protein, putative, Ty3-gypsy subclass, expressed	-	4	4	0	Yes	2953	2965
osa-miR169i-3p	Down	UGAGUCGCUCUUAUCACUCAUG	LOC_Os11g42130	GACGACUGG-AAGAGCGACUGG	transposon protein, putative, unclassified	-	7	7	1	Yes	470	481
osa-miR5832	Down	UUGGCGGAGCGGUUGCUGUCA	LOC_Os11g42130	GGGGAGCAGCCGCCCUGCCGA	transposon protein, putative, unclassified	-	7	7	2	Yes	1021	1032
novel0010	Down	UCAAUAGAUACAUCUGCAUCU	LOC_Os11g42430	AGAUGCGGAUGUGUCCAUUGA	transporter family protein, putative, expressed	-	3	3.5	1	No	735	746
novel0005	Down	CAAAUGACUCAUGC-UUACCUG	LOC_Os11g43350	CAGGUGGUGCAUGCGUCAUAUG	transposon protein, putative, unclassified, expressed	-	5	7	1	No	1572	1584
novel0007	Down	CAAAUGACUCAUGC-UUACCUG	LOC_Os11g43350	CAGGUGGUGCAUGCGUCAUAUG	transposon protein, putative, unclassified, expressed	-	5	7	1	No	1572	1584
osa-miR396c-5p	Up	UUCCACAGCUUUCUUGAACUU	LOC_Os11g43350	AAAUUCAA-UGAGCUUUGGAA	transposon protein, putative, unclassified, expressed	-	5	7	1	No	1675	1685
osa-miR5822	Down	UGUCUGCUCGAU--GUCAGGUUG	LOC_Os11g43350	UAAUCCGACAUAUCGAACAGACU	transposon protein, putative, unclassified, expressed	-	7	7	1	Yes	1007	1020
osa-miR5494	Down	UUAUAGGAGGUAUAGACGGUA	LOC_Os11g43350	AGAGGAGUGUACCUUCUAUAA	transposon protein, putative, unclassified, expressed	-	8	7	1	Yes	126	137
osa-miR5528	Down	AAGACGGUUUUAGAUGUUGCC	LOC_Os11g44600	CACAAC-UCUAGGACCGUUUU	calmodulin binding protein, putative, expressed	-	6	7	1	No	1942	1952
novel0018	Down	CGAUUUGUUGUUUUGAAUCUC	LOC_Os11g45620	GAGA-UAAAAAAACCAAAUCA	rust-resistance protein Lr21, putative, expressed	-	5	7	0	No	503	513
osa-miR172d-5p	Up	GCAGCACCAUCAAGAUUCAC	LOC_Os11g45620	GCGAACCUCGAU-GUGCUGA	rust-resistance protein Lr21, putative, expressed	-	5	7	0	Yes	2620	2630
osa-miR5506	Down	UGGAUCGCUUCGUCUGAUGGU	LOC_Os11g45620	CACAUC-GACGAUGCCAUCCA	rust-resistance protein Lr21, putative, expressed	-	5	7	1	No	1431	1441
novel0012	Down	UAUGGAUUGCGAG-UGAUCGAU	LOC_Os11g45620	AUCGAAAAGCUUGCAUUCCAUG	rust-resistance protein Lr21, putative, expressed	-	6	6.5	1	No	1035	1047
novel0004	Down	UUGUCGUGUGAUGUAUUUUGC	LOC_Os11g46900	GCAAAAUAGAUCAUUCGACAA	wall-associated receptor kinase 3 precursor, putative, expressed	-	3	4	1	Yes	1158	1169
novel0008	Down	UUUUCAUCGUGUGUUUGUUUU	LOC_Os11g47432	AAGAAAAAAACAUGAUGAAAA	zinc knuckle family protein, expressed	-	4	3.5	0	No	626	637
novel0008	Down	UUUUCAUCGUGUGUUUGUUUU	LOC_Os11g47438	AAGAAAAAAACAUGAUGAAAA	zinc knuckle family protein, expressed	-	4	3.5	0	No	836	847
novel0018	Down	CGAUUUGUUGUUU-UGAAUCUC	LOC_Os11g47600	AAGGUACAUGAACAAUAAAUUC	glycosyl hydrolase, putative, expressed	-	8	7	2	Yes	1140	1152
osa-miR5509	Down	UAGGCAUUUUCUCUUGGCAUG	LOC_Os11g47809	CAGACUGAGAGAAGAUGUCUU	metallothionein, putative, expressed	OsMT1a|rgMT|OsMT1e	7	7	1	Yes	145	156
novel0002	Down	UUAUUUUGGGAUGGAGAUGUU	LOC_Os12g01740	AGUAUGU-CAUCUCAAAAUAA	serine/threonine-protein kinase, putative, expressed	-	5	4	0	No	4	14
novel0018	Down	CGAUUUGUUGUUUUGA--AUCUC	LOC_Os12g02490	GGGAUUCUCAGAACAACAAAUUG	expressed protein	-	5	4	1	Yes	655	668
osa-miR528-5p	Down	UGGAAGGGGCA--UGCAGAGGAG	LOC_Os12g02720	CUCCUCUGCACUUGCUCCUUCUC	DUF567 domain containing protein, putative, expressed	-	5	7	1	Yes	41	54
osa-miR5832	Down	UUGGCGGAGCGGUUGCUGUCA	LOC_Os12g02720	CGACGGCGACGGCGCCGCCAC	DUF567 domain containing protein, putative, expressed	-	6	7	0	No	414	425
novel0036	Down	CAUGUUGAUCUCUAGUGGGAG	LOC_Os12g03040	CUCCGACGAGCGA-CAACAUC	no apical meristem protein, putative, expressed	ONAC131	5	7	0	No	647	658
osa-miR5515	Down	CCGAUGGUUGUUCUACAGGUG	LOC_Os12g03040	CUACUGCUGAACAAUCAUCUG	no apical meristem protein, putative, expressed	ONAC131	6	7	2	Yes	1489	1500
novel0022	Down	CAAAUGGACCCUGUGUAUCUG	LOC_Os12g03250	AAGAUACAUUGGGUCCAUUUG	retrotransposon protein, putative, unclassified, expressed	-	3	3.5	0	Yes	1667	1678
novel0036	Down	CAUGUUGAUCUCUAGUGGGAG	LOC_Os12g04020	CUCCAACUGGGGAUCAACAUA	hydroxymethylglutaryl-CoA lyase, putative, expressed	-	4	3.5	0	No	1061	1072
novel0036	Down	CAUGUUGAUCUCUAGUGGGAG	LOC_Os12g04020	CUCCAACUGGGGAUCAACAUA	hydroxymethylglutaryl-CoA lyase, putative, expressed	-	4	3.5	0	No	1131	1142
osa-miR1432-5p	Down	AUCAGGAGAGAU-GACACCGAC	LOC_Os12g04660	GUCGUUGUCGAUCUCUUCUGAA	zinc finger, C3HC4 type domain containing protein, expressed	-	4	4	1	Yes	63	75
osa-miR528-5p	Down	UGGAAGGGGCAUGCAGAGGAG	LOC_Os12g04690	CUGCUCUGCAU-CGCGUUCCA	embryogenesis transmembrane protein, putative, expressed	-	4	7	1	No	2068	2079
osa-miR5487	Down	AAAGAUGUGCAUGUAGUUCCG	LOC_Os12g04690	CGCAAGUACCUGCUCAUCUUC	embryogenesis transmembrane protein, putative, expressed	-	5	7	0	Yes	601	612
osa-miR5083	Up	AGACUACAAU-UAUCUGAUCA	LOC_Os12g04690	UUUUCAUGUACAUUGUAGUUU	embryogenesis transmembrane protein, putative, expressed	-	6	6.5	1	No	2882	2893
osa-miR5832	Down	UUGGCGGAGCGGUUGCUGUCA	LOC_Os12g05680	UGAGGGCAGCCG--CCGCCAA	transcription factor, putative, expressed	-	5	6	0	No	1343	1354
novel0002	Down	UUAUUUUGGGAUGGAGAUGUU	LOC_Os12g05680	GACA-CUUGAUCCAAAGAUAA	transcription factor, putative, expressed	-	6	7	1	Yes	990	1000
novel0008	Down	UUUUCAUCGUGUGUUUGUUUU	LOC_Os12g05680	AAAACCAGCAUAGGA-GAAAG	transcription factor, putative, expressed	-	6	7	1	No	77	88
novel0033	Down	UUGUUCACCACGGGCGCGUUG	LOC_Os12g05680	UGGCGGCUCCGUGGUCAACGA	transcription factor, putative, expressed	-	8	7	2	Yes	1602	1613
osa-miR172d-5p	Up	GCAGCACCAUCAAGAUUCAC	LOC_Os12g06380	AUGAAUGAUGAUGGUGCUGA	transposon protein, putative, unclassified, expressed	-	4	4	0	Yes	1073	1083
osa-miR172d-5p	Up	GCAGCAC-CAUCA-AGAUUCAC	LOC_Os12g06410	GGGAAGCUGUGCUGCGUGCUGC	U-box domain-containing protein, putative, expressed	-	5	7	1	No	1177	1188
osa-miR172d-5p	Up	GCAGCACCAUCAAGAUUCAC	LOC_Os12g06410	GGAGGCCGUGAUGGCGCUGC	U-box domain-containing protein, putative, expressed	-	7	7	1	Yes	969	979
novel0022	Down	CAAAUGGACCCUGUGUAUCUG	LOC_Os12g09700	AGAAAACAUAUGGUCCAUUUG	Jacalin-like lectin domain containing protein, putative, expressed	-	6	6	0	No	864	875
novel0036	Down	CAUGUUGAUCUCUAGUGGGAG	LOC_Os12g09700	CGUGCAUCCGAGAU-AACAUG	Jacalin-like lectin domain containing protein, putative, expressed	-	7	7	1	Yes	989	1000
osa-miR396c-5p	Up	UUCCACAGCUUUCUUGAACUU	LOC_Os12g10180	AGGUUGAGGGAAGCUGUGGAG	NBS-LRR type disease resistance protein Rps1-k-2, putative, expressed	-	5	3.5	0	Yes	460	471
novel0008	Down	UUUUCAUCGUGUGUUUGUUUU	LOC_Os12g10750	UAAAUAAGUGCACGA-GAAAA	ARGOS, putative, expressed	-	6	5.5	1	Yes	921	932
novel0027	Down	UCAAGAACAAUGAGCUGAAUG	LOC_Os12g10750	UUUUCAGUUUG-UGUUCUUGA	ARGOS, putative, expressed	-	6	6	0	No	197	208
osa-miR172d-5p	Up	GCAGCACCAUCAAGAUUCAC	LOC_Os12g10750	GGCGCUCCUGGUGGUGCUGG	ARGOS, putative, expressed	-	7	6.5	0	No	768	778
novel0021	Down	CAUCAAGUAAAUCUGGACCAU	LOC_Os12g14360	GUGGUCU--AUUUAUUUGAUG	transposon protein, putative, unclassified, expressed	-	5	4	1	Yes	796	805
novel0026	Down	UUUCUUUGGGGUUAAAUUCGA	LOC_Os12g14984	UUGAAUUUCACUCCAAAGAAC	retrotransposon protein, putative, unclassified, expressed	-	4	3.5	0	No	1838	1849
novel0031	Down	CAGAUAUUGCUACUGUUACGA	LOC_Os12g16010	AGCUCGUUGUAGCAAUAUCUC	sex determination protein tasselseed-2, putative, expressed	-	8	7	0	Yes	36	47
novel0030	Down	UGUGUGGAUGCUGAGACAGUG	LOC_Os12g17370	CACAGUC-AGGCAUCCACACA	expressed protein	-	4	4	0	Yes	60	70
novel0008	Down	UUUUCAUCGUGUGUUUGUUUU	LOC_Os12g18530	AAAACAAA-ACAAGAUGAAAA	nucleotidyltransferase, putative, expressed	-	2	3	0	No	2822	2832
osa-miR2118l	Down	UUCCUAAUGCUUCCCAUUCCUA	LOC_Os12g19720	UGGAAGUGGGAAGAAAUAGGAA	retrotransposon protein, putative, Ty3-gypsy subclass	-	5	6	1	No	1699	1711
osa-miR5506	Down	UGGAUC-GCUUCGUCUGAUGGU	LOC_Os12g19720	ACCUACAGAGGAAGCAGAUCCU	retrotransposon protein, putative, Ty3-gypsy subclass	-	5	7	1	Yes	2547	2558
osa-miR5519	Down	UGGCAGAAGUACUGGACUUAG	LOC_Os12g19720	UCAGACCCAGUACUUC-GCCA	retrotransposon protein, putative, Ty3-gypsy subclass	-	6	7	1	Yes	71	82
novel0011	Down	CGGGAAGAGAAGAAUUGCGUG	LOC_Os12g23280	CAUCCAAUUCUUCUCUUCCUG	heavy metal-associated domain containing protein, expressed	-	3	2.5	1	Yes	214	225
novel0011	Down	CGGGAAGAGAAGAAUUGCGUG	LOC_Os12g23280	CAUCCAAUUCUUCUCUUCCUG	heavy metal-associated domain containing protein, expressed	-	3	2.5	1	Yes	214	225
novel0011	Down	CGGGAAGAGAAGAAUUGCGUG	LOC_Os12g23280	CAUCCAAUUCUUCUCUUCCUG	heavy metal-associated domain containing protein, expressed	-	3	2.5	1	Yes	214	225
osa-miR166a-5p	Up	GGAAUGUUGUCUGGUUCAAGG	LOC_Os12g24410	AGAUGAAUCAGACAACAUUCC	expressed protein	-	4	3.5	0	Yes	1887	1898
osa-miR166e-5p	Up	GGAAUGUUGUCUGGUUCAAGG	LOC_Os12g24410	AGAUGAAUCAGACAACAUUCC	expressed protein	-	4	3.5	0	Yes	1887	1898
novel0015	Down	UUGAGUUAUUGUGUAGAUCCA	LOC_Os12g25494	UUGCUCU-CACAAUAACUCAU	transposon protein, putative, unclassified, expressed	-	4	4	0	Yes	2319	2329
osa-miR2118h	Down	UUCCUGAUGCCUCUCAUUCCUA	LOC_Os12g26270	UUGGAACCAGAGGCAUCAGGAA	expressed protein	-	3	3	0	Yes	86	98
osa-miR2118k	Down	UUCCUGAUGCCUCUCAUUCCUA	LOC_Os12g26270	UUGGAACCAGAGGCAUCAGGAA	expressed protein	-	3	3	0	Yes	86	98
osa-miR2118f	Down	UUCCUGAUGCCUCCCAUUCCUA	LOC_Os12g26270	UUGGAACCAGAGGCAUCAGGAA	expressed protein	-	4	4	0	Yes	86	98
osa-miR2118j	Down	UUCCUGAUGCCUCCCAUUCCUA	LOC_Os12g26270	UUGGAACCAGAGGCAUCAGGAA	expressed protein	-	4	4	0	Yes	86	98
osa-miR2118m	Down	UUCCUGAUGCCUCCCAUUCCUA	LOC_Os12g26270	UUGGAACCAGAGGCAUCAGGAA	expressed protein	-	4	4	0	Yes	86	98
novel0001	Down	UUUAUUUUGGGAUGGA-GAUGU	LOC_Os12g26380	AUAUCUUUUAUCUGAAAAUAAA	dirigent, putative, expressed	-	6	5.5	0	No	764	776
novel0002	Down	UUAUUUUGGGAUGGA-GAUGUU	LOC_Os12g26380	UAUAUCUUUUAUCUGAAAAUAA	dirigent, putative, expressed	-	7	6.5	0	No	764	776
osa-miR2118h	Down	UUCCUGAUGCCUCUCAUUCCUA	LOC_Os12g26890	UAGGA--CAAAGGCAUCAGGAA	hypothetical protein	-	4	4	0	Yes	209	219
osa-miR2118k	Down	UUCCUGAUGCCUCUCAUUCCUA	LOC_Os12g26890	UAGGA--CAAAGGCAUCAGGAA	hypothetical protein	-	4	4	0	Yes	209	219
novel0030	Down	UGUGUGGAUGCUGAGACAGUG	LOC_Os12g29000	UACUG-CUUAUCAUCCACAGA	retrotransposon protein, putative, Ty3-gypsy subclass, expressed	-	5	6	1	No	3315	3325
novel0002	Down	UUAUUUUGGGAUGGAGAUGUU	LOC_Os12g29000	GUUGUCCCUA-CCCAGAAUAA	retrotransposon protein, putative, Ty3-gypsy subclass, expressed	-	8	7	1	No	996	1006
osa-miR396c-5p	Up	UUCCACAGCUUUCUUGAACUU	LOC_Os12g29230	GACUUCGA-AAGGCUAUGGAA	transposon protein, putative, CACTA, En/Spm sub-class, expressed	-	6	6	1	No	1402	1412
novel0038	Down	UGAGGACUGUGUCGUGAACGA	LOC_Os12g29230	AGAUUCAAGACAGAGUCCUCU	transposon protein, putative, CACTA, En/Spm sub-class, expressed	-	6	7	0	No	211	222
novel0030	Down	UGUGUGGAUGCUGAGACAGUG	LOC_Os12g29230	AAUGGUUGAAGCAUUCACACA	transposon protein, putative, CACTA, En/Spm sub-class, expressed	-	7	6	1	Yes	1584	1595
osa-miR166a-5p	Up	GGAAUGUUGUCUGGUUCAAGG	LOC_Os12g29230	UGUUGGAUUGGACAAUAUUGC	transposon protein, putative, CACTA, En/Spm sub-class, expressed	-	8	7	2	Yes	3347	3358
osa-miR166e-5p	Up	GGAAUGUUGUCUGGUUCAAGG	LOC_Os12g29230	UGUUGGAUUGGACAAUAUUGC	transposon protein, putative, CACTA, En/Spm sub-class, expressed	-	8	7	2	Yes	3347	3358
novel0031	Down	CAGAUAUUGCUACUGUUACGA	LOC_Os12g29280	UCAUGAC-CUAGCAAUAUCUG	disease resistance protein RGA3, putative, expressed	-	4	3.5	0	Yes	1455	1465
osa-miR396c-5p	Up	UUCCACA-GCUUUCUUGAACUU	LOC_Os12g29980	CCGUUCAAGAAAGCAUGUGGAA	growth regulating factor protein, putative, expressed	OsGRF7	3	4	1	Yes	734	745
osa-miR396c-5p	Up	UUCCACA-GCUUUCUUGAACUU	LOC_Os12g29980	CCGUUCAAGAAAGCAUGUGGAA	growth regulating factor protein, putative, expressed	OsGRF7	3	4	1	Yes	776	787
osa-miR5796	Down	UCAUUCAGGAUUGAAGC-CGCC	LOC_Os12g30350	GGCGCGCCGCAAUCUCGAAUGC	transposon protein, putative, unclassified	-	6	7	1	Yes	2427	2439
osa-miR169i-3p	Down	UGAGUCGCUCUUAUCACUCAUG	LOC_Os12g30350	GACGACUGG-AAGAGCGACUGG	transposon protein, putative, unclassified	-	7	7	1	Yes	470	481
osa-miR5832	Down	UUGGCGGAGCGGUUGCUGUCA	LOC_Os12g30350	GGGGAGCAGCCGCCCUGCCGA	transposon protein, putative, unclassified	-	7	7	2	Yes	1021	1032
osa-miR5519	Down	UGGCA-GAAGUACUGGACUUAG	LOC_Os12g30600	CUAA-UCCAGUGUUUCAUGCCA	retrotransposon protein, putative, unclassified, expressed	-	4	5	1	No	4148	4158
osa-miR528-5p	Down	UGGAAGGGGCAUGCAGAGGAG	LOC_Os12g30600	CUCCUCUGGAUGCCAGUUCUG	retrotransposon protein, putative, unclassified, expressed	-	5	6.5	3	Yes	2531	2542
novel0010	Down	UCAAUAGAUACAUCUGCAUCU	LOC_Os12g30600	GUAUGCCAAUG-AUUUAUUGA	retrotransposon protein, putative, unclassified, expressed	-	6	6.5	1	No	3557	3568
novel0033	Down	UUGUUCACCACGGGCGCGUUG	LOC_Os12g30600	AAAUACAACGGUGGUGAACAA	retrotransposon protein, putative, unclassified, expressed	-	6	6.5	0	Yes	1373	1384
osa-miR2118g	Down	UUCCUAAUGCCUCCCAUUCCUA	LOC_Os12g30600	AGAGAACGGGAGGGGUUAGGAA	retrotransposon protein, putative, unclassified, expressed	-	6	6.5	0	No	4207	4219
osa-miR2118b	Down	UUCCCGAUGCCUCCCAUUCCUA	LOC_Os12g30600	UGGAGAUGGGAUGCAUCGGGCC	retrotransposon protein, putative, unclassified, expressed	-	6	7	1	No	4252	4264
osa-miR2118n	Down	UUCCCGAUGCCUCCCAUUCCUA	LOC_Os12g30600	UGGAGAUGGGAUGCAUCGGGCC	retrotransposon protein, putative, unclassified, expressed	-	6	7	1	No	4252	4264
novel0008	Down	UUUUCAUCGUGUGUUUGUUUU	LOC_Os12g30600	GGAGCAGGCA-AAGAUGAAAA	retrotransposon protein, putative, unclassified, expressed	-	7	6.5	0	No	211	221
novel0001	Down	UUUAUUUUGGGAUGGAGAUGU	LOC_Os12g32640	AAAUUUUCGUCCCAAAAUAAA	haemolysin-III, putative, expressed	-	4	2.5	0	Yes	1717	1728
novel0002	Down	UUAUUUUGGGAUGGAGAUGUU	LOC_Os12g32640	UAAAUUUUCGUCCCAAAAUAA	haemolysin-III, putative, expressed	-	5	4	0	Yes	1717	1728
osa-miR2118e	Down	UUCCCAAUGCCUCCCAUGCCUA	LOC_Os12g32680	UAGGUAUGGCAGGCAUGGGGAA	NB-ARC domain containing protein, expressed	-	3	3.5	1	Yes	554	566
osa-miR2118p	Down	UUCCCGAUGCCUCCCAUGCCUA	LOC_Os12g32680	UAGGUAUGGCAGGCAUGGGGAA	NB-ARC domain containing protein, expressed	-	3	3.5	1	Yes	554	566
osa-miR2118r	Down	UUCCCAAUGCCUCCCAUGCCUA	LOC_Os12g32680	UAGGUAUGGCAGGCAUGGGGAA	NB-ARC domain containing protein, expressed	-	3	3.5	1	Yes	554	566
novel0003	Down	UUCCCAAUGCCUCCCAUUCCUA	LOC_Os12g32680	UAGGUAUGGCAGGCAUGGGGAA	NB-ARC domain containing protein, expressed	-	3	4	1	Yes	554	566
osa-miR2118b	Down	UUCCCGAUGCCUCCCAUUCCUA	LOC_Os12g32680	UAGGUAUGGCAGGCAUGGGGAA	NB-ARC domain containing protein, expressed	-	3	4	1	Yes	554	566
osa-miR2118n	Down	UUCCCGAUGCCUCCCAUUCCUA	LOC_Os12g32680	UAGGUAUGGCAGGCAUGGGGAA	NB-ARC domain containing protein, expressed	-	3	4	1	Yes	554	566
novel0001	Down	UUUAU-UUUGGGAUGGAGAUGU	LOC_Os12g32970	CUCCCUCCAUCCUAAAUAUAAA	membrane associated DUF588 domain containing protein, putative, expressed	-	6	6.5	1	No	864	875
novel0027	Down	UCAAGAACAAUGAGCUGAAUG	LOC_Os12g33100	UGUUUGCUUCAUUGUUCUUGA	guanylate kinase, putative, expressed	-	6	3.5	0	Yes	1732	1743
novel0021	Down	CAUCAAGUAAAUCUGGACCAU	LOC_Os12g35060	AUGAACCAAAUUUACUUGAUG	expressed protein	-	3	3	0	Yes	211	222
novel0021	Down	CAUCAAGUAAAUCUGGACCAU	LOC_Os12g35060	AUGAACCAAAUUUACUUGAUG	expressed protein	-	3	3	0	Yes	211	222
novel0021	Down	CAUCAAGUAAAUCUGGACCAU	LOC_Os12g35060	AUGAACCAAAUUUACUUGAUG	expressed protein	-	3	3	0	Yes	532	543
novel0021	Down	CAUCAAGUAAAUCUGGACCAU	LOC_Os12g35060	AUGAACCAAAUUUACUUGAUG	expressed protein	-	3	3	0	Yes	532	543
osa-miR2118b	Down	UUCCCGAUGCCUCCCAUUCCUA	LOC_Os12g35895	UAGAAGUGAAAGGCAUCGGGAA	expressed protein	-	4	3.5	0	Yes	4224	4236
osa-miR2118n	Down	UUCCCGAUGCCUCCCAUUCCUA	LOC_Os12g35895	UAGAAGUGAAAGGCAUCGGGAA	expressed protein	-	4	3.5	0	Yes	4224	4236
osa-miR2118c	Down	UUCCCGAUGCCUCCUAUUCCUA	LOC_Os12g35895	UAGAAGUGAAAGGCAUCGGGAA	expressed protein	-	5	4	0	Yes	4224	4236
osa-miR2118q	Down	UUCCCGAUGCCUCCUAUUCCUA	LOC_Os12g35895	UAGAAGUGAAAGGCAUCGGGAA	expressed protein	-	5	4	0	Yes	4224	4236
novel0028	Down	UUAUGAUCUUCAAAGCAGAGG	LOC_Os12g37660	ACUAUGAUUUGAAGAUCAUAU	pectinesterase, putative, expressed	-	4	4	0	Yes	1485	1496
novel0019	Down	UUUCCGAUGCCUCCCAUUCCUA	LOC_Os12g38150	CGGGGAUGGAAGUUAUUGGAAA	osmotin, putative, expressed	-	7	7	1	No	1119	1131
novel0019	Down	UUUCCGAUGCCUCCCAUUCCUA	LOC_Os12g38150	CGGGGAUGGAAGUUAUUGGAAA	osmotin, putative, expressed	-	7	7	1	No	1119	1131
novel0036	Down	CAUGUUGAUCUCUAGUGGGAG	LOC_Os12g38900	CUGCUGCUA-ACAUCAACAUA	chorismate mutase, chloroplast precursor, putative, expressed	-	6	7	0	No	610	620
osa-miR2118o	Down	CUCCUGAUGCCUCCCAAGCCUA	LOC_Os12g38900	GACCAUUGGCA-GCAUCAGGAG	chorismate mutase, chloroplast precursor, putative, expressed	-	6	7	0	No	331	342
osa-miR5832	Down	UUGGCGGAG-CGGUUGCUGUCA	LOC_Os12g38900	CACCCGCGGCCGCCUCCGCCAA	chorismate mutase, chloroplast precursor, putative, expressed	-	7	7	0	No	175	186
osa-miR2118d	Down	UUCCUGAUGCCUCCCAUGCCUA	LOC_Os12g39430	UCGGCACAGGAGGCAUCAGGAC	expressed protein	-	4	4	0	Yes	697	709
osa-miR2118e	Down	UUCCCAAUGCCUCCCAUGCCUA	LOC_Os12g39490	UUGGCCUAGGAGGCAUUGGGAA	retrotransposon protein, putative, unclassified	-	3	3	0	Yes	45	57
osa-miR2118r	Down	UUCCCAAUGCCUCCCAUGCCUA	LOC_Os12g39490	UUGGCCUAGGAGGCAUUGGGAA	retrotransposon protein, putative, unclassified	-	3	3	0	Yes	45	57
novel0003	Down	UUCCCAAUGCCUCCCAUUCCUA	LOC_Os12g39490	UUGGCCUAGGAGGCAUUGGGAA	retrotransposon protein, putative, unclassified	-	4	4	0	Yes	45	57
osa-miR2118c	Down	UUCCCGAUGCCUCCUAUUCCUA	LOC_Os12g39490	UUGGCCUAGGAGGCAUUGGGAA	retrotransposon protein, putative, unclassified	-	4	4	1	Yes	45	57
osa-miR2118p	Down	UUCCCGAUGCCUCCCAUGCCUA	LOC_Os12g39490	UUGGCCUAGGAGGCAUUGGGAA	retrotransposon protein, putative, unclassified	-	4	4	1	Yes	45	57
osa-miR2118q	Down	UUCCCGAUGCCUCCUAUUCCUA	LOC_Os12g39490	UUGGCCUAGGAGGCAUUGGGAA	retrotransposon protein, putative, unclassified	-	4	4	1	Yes	45	57
osa-miR1432-5p	Down	AUCAGGAGAGAU-GACACCGAC	LOC_Os12g39730	GUCUGUCUCGAUCUCUCCUGAG	retrotransposon protein, putative, unclassified, expressed	-	4	4	0	Yes	1590	1602
osa-miR5083	Up	AGACUACAAUUAUCUGAUCA	LOC_Os12g39800	UGAAAAGACGAUUGAAGUCU	retrotransposon protein, putative, Ty1-copia subclass, expressed	-	5	7	1	No	5157	5167
novel0006	Down	UUCACCAACUCAGCAUAUAUG	LOC_Os12g39800	CACACUGACUGACUUGGUGAA	retrotransposon protein, putative, Ty1-copia subclass, expressed	-	6	7	0	No	3260	3271
novel0031	Down	CAGAU-AUUGCUACUGUUACGA	LOC_Os12g39800	UACUGAUGCUAGCAAUGAUCUG	retrotransposon protein, putative, Ty1-copia subclass, expressed	-	7	6.5	1	Yes	1746	1757
osa-miR5083	Up	AGACUACAAUUAUCUGAUCA	LOC_Os12g40920	GAAUCUGUUGAUUGUAGUCC	bZIP transcription factor domain containing protein, expressed	-	6	6	0	No	657	667
novel0011	Down	CGGGAAGAGAAGAAUUGCGUG	LOC_Os12g40920	CCAGCACUUCUUUUAUUCCCA	bZIP transcription factor domain containing protein, expressed	-	6	7	1	No	625	636
osa-miR395y	Up	GUGAAGUGUUUGGGGGAACUC	LOC_Os12g40920	UACAAGCCUCAGACACUUCAC	bZIP transcription factor domain containing protein, expressed	-	7	6.5	0	No	187	198
osa-miR172d-5p	Up	GCAGCACCAUCAAGAUUCAC	LOC_Os12g42980	AUGAUUGUUGAU-GUGCUCC	cysteine synthase, putative, expressed	-	5	7	1	Yes	1238	1248
novel0015	Down	UUGAGUUAUUGUGUAGAUCCA	LOC_Os12g42980	UGGAGCUGGACGAUACCUCAG	cysteine synthase, putative, expressed	-	6	6	1	No	903	914
