# Supplementary material for: Identification and Characterization of miRNAs and lncRNAs Associated with Salinity Stress in Rice Panicles
Source: Int J Mol Sci. 2024 Jul 28;25(15):8247. doi: 10.3390/ijms25158247 (PMC11311799; doi:10.3390/ijms25158247)
Supplement: Supplementary file 1 [file ijms-25-08247-s001.zip › Table S9 List of endogenous target mimics of differentially expressed miRNAs.xlsx]

## Sheet: Table S9
Table S9. List of endogenous target mimics of differentially expressed miRNAs
miRNA ID	DE-miRNA	miRNA seq	Target lncRNA ID	lncRNA seq	Total_misp	Score	Seed_misp	Cleavage	Start_pos	Slice_pos
osa-miR2118d	Down	UUCCUGAUGCCUCCCAUGCCUA	MSTRG.17331.1	UAGGCAUGGUAGGCAUCAGGAA	1	1	0	Yes	190	202
osa-miR2118d	Down	UUCCUGAUGCCUCCCAUGCCUA	MSTRG.17331.1	UAGGCAUGGUAGGCAUCAGGAA	1	1	0	Yes	190	202
osa-miR396c-5p	UP	UUCCACAGCUUUCUUGAACUU	MSTRG.41781.1	CAGUUCAAGAAAGCUGUGGAA	1	1	0	Yes	224	235
osa-miR2118l	Down	UUCCUAAUGCUUCCCAUUCCUA	MSTRG.13768.1	UAGGAUUGGGAAGCAUUAGGAG	2	1.5	0	Yes	293	305
osa-miR2118o	Down	CUCCUGAUGCCUCCCAAGCCUA	MSTRG.13776.1	UAGGCUUGGGAAGCAUCGGGAG	2	4	1	No	179	191
osa-miR2118o	Down	CUCCUGAUGCCUCCCAAGCCUA	MSTRG.13776.1	UAGGCUUGGGAAGCAUCGGGAG	2	4	1	No	179	191
osa-miR2118o	Down	CUCCUGAUGCCUCCCAAGCCUA	MSTRG.13777.1	UAGGCUUGGGAAGCAUCGGGAG	2	4	1	No	110	122
osa-miR2118d	Down	UUCCUGAUGCCUCCCAUGCCUA	MSTRG.16801.1	UAGGCUUGGGAGGCAUCACGAA	2	4	1	Yes	237	249
osa-miR2118o	Down	CUCCUGAUGCCUCCCAAGCCUA	MSTRG.16801.1	UAGGCUUGGGAGGCAUCACGAA	2	4	1	Yes	237	249
osa-miR2118d	Down	UUCCUGAUGCCUCCCAUGCCUA	MSTRG.16801.1	UAGGCUUGGGAGGCAUCACGAA	2	4	1	Yes	237	249
osa-miR2118o	Down	CUCCUGAUGCCUCCCAAGCCUA	MSTRG.16801.1	UAGGCUUGGGAGGCAUCACGAA	2	4	1	Yes	237	249
osa-miR2118d	Down	UUCCUGAUGCCUCCCAUGCCUA	MSTRG.16999.1	UAGGCAUGGAAGGCAUCAUGAA	2	4	1	Yes	95	107
osa-miR2118d	Down	UUCCUGAUGCCUCCCAUGCCUA	MSTRG.16999.1	UAGGCAUGGAAGGCAUCAUGAA	2	4	1	Yes	95	107
osa-miR2118f	Down	UUCCUGAUGCCUCCCAUUCCUA	MSTRG.17331.1	UAGGCAUGGUAGGCAUCAGGAA	2	2	0	Yes	190	202
osa-miR2118j	Down	UUCCUGAUGCCUCCCAUUCCUA	MSTRG.17331.1	UAGGCAUGGUAGGCAUCAGGAA	2	2	0	Yes	190	202
osa-miR2118m	Down	UUCCUGAUGCCUCCCAUUCCUA	MSTRG.17331.1	UAGGCAUGGUAGGCAUCAGGAA	2	2	0	Yes	190	202
osa-miR2118p	Down	UUCCCGAUGCCUCCCAUGCCUA	MSTRG.17331.1	UAGGCAUGGUAGGCAUCAGGAA	2	4	1	Yes	190	202
osa-miR2118f	Down	UUCCUGAUGCCUCCCAUUCCUA	MSTRG.17331.1	UAGGCAUGGUAGGCAUCAGGAA	2	2	0	Yes	190	202
osa-miR2118j	Down	UUCCUGAUGCCUCCCAUUCCUA	MSTRG.17331.1	UAGGCAUGGUAGGCAUCAGGAA	2	2	0	Yes	190	202
osa-miR2118m	Down	UUCCUGAUGCCUCCCAUUCCUA	MSTRG.17331.1	UAGGCAUGGUAGGCAUCAGGAA	2	2	0	Yes	190	202
osa-miR2118p	Down	UUCCCGAUGCCUCCCAUGCCUA	MSTRG.17331.1	UAGGCAUGGUAGGCAUCAGGAA	2	4	1	Yes	190	202
osa-miR2118d	Down	UUCCUGAUGCCUCCCAUGCCUA	MSTRG.17345.1	UAGGCAUGGCAAGCAUCAGGAA	2	3	0	No	364	376
osa-miR2118d	Down	UUCCUGAUGCCUCCCAUGCCUA	MSTRG.17345.1	UAGGCAUGGCAAGCAUCAGGAA	2	3	0	No	364	376
osa-miR172d-5p	UP	GCAGCACCAUCAAGAUUCAC	MSTRG.24316.1	GAGAAUCUUGAUGAUGCUGC	2	3	1	Yes	960	970
osa-miR172d-5p	UP	GCAGCACCAUCAAGAUUCAC	MSTRG.24316.2	GAGAAUCUUGAUGAUGCUGC	2	3	1	Yes	896	906
osa-miR2118h	Down	UUCCUGAUGCCUCUCAUUCCUA	MSTRG.41443.1	UAGGAUUGAGAGGUAUCAGGAA	2	2	0	No	28	40
osa-miR2118k	Down	UUCCUGAUGCCUCUCAUUCCUA	MSTRG.41443.1	UAGGAUUGAGAGGUAUCAGGAA	2	2	0	No	28	40
osa-miR2118e	Down	UUCCCAAUGCCUCCCAUGCCUA	MSTRG.12712.1	UAGGCAUCAGAGGCAUUGGGAG	3	2.5	0	Yes	278	290
osa-miR2118r	Down	UUCCCAAUGCCUCCCAUGCCUA	MSTRG.12712.1	UAGGCAUCAGAGGCAUUGGGAG	3	2.5	0	Yes	278	290
osa-miR2118e	Down	UUCCCAAUGCCUCCCAUGCCUA	MSTRG.12712.1	UAGGCAUCAGAGGCAUUGGGAG	3	2.5	0	Yes	278	290
osa-miR2118r	Down	UUCCCAAUGCCUCCCAUGCCUA	MSTRG.12712.1	UAGGCAUCAGAGGCAUUGGGAG	3	2.5	0	Yes	278	290
osa-miR2118i	Down	UUCCUAGUGCCUCCCAUUCCUA	MSTRG.13750.1	UAGGAGUUGGAGACACUAGGAA	3	3.5	0	No	151	163
osa-miR2118i	Down	UUCCUAGUGCCUCCCAUUCCUA	MSTRG.13750.1	UAGGAGUUGGAGACACUAGGAA	3	3.5	0	No	151	163
osa-miR2118i	Down	UUCCUAGUGCCUCCCAUUCCUA	MSTRG.13757.2	UAGGAGUUGGGGGCACUAGGAA	3	2.5	0	Yes	487	499
osa-miR2118i	Down	UUCCUAGUGCCUCCCAUUCCUA	MSTRG.13757.2	UAGGAGUUGGGGGCACUAGGAA	3	2.5	0	Yes	487	499
osa-miR2118g	Down	UUCCUAAUGCCUCCCAUUCCUA	MSTRG.13768.1	UAGGAUUGGGAAGCAUUAGGAG	3	3.5	0	No	293	305
osa-miR2118o	Down	CUCCUGAUGCCUCCCAAGCCUA	MSTRG.13768.1	UAGGAUUGGGAAGCAUUAGGAG	3	4	1	No	293	305
osa-miR2118p	Down	UUCCCGAUGCCUCCCAUGCCUA	MSTRG.13776.1	UAGGCUUGGGAAGCAUCGGGAG	3	3.5	0	No	179	191
osa-miR2118p	Down	UUCCCGAUGCCUCCCAUGCCUA	MSTRG.13776.1	UAGGCUUGGGAAGCAUCGGGAG	3	3.5	0	No	179	191
osa-miR2118p	Down	UUCCCGAUGCCUCCCAUGCCUA	MSTRG.13777.1	UAGGCUUGGGAAGCAUCGGGAG	3	3.5	0	No	110	122
osa-miR2118h	Down	UUCCUGAUGCCUCUCAUUCCUA	MSTRG.13818.1	UAGAAUUGAUAGGCAUCAGGAA	3	3	0	Yes	414	426
osa-miR2118k	Down	UUCCUGAUGCCUCUCAUUCCUA	MSTRG.13818.1	UAGAAUUGAUAGGCAUCAGGAA	3	3	0	Yes	414	426
osa-miR2118f	Down	UUCCUGAUGCCUCCCAUUCCUA	MSTRG.16801.1	UAGGCUUGGGAGGCAUCACGAA	3	5	1	Yes	237	249
osa-miR2118j	Down	UUCCUGAUGCCUCCCAUUCCUA	MSTRG.16801.1	UAGGCUUGGGAGGCAUCACGAA	3	5	1	Yes	237	249
osa-miR2118m	Down	UUCCUGAUGCCUCCCAUUCCUA	MSTRG.16801.1	UAGGCUUGGGAGGCAUCACGAA	3	5	1	Yes	237	249
osa-miR2118p	Down	UUCCCGAUGCCUCCCAUGCCUA	MSTRG.16801.1	UAGGCUUGGGAGGCAUCACGAA	3	6	2	Yes	237	249
novel0019	Down	UUUCCGAUGCCUCCCAUUCCUA	MSTRG.16803.1	UAAGACUGGGAGGCAUCGGUAA	3	5	1	Yes	237	249
osa-miR2118b	Down	UUCCCGAUGCCUCCCAUUCCUA	MSTRG.16803.1	UAAGACUGGGAGGCAUCGGUAA	3	5	1	Yes	237	249
osa-miR2118n	Down	UUCCCGAUGCCUCCCAUUCCUA	MSTRG.16803.1	UAAGACUGGGAGGCAUCGGUAA	3	5	1	Yes	237	249
novel0019	Down	UUUCCGAUGCCUCCCAUUCCUA	MSTRG.16809.1	UAAGACUGGGAGGCAUCGGUAA	3	5	1	Yes	157	169
osa-miR2118b	Down	UUCCCGAUGCCUCCCAUUCCUA	MSTRG.16809.1	UAAGACUGGGAGGCAUCGGUAA	3	5	1	Yes	157	169
osa-miR2118n	Down	UUCCCGAUGCCUCCCAUUCCUA	MSTRG.16809.1	UAAGACUGGGAGGCAUCGGUAA	3	5	1	Yes	157	169
osa-miR2118o	Down	CUCCUGAUGCCUCCCAAGCCUA	MSTRG.16871.1	UUGGCCUGGGAAGCAUCAGGAG	3	4	0	No	64	76
osa-miR2118f	Down	UUCCUGAUGCCUCCCAUUCCUA	MSTRG.16999.1	UAGGCAUGGAAGGCAUCAUGAA	3	5	1	Yes	95	107
osa-miR2118j	Down	UUCCUGAUGCCUCCCAUUCCUA	MSTRG.16999.1	UAGGCAUGGAAGGCAUCAUGAA	3	5	1	Yes	95	107
osa-miR2118m	Down	UUCCUGAUGCCUCCCAUUCCUA	MSTRG.16999.1	UAGGCAUGGAAGGCAUCAUGAA	3	5	1	Yes	95	107
osa-miR2118p	Down	UUCCCGAUGCCUCCCAUGCCUA	MSTRG.16999.1	UAGGCAUGGAAGGCAUCAUGAA	3	6	2	Yes	95	107
osa-miR2118g	Down	UUCCUAAUGCCUCCCAUUCCUA	MSTRG.17331.1	UAGGCAUGGUAGGCAUCAGGAA	3	4	1	Yes	190	202
osa-miR2118h	Down	UUCCUGAUGCCUCUCAUUCCUA	MSTRG.17331.1	UAGGCAUGGUAGGCAUCAGGAA	3	2.5	0	Yes	190	202
osa-miR2118k	Down	UUCCUGAUGCCUCUCAUUCCUA	MSTRG.17331.1	UAGGCAUGGUAGGCAUCAGGAA	3	2.5	0	Yes	190	202
osa-miR2118o	Down	CUCCUGAUGCCUCCCAAGCCUA	MSTRG.17331.1	UAGGCAUGGUAGGCAUCAGGAA	3	3	0	Yes	190	202
osa-miR2118b	Down	UUCCCGAUGCCUCCCAUUCCUA	MSTRG.17331.1	UAGGCAUGGUAGGCAUCAGGAA	3	5	1	Yes	190	202
osa-miR2118e	Down	UUCCCAAUGCCUCCCAUGCCUA	MSTRG.17331.1	UAGGCAUGGUAGGCAUCAGGAA	3	6	2	Yes	190	202
osa-miR2118g	Down	UUCCUAAUGCCUCCCAUUCCUA	MSTRG.17331.1	UAGGCAUGGUAGGCAUCAGGAA	3	4	1	Yes	190	202
osa-miR2118h	Down	UUCCUGAUGCCUCUCAUUCCUA	MSTRG.17331.1	UAGGCAUGGUAGGCAUCAGGAA	3	2.5	0	Yes	190	202
osa-miR2118k	Down	UUCCUGAUGCCUCUCAUUCCUA	MSTRG.17331.1	UAGGCAUGGUAGGCAUCAGGAA	3	2.5	0	Yes	190	202
osa-miR2118n	Down	UUCCCGAUGCCUCCCAUUCCUA	MSTRG.17331.1	UAGGCAUGGUAGGCAUCAGGAA	3	5	1	Yes	190	202
osa-miR2118o	Down	CUCCUGAUGCCUCCCAAGCCUA	MSTRG.17331.1	UAGGCAUGGUAGGCAUCAGGAA	3	3	0	Yes	190	202
osa-miR2118r	Down	UUCCCAAUGCCUCCCAUGCCUA	MSTRG.17331.1	UAGGCAUGGUAGGCAUCAGGAA	3	6	2	Yes	190	202
osa-miR2118f	Down	UUCCUGAUGCCUCCCAUUCCUA	MSTRG.17345.1	UAGGCAUGGCAAGCAUCAGGAA	3	4	0	No	364	376
osa-miR2118j	Down	UUCCUGAUGCCUCCCAUUCCUA	MSTRG.17345.1	UAGGCAUGGCAAGCAUCAGGAA	3	4	0	No	364	376
osa-miR2118l	Down	UUCCUAAUGCUUCCCAUUCCUA	MSTRG.17345.1	UAGGCAUGGCAAGCAUCAGGAA	3	4	1	Yes	364	376
osa-miR2118m	Down	UUCCUGAUGCCUCCCAUUCCUA	MSTRG.17345.1	UAGGCAUGGCAAGCAUCAGGAA	3	4	0	No	364	376
osa-miR2118f	Down	UUCCUGAUGCCUCCCAUUCCUA	MSTRG.17345.1	UAGGCAUGGCAAGCAUCAGGAA	3	4	0	No	364	376
osa-miR2118j	Down	UUCCUGAUGCCUCCCAUUCCUA	MSTRG.17345.1	UAGGCAUGGCAAGCAUCAGGAA	3	4	0	No	364	376
osa-miR2118l	Down	UUCCUAAUGCUUCCCAUUCCUA	MSTRG.17345.1	UAGGCAUGGCAAGCAUCAGGAA	3	4	1	Yes	364	376
osa-miR2118m	Down	UUCCUGAUGCCUCCCAUUCCUA	MSTRG.17345.1	UAGGCAUGGCAAGCAUCAGGAA	3	4	0	No	364	376
osa-miR2118p	Down	UUCCCGAUGCCUCCCAUGCCUA	MSTRG.17345.1	UAGGCAUGGCAAGCAUCAGGAA	3	6	1	No	364	376
osa-miR2118p	Down	UUCCCGAUGCCUCCCAUGCCUA	MSTRG.17457.1	UAUGCAUGAGUGGCAUCGGGAA	3	4	0	Yes	195	207
osa-miR2118p	Down	UUCCCGAUGCCUCCCAUGCCUA	MSTRG.17457.1	UAUGCAUGAGUGGCAUCGGGAA	3	4	0	Yes	195	207
osa-miR2118g	Down	UUCCUAAUGCCUCCCAUUCCUA	MSTRG.17931.1	UGGAAUUGGGAGGCAUUAGGAA	3	2.5	0	Yes	275	287
osa-miR2118o	Down	CUCCUGAUGCCUCCCAAGCCUA	MSTRG.18264.1	UAGGCCUGGAAGACAUCAGGAG	3	4	0	No	683	695
osa-miR2118o	Down	CUCCUGAUGCCUCCCAAGCCUA	MSTRG.18264.1	UAGGCCUGGAAGACAUCAGGAG	3	4	0	No	683	695
osa-miR2118o	Down	CUCCUGAUGCCUCCCAAGCCUA	MSTRG.18268.1	UAGGCUUGGAAGACGUCAGGAG	3	4	0	No	208	220
osa-miR2118o	Down	CUCCUGAUGCCUCCCAAGCCUA	MSTRG.18408.1	UAGGCUUAGGAGGCACCAGGAU	3	4	1	Yes	39	51
osa-miR2118o	Down	CUCCUGAUGCCUCCCAAGCCUA	MSTRG.18408.1	UAGGCUUAGGAGGCACCAGGAU	3	4	1	Yes	39	51
novel0008	Down	UUUUCAUCGUGUGUUUGUUUU	MSTRG.24394.1	AAAAUAAAC-UACGAUGAAAA	3	3.5	0	No	623	633
novel0010	Down	UCAAUAGAUACAUCUGCAUCU	MSTRG.25347.1	ACAUGCACAUGUAU-UAUUGA	3	4	1	Yes	105	116
osa-miR2118l	Down	UUCCUAAUGCUUCCCAUUCCUA	MSTRG.28946.1	UGGGGAUGGGAAGCAUUAGGUA	3	3	1	Yes	333	345
osa-miR2118l	Down	UUCCUAAUGCUUCCCAUUCCUA	MSTRG.28946.1	UGGGGAUGGGAAGCAUUAGGUA	3	3	1	Yes	333	345
osa-miR2118a	Down	UUCUCGAUGCCUCCCAUUCCUA	MSTRG.28948.1	UGAGAAUCGGAGGCAUCGAGAA	3	2.5	0	Yes	856	868
osa-miR2118a	Down	UUCUCGAUGCCUCCCAUUCCUA	MSTRG.28948.1	UGAGAAUCGGAGGCAUCGAGAA	3	2.5	0	Yes	856	868
novel0003	Down	UUCCCA-AUGCCUCCCAUUCCUA	MSTRG.33160.1	UUGGAAUGGGAGGCAUGUGGGAC	3	4	1	Yes	464	476
novel0003	Down	UUCCCA-AUGCCUCCCAUUCCUA	MSTRG.33160.1	UUGGAAUGGGAGGCAUGUGGGAC	3	4	1	Yes	464	476
osa-miR2118p	Down	UUCCCGAUGCCUCCCAUGCCUA	MSTRG.391.1	UAAGCAUGAAAGGCAUCGGGAA	3	3	0	Yes	121	133
osa-miR2118p	Down	UUCCCGAUGCCUCCCAUGCCUA	MSTRG.391.1	UAAGCAUGAAAGGCAUCGGGAA	3	3	0	Yes	121	133
osa-miR2118f	Down	UUCCUGAUGCCUCCCAUUCCUA	MSTRG.41443.1	UAGGAUUGAGAGGUAUCAGGAA	3	3	0	No	28	40
osa-miR2118j	Down	UUCCUGAUGCCUCCCAUUCCUA	MSTRG.41443.1	UAGGAUUGAGAGGUAUCAGGAA	3	3	0	No	28	40
osa-miR2118m	Down	UUCCUGAUGCCUCCCAUUCCUA	MSTRG.41443.1	UAGGAUUGAGAGGUAUCAGGAA	3	3	0	No	28	40
osa-miR2118i	Down	UUCCUAGUGCCUCCCAUUCCUA	MSTRG.51299.1	UUGGAAUGGGAGGAUCUAGGAA	3	5	0	No	558	570
osa-miR2118i	Down	UUCCUAGUGCCUCCCAUUCCUA	MSTRG.51299.1	UUGGAAUGGGAGGAUCUAGGAA	3	5	0	No	558	570
osa-miR2118l	Down	UUCCUAAUGCUUCCCAUUCCUA	Osa01LNT0021500.1	UAGGAAUAGCAAG-AUUAGGAA	3	4	0	No	401	413
osa-miR5083	UP	AGACUACAAUUAUCUGAUCA	Osa10LNT0075300.1	UGAUUA-AUUAUUGUAGUCU	3	3.5	0	No	985	994
osa-miR2118h	Down	UUCCUGAUGCCUCUCAUUCCUA	MSTRG.11967.1	UAUGAAUGAUCGGCAUCAGGCA	4	6	1	Yes	78	90
osa-miR2118k	Down	UUCCUGAUGCCUCUCAUUCCUA	MSTRG.11967.1	UAUGAAUGAUCGGCAUCAGGCA	4	6	1	Yes	78	90
novel0001	Down	UUUAUUUUGGGAUGGAG-AUGU	MSTRG.12043.2	ACAUCCUCCGUCUCAAAAUAAU	4	3.5	0	No	797	809
novel0002	Down	UUAUUUUGGGAUGGAG-AUGUU	MSTRG.12043.2	UACAUCCUCCGUCUCAAAAUAA	4	4	0	No	797	809
novel0003	Down	UUCCCAAUGCCUCCCAUUCCUA	MSTRG.12712.1	UAGGCAUCAGAGGCAUUGGGAG	4	3.5	0	Yes	278	290
osa-miR2118p	Down	UUCCCGAUGCCUCCCAUGCCUA	MSTRG.12712.1	UAGGCAUCAGAGGCAUUGGGAG	4	3.5	1	Yes	278	290
novel0003	Down	UUCCCAAUGCCUCCCAUUCCUA	MSTRG.12712.1	UAGGCAUCAGAGGCAUUGGGAG	4	3.5	0	Yes	278	290
osa-miR2118p	Down	UUCCCGAUGCCUCCCAUGCCUA	MSTRG.12712.1	UAGGCAUCAGAGGCAUUGGGAG	4	3.5	1	Yes	278	290
osa-miR2118g	Down	UUCCUAAUGCCUCCCAUUCCUA	MSTRG.13750.1	UAGGAGUUGGAGACACUAGGAA	4	5.5	1	No	151	163
osa-miR2118g	Down	UUCCUAAUGCCUCCCAUUCCUA	MSTRG.13757.2	UAGGAGUUGGGGGCACUAGGAA	4	4.5	1	Yes	487	499
osa-miR2118b	Down	UUCCCGAUGCCUCCCAUUCCUA	MSTRG.13776.1	UAGGCUUGGGAAGCAUCGGGAG	4	4.5	0	No	179	191
osa-miR2118d	Down	UUCCUGAUGCCUCCCAUGCCUA	MSTRG.13776.1	UAGGCUUGGGAAGCAUCGGGAG	4	5.5	1	No	179	191
osa-miR2118e	Down	UUCCCAAUGCCUCCCAUGCCUA	MSTRG.13776.1	UAGGCUUGGGAAGCAUCGGGAG	4	5.5	1	No	179	191
osa-miR2118n	Down	UUCCCGAUGCCUCCCAUUCCUA	MSTRG.13776.1	UAGGCUUGGGAAGCAUCGGGAG	4	4.5	0	No	179	191
osa-miR2118r	Down	UUCCCAAUGCCUCCCAUGCCUA	MSTRG.13776.1	UAGGCUUGGGAAGCAUCGGGAG	4	5.5	1	No	179	191
osa-miR2118f	Down	UUCCUGAUGCCUCCCAUUCCUA	MSTRG.13818.1	UAGAAUUGAUAGGCAUCAGGAA	4	4	0	Yes	414	426
osa-miR2118j	Down	UUCCUGAUGCCUCCCAUUCCUA	MSTRG.13818.1	UAGAAUUGAUAGGCAUCAGGAA	4	4	0	Yes	414	426
osa-miR2118m	Down	UUCCUGAUGCCUCCCAUUCCUA	MSTRG.13818.1	UAGAAUUGAUAGGCAUCAGGAA	4	4	0	Yes	414	426
osa-miR2118h	Down	UUCCUGAUGCCUCUCAUUCCUA	MSTRG.13838.2	UGGGAAUGAGAGGCGGCUGGAA	4	6.5	2	Yes	288	300
osa-miR2118k	Down	UUCCUGAUGCCUCUCAUUCCUA	MSTRG.13838.2	UGGGAAUGAGAGGCGGCUGGAA	4	6.5	2	Yes	288	300
osa-miR2118e	Down	UUCCCAAUGCCUCCCAUGCCUA	MSTRG.14044.1	UAAGCAUGAGAAGCAUUGGGAG	4	4.5	0	No	402	414
osa-miR2118r	Down	UUCCCAAUGCCUCCCAUGCCUA	MSTRG.14044.1	UAAGCAUGAGAAGCAUUGGGAG	4	4.5	0	No	402	414
novel0003	Down	UUCCCAAUGCCUCCCAUUCCUA	MSTRG.16727.1	UAGGAAUGUGAGAUGUUGGGAA	4	5	0	No	1225	1237
osa-miR2118d	Down	UUCCUGAUGCCUCCCAUGCCUA	MSTRG.16727.1	UAGGCAUGGGGGUCGUUAGGAA	4	5	1	No	298	310
osa-miR2118e	Down	UUCCCAAUGCCUCCCAUGCCUA	MSTRG.16727.1	UAGGCAUGGGGGUCGUUAGGAA	4	7	1	No	298	310
osa-miR2118g	Down	UUCCUAAUGCCUCCCAUUCCUA	MSTRG.16727.1	UAGGCAUGGGGGUCGUUAGGAA	4	5	0	No	298	310
osa-miR2118r	Down	UUCCCAAUGCCUCCCAUGCCUA	MSTRG.16727.1	UAGGCAUGGGGGUCGUUAGGAA	4	7	1	No	298	310
osa-miR2118a	Down	UUCUCGAUGCCUCCCAUUCCUA	MSTRG.16801.1	UAGGCUUGGGAGGCAUCACGAA	4	7	2	Yes	237	249
osa-miR2118b	Down	UUCCCGAUGCCUCCCAUUCCUA	MSTRG.16801.1	UAGGCUUGGGAGGCAUCACGAA	4	7	2	Yes	237	249
osa-miR2118g	Down	UUCCUAAUGCCUCCCAUUCCUA	MSTRG.16801.1	UAGGCUUGGGAGGCAUCACGAA	4	7	2	Yes	237	249
osa-miR2118h	Down	UUCCUGAUGCCUCUCAUUCCUA	MSTRG.16801.1	UAGGCUUGGGAGGCAUCACGAA	4	5.5	1	Yes	237	249
osa-miR2118k	Down	UUCCUGAUGCCUCUCAUUCCUA	MSTRG.16801.1	UAGGCUUGGGAGGCAUCACGAA	4	5.5	1	Yes	237	249
osa-miR2118n	Down	UUCCCGAUGCCUCCCAUUCCUA	MSTRG.16801.1	UAGGCUUGGGAGGCAUCACGAA	4	7	2	Yes	237	249
novel0003	Down	UUCCCAAUGCCUCCCAUUCCUA	MSTRG.16803.1	UAAGACUGGGAGGCAUCGGUAA	4	7	2	Yes	237	249
osa-miR2118a	Down	UUCUCGAUGCCUCCCAUUCCUA	MSTRG.16803.1	UAAGACUGGGAGGCAUCGGUAA	4	6	2	Yes	237	249
osa-miR2118c	Down	UUCCCGAUGCCUCCUAUUCCUA	MSTRG.16803.1	UAAGACUGGGAGGCAUCGGUAA	4	5.5	1	Yes	237	249
osa-miR2118f	Down	UUCCUGAUGCCUCCCAUUCCUA	MSTRG.16803.1	UAAGACUGGGAGGCAUCGGUAA	4	6	2	Yes	237	249
osa-miR2118j	Down	UUCCUGAUGCCUCCCAUUCCUA	MSTRG.16803.1	UAAGACUGGGAGGCAUCGGUAA	4	6	2	Yes	237	249
osa-miR2118m	Down	UUCCUGAUGCCUCCCAUUCCUA	MSTRG.16803.1	UAAGACUGGGAGGCAUCGGUAA	4	6	2	Yes	237	249
osa-miR2118p	Down	UUCCCGAUGCCUCCCAUGCCUA	MSTRG.16803.1	UAAGACUGGGAGGCAUCGGUAA	4	6	1	Yes	237	249
osa-miR2118q	Down	UUCCCGAUGCCUCCUAUUCCUA	MSTRG.16803.1	UAAGACUGGGAGGCAUCGGUAA	4	5.5	1	Yes	237	249
novel0003	Down	UUCCCAAUGCCUCCCAUUCCUA	MSTRG.16809.1	UAAGACUGGGAGGCAUCGGUAA	4	7	2	Yes	157	169
osa-miR2118a	Down	UUCUCGAUGCCUCCCAUUCCUA	MSTRG.16809.1	UAAGACUGGGAGGCAUCGGUAA	4	6	2	Yes	157	169
osa-miR2118c	Down	UUCCCGAUGCCUCCUAUUCCUA	MSTRG.16809.1	UAAGACUGGGAGGCAUCGGUAA	4	5.5	1	Yes	157	169
osa-miR2118f	Down	UUCCUGAUGCCUCCCAUUCCUA	MSTRG.16809.1	UAAGACUGGGAGGCAUCGGUAA	4	6	2	Yes	157	169
osa-miR2118j	Down	UUCCUGAUGCCUCCCAUUCCUA	MSTRG.16809.1	UAAGACUGGGAGGCAUCGGUAA	4	6	2	Yes	157	169
osa-miR2118m	Down	UUCCUGAUGCCUCCCAUUCCUA	MSTRG.16809.1	UAAGACUGGGAGGCAUCGGUAA	4	6	2	Yes	157	169
osa-miR2118p	Down	UUCCCGAUGCCUCCCAUGCCUA	MSTRG.16809.1	UAAGACUGGGAGGCAUCGGUAA	4	6	1	Yes	157	169
osa-miR2118q	Down	UUCCCGAUGCCUCCUAUUCCUA	MSTRG.16809.1	UAAGACUGGGAGGCAUCGGUAA	4	5.5	1	Yes	157	169
osa-miR2118d	Down	UUCCUGAUGCCUCCCAUGCCUA	MSTRG.16836.1	UAGCCAUGGGGGACAUCUGGAA	4	7	1	No	607	619
osa-miR2118p	Down	UUCCCGAUGCCUCCCAUGCCUA	MSTRG.16836.1	UAGCCAUGGGGGACAUCUGGAA	4	7	1	No	607	619
osa-miR319a-5p	UP	AGCUGCCGAAU-CAUCCAUUCA	MSTRG.16836.1	GGCAUGGUUGCAUUCGGCAGCU	4	5	0	Yes	132	144
osa-miR2118d	Down	UUCCUGAUGCCUCCCAUGCCUA	MSTRG.16877.1	UAGGCUUUAGAGGCAUCAGCAA	4	6	1	Yes	120	132
osa-miR2118h	Down	UUCCUGAUGCCUCUCAUUCCUA	MSTRG.16877.1	UAGGCUUUAGAGGCAUCAGCAA	4	6	1	Yes	120	132
osa-miR2118k	Down	UUCCUGAUGCCUCUCAUUCCUA	MSTRG.16877.1	UAGGCUUUAGAGGCAUCAGCAA	4	6	1	Yes	120	132
osa-miR2118o	Down	CUCCUGAUGCCUCCCAAGCCUA	MSTRG.16877.1	UAGGCUUUAGAGGCAUCAGCAA	4	6	1	Yes	120	132
osa-miR2118d	Down	UUCCUGAUGCCUCCCAUGCCUA	MSTRG.16886.1	UAGGCUUUAGAGGCAUCAGCAA	4	6	1	Yes	120	132
osa-miR2118h	Down	UUCCUGAUGCCUCUCAUUCCUA	MSTRG.16886.1	UAGGCUUUAGAGGCAUCAGCAA	4	6	1	Yes	120	132
osa-miR2118k	Down	UUCCUGAUGCCUCUCAUUCCUA	MSTRG.16886.1	UAGGCUUUAGAGGCAUCAGCAA	4	6	1	Yes	120	132
osa-miR2118o	Down	CUCCUGAUGCCUCCCAAGCCUA	MSTRG.16886.1	UAGGCUUUAGAGGCAUCAGCAA	4	6	1	Yes	120	132
osa-miR2118a	Down	UUCUCGAUGCCUCCCAUUCCUA	MSTRG.16977.1	UAGGGAUGUAAGGCAUC-AGAA	4	5.5	1	Yes	357	369
osa-miR2118a	Down	UUCUCGAUGCCUCCCAUUCCUA	MSTRG.16999.1	UAGGCAUGGAAGGCAUCAUGAA	4	7	2	Yes	95	107
osa-miR2118b	Down	UUCCCGAUGCCUCCCAUUCCUA	MSTRG.16999.1	UAGGCAUGGAAGGCAUCAUGAA	4	7	2	Yes	95	107
osa-miR2118g	Down	UUCCUAAUGCCUCCCAUUCCUA	MSTRG.16999.1	UAGGCAUGGAAGGCAUCAUGAA	4	7	2	Yes	95	107
osa-miR2118h	Down	UUCCUGAUGCCUCUCAUUCCUA	MSTRG.16999.1	UAGGCAUGGAAGGCAUCAUGAA	4	5.5	1	Yes	95	107
osa-miR2118k	Down	UUCCUGAUGCCUCUCAUUCCUA	MSTRG.16999.1	UAGGCAUGGAAGGCAUCAUGAA	4	5.5	1	Yes	95	107
osa-miR2118n	Down	UUCCCGAUGCCUCCCAUUCCUA	MSTRG.16999.1	UAGGCAUGGAAGGCAUCAUGAA	4	7	2	Yes	95	107
osa-miR2118o	Down	CUCCUGAUGCCUCCCAAGCCUA	MSTRG.16999.1	UAGGCAUGGAAGGCAUCAUGAA	4	6	1	Yes	95	107
osa-miR528-5p	Down	UGGAAGGGGCAUGCAGAGGAG	MSTRG.17281.2	CUCCUCUACAUCCCCCCUCCC	4	7	1	No	114	125
novel0003	Down	UUCCCAAUGCCUCCCAUUCCUA	MSTRG.17331.1	UAGGCAUGGUAGGCAUCAGGAA	4	7	2	Yes	190	202
novel0019	Down	UUUCCGAUGCCUCCCAUUCCUA	MSTRG.17331.1	UAGGCAUGGUAGGCAUCAGGAA	4	6	2	Yes	190	202
osa-miR2118a	Down	UUCUCGAUGCCUCCCAUUCCUA	MSTRG.17331.1	UAGGCAUGGUAGGCAUCAGGAA	4	6	2	Yes	190	202
osa-miR2118c	Down	UUCCCGAUGCCUCCUAUUCCUA	MSTRG.17331.1	UAGGCAUGGUAGGCAUCAGGAA	4	5.5	1	Yes	190	202
osa-miR2118d	Down	UUCCUGAUGCCUCCCAUGCCUA	MSTRG.17331.1	UAGCCAUGGUAGGCAUCAGCGA	4	6	2	Yes	1218	1230
osa-miR2118i	Down	UUCCUAGUGCCUCCCAUUCCUA	MSTRG.17331.1	UAGGCAUGGUAGGCAUCAGGAA	4	5	2	Yes	190	202
osa-miR2118l	Down	UUCCUAAUGCUUCCCAUUCCUA	MSTRG.17331.1	UAGGCAUGGUAGGCAUCAGGAA	4	5	1	No	190	202
osa-miR2118q	Down	UUCCCGAUGCCUCCUAUUCCUA	MSTRG.17331.1	UAGGCAUGGUAGGCAUCAGGAA	4	5.5	1	Yes	190	202
osa-miR2118b	Down	UUCCCGAUGCCUCCCAUUCCUA	MSTRG.17345.1	UAGGCAUGGCAAGCAUCAGGAA	4	7	1	No	364	376
osa-miR2118g	Down	UUCCUAAUGCCUCCCAUUCCUA	MSTRG.17345.1	UAGGCAUGGCAAGCAUCAGGAA	4	6	1	No	364	376
osa-miR2118h	Down	UUCCUGAUGCCUCUCAUUCCUA	MSTRG.17345.1	UAGGCAUGGCAAGCAUCAGGAA	4	4.5	0	No	364	376
osa-miR2118k	Down	UUCCUGAUGCCUCUCAUUCCUA	MSTRG.17345.1	UAGGCAUGGCAAGCAUCAGGAA	4	4.5	0	No	364	376
osa-miR2118n	Down	UUCCCGAUGCCUCCCAUUCCUA	MSTRG.17345.1	UAGGCAUGGCAAGCAUCAGGAA	4	7	1	No	364	376
osa-miR2118o	Down	CUCCUGAUGCCUCCCAAGCCUA	MSTRG.17345.1	UAGGCAUGGCAAGCAUCAGGAA	4	5	0	No	364	376
osa-miR2118b	Down	UUCCCGAUGCCUCCCAUUCCUA	MSTRG.17457.1	UAUGCAUGAGUGGCAUCGGGAA	4	5	0	Yes	195	207
osa-miR2118d	Down	UUCCUGAUGCCUCCCAUGCCUA	MSTRG.17457.1	UAUGCAUGAGUGGCAUCGGGAA	4	6	1	Yes	195	207
osa-miR2118e	Down	UUCCCAAUGCCUCCCAUGCCUA	MSTRG.17457.1	UAUGCAUGAGUGGCAUCGGGAA	4	6	1	Yes	195	207
osa-miR2118h	Down	UUCCUGAUGCCUCUCAUUCCUA	MSTRG.17457.1	UAUGCAUGAGUGGCAUCGGGAA	4	6	1	Yes	195	207
osa-miR2118k	Down	UUCCUGAUGCCUCUCAUUCCUA	MSTRG.17457.1	UAUGCAUGAGUGGCAUCGGGAA	4	6	1	Yes	195	207
osa-miR2118n	Down	UUCCCGAUGCCUCCCAUUCCUA	MSTRG.17457.1	UAUGCAUGAGUGGCAUCGGGAA	4	5	0	Yes	195	207
osa-miR2118r	Down	UUCCCAAUGCCUCCCAUGCCUA	MSTRG.17457.1	UAUGCAUGAGUGGCAUCGGGAA	4	6	1	Yes	195	207
osa-miR2118d	Down	UUCCUGAUGCCUCCCAUGCCUA	MSTRG.17752.1	UUGGCCUGGGAGGAAUCAGGAU	4	5	0	No	49	61
osa-miR2118o	Down	CUCCUGAUGCCUCCCAAGCCUA	MSTRG.17752.1	UUGGCCUGGGAGGAAUCAGGAU	4	5	0	No	49	61
novel0019	Down	UUUCCGAUGCCUCCCAUUCCUA	MSTRG.17883.1	UACGAAUGGAAGUCAUCAGAAA	4	7	1	No	171	183
osa-miR2118a	Down	UUCUCGAUGCCUCCCAUUCCUA	MSTRG.17883.1	UACGAAUGGAAGUCAUC-AGAA	4	7	1	No	171	183
osa-miR2118c	Down	UUCCCGAUGCCUCCUAUUCCUA	MSTRG.17883.1	UAGGAAUAAAAGUCAUCUGGAA	4	7	1	No	787	799
osa-miR2118f	Down	UUCCUGAUGCCUCCCAUUCCUA	MSTRG.17883.1	UACGAAUGGAAGUCAUCAGAAA	4	7	1	No	171	183
osa-miR2118h	Down	UUCCUGAUGCCUCUCAUUCCUA	MSTRG.17883.1	UAGGAAUAAAAGUCAUCUGGAA	4	7	1	No	787	799
osa-miR2118j	Down	UUCCUGAUGCCUCCCAUUCCUA	MSTRG.17883.1	UACGAAUGGAAGUCAUCAGAAA	4	7	1	No	171	183
osa-miR2118k	Down	UUCCUGAUGCCUCUCAUUCCUA	MSTRG.17883.1	UAGGAAUAAAAGUCAUCUGGAA	4	7	1	No	787	799
osa-miR2118m	Down	UUCCUGAUGCCUCCCAUUCCUA	MSTRG.17883.1	UACGAAUGGAAGUCAUCAGAAA	4	7	1	No	171	183
osa-miR2118q	Down	UUCCCGAUGCCUCCUAUUCCUA	MSTRG.17883.1	UAGGAAUAAAAGUCAUCUGGAA	4	7	1	No	787	799
osa-miR2118c	Down	UUCCCGAUGCCUCCUAUUCCUA	MSTRG.17890.1	UUGGAAUAGAAGUCAUCUGGAA	4	7	1	No	74	86
osa-miR2118q	Down	UUCCCGAUGCCUCCUAUUCCUA	MSTRG.17890.1	UUGGAAUAGAAGUCAUCUGGAA	4	7	1	No	74	86
osa-miR2118f	Down	UUCCUGAUGCCUCCCAUUCCUA	MSTRG.17931.1	UGGAAUUGGGAGGCAUUAGGAA	4	3.5	1	Yes	275	287
osa-miR2118i	Down	UUCCUAGUGCCUCCCAUUCCUA	MSTRG.17931.1	UGGAAUUGGGAGGCAUUAGGAA	4	3.5	1	Yes	275	287
osa-miR2118j	Down	UUCCUGAUGCCUCCCAUUCCUA	MSTRG.17931.1	UGGAAUUGGGAGGCAUUAGGAA	4	3.5	1	Yes	275	287
osa-miR2118l	Down	UUCCUAAUGCUUCCCAUUCCUA	MSTRG.17931.1	UGGAAUUGGGAGGCAUUAGGAA	4	3.5	0	No	275	287
osa-miR2118m	Down	UUCCUGAUGCCUCCCAUUCCUA	MSTRG.17931.1	UGGAAUUGGGAGGCAUUAGGAA	4	3.5	1	Yes	275	287
osa-miR2118d	Down	UUCCUGAUGCCUCCCAUGCCUA	MSTRG.18264.1	UAGGCCUGGAAGACAUCAGGAG	4	4.5	0	No	683	695
novel0019	Down	UUUCCGAUGCCUCCCAUUCCUA	MSTRG.18285.1	UUGGGCUAGGAGGCAUCGGAAA	4	3.5	0	Yes	228	240
osa-miR2118d	Down	UUCCUGAUGCCUCCCAUGCCUA	MSTRG.18399.1	UUGGCCUAGGAGGCAUCAGGAC	4	4	0	Yes	58	70
osa-miR2118o	Down	CUCCUGAUGCCUCCCAAGCCUA	MSTRG.18399.1	UUGGCCUAGGAGGCAUCAGGAC	4	4	0	Yes	58	70
osa-miR2118d	Down	UUCCUGAUGCCUCCCAUGCCUA	MSTRG.18399.1	UUGGCCUAGGAGGCAUCAGGAC	4	4	0	Yes	58	70
osa-miR2118o	Down	CUCCUGAUGCCUCCCAAGCCUA	MSTRG.18399.1	UUGGCCUAGGAGGCAUCAGGAC	4	4	0	Yes	58	70
osa-miR2118d	Down	UUCCUGAUGCCUCCCAUGCCUA	MSTRG.18408.1	UAGGCUUAGGAGGCACCAGGAU	4	5	1	Yes	39	51
osa-miR5818	Down	UCGAACUAGAAGGGCCAGGUU	MSTRG.22509.5	AACUUGGUACUUUUAGUUCGA	4	3	0	No	4737	4748
osa-miR2118b	Down	UUCCCGAUGCCUCCCAUUCCUA	MSTRG.28833.2	UCGGAACGGGAGGC-UCUGGAA	4	7	1	Yes	360	372
osa-miR2118f	Down	UUCCUGAUGCCUCCCAUUCCUA	MSTRG.28833.2	UCGGAACGGGAGGC-UCUGGAA	4	7	1	Yes	360	372
osa-miR2118j	Down	UUCCUGAUGCCUCCCAUUCCUA	MSTRG.28833.2	UCGGAACGGGAGGC-UCUGGAA	4	7	1	Yes	360	372
osa-miR2118m	Down	UUCCUGAUGCCUCCCAUUCCUA	MSTRG.28833.2	UCGGAACGGGAGGC-UCUGGAA	4	7	1	Yes	360	372
osa-miR2118n	Down	UUCCCGAUGCCUCCCAUUCCUA	MSTRG.28833.2	UCGGAACGGGAGGC-UCUGGAA	4	7	1	Yes	360	372
osa-miR2118g	Down	UUCCUAAUGCCUCCCAUUCCUA	MSTRG.28946.1	UGGGGAUGGGAAGCAUUAGGUA	4	5	1	No	333	345
osa-miR2118b	Down	UUCCCGAUGCCUCCCAUUCCUA	MSTRG.28948.1	UGAGAAUCGGAGGCAUCGAGAA	4	5.5	1	Yes	856	868
osa-miR2118c	Down	UUCCCGAUGCCUCCUAUUCCUA	MSTRG.28948.1	UGAGAAUCGGAGGCAUCGAGAA	4	5.5	1	Yes	856	868
osa-miR2118n	Down	UUCCCGAUGCCUCCCAUUCCUA	MSTRG.28948.1	UGAGAAUCGGAGGCAUCGAGAA	4	5.5	1	Yes	856	868
osa-miR2118q	Down	UUCCCGAUGCCUCCUAUUCCUA	MSTRG.28948.1	UGAGAAUCGGAGGCAUCGAGAA	4	5.5	1	Yes	856	868
osa-miR2118f	Down	UUCCUGAUGCCUCCCAUUCCUA	MSTRG.29783.1	UAGAAAUGGAAGUCAUCAGGAG	4	4.5	0	No	90	102
osa-miR2118j	Down	UUCCUGAUGCCUCCCAUUCCUA	MSTRG.29783.1	UAGAAAUGGAAGUCAUCAGGAG	4	4.5	0	No	90	102
osa-miR2118m	Down	UUCCUGAUGCCUCCCAUUCCUA	MSTRG.29783.1	UAGAAAUGGAAGUCAUCAGGAG	4	4.5	0	No	90	102
osa-miR2118g	Down	UUCCUAAUGCCUCCCAUUCCUA	MSTRG.33063.1	UUGGAAUGUGGGGCGUUAGGAA	4	4	0	Yes	100	112
osa-miR2118g	Down	UUCCUAAUGCCUCCCAUUCCUA	MSTRG.33063.1	UUGGAAUGUGGGGCGUUAGGAA	4	4	0	Yes	100	112
osa-miR2118b	Down	UUCCCGAUGCCUCCCAUUCCUA	MSTRG.33160.1	UUGGAAUGGGAGGCAUGUGGGA	4	7	3	Yes	464	476
osa-miR2118e	Down	UUCCCA-AUGCCUCCCAUGCCUA	MSTRG.33160.1	UUGGAAUGGGAGGCAUGUGGGAC	4	5	1	Yes	464	476
osa-miR2118f	Down	UUCCUGAUGCCUCCCAUUCCUA	MSTRG.33160.1	UUGGAAUGGGAGGCAUGUGGGA	4	7	3	Yes	464	476
osa-miR2118g	Down	UUCCUAAUGCCUCCCAUUCCUA	MSTRG.33160.1	UUGGAAUGGGAGGCAUGUGGGA	4	7	3	Yes	464	476
osa-miR2118j	Down	UUCCUGAUGCCUCCCAUUCCUA	MSTRG.33160.1	UUGGAAUGGGAGGCAUGUGGGA	4	7	3	Yes	464	476
osa-miR2118m	Down	UUCCUGAUGCCUCCCAUUCCUA	MSTRG.33160.1	UUGGAAUGGGAGGCAUGUGGGA	4	7	3	Yes	464	476
osa-miR2118n	Down	UUCCCGAUGCCUCCCAUUCCUA	MSTRG.33160.1	UUGGAAUGGGAGGCAUGUGGGA	4	7	3	Yes	464	476
osa-miR2118r	Down	UUCCCA-AUGCCUCCCAUGCCUA	MSTRG.33160.1	UUGGAAUGGGAGGCAUGUGGGAC	4	5	1	Yes	464	476
osa-miR2118f	Down	UUCCUGAUGCCUCCCAUUCCUA	MSTRG.33169.1	UCGGAAUGGAAGGUAUGAGGAA	4	5	1	No	130	142
osa-miR2118g	Down	UUCCUAAUGCCUCCCAUUCCUA	MSTRG.33169.1	UCGGAAUGGAAGGUAUGAGGAA	4	5	1	No	130	142
osa-miR2118j	Down	UUCCUGAUGCCUCCCAUUCCUA	MSTRG.33169.1	UCGGAAUGGAAGGUAUGAGGAA	4	5	1	No	130	142
osa-miR2118m	Down	UUCCUGAUGCCUCCCAUUCCUA	MSTRG.33169.1	UCGGAAUGGAAGGUAUGAGGAA	4	5	1	No	130	142
osa-miR2118d	Down	UUCCUGAUGCCUCCCAUGCCUA	MSTRG.33740.1	UGGACUUGGGAGGCAU-AGGAA	4	4.5	1	Yes	343	355
osa-miR2118o	Down	CUCCUGAUGCCUCCCAAGCCUA	MSTRG.33740.1	UGGACUUGGGAGGCAU-AGGAA	4	4.5	1	Yes	343	355
osa-miR2118a	Down	UUCUCGAUGCCUCCCAUUCCUA	MSTRG.36838.2	UGGGAAUGGGAAGCAGAGAGAA	4	6.5	2	No	133	145
novel0003	Down	UUCCCAAUGCCUCCCAUUCCUA	MSTRG.37616.2	UGAGAAUGGUAGGCAUUGGGAC	4	3.5	0	Yes	138	150
novel0003	Down	UUCCCAAUGCCUCCCAUUCCUA	MSTRG.37616.2	UGAGAAUGGUAGGCAUUGGGAC	4	3.5	0	Yes	138	150
osa-miR2118b	Down	UUCCCGAUGCCUCCCAUUCCUA	MSTRG.391.1	UAAGCAUGAAAGGCAUCGGGAA	4	4	0	Yes	121	133
osa-miR2118n	Down	UUCCCGAUGCCUCCCAUUCCUA	MSTRG.391.1	UAAGCAUGAAAGGCAUCGGGAA	4	4	0	Yes	121	133
osa-miR2118b	Down	UUCCCGAUGCCUCCCAUUCCUA	MSTRG.391.1	UAAGCAUGAAAGGCAUCGGGAA	4	4	0	Yes	121	133
osa-miR2118d	Down	UUCCUGAUGCCUCCCAUGCCUA	MSTRG.391.1	UAAGCAUGAAAGGCAUCGGGAA	4	5	1	Yes	121	133
osa-miR2118e	Down	UUCCCAAUGCCUCCCAUGCCUA	MSTRG.391.1	UAAGCAUGAAAGGCAUCGGGAA	4	5	1	Yes	121	133
osa-miR2118h	Down	UUCCUGAUGCCUCUCAUUCCUA	MSTRG.391.1	UAAGCAUGAAAGGCAUCGGGAA	4	5	1	Yes	121	133
osa-miR2118k	Down	UUCCUGAUGCCUCUCAUUCCUA	MSTRG.391.1	UAAGCAUGAAAGGCAUCGGGAA	4	5	1	Yes	121	133
osa-miR2118n	Down	UUCCCGAUGCCUCCCAUUCCUA	MSTRG.391.1	UAAGCAUGAAAGGCAUCGGGAA	4	4	0	Yes	121	133
osa-miR2118r	Down	UUCCCAAUGCCUCCCAUGCCUA	MSTRG.391.1	UAAGCAUGAAAGGCAUCGGGAA	4	5	1	Yes	121	133
novel0019	Down	UUUCCGAUGCCUCCCAUUCCUA	MSTRG.41439.1	UAAGAUUGGGAGGUAUCGAAAA	4	6	1	No	76	88
osa-miR2118a	Down	UUCUCGAUGCCUCCCAUUCCUA	MSTRG.41439.1	UAAGAUUGGGAGGUAUCGAAAA	4	6	1	No	76	88
osa-miR2118d	Down	UUCCUGAUGCCUCCCAUGCCUA	MSTRG.41443.1	UAGGAUUGAGAGGUAUCAGGAA	4	4	0	No	28	40
osa-miR2118o	Down	CUCCUGAUGCCUCCCAAGCCUA	MSTRG.41443.1	UAGGAUUGAGAGGUAUCAGGAA	4	4	0	No	28	40
novel0008	Down	UUUUCAUCGUGUGUUUGUUUU	MSTRG.45090.2	AAAACAAACA-GUGAUAAAAA	4	7	1	No	788	798
novel0002	Down	UUAUUUUGGGAUGG-AGAUGUU	MSTRG.45660.2	AAUACCUCCCAUUCCAAAAUAA	4	3.5	0	No	242	254
novel0002	Down	UUAUUUUGGGAUGG-AGAUGUU	MSTRG.45660.2	AAUACCUCCCAUUCCAAAAUAA	4	3.5	0	No	242	254
osa-miR2118a	Down	UUCUCGAUGCCUCCCAUUCCUA	MSTRG.51299.1	UUGGAAUGGGAGG-AUCUAGGA	4	7	2	No	558	570
osa-miR2118a	Down	UUCUCGAUGCCUCCCAUUCCUA	MSTRG.51299.1	UUGGAAUGGGAGG-AUCUAGGA	4	7	2	No	558	570
osa-miR2118g	Down	UUCCUAAUGCCUCCCAUUCCUA	MSTRG.51299.1	UUGGAAUGGGAGGAUCUAGGAA	4	7	1	No	558	570
osa-miR2118g	Down	UUCCUAAUGCCUCCCAUUCCUA	MSTRG.51299.1	UUGGAAUGGGAGGAUCUAGGAA	4	7	1	No	558	570
novel0030	Down	UGUGUGGAUGCUGAGACAGUG	MSTRG.51634.2	CACUGGCU-AGCAUCCACAGC	4	5	1	Yes	969	979
novel0038	Down	UGAGGACUGUGUCGUGAACGA	MSTRG.52238.1	UCGUUCACGGCAC-CUCCUCC	4	6	1	Yes	70	81
novel0012	Down	UAUGGAUUGCGAGUGAUCGAU	MSTRG.54265.1	AGAGAUCA-UCGCAAUCCAUU	4	4	0	Yes	641	651
novel0004	Down	UUGUCGUGUGAUGUAUUUUGC	MSTRG.56342.1	CCAAAAUA-AUCAAAUGACAA	4	5	1	Yes	352	362
novel0036	Down	CAUGUUGAUCUCUAGUGGGAG	MSTRG.8560.1	AGCCCACUAGA-AUCAACAUA	4	5	0	No	1098	1109
osa-miR5494	Down	UUAUAGG-AGGUAUAGACGGUA	Osa02LNT0160900.1	AACCGUCAAUACCUACAUAUAA	4	6	2	Yes	1175	1186
novel0036	Down	CAUGUUGAUCUCUAGUGGGAG	MSTRG.11892.1	CUUCCUCUACAGG-CAACAUG	5	6.5	0	No	624	635
osa-miR5822	Down	UGUCUGCUCGAUGUCAGGUUG	MSTRG.11892.1	CAUCCUGGCUUUGAGCGGACA	5	6.5	1	No	560	571
osa-miR2118f	Down	UUCCUGAUGCCUCCCAUUCCUA	MSTRG.11967.1	UAUGAAUGAUCGGCAUCAGGCA	5	7	1	Yes	78	90
osa-miR2118j	Down	UUCCUGAUGCCUCCCAUUCCUA	MSTRG.11967.1	UAUGAAUGAUCGGCAUCAGGCA	5	7	1	Yes	78	90
osa-miR2118m	Down	UUCCUGAUGCCUCCCAUUCCUA	MSTRG.11967.1	UAUGAAUGAUCGGCAUCAGGCA	5	7	1	Yes	78	90
novel0001	Down	UUUAUUUUGGGAUGGAGAUGU	MSTRG.12482.1	CCAUUACCAUCAC-AAAUAAA	5	6.5	0	No	1441	1452
osa-miR2118b	Down	UUCCCGAUGCCUCCCAUUCCUA	MSTRG.12712.1	UAGGCAUCAGAGGCAUUGGGAG	5	4.5	1	Yes	278	290
osa-miR2118c	Down	UUCCCGAUGCCUCCUAUUCCUA	MSTRG.12712.1	UAGGCAUCAGAGGCAUUGGGAG	5	4.5	1	Yes	278	290
osa-miR2118d	Down	UUCCUGAUGCCUCCCAUGCCUA	MSTRG.12712.1	UAGGCAUCAGAGGCAUUGGGAG	5	5.5	2	Yes	278	290
osa-miR2118g	Down	UUCCUAAUGCCUCCCAUUCCUA	MSTRG.12712.1	UAGGCAUCAGAGGCAUUGGGAG	5	5.5	1	Yes	278	290
osa-miR2118h	Down	UUCCUGAUGCCUCUCAUUCCUA	MSTRG.12712.1	UAGGCAUCAGAGGCAUUGGGAG	5	5.5	2	Yes	278	290
osa-miR2118k	Down	UUCCUGAUGCCUCUCAUUCCUA	MSTRG.12712.1	UAGGCAUCAGAGGCAUUGGGAG	5	5.5	2	Yes	278	290
osa-miR2118n	Down	UUCCCGAUGCCUCCCAUUCCUA	MSTRG.12712.1	UAGGCAUCAGAGGCAUUGGGAG	5	4.5	1	Yes	278	290
osa-miR2118o	Down	CUCCUGAUGCCUCCCAAGCCUA	MSTRG.12712.1	UAGGCAUCAGAGGCAUUGGGAG	5	6	2	Yes	278	290
osa-miR2118q	Down	UUCCCGAUGCCUCCUAUUCCUA	MSTRG.12712.1	UAGGCAUCAGAGGCAUUGGGAG	5	4.5	1	Yes	278	290
osa-miR2118e	Down	UUCCCAAUGCCUCCCAUGCCUA	MSTRG.13567.1	UAGGCAUCAUAAGCAUUGGGAG	5	5.5	0	No	111	123
osa-miR2118r	Down	UUCCCAAUGCCUCCCAUGCCUA	MSTRG.13567.1	UAGGCAUCAUAAGCAUUGGGAG	5	5.5	0	No	111	123
novel0003	Down	UUCCCAAUGCCUCCCAUUCCUA	MSTRG.13573.1	UAGGUCUAGGAUGCAUUGGGAG	5	5.5	0	No	277	289
osa-miR2118c	Down	UUCCCGAUGCCUCCUAUUCCUA	MSTRG.13573.1	UAGGUCUAGGAUGCAUUGGGAG	5	5.5	1	No	277	289
osa-miR2118e	Down	UUCCCAAUGCCUCCCAUGCCUA	MSTRG.13573.1	UAGGUCUAGGAUGCAUUGGGAG	5	5	0	No	277	289
osa-miR2118q	Down	UUCCCGAUGCCUCCUAUUCCUA	MSTRG.13573.1	UAGGUCUAGGAUGCAUUGGGAG	5	5.5	1	No	277	289
osa-miR2118r	Down	UUCCCAAUGCCUCCCAUGCCUA	MSTRG.13573.1	UAGGUCUAGGAUGCAUUGGGAG	5	5	0	No	277	289
osa-miR5793	Down	CGAGGACGAGAUACAGUGCAG	MSTRG.13573.1	AUGCACCGUAUCAC-UCCUUG	5	7	2	No	598	609
osa-miR2118f	Down	UUCCUGAUGCCUCCCAUUCCUA	MSTRG.13750.1	UAGGAGUUGGAGACACUAGGAA	5	6.5	2	No	151	163
osa-miR2118j	Down	UUCCUGAUGCCUCCCAUUCCUA	MSTRG.13750.1	UAGGAGUUGGAGACACUAGGAA	5	6.5	2	No	151	163
osa-miR2118l	Down	UUCCUAAUGCUUCCCAUUCCUA	MSTRG.13750.1	UAGGAGUUGGAGACACUAGGAA	5	6.5	1	No	151	163
osa-miR2118m	Down	UUCCUGAUGCCUCCCAUUCCUA	MSTRG.13750.1	UAGGAGUUGGAGACACUAGGAA	5	6.5	2	No	151	163
osa-miR2118f	Down	UUCCUGAUGCCUCCCAUUCCUA	MSTRG.13757.2	UAGGAGUUGGGGGCACUAGGAA	5	5.5	2	Yes	487	499
osa-miR2118j	Down	UUCCUGAUGCCUCCCAUUCCUA	MSTRG.13757.2	UAGGAGUUGGGGGCACUAGGAA	5	5.5	2	Yes	487	499
osa-miR2118l	Down	UUCCUAAUGCUUCCCAUUCCUA	MSTRG.13757.2	UAGGAGUUGGGGGCACUAGGAA	5	5.5	1	No	487	499
osa-miR2118m	Down	UUCCUGAUGCCUCCCAUUCCUA	MSTRG.13757.2	UAGGAGUUGGGGGCACUAGGAA	5	5.5	2	Yes	487	499
novel0006	Down	UUCACCAACUCAGCAUAUAUG	MSTRG.13760.1	UAUAUAUGUUGAGCUGUUGAU	5	7	1	Yes	732	743
novel0003	Down	UUCCCAAUGCCUCCCAUUCCUA	MSTRG.13776.1	UAGGCUUGGGAAGCAUCGGGAG	5	6.5	1	No	179	191
novel0019	Down	UUUCCGAUGCCUCCCAUUCCUA	MSTRG.13776.1	UAGGCUUGGGAAGCAUCGGGAG	5	6.5	1	No	179	191
osa-miR2118a	Down	UUCUCGAUGCCUCCCAUUCCUA	MSTRG.13776.1	UAGGCUUGGGAAGCAUCGGGAG	5	6.5	1	No	179	191
osa-miR2118c	Down	UUCCCGAUGCCUCCUAUUCCUA	MSTRG.13776.1	UAGGCUUGGGAAGCAUCGGGAG	5	5	0	No	179	191
osa-miR2118f	Down	UUCCUGAUGCCUCCCAUUCCUA	MSTRG.13776.1	UAGGCUUGGGAAGCAUCGGGAG	5	6.5	1	No	179	191
osa-miR2118j	Down	UUCCUGAUGCCUCCCAUUCCUA	MSTRG.13776.1	UAGGCUUGGGAAGCAUCGGGAG	5	6.5	1	No	179	191
osa-miR2118l	Down	UUCCUAAUGCUUCCCAUUCCUA	MSTRG.13776.1	UAGGCUUGGGAAGCAUCGGGAG	5	6.5	2	Yes	179	191
osa-miR2118m	Down	UUCCUGAUGCCUCCCAUUCCUA	MSTRG.13776.1	UAGGCUUGGGAAGCAUCGGGAG	5	6.5	1	No	179	191
osa-miR2118q	Down	UUCCCGAUGCCUCCUAUUCCUA	MSTRG.13776.1	UAGGCUUGGGAAGCAUCGGGAG	5	5	0	No	179	191
novel0003	Down	UUCCCAAUGCCUCCCAUUCCUA	MSTRG.14044.1	UAAGCAUGAGAAGCAUUGGGAG	5	5.5	0	No	402	414
osa-miR2118l	Down	UUCCUAAUGCUUCCCAUUCCUA	MSTRG.14044.1	UAAGCAUGAGAAGCAUUGGGAG	5	5.5	1	Yes	402	414
osa-miR2118p	Down	UUCCCGAUGCCUCCCAUGCCUA	MSTRG.14044.1	UAAGCAUGAGAAGCAUUGGGAG	5	5.5	1	No	402	414
osa-miR5818	Down	UCGAACUAGAAGGGCCAGGUU	MSTRG.16616.1	AAGCUUGCUCUUCU--UUCGA	5	6.5	2	Yes	455	466
osa-miR2118o	Down	CUCCUGAUGCCUCCCAAGCCUA	MSTRG.16617.1	CAGGCUUAGGAGGCGCCGGGAG	5	7	2	Yes	76	88
osa-miR2118b	Down	UUCCCGAUGCCUCCCAUUCCUA	MSTRG.16727.1	UAGGAAUGUGAGAUGUUGGGAA	5	6	1	No	1225	1237
osa-miR2118e	Down	UUCCCAAUGCCUCCCAUGCCUA	MSTRG.16727.1	UAGGAAUGUGAGAUGUUGGGAA	5	6	0	No	1225	1237
osa-miR2118f	Down	UUCCUGAUGCCUCCCAUUCCUA	MSTRG.16727.1	UAGGCAUGGGGGUCGUUAGGAA	5	6	1	No	298	310
osa-miR2118g	Down	UUCCUAAUGCCUCCCAUUCCUA	MSTRG.16727.1	UAGGAAUGUGAGAUGUUGGGAA	5	7	1	No	1225	1237
osa-miR2118i	Down	UUCCUAGUGCCUCCCAUUCCUA	MSTRG.16727.1	UAGGCAUGGGGGUCGUUAGGAA	5	6	1	No	298	310
osa-miR2118j	Down	UUCCUGAUGCCUCCCAUUCCUA	MSTRG.16727.1	UAGGCAUGGGGGUCGUUAGGAA	5	6	1	No	298	310
osa-miR2118l	Down	UUCCUAAUGCUUCCCAUUCCUA	MSTRG.16727.1	UAGGCAUGGGGGUCGUUAGGAA	5	6	0	No	298	310
osa-miR2118m	Down	UUCCUGAUGCCUCCCAUUCCUA	MSTRG.16727.1	UAGGCAUGGGGGUCGUUAGGAA	5	6	1	No	298	310
osa-miR2118n	Down	UUCCCGAUGCCUCCCAUUCCUA	MSTRG.16727.1	UAGGAAUGUGAGAUGUUGGGAA	5	6	1	No	1225	1237
osa-miR2118r	Down	UUCCCAAUGCCUCCCAUGCCUA	MSTRG.16727.1	UAGGAAUGUGAGAUGUUGGGAA	5	6	0	No	1225	1237
osa-miR2118d	Down	UUCCUGAUGCCUCCCAUGCCUA	MSTRG.16803.1	UAAGACUGGGAGGCAUCGGUAA	5	7	2	Yes	237	249
osa-miR2118h	Down	UUCCUGAUGCCUCUCAUUCCUA	MSTRG.16803.1	UAAGACUGGGAGGCAUCGGUAA	5	6.5	2	Yes	237	249
osa-miR2118k	Down	UUCCUGAUGCCUCUCAUUCCUA	MSTRG.16803.1	UAAGACUGGGAGGCAUCGGUAA	5	6.5	2	Yes	237	249
osa-miR2118d	Down	UUCCUGAUGCCUCCCAUGCCUA	MSTRG.16809.1	UAAGACUGGGAGGCAUCGGUAA	5	7	2	Yes	157	169
osa-miR2118h	Down	UUCCUGAUGCCUCUCAUUCCUA	MSTRG.16809.1	UAAGACUGGGAGGCAUCGGUAA	5	6.5	2	Yes	157	169
osa-miR2118k	Down	UUCCUGAUGCCUCUCAUUCCUA	MSTRG.16809.1	UAAGACUGGGAGGCAUCGGUAA	5	6.5	2	Yes	157	169
novel0018	Down	CGAUUUGUUG-UUUUGAAUCUC	MSTRG.16866.1	GAGAAUUAGAAUCAACAAAUCA	5	5	0	No	253	265
osa-miR2118f	Down	UUCCUGAUGCCUCCCAUUCCUA	MSTRG.16877.1	UAGGCUUUAGAGGCAUCAGCAA	5	7	1	Yes	120	132
osa-miR2118j	Down	UUCCUGAUGCCUCCCAUUCCUA	MSTRG.16877.1	UAGGCUUUAGAGGCAUCAGCAA	5	7	1	Yes	120	132
osa-miR2118m	Down	UUCCUGAUGCCUCCCAUUCCUA	MSTRG.16877.1	UAGGCUUUAGAGGCAUCAGCAA	5	7	1	Yes	120	132
osa-miR5519	Down	UGGCAGAAGUACUGGACUUAG	MSTRG.16882.1	CUAAAU-GAGUUCUUCUGCCU	5	6	0	No	251	261
osa-miR2118f	Down	UUCCUGAUGCCUCCCAUUCCUA	MSTRG.16886.1	UAGGCUUUAGAGGCAUCAGCAA	5	7	1	Yes	120	132
osa-miR2118j	Down	UUCCUGAUGCCUCCCAUUCCUA	MSTRG.16886.1	UAGGCUUUAGAGGCAUCAGCAA	5	7	1	Yes	120	132
osa-miR2118m	Down	UUCCUGAUGCCUCCCAUUCCUA	MSTRG.16886.1	UAGGCUUUAGAGGCAUCAGCAA	5	7	1	Yes	120	132
novel0019	Down	UUUCCGAUGCCUCCCAUUCCUA	MSTRG.16977.1	UAGGGAUGUAAGGCAUCAGAAG	5	6	1	Yes	357	369
novel0028	Down	UUAUGAUCUU--CAAAGCAGAGG	MSTRG.16977.1	CCUCAACUCUGAAAAGAUCAUAA	5	7	0	No	325	338
osa-miR2118d	Down	UUCCUGAUGCCUCCCAUGCCUA	MSTRG.16977.1	UAGGGAUGUAAGGCAUCAGAAG	5	6.5	1	Yes	357	369
osa-miR2118f	Down	UUCCUGAUGCCUCCCAUUCCUA	MSTRG.16977.1	UAGGGAUGUAAGGCAUCAGAAG	5	6	1	Yes	357	369
osa-miR2118h	Down	UUCCUGAUGCCUCUCAUUCCUA	MSTRG.16977.1	UAGGGAUGUAAGGCAUCAGAAG	5	6	1	Yes	357	369
osa-miR2118j	Down	UUCCUGAUGCCUCCCAUUCCUA	MSTRG.16977.1	UAGGGAUGUAAGGCAUCAGAAG	5	6	1	Yes	357	369
osa-miR2118k	Down	UUCCUGAUGCCUCUCAUUCCUA	MSTRG.16977.1	UAGGGAUGUAAGGCAUCAGAAG	5	6	1	Yes	357	369
osa-miR2118m	Down	UUCCUGAUGCCUCCCAUUCCUA	MSTRG.16977.1	UAGGGAUGUAAGGCAUCAGAAG	5	6	1	Yes	357	369
osa-miR2118o	Down	CUCCUGAUGCCUCCCAAGCCUA	MSTRG.16977.1	UAGGGAUGUAAGGCAUCAGAAG	5	7	1	Yes	357	369
osa-miR5832	Down	UUGGCGGAGCGGUUGCUGUCA	MSTRG.17258.1	CGACGGCAACCG--CCGCCGA	5	6.5	1	No	87	98
novel0008	Down	UUUUCAUCGU-GUGUUUGUUUU	MSTRG.17281.2	AAUGCAAAUACUACCAUGAAAA	5	6	0	No	847	859
osa-miR2118f	Down	UUCCUGAUGCCUCCCAUUCCUA	MSTRG.17331.1	UAGCCAUGGUAGGCAUCAGCGA	5	7	2	Yes	1218	1230
osa-miR2118j	Down	UUCCUGAUGCCUCCCAUUCCUA	MSTRG.17331.1	UAGCCAUGGUAGGCAUCAGCGA	5	7	2	Yes	1218	1230
osa-miR2118m	Down	UUCCUGAUGCCUCCCAUUCCUA	MSTRG.17331.1	UAGCCAUGGUAGGCAUCAGCGA	5	7	2	Yes	1218	1230
osa-miR2118i	Down	UUCCUAGUGCCUCCCAUUCCUA	MSTRG.17345.1	UAGGCAUGGCAAGCAUCAGGAA	5	7	2	No	364	376
novel0003	Down	UUCCCAAUGCCUCCCAUUCCUA	MSTRG.17457.1	UAUGCAUGAGUGGCAUCGGGAA	5	7	1	Yes	195	207
novel0019	Down	UUUCCGAUGCCUCCCAUUCCUA	MSTRG.17457.1	UAUGCAUGAGUGGCAUCGGGAA	5	7	1	Yes	195	207
osa-miR2118a	Down	UUCUCGAUGCCUCCCAUUCCUA	MSTRG.17457.1	UAUGCAUGAGUGGCAUCGGGAA	5	7	1	Yes	195	207
osa-miR2118c	Down	UUCCCGAUGCCUCCUAUUCCUA	MSTRG.17457.1	UAUGCAUGAGUGGCAUCGGGAA	5	5.5	0	Yes	195	207
osa-miR2118f	Down	UUCCUGAUGCCUCCCAUUCCUA	MSTRG.17457.1	UAUGCAUGAGUGGCAUCGGGAA	5	7	1	Yes	195	207
osa-miR2118j	Down	UUCCUGAUGCCUCCCAUUCCUA	MSTRG.17457.1	UAUGCAUGAGUGGCAUCGGGAA	5	7	1	Yes	195	207
osa-miR2118m	Down	UUCCUGAUGCCUCCCAUUCCUA	MSTRG.17457.1	UAUGCAUGAGUGGCAUCGGGAA	5	7	1	Yes	195	207
osa-miR2118q	Down	UUCCCGAUGCCUCCUAUUCCUA	MSTRG.17457.1	UAUGCAUGAGUGGCAUCGGGAA	5	5.5	0	Yes	195	207
novel0008	Down	UUUUCAUCGUGUGUU-UGUUUU	MSTRG.17752.1	AAAUCAGAAAGCACCAUGAAAA	5	6	0	Yes	813	825
osa-miR2118f	Down	UUCCUGAUGCCUCCCAUUCCUA	MSTRG.17752.1	UUGGCCUGGGAGGAAUCAGGAU	5	6	0	No	49	61
osa-miR2118j	Down	UUCCUGAUGCCUCCCAUUCCUA	MSTRG.17752.1	UUGGCCUGGGAGGAAUCAGGAU	5	6	0	No	49	61
osa-miR2118m	Down	UUCCUGAUGCCUCCCAUUCCUA	MSTRG.17752.1	UUGGCCUGGGAGGAAUCAGGAU	5	6	0	No	49	61
novel0008	Down	UUUUCAUCGUGUGUUUGUUUU	MSTRG.17883.1	AACAGUAACAGAC-AUGAAAA	5	7	0	No	1029	1040
novel0012	Down	UAUGGAUUGCGAGUGAUCGAU	MSTRG.17891.1	AUCGAUC-UUCGCAAUUAGUA	5	6.5	3	Yes	903	913
novel0032	Down	UGUGAUGACGUGAUCUUGCUC	MSTRG.17891.1	AAGCAUG-UCACAUCAUCACU	5	6	0	No	833	843
osa-miR2118h	Down	UUCCUGAUGCCUCUCAUUCCUA	MSTRG.17931.1	UGGAAUUGGGAGGCAUUAGGAA	5	4	1	Yes	275	287
osa-miR2118k	Down	UUCCUGAUGCCUCUCAUUCCUA	MSTRG.17931.1	UGGAAUUGGGAGGCAUUAGGAA	5	4	1	Yes	275	287
osa-miR2118f	Down	UUCCUGAUGCCUCCCAUUCCUA	MSTRG.18264.1	UAGGCCUGGAAGACAUCAGGAG	5	5.5	0	No	683	695
osa-miR2118j	Down	UUCCUGAUGCCUCCCAUUCCUA	MSTRG.18264.1	UAGGCCUGGAAGACAUCAGGAG	5	5.5	0	No	683	695
osa-miR2118m	Down	UUCCUGAUGCCUCCCAUUCCUA	MSTRG.18264.1	UAGGCCUGGAAGACAUCAGGAG	5	5.5	0	No	683	695
osa-miR2118c	Down	UUCCCGAUGCCUCCUAUUCCUA	MSTRG.18269.1	UUGGCCUAGGAAGCACCGGGAA	5	7	1	No	51	63
osa-miR2118p	Down	UUCCCGAUGCCUCCCAUGCCUA	MSTRG.18269.1	UUGGCCUAGGAAGCACCGGGAA	5	7	1	No	51	63
osa-miR2118q	Down	UUCCCGAUGCCUCCUAUUCCUA	MSTRG.18269.1	UUGGCCUAGGAAGCACCGGGAA	5	7	1	No	51	63
osa-miR2118c	Down	UUCCCGAUGCCUCCUAUUCCUA	MSTRG.18399.1	UUGGCCUAGGAGGCAUCAGGAC	5	7	1	Yes	58	70
osa-miR2118f	Down	UUCCUGAUGCCUCCCAUUCCUA	MSTRG.18399.1	UUGGCCUAGGAGGCAUCAGGAC	5	5	0	Yes	58	70
osa-miR2118j	Down	UUCCUGAUGCCUCCCAUUCCUA	MSTRG.18399.1	UUGGCCUAGGAGGCAUCAGGAC	5	5	0	Yes	58	70
osa-miR2118m	Down	UUCCUGAUGCCUCCCAUUCCUA	MSTRG.18399.1	UUGGCCUAGGAGGCAUCAGGAC	5	5	0	Yes	58	70
osa-miR2118p	Down	UUCCCGAUGCCUCCCAUGCCUA	MSTRG.18399.1	UUGGCCUAGGAGGCAUCAGGAC	5	7	1	Yes	58	70
osa-miR2118q	Down	UUCCCGAUGCCUCCUAUUCCUA	MSTRG.18399.1	UUGGCCUAGGAGGCAUCAGGAC	5	7	1	Yes	58	70
osa-miR2118f	Down	UUCCUGAUGCCUCCCAUUCCUA	MSTRG.18408.1	UAGGCUUAGGAGGCACCAGGAU	5	6	1	Yes	39	51
osa-miR2118i	Down	UUCCUAGUGCCUCCCAUUCCUA	MSTRG.18408.1	UAGGCUUAGGAGGCACCAGGAU	5	6	1	Yes	39	51
osa-miR2118j	Down	UUCCUGAUGCCUCCCAUUCCUA	MSTRG.18408.1	UAGGCUUAGGAGGCACCAGGAU	5	6	1	Yes	39	51
osa-miR2118m	Down	UUCCUGAUGCCUCCCAUUCCUA	MSTRG.18408.1	UAGGCUUAGGAGGCACCAGGAU	5	6	1	Yes	39	51
osa-miR5511	Down	CAUAUCCCAGCUGUUUCGGCC	MSTRG.20936.10	GGCCGACACGGGUGCGAUAUU	5	7	1	No	3153	3164
osa-miR5511	Down	CAUAUCCCAGCUGUUUCGGCC	MSTRG.20936.10	GGCCGACACGGGUGCGAUAUU	5	7	1	No	3463	3474
novel0030	Down	UGUGUGGAU-GCUGAG-ACAGUG	MSTRG.21078.2	CACAGUACUCAGCAAGCCACACC	5	7	0	No	40	52
novel0006	Down	UUCACCAACUCAGCAUAUAUG	MSTRG.21229.1	CUUAUUGGCUG-CUUGGUGAA	5	7	0	No	227	238
osa-miR2118o	Down	CUCCUGAUGCCUCCCAAGCCUA	MSTRG.21926.1	UGGGUUUGGGAAACACCAGGAG	5	7	1	No	178	190
novel0010	Down	UCAAUAGAUACAUCUGCAUCU	MSTRG.28041.1	AGAUGUGGA-GUA-CUAUUUA	5	7	1	Yes	323	333
novel0019	Down	UUUCCGAUGCCUCCCAUUCCUA	MSTRG.28833.2	UCGGAACGGGAGGCUCUGGAAA	5	7	2	Yes	360	372
osa-miR396c-5p	UP	UUCCACAGCUUUCU-UGAACUU	MSTRG.28833.2	AAGUUAACAGAUAGUU-UGGAA	5	7	1	No	769	781
osa-miR2118d	Down	UUCCUGAUGCCUCCCAUGCCUA	MSTRG.28946.1	UGGGGAUGGGAAGCAUUAGGUA	5	6.5	2	No	333	345
osa-miR2118f	Down	UUCCUGAUGCCUCCCAUUCCUA	MSTRG.28946.1	UGGGGAUGGGAAGCAUUAGGUA	5	6	2	No	333	345
osa-miR2118i	Down	UUCCUAGUGCCUCCCAUUCCUA	MSTRG.28946.1	UGGGGAUGGGAAGCAUUAGGUA	5	6	2	No	333	345
osa-miR2118j	Down	UUCCUGAUGCCUCCCAUUCCUA	MSTRG.28946.1	UGGGGAUGGGAAGCAUUAGGUA	5	6	2	No	333	345
osa-miR2118m	Down	UUCCUGAUGCCUCCCAUUCCUA	MSTRG.28946.1	UGGGGAUGGGAAGCAUUAGGUA	5	6	2	No	333	345
novel0019	Down	UUUCCGAUGCCUCCCAUUCCUA	MSTRG.28948.1	UGAGAAUCGGAGGCAUCGAGAA	5	6.5	2	Yes	856	868
osa-miR2118f	Down	UUCCUGAUGCCUCCCAUUCCUA	MSTRG.28948.1	UGAGAAUCGGAGGCAUCGAGAA	5	6.5	2	Yes	856	868
osa-miR2118j	Down	UUCCUGAUGCCUCCCAUUCCUA	MSTRG.28948.1	UGAGAAUCGGAGGCAUCGAGAA	5	6.5	2	Yes	856	868
osa-miR2118m	Down	UUCCUGAUGCCUCCCAUUCCUA	MSTRG.28948.1	UGAGAAUCGGAGGCAUCGAGAA	5	6.5	2	Yes	856	868
osa-miR2118p	Down	UUCCCGAUGCCUCCCAUGCCUA	MSTRG.28948.1	UGAGAAUCGGAGGCAUCGAGAA	5	6.5	1	Yes	856	868
osa-miR2118d	Down	UUCCUGAUGCCUCCCAUGCCUA	MSTRG.29783.1	UAGAAAUGGAAGUCAUCAGGAG	5	5.5	0	No	90	102
osa-miR2118g	Down	UUCCUAAUGCCUCCCAUUCCUA	MSTRG.29783.1	UAGAAAUGGAAGUCAUCAGGAG	5	6.5	1	No	90	102
osa-miR2118h	Down	UUCCUGAUGCCUCUCAUUCCUA	MSTRG.29783.1	UAGAAAUGGAAGUCAUCAGGAG	5	5	0	No	90	102
osa-miR2118k	Down	UUCCUGAUGCCUCUCAUUCCUA	MSTRG.29783.1	UAGAAAUGGAAGUCAUCAGGAG	5	5	0	No	90	102
osa-miR2118o	Down	CUCCUGAUGCCUCCCAAGCCUA	MSTRG.29783.1	UAGAAAUGGAAGUCAUCAGGAG	5	6	0	No	90	102
novel0003	Down	UUCCCAAUGCCUCCCAUUCCUA	MSTRG.33063.1	UUGGAAUGUGGGGCGUUAGGAA	5	7	1	Yes	100	112
osa-miR2118f	Down	UUCCUGAUGCCUCCCAUUCCUA	MSTRG.33063.1	UUGGAAUGUGGGGCGUUAGGAA	5	5	1	Yes	100	112
osa-miR2118h	Down	UUCCUGAUGCCUCUCAUUCCUA	MSTRG.33063.1	UUGGAAUGUGGGGCGUUAGGAA	5	5	1	Yes	100	112
osa-miR2118i	Down	UUCCUAGUGCCUCCCAUUCCUA	MSTRG.33063.1	UUGGAAUGUGGGGCGUUAGGAA	5	5	1	Yes	100	112
osa-miR2118j	Down	UUCCUGAUGCCUCCCAUUCCUA	MSTRG.33063.1	UUGGAAUGUGGGGCGUUAGGAA	5	5	1	Yes	100	112
osa-miR2118k	Down	UUCCUGAUGCCUCUCAUUCCUA	MSTRG.33063.1	UUGGAAUGUGGGGCGUUAGGAA	5	5	1	Yes	100	112
osa-miR2118l	Down	UUCCUAAUGCUUCCCAUUCCUA	MSTRG.33063.1	UUGGAAUGUGGGGCGUUAGGAA	5	5	0	No	100	112
osa-miR2118m	Down	UUCCUGAUGCCUCCCAUUCCUA	MSTRG.33063.1	UUGGAAUGUGGGGCGUUAGGAA	5	5	1	Yes	100	112
osa-miR5832	Down	UUGGCGGAGCGGUUGCUGUCA	MSTRG.33158.1	UGACAGCAG-CGCUCUGUCAG	5	6	2	Yes	709	719
osa-miR5488	Down	UGAAGGCGACUGAUG-AUUUCA	MSTRG.33160.1	UGAACUGCUUCAUUCCCCUUCA	5	7	1	No	403	415
osa-miR2118d	Down	UUCCUGAUGCCUCCCAUGCCUA	MSTRG.33169.1	UCGGAAUGGAAGGUAUGAGGAA	5	6	1	No	130	142
osa-miR2118h	Down	UUCCUGAUGCCUCUCAUUCCUA	MSTRG.33169.1	UCGGAAUGGAAGGUAUGAGGAA	5	5.5	1	No	130	142
osa-miR2118i	Down	UUCCUAGUGCCUCCCAUUCCUA	MSTRG.33169.1	UCGGAAUGGAAGGUAUGAGGAA	5	6	2	No	130	142
osa-miR2118k	Down	UUCCUGAUGCCUCUCAUUCCUA	MSTRG.33169.1	UCGGAAUGGAAGGUAUGAGGAA	5	5.5	1	No	130	142
osa-miR2118l	Down	UUCCUAAUGCUUCCCAUUCCUA	MSTRG.33169.1	UCGGAAUGGAAGGUAUGAGGAA	5	6	1	No	130	142
osa-miR2118f	Down	UUCCUGAUGCCUCCCAUUCCUA	MSTRG.33173.1	UUGGAAUGGAAGUCACCAGGAU	5	7	1	No	113	125
osa-miR2118i	Down	UUCCUAGUGCCUCCCAUUCCUA	MSTRG.33173.1	UUGGAAUGGAAGUCACCAGGAU	5	7	1	No	113	125
osa-miR2118j	Down	UUCCUGAUGCCUCCCAUUCCUA	MSTRG.33173.1	UUGGAAUGGAAGUCACCAGGAU	5	7	1	No	113	125
osa-miR2118m	Down	UUCCUGAUGCCUCCCAUUCCUA	MSTRG.33173.1	UUGGAAUGGAAGUCACCAGGAU	5	7	1	No	113	125
novel0019	Down	UUUCCGAUGCCUCCCAUUCCUA	MSTRG.33740.1	UGGACUUGGGAGGCAUAGGAAA	5	5.5	1	Yes	349	361
osa-miR2118f	Down	UUCCUGAUGCCUCCCAUUCCUA	MSTRG.33740.1	UGGACUUGGGAGGCAU-AGGAA	5	5.5	1	Yes	349	361
osa-miR2118g	Down	UUCCUAAUGCCUCCCAUUCCUA	MSTRG.33740.1	UGGACUUGGGAGGCA-UAGGAA	5	5.5	1	Yes	349	361
osa-miR2118i	Down	UUCCUAGUGCCUCCCAUUCCUA	MSTRG.33740.1	UGGACUUGGGAGGCA-UAGGAA	5	5.5	1	Yes	349	361
osa-miR2118j	Down	UUCCUGAUGCCUCCCAUUCCUA	MSTRG.33740.1	UGGACUUGGGAGGCAU-AGGAA	5	5.5	1	Yes	349	361
osa-miR2118m	Down	UUCCUGAUGCCUCCCAUUCCUA	MSTRG.33740.1	UGGACUUGGGAGGCAU-AGGAA	5	5.5	1	Yes	349	361
osa-miR2118b	Down	UUCCCGAUGCCUCCCAUUCCUA	MSTRG.37616.2	UGAGAAUGGUAGGCAUUGGGAC	5	4.5	1	Yes	138	150
osa-miR2118e	Down	UUCCCAAUGCCUCCCAUGCCUA	MSTRG.37616.2	UGAGAAUGGUAGGCAUUGGGAC	5	4.5	0	Yes	138	150
osa-miR2118g	Down	UUCCUAAUGCCUCCCAUUCCUA	MSTRG.37616.2	UGAGAAUGGUAGGCAUUGGGAC	5	5.5	1	Yes	138	150
osa-miR2118n	Down	UUCCCGAUGCCUCCCAUUCCUA	MSTRG.37616.2	UGAGAAUGGUAGGCAUUGGGAC	5	4.5	1	Yes	138	150
osa-miR2118r	Down	UUCCCAAUGCCUCCCAUGCCUA	MSTRG.37616.2	UGAGAAUGGUAGGCAUUGGGAC	5	4.5	0	Yes	138	150
novel0010	Down	UCAAUAGAUACAUCUGCAUCU	MSTRG.38564.1	AAAUUCAGAUGGAUAUAUUGC	5	7	1	No	587	598
novel0002	Down	UUAUUUUGGGAUGGAGAUGUU	MSTRG.38667.1	ACUCUCUCCGUCCCAAAAUAG	5	4	0	Yes	320	331
novel0003	Down	UUCCCAAUGCCUCCCAUUCCUA	MSTRG.391.1	UAAGCAUGAAAGGCAUCGGGAA	5	6	1	Yes	121	133
novel0019	Down	UUUCCGAUGCCUCCCAUUCCUA	MSTRG.391.1	UAAGCAUGAAAGGCAUCGGGAA	5	6	1	Yes	121	133
osa-miR2118a	Down	UUCUCGAUGCCUCCCAUUCCUA	MSTRG.391.1	UAAGCAUGAAAGGCAUCGGGAA	5	6	1	Yes	121	133
osa-miR2118c	Down	UUCCCGAUGCCUCCUAUUCCUA	MSTRG.391.1	UAAGCAUGAAAGGCAUCGGGAA	5	4.5	0	Yes	121	133
osa-miR2118f	Down	UUCCUGAUGCCUCCCAUUCCUA	MSTRG.391.1	UAAGCAUGAAAGGCAUCGGGAA	5	6	1	Yes	121	133
osa-miR2118j	Down	UUCCUGAUGCCUCCCAUUCCUA	MSTRG.391.1	UAAGCAUGAAAGGCAUCGGGAA	5	6	1	Yes	121	133
osa-miR2118m	Down	UUCCUGAUGCCUCCCAUUCCUA	MSTRG.391.1	UAAGCAUGAAAGGCAUCGGGAA	5	6	1	Yes	121	133
osa-miR2118q	Down	UUCCCGAUGCCUCCUAUUCCUA	MSTRG.391.1	UAAGCAUGAAAGGCAUCGGGAA	5	4.5	0	Yes	121	133
novel0001	Down	UUUAUUUUGGGAUGGAGAUGU	MSTRG.39841.1	AUAAAUUCAUCCCGAAAUAAA	5	4	0	Yes	19	30
novel0008	Down	UUUUCA-UCGUGUGUUUGUUUU	MSTRG.42252.1	UUUACAAACACACAAGUGAAAA	5	7	1	Yes	230	241
osa-miR5489	Down	CAGGUGUUC-UCGAUGGCUUCC	MSTRG.42725.1	GGUAGCAGUCGAUGAGCACCUG	5	5.5	1	No	417	428
novel0015	Down	UUGAGUUAUUGUGUAGAUCCA	MSTRG.42736.1	UCGAUCAACACAA-CACUCAC	5	7	1	Yes	383	394
osa-miR5494	Down	UUAUAGGAGGUAUAGAC-GGUA	MSTRG.42780.2	UACUAGUCUAU-CAUCCUAUAU	5	6.5	0	No	1071	1082
osa-miR319a-5p	UP	AGCUGCCGAAUCAUCCAUUCA	MSTRG.43630.1	CGUAUGCA-GAUUCGGCAGCC	5	5	0	Yes	448	458
osa-miR2118f	Down	UUCCUGAUGCCUCCCAUUCCUA	MSTRG.43960.1	UAGGAAAUGGAGGUGUCAGGAU	5	5	0	No	304	316
osa-miR2118j	Down	UUCCUGAUGCCUCCCAUUCCUA	MSTRG.43960.1	UAGGAAAUGGAGGUGUCAGGAU	5	5	0	No	304	316
osa-miR2118m	Down	UUCCUGAUGCCUCCCAUUCCUA	MSTRG.43960.1	UAGGAAAUGGAGGUGUCAGGAU	5	5	0	No	304	316
novel0003	Down	UUCCCAAUGCCUCCCAUUCCUA	MSTRG.45091.1	GCGGAAUUGGAGGCAAAGGGAA	5	7	2	Yes	66	78
osa-miR2118b	Down	UUCCCGAUGCCUCCCAUUCCUA	MSTRG.45091.1	GCGGAAUUGGAGGCAAAGGGAA	5	7	2	Yes	66	78
osa-miR2118c	Down	UUCCCGAUGCCUCCUAUUCCUA	MSTRG.45091.1	GCGGAAUUGGAGGCAAAGGGAA	5	7	2	Yes	66	78
osa-miR2118n	Down	UUCCCGAUGCCUCCCAUUCCUA	MSTRG.45091.1	GCGGAAUUGGAGGCAAAGGGAA	5	7	2	Yes	66	78
osa-miR2118q	Down	UUCCCGAUGCCUCCUAUUCCUA	MSTRG.45091.1	GCGGAAUUGGAGGCAAAGGGAA	5	7	2	Yes	66	78
osa-miR2118d	Down	UUCCUGAUGCCUCCCAUGCCUA	MSTRG.45645.1	AUGGCAUGGGAGGUACCAGGAG	5	5.5	1	No	132	144
osa-miR2118o	Down	CUCCUGAUGCCUCCCAAGCCUA	MSTRG.45645.1	AUGGCAUGGGAGGUACCAGGAG	5	6	1	No	132	144
osa-miR5083	UP	AGACUACAAUUA-UCUGAUCA	MSTRG.45645.1	UGUCCAGAUUAGUUGU-GUCU	5	7	1	No	60	71
novel0001	Down	UUUAUUUUGGGAUGG-AGAUGU	MSTRG.45660.2	AUACCUCCCAUUCCAAAAUAAU	5	4.5	0	No	243	255
osa-miR2118o	Down	CUCCUGAUGCCUCCCAAGCCUA	MSTRG.48286.1	UAGUCUU-CGAGUCUUCAGGAG	5	7	0	No	78	89
osa-miR169i-3p	Down	UGAGUCGCUCUUAUCACUCAUG	MSTRG.51299.1	AAUGAUUGAUAAGA-AGACUCC	5	7	1	Yes	1014	1026
osa-miR169i-3p	Down	UGAGUCGCUCUUAUCACUCAUG	MSTRG.51299.1	AAUGAUUGAUAAGA-AGACUCC	5	7	1	Yes	1014	1026
osa-miR172d-5p	UP	GCAGCACCAUCAAGAUUCAC	MSTRG.51634.2	AUUAAUC-UGAUGGGGCUAC	5	7	2	Yes	1509	1518
osa-miR5519	Down	UGGCAGAAGUACUGGACUUAG	MSTRG.51634.2	CAACAUCCAUUA-UUCUGCCA	5	7	0	No	1308	1319
osa-miR5519	Down	UGGCAGAAGUACUGGACUUAG	MSTRG.52962.2	CUACGUCCAG-GUUGCUGCCA	5	7	1	No	170	180
novel0002	Down	UUAUUUUGGGAUGGAGAUGUU	MSTRG.53747.2	AUUCUCUCUAUCCCAAAAUAC	5	4	0	Yes	3366	3377
novel0002	Down	UUAUUUUGGGAUGGAGAUGUU	MSTRG.53747.3	AUUCUCUCUAUCCCAAAAUAC	5	4	0	Yes	3560	3571
novel0002	Down	UUAUU-UUGGGAUGGAGAUGUU	MSTRG.54680.1	AACUUACCCAUCCUAAUAAUAA	5	6	1	Yes	972	983
novel0014	Down	CUAGCCCGGUCUCUGUGUGUU	MSTRG.56646.2	AACAC-CUGAGAUAGAGCUAG	5	7	1	No	1326	1336
osa-miR5519	Down	UGGCA-GAAGUACUGGACUUAG	Osa05LNT0319100.2	CAGAGUUCAG-ACUUCAUGCCA	5	6	1	No	411	421
novel0038	Down	UGAGGACUGUGUCGUGAACGA	Osa07LNT0377700.1	UCAUUCGC-ACACCCUCCUCA	5	6.5	1	Yes	87	97
novel0021	Down	CAUCAAGU-AAAUCUGGACCAU	MSTRG.11877.1	GUGGAUGAGAUUUGAUUUGAUG	6	6	1	Yes	649	660
novel0026	Down	UUUCUUUGGGGU-UAAAUUCGA	MSTRG.12135.2	UCUUAUUUAUACCCCGGAGACA	6	7	3	Yes	302	314
osa-miR5487	Down	AAAGAUGUGCAUGUAGUUCCG	MSTRG.12135.2	CGGUGCUGCGU-CACCUCUUU	6	7	1	No	576	587
osa-miR5487	Down	AAAGAUGUGCAUGUAGUUCCG	MSTRG.12135.2	CGGAGACACGUGCAC-UCUUG	6	6.5	1	Yes	316	327
osa-miR528-5p	Down	UGGAAGGGGCAUGCAGAGGAG	MSTRG.12482.1	CUCCCUUAUAUGCCACUUCAA	6	7	2	Yes	1244	1255
novel0019	Down	UUUCCGAUGCCUCCCAUUCCUA	MSTRG.12712.1	UAGGCAUCAGAGGCAUUGGGAG	6	6.5	2	Yes	278	290
osa-miR2118a	Down	UUCUCGAUGCCUCCCAUUCCUA	MSTRG.12712.1	UAGGCAUCAGAGGCAUUGGGAG	6	6.5	2	Yes	278	290
osa-miR2118f	Down	UUCCUGAUGCCUCCCAUUCCUA	MSTRG.12712.1	UAGGCAUCAGAGGCAUUGGGAG	6	6.5	2	Yes	278	290
osa-miR2118i	Down	UUCCUAGUGCCUCCCAUUCCUA	MSTRG.12712.1	UAGGCAUCAGAGGCAUUGGGAG	6	6.5	2	Yes	278	290
osa-miR2118j	Down	UUCCUGAUGCCUCCCAUUCCUA	MSTRG.12712.1	UAGGCAUCAGAGGCAUUGGGAG	6	6.5	2	Yes	278	290
osa-miR2118l	Down	UUCCUAAUGCUUCCCAUUCCUA	MSTRG.12712.1	UAGGCAUCAGAGGCAUUGGGAG	6	6.5	1	No	278	290
osa-miR2118m	Down	UUCCUGAUGCCUCCCAUUCCUA	MSTRG.12712.1	UAGGCAUCAGAGGCAUUGGGAG	6	6.5	2	Yes	278	290
novel0006	Down	UUCACCAACUCAGCAUAUAUG	MSTRG.13182.1	CACCAAUUAUGAAUUGGUGAA	6	7	0	No	724	735
novel0008	Down	UUUUCAUCGUGUGUUUGUUUU	MSTRG.13182.1	AAUUCAAACGCAUG-UGAAGA	6	7	2	No	53	64
novel0003	Down	UUCCCAAUGCCUCCCAUUCCUA	MSTRG.13567.1	UAGGCAUCAUAAGCAUUGGGAG	6	6.5	0	No	111	123
osa-miR2118l	Down	UUCCUAAUGCUUCCCAUUCCUA	MSTRG.13567.1	UAGGCAUCAUAAGCAUUGGGAG	6	6.5	1	Yes	111	123
osa-miR2118p	Down	UUCCCGAUGCCUCCCAUGCCUA	MSTRG.13567.1	UAGGCAUCAUAAGCAUUGGGAG	6	6.5	1	No	111	123
osa-miR2118b	Down	UUCCCGAUGCCUCCCAUUCCUA	MSTRG.13573.1	UAGGUCUAGGAUGCAUUGGGAG	6	6.5	1	No	277	289
osa-miR2118n	Down	UUCCCGAUGCCUCCCAUUCCUA	MSTRG.13573.1	UAGGUCUAGGAUGCAUUGGGAG	6	6.5	1	No	277	289
osa-miR2118p	Down	UUCCCGAUGCCUCCCAUGCCUA	MSTRG.13573.1	UAGGUCUAGGAUGCAUUGGGAG	6	6	1	No	277	289
osa-miR2118h	Down	UUCCUGAUGCCUCUCAUUCCUA	MSTRG.13750.1	UAGGAGUUGGAGACACUAGGAA	6	7	2	No	151	163
osa-miR2118k	Down	UUCCUGAUGCCUCUCAUUCCUA	MSTRG.13750.1	UAGGAGUUGGAGACACUAGGAA	6	7	2	No	151	163
osa-miR2118d	Down	UUCCUGAUGCCUCCCAUGCCUA	MSTRG.13757.2	UAGGAGUUGGGGGCACUAGGAA	6	6.5	2	Yes	487	499
osa-miR2118h	Down	UUCCUGAUGCCUCUCAUUCCUA	MSTRG.13757.2	UAGGAGUUGGGGGCACUAGGAA	6	6	2	Yes	487	499
osa-miR2118k	Down	UUCCUGAUGCCUCUCAUUCCUA	MSTRG.13757.2	UAGGAGUUGGGGGCACUAGGAA	6	6	2	Yes	487	499
novel0002	Down	UUAUUUUGGGAUGGAGAUGUU	MSTRG.13760.1	AAUUACUCCAUCCAAAAAUGU	6	6.5	1	Yes	638	649
novel0003	Down	UUCCCAAUGCCUCCCAUUCCUA	MSTRG.13760.1	UAGGUUUAUGAGGUAUUGGGAG	6	5.5	0	No	64	76
osa-miR2118c	Down	UUCCCGAUGCCUCCUAUUCCUA	MSTRG.13760.1	UAGGUUUAUGAGGUAUUGGGAG	6	5.5	1	No	64	76
osa-miR2118e	Down	UUCCCAAUGCCUCCCAUGCCUA	MSTRG.13760.1	UAGGUUUAUGAGGUAUUGGGAG	6	5	0	No	64	76
osa-miR2118o	Down	CUCCUGAUGCCUCCCAAGCCUA	MSTRG.13760.1	UAGGUUUAUGAGGUAUUGGGAG	6	6.5	2	No	64	76
osa-miR2118q	Down	UUCCCGAUGCCUCCUAUUCCUA	MSTRG.13760.1	UAGGUUUAUGAGGUAUUGGGAG	6	5.5	1	No	64	76
osa-miR2118r	Down	UUCCCAAUGCCUCCCAUGCCUA	MSTRG.13760.1	UAGGUUUAUGAGGUAUUGGGAG	6	5	0	No	64	76
osa-miR2118h	Down	UUCCUGAUGCCUCUCAUUCCUA	MSTRG.13776.1	UAGGCUUGGGAAGCAUCGGGAG	6	7	1	No	179	191
osa-miR2118k	Down	UUCCUGAUGCCUCUCAUUCCUA	MSTRG.13776.1	UAGGCUUGGGAAGCAUCGGGAG	6	7	1	No	179	191
osa-miR2118b	Down	UUCCCGAUGCCUCCCAUUCCUA	MSTRG.14044.1	UAAGCAUGAGAAGCAUUGGGAG	6	6.5	1	No	402	414
osa-miR2118n	Down	UUCCCGAUGCCUCCCAUUCCUA	MSTRG.14044.1	UAAGCAUGAGAAGCAUUGGGAG	6	6.5	1	No	402	414
novel0018	Down	CGAUUUGUUGUUUUGAAUCUC	MSTRG.14101.1	AAUUUUCAAGACAA-AAAUCA	6	7	1	Yes	1992	2003
novel0018	Down	CGAUUUG-UUGUUUUGAAUCUC	MSTRG.16099.1	GAUAUUAAAAAUGAUCAAAUCC	6	7	1	No	1608	1619
osa-miR5528	Down	AAGACGGUUUUAGAUGUUGCC	MSTRG.16099.1	UGCAACCU-UAAAACUGUCAG	6	7	2	Yes	1996	2006
osa-miR319a-5p	UP	AGCUGC-CGAAUCAUCCAUUCA	MSTRG.16296.1	UCACUUCAUGAUUCGCGCAGCG	6	7	1	Yes	914	925
osa-miR2118c	Down	UUCCCGAUGCCUCCUAUUCCUA	MSTRG.16617.1	CAGGCUUAGGAGGCGCCGGGAG	6	6.5	1	Yes	76	88
osa-miR2118p	Down	UUCCCGAUGCCUCCCAUGCCUA	MSTRG.16617.1	CAGGCUUAGGAGGCGCCGGGAG	6	6.5	1	Yes	76	88
osa-miR2118q	Down	UUCCCGAUGCCUCCUAUUCCUA	MSTRG.16617.1	CAGGCUUAGGAGGCGCCGGGAG	6	6.5	1	Yes	76	88
novel0003	Down	UUCCCAAUGCCUCCCAUUCCUA	MSTRG.16642.1	UAGGGA--GGAGGCAUGGGGUG	6	7	2	Yes	873	883
osa-miR2118b	Down	UUCCCGAUGCCUCCCAUUCCUA	MSTRG.16642.1	UAGGGA--GGAGGCAUGGGGUG	6	7	2	Yes	873	883
osa-miR2118c	Down	UUCCCGAUGCCUCCUAUUCCUA	MSTRG.16642.1	UAGGG--AGGAGGCAUGGGGUG	6	7	2	Yes	873	883
osa-miR2118n	Down	UUCCCGAUGCCUCCCAUUCCUA	MSTRG.16642.1	UAGGGA--GGAGGCAUGGGGUG	6	7	2	Yes	873	883
osa-miR2118q	Down	UUCCCGAUGCCUCCUAUUCCUA	MSTRG.16642.1	UAGGG--AGGAGGCAUGGGGUG	6	7	2	Yes	873	883
osa-miR2118c	Down	UUCCCGAUGCCUCCUAUUCCUA	MSTRG.16727.1	UAGGAAUGUGAGAUGUUGGGAA	6	6.5	1	No	1225	1237
osa-miR2118h	Down	UUCCUGAUGCCUCUCAUUCCUA	MSTRG.16727.1	UAGGCAUGGGGGUCGUUAGGAA	6	6.5	1	No	298	310
osa-miR2118k	Down	UUCCUGAUGCCUCUCAUUCCUA	MSTRG.16727.1	UAGGCAUGGGGGUCGUUAGGAA	6	6.5	1	No	298	310
osa-miR2118o	Down	CUCCUGAUGCCUCCCAAGCCUA	MSTRG.16727.1	UAGGCAUGGGGGUCGUUAGGAA	6	7	1	No	298	310
osa-miR2118p	Down	UUCCCGAUGCCUCCCAUGCCUA	MSTRG.16727.1	UAGGAAUGUGAGAUGUUGGGAA	6	7	1	No	1225	1237
osa-miR2118q	Down	UUCCCGAUGCCUCCUAUUCCUA	MSTRG.16727.1	UAGGAAUGUGAGAUGUUGGGAA	6	6.5	1	No	1225	1237
osa-miR5506	Down	UGGAUCGCUUCGUCUGAUGGU	MSTRG.16809.1	AGCAAAACACGAAGC-AUCCU	6	7	1	Yes	376	387
novel0027	Down	UCAAGAACAAUGAGCUGAAUG	MSTRG.16836.1	UAUUUACAUCAGUGUUCUUAA	6	7	1	No	1182	1193
osa-miR5488	Down	UGAAGGCGACUGAUGAUUUCA	MSTRG.16882.1	UGGAAGUA-CAGUC-CCUUCU	6	6	1	Yes	278	288
novel0018	Down	CGAUUUGUUGUUUUGA-AUCUC	MSTRG.17281.2	GAGAUAUAAAAAAGACAAAUUC	6	7	1	No	1356	1368
osa-miR5083	UP	AGACUACAAUUAUCUGAUCA	MSTRG.17281.2	GCACUAAAUAAUUGAAGUCU	6	6.5	1	Yes	201	211
osa-miR5515	Down	CCGAUGGUUGUUCUACAGGUG	MSTRG.17331.1	GGCUUGUAGAUCAACCAUCUA	6	7	1	No	381	392
osa-miR2118h	Down	UUCCUGAUGCCUCUCAUUCCUA	MSTRG.17752.1	UUGGCCUGGGAGGAAUCAGGAU	6	6.5	0	No	49	61
osa-miR2118k	Down	UUCCUGAUGCCUCUCAUUCCUA	MSTRG.17752.1	UUGGCCUGGGAGGAAUCAGGAU	6	6.5	0	No	49	61
osa-miR2118h	Down	UUCCUGAUGCCUCUCAUUCCUA	MSTRG.18264.1	UAGGCCUGGAAGACAUCAGGAG	6	6	0	No	683	695
osa-miR2118k	Down	UUCCUGAUGCCUCUCAUUCCUA	MSTRG.18264.1	UAGGCCUGGAAGACAUCAGGAG	6	6	0	No	683	695
novel0027	Down	UCAAGAACAAUGAGCUGAAUG	MSTRG.18391.1	AACUCGGUUCAUUAUUCUUCA	6	7	1	Yes	41	52
osa-miR2118o	Down	CUCCUGAUGCCUCCCAAGCCUA	MSTRG.18392.2	UUGGCCUAGAAGGUAUCAGGCG	6	7	1	No	372	384
novel0026	Down	UUUCUUUGGGGUUAAAUUCGA	MSTRG.18399.1	CGGAAUUU--CUCCAAAGAAU	6	7	0	No	461	470
osa-miR2118g	Down	UUCCUAAUGCCUCCCAUUCCUA	MSTRG.18399.1	UUGGCCUAGGAGGCAUCAGGAC	6	7	1	Yes	58	70
osa-miR2118h	Down	UUCCUGAUGCCUCUCAUUCCUA	MSTRG.18399.1	UUGGCCUAGGAGGCAUCAGGAC	6	5.5	0	Yes	58	70
osa-miR2118k	Down	UUCCUGAUGCCUCUCAUUCCUA	MSTRG.18399.1	UUGGCCUAGGAGGCAUCAGGAC	6	5.5	0	Yes	58	70
novel0005	Down	CAAAUGACUCAUGCUUACCUG	MSTRG.18408.1	CUAGGAGGCAUCAGUCAUUUC	6	6.5	0	No	613	624
novel0007	Down	CAAAUGACUCAUGCUUACCUG	MSTRG.18408.1	CUAGGAGGCAUCAGUCAUUUC	6	6.5	0	No	613	624
osa-miR2118h	Down	UUCCUGAUGCCUCUCAUUCCUA	MSTRG.18408.1	UAGGCUUAGGAGGCACCAGGAU	6	6.5	1	Yes	39	51
osa-miR2118k	Down	UUCCUGAUGCCUCUCAUUCCUA	MSTRG.18408.1	UAGGCUUAGGAGGCACCAGGAU	6	6.5	1	Yes	39	51
novel0026	Down	UUUCUUUGG-GGUUAAAUUCGA	MSTRG.18954.1	UUGGAUUUUACUAGCAAAGAAA	6	7	0	No	1970	1981
novel0031	Down	CAGAUAUUGCUACUGUUACGA	MSTRG.18954.1	UAGUGAUA-UAGCAAUAUAUU	6	7	1	Yes	65	75
novel0030	Down	UGUGUGGAUGCUGAGACAGUG	MSTRG.18978.2	CGCUUUCUUA-UAU-CACACA	6	7	1	No	71	81
novel0006	Down	UUCACCAACUCAGCAUAUAUG	MSTRG.28039.1	CAUAAAUG-UGGGUAGGUGGG	6	6.5	2	No	140	150
osa-miR2118h	Down	UUCCUGAUGCCUCUCAUUCCUA	MSTRG.28946.1	UGGGGAUGGGAAGCAUUAGGUA	6	6.5	2	No	333	345
osa-miR2118k	Down	UUCCUGAUGCCUCUCAUUCCUA	MSTRG.28946.1	UGGGGAUGGGAAGCAUUAGGUA	6	6.5	2	No	333	345
osa-miR2118h	Down	UUCCUGAUGCCUCUCAUUCCUA	MSTRG.28948.1	UGAGAAUCGGAGGCAUCGAGAA	6	7	2	Yes	856	868
osa-miR2118k	Down	UUCCUGAUGCCUCUCAUUCCUA	MSTRG.28948.1	UGAGAAUCGGAGGCAUCGAGAA	6	7	2	Yes	856	868
osa-miR5487	Down	AAAGAUGUGCAUGUAGUUCCG	MSTRG.30876.1	GGGAACUAUGU-CACGUCUUC	6	6.5	1	No	25	36
osa-miR5793	Down	CGAGGACGAGAUACAGUGCAG	MSTRG.3237.2	UUGUAUUCUAUCUCGUUCUUG	6	5.5	2	Yes	769	780
osa-miR5793	Down	CGAGGACGAGAUACAGUGCAG	MSTRG.3237.2	UUGUAUUCUAUCUCGUUCUUG	6	5.5	2	Yes	769	780
osa-miR2118d	Down	UUCCUGAUGCCUCCCAUGCCUA	MSTRG.33063.1	UUGGAAUGUGGGGCGUUAGGAA	6	6	1	Yes	100	112
novel0033	Down	UUGUUCACCACGGGCGCGUUG	MSTRG.33158.1	GAACACCCUUGUCGUGAACAA	6	6.5	0	No	618	629
novel0036	Down	CAUGUUGAUCUCUAGUGGGAG	MSTRG.33158.1	CACAGUUUAGA-AUCAACAUG	6	6.5	0	No	686	697
novel0021	Down	CAUCAAGUAAAUCUGGACCAU	MSTRG.33169.1	GUUGGCCAG-UUUGCUUGAUC	6	6.5	0	Yes	57	67
osa-miR2118h	Down	UUCCUGAUGCCUCUCAUUCCUA	MSTRG.33740.1	UGGACUUGGGAGGCAU-AGGAA	6	6	1	Yes	349	361
osa-miR2118k	Down	UUCCUGAUGCCUCUCAUUCCUA	MSTRG.33740.1	UGGACUUGGGAGGCAU-AGGAA	6	6	1	Yes	349	361
osa-miR2118l	Down	UUCCUAAUGCUUCCCAUUCCUA	MSTRG.33740.1	UGGACUUGGGAGGCA-UAGGAA	6	6.5	1	No	349	361
novel0026	Down	UUUCUUUGGGGUUAAAUUCGA	MSTRG.36380.2	AAUAAUUUCA-CCUAAAGAAA	6	7	0	No	542	552
novel0019	Down	UUUCCGAUGCCUCCCAUUCCUA	MSTRG.37616.2	UGAGAAUGGUAGGCAUUGGGAC	6	6.5	2	Yes	138	150
osa-miR2118a	Down	UUCUCGAUGCCUCCCAUUCCUA	MSTRG.37616.2	UGAGAAUGGUAGGCAUUGGGAC	6	6.5	2	Yes	138	150
osa-miR2118c	Down	UUCCCGAUGCCUCCUAUUCCUA	MSTRG.37616.2	UGAGAAUGGUAGGCAUUGGGAC	6	5	1	Yes	138	150
osa-miR2118f	Down	UUCCUGAUGCCUCCCAUUCCUA	MSTRG.37616.2	UGAGAAUGGUAGGCAUUGGGAC	6	6.5	2	Yes	138	150
osa-miR2118i	Down	UUCCUAGUGCCUCCCAUUCCUA	MSTRG.37616.2	UGAGAAUGGUAGGCAUUGGGAC	6	6.5	2	Yes	138	150
osa-miR2118j	Down	UUCCUGAUGCCUCCCAUUCCUA	MSTRG.37616.2	UGAGAAUGGUAGGCAUUGGGAC	6	6.5	2	Yes	138	150
osa-miR2118l	Down	UUCCUAAUGCUUCCCAUUCCUA	MSTRG.37616.2	UGAGAAUGGUAGGCAUUGGGAC	6	6.5	1	No	138	150
osa-miR2118m	Down	UUCCUGAUGCCUCCCAUUCCUA	MSTRG.37616.2	UGAGAAUGGUAGGCAUUGGGAC	6	6.5	2	Yes	138	150
osa-miR2118p	Down	UUCCCGAUGCCUCCCAUGCCUA	MSTRG.37616.2	UGAGAAUGGUAGGCAUUGGGAC	6	5.5	1	Yes	138	150
osa-miR2118q	Down	UUCCCGAUGCCUCCUAUUCCUA	MSTRG.37616.2	UGAGAAUGGUAGGCAUUGGGAC	6	5	1	Yes	138	150
novel0022	Down	CAAAUGGACCCUGUG-UAUCUG	MSTRG.38100.1	CAGACAGCUCGGGGUCCAUUCC	6	7	1	Yes	768	780
osa-miR172d-5p	UP	GCAGCACCAUCAAGAUUCAC	MSTRG.38100.1	GUUGAUUCUGCUGCUGCUGC	6	7	1	No	498	508
osa-miR2118o	Down	CUCCUGAUGCCUCCCAAGCCUA	MSTRG.391.1	UAAGCAUGAAAGGCAUCGGGAA	6	7	1	Yes	121	133
novel0038	Down	UGAGGACUGUGUCGUGAACGA	MSTRG.42252.1	UUGUUUUCGACA-AGUUCUUA	6	7	2	No	35	46
osa-miR2118o	Down	CUCCUGAUGCCUCCCAAGCCUA	MSTRG.42725.1	AAUGAUUGGAAGGAAUCAGGGG	6	7	1	No	161	173
osa-miR5488	Down	UGAAGGCGACUGAUGAUUUCA	MSTRG.42725.1	UGGAAUUAGUAAUCCCCUUCA	6	7	1	No	210	221
novel0002	Down	UUAUUUUGGGAUGGAGAUGUU	MSTRG.42736.1	GACA-CACCAUGCCAUAAUAG	6	7	1	No	103	113
novel0030	Down	UGUGUGGAUGCUGAGACAGUG	MSTRG.42736.1	CAAGCUCUUAGCAUACACACG	6	6	1	Yes	576	587
osa-miR5494	Down	UUAUAGGAGGUAU-AGACGGUA	MSTRG.42750.2	UACAAUCUGAUGCCUCCUAUCU	6	7	1	No	266	278
novel0022	Down	CAAAUGGACCCUGUGUAUCUG	MSTRG.43138.2	UGGAUCCA-AGGGU-CAUUUC	6	6	1	Yes	2112	2122
osa-miR319a-5p	UP	AGCUGCCGAAUCAUCCAUUCA	MSTRG.43138.2	CAUAAGGAUGAGUUGGCAGCU	6	7	0	No	2538	2549
osa-miR5515	Down	CCGAUGGUUGU-UCUACAGGUG	MSTRG.43138.2	UACAUGCAGAUGCAACCAUCGA	6	6.5	0	No	1413	1425
novel0031	Down	CAGAUAUUGCUACUGUUACGA	MSTRG.43960.1	UCGUAGAGGUAGCCG-AUCUG	6	7	2	Yes	635	646
osa-miR2118d	Down	UUCCUGAUGCCUCCCAUGCCUA	MSTRG.43960.1	UAGGAAAUGGAGGUGUCAGGAU	6	6	0	No	304	316
osa-miR2118g	Down	UUCCUAAUGCCUCCCAUUCCUA	MSTRG.43960.1	UAGGAAAUGGAGGUGUCAGGAU	6	7	1	No	304	316
osa-miR2118h	Down	UUCCUGAUGCCUCUCAUUCCUA	MSTRG.43960.1	UAGGAAAUGGAGGUGUCAGGAU	6	5.5	0	No	304	316
osa-miR2118k	Down	UUCCUGAUGCCUCUCAUUCCUA	MSTRG.43960.1	UAGGAAAUGGAGGUGUCAGGAU	6	5.5	0	No	304	316
novel0031	Down	CAGAUAUUGCUACUGUUACGA	MSTRG.44293.3	ACGCAGAAG-AGCGAUAUCUG	6	6.5	0	Yes	420	430
osa-miR5487	Down	AAAGAUGUGCAUGUAGUUCCG	MSTRG.44567.1	GGGAACUAUGU-CACGUCUUC	6	6.5	1	No	408	419
osa-miR5793	Down	CGAGGACGAGAUACAGUGCAG	MSTRG.45091.1	CUGGAGUGGAUUUCUUCCUUG	6	7	2	No	185	196
osa-miR2118f	Down	UUCCUGAUGCCUCCCAUUCCUA	MSTRG.45645.1	AUGGCAUGGGAGGUACCAGGAG	6	6.5	1	No	132	144
osa-miR2118i	Down	UUCCUAGUGCCUCCCAUUCCUA	MSTRG.45645.1	AUGGCAUGGGAGGUACCAGGAG	6	6.5	1	No	132	144
osa-miR2118j	Down	UUCCUGAUGCCUCCCAUUCCUA	MSTRG.45645.1	AUGGCAUGGGAGGUACCAGGAG	6	6.5	1	No	132	144
osa-miR2118m	Down	UUCCUGAUGCCUCCCAUUCCUA	MSTRG.45645.1	AUGGCAUGGGAGGUACCAGGAG	6	6.5	1	No	132	144
osa-miR172d-5p	UP	GCAGCACCAUCAAGAUUCAC	MSTRG.48576.1	GGUUAUUUUGAUGUUGCUGG	6	6.5	1	Yes	480	490
osa-miR5487	Down	AAAGAUGUGCAUGUAGUUCCG	MSTRG.49308.1	AAGAACU-CAUGCGUUUCUUU	6	7	2	Yes	899	909
novel0031	Down	CAGAUAUUGCUACUGUUACGA	MSTRG.51790.3	ACGCAGUAG-AGCGAUAUCUG	6	6	0	Yes	399	409
novel0018	Down	CGAUUUGUUGUUUUGAAUCUC	MSTRG.52962.2	GGGAGUGAAAAUAG-AAAUCG	6	6.5	1	No	224	235
osa-miR1432-5p	Down	AUCAGGAGAGAU-GACACCGAC	MSTRG.52962.2	UCCGGUGUUAAUCUCUUUUGAU	6	6.5	2	Yes	54	66
novel0001	Down	UUUAUU-UUGGGAUGGAGAUGU	MSTRG.54680.1	ACUUACCCAUCCUAAUAAUAAC	6	7	1	No	973	984
novel0027	Down	UCAAGAACAAUGAGCUGAAUG	MSTRG.54680.1	CCUAGAGUUCAUUG-UCUUGC	6	6.5	1	Yes	568	579
novel0033	Down	UUGUUCACCACGGGCGCGUUG	MSTRG.54680.1	GAAUACGCUCGUAGUGAACAU	6	6	0	No	1410	1421
novel0027	Down	UCAAGAACAAUGAGCUGAAUG	MSTRG.56240.3	CAUGGAGAUUGAUGUUCUUGA	6	7	0	No	843	854
novel0032	Down	UGUGAUGACGUGAUCUUGCUC	MSTRG.56240.3	GAGCUA-AUUGCUUCAUCAUA	6	7	1	No	220	230
osa-miR395y	UP	GUGAAGUGUUUGGGGGAACUC	MSTRG.56276.1	GGGAACCCCCAAAUACUUGAU	6	7	1	Yes	193	204
novel0014	Down	CUAGCCCGGUCU-CUGUGUGUU	MSTRG.56358.2	UACAAACAGCGGGCAGGGCUAG	6	7	0	No	223	235
novel0036	Down	CAUGUUGAUCUCUAGUGGGAG	MSTRG.56384.2	UUAUCAUUA-AGAUCAACAUA	6	5.5	0	Yes	590	600
novel0002	Down	UUAUUUUGGGAUGGAGAUGUU	MSTRG.56561.1	ACUCCCUCCAUCCCAAAAUCC	6	6.5	1	Yes	237	248
novel0015	Down	UUGAGUUAUUGUGUAGAUCCA	MSTRG.57185.1	UGUACAUACACAAUAGCUCUC	6	7	2	Yes	1814	1825
novel0027	Down	UCAAGAACAAUGAGCUGAAUG	MSTRG.57185.1	GAUAAGGCAUAUUGUUCUUGA	6	5.5	0	Yes	1601	1612
novel0027	Down	UCAAGAACAAUGAGCUGAAUG	MSTRG.57185.1	UAUUUAUCUUA-UGUCCUUGA	6	7	1	No	505	516
novel0020	Down	CAGAUCUGGUAGCACCGACUC	MSTRG.57396.1	GAGCCGCCGCCGCCAGAUCUC	6	7	0	No	355	366
osa-miR5832	Down	UUGGCGGAGCGGUUGCUGUCA	MSTRG.57396.1	UGAGAGCCGCCG--CCGCCAG	6	7	0	No	352	363
novel0010	Down	UCAAUAGAUACAUCUGCAUCU	MSTRG.57579.1	GAAGGCAAUUGUAUCUAUUAA	6	6.5	1	Yes	523	534
osa-miR5487	Down	AAAGAUGUGCAUGUAGUUCCG	MSTRG.8059.1	GGGAACUAUGU-CACGUCUUC	6	6.5	1	No	243	254
novel0010	Down	UCAAUAGAUACAUCUGCAUCU	MSTRG.8560.1	UGGUGCUUCUCUAUCUAUUGA	6	6.5	0	No	2445	2456
osa-miR1432-5p	Down	AUCAGG-AGAGAUGACACCGAC	MSTRG.8916.1	CUCGUUUUCAUCUUUGUCUGAU	6	7	2	Yes	279	290
osa-miR528-5p	Down	UGGAAGGGGCAUGCAGAGGAG	MSTRG.8916.1	UUUCUUUGC-UGCUUCUUCCA	6	5.5	1	Yes	119	129
osa-miR5818	Down	UCGAACUAGAAGGGC--CAGGUU	MSTRG.9115.1	CGCCUGUAGCCUUUGUAGUUCGA	6	6.5	0	No	351	364
novel0001	Down	UUUAUUUUG-GGA-UGGAGAUGU	Osa02LNT0160900.1	UCAUCCAUAGUCCACAAAAUAAA	6	6.5	0	No	394	406
novel0030	Down	UGUGUGGAUGCUGAGACAGUG	Osa02LNT0160900.1	CAUACUCUGAGC-UCCACAUA	6	6.5	1	No	779	790
novel0008	Down	UUUUCAUCGUGUGUUUGUUUU	Osa02LNT0173700.1	AUAACAAGGAUACGAUGAGAG	6	6	1	No	336	347
osa-miR395y	UP	GUGAAGUGUUUGGGGGAACUC	Osa02LNT0173700.1	CACUUGCCGAAAACACUUCAU	6	6.5	0	Yes	540	551
novel0010	Down	UCAAUAGAUACAUCUGCAUCU	Osa05LNT0319100.2	GGAACCAGGUUUAU-UAUUGA	6	7	1	No	664	675
novel0027	Down	UCAAGAACAAUGAGCUGAAUG	MSTRG.11967.1	UUUAGGGCUCAUU-UUCUUGG	7	6.5	0	Yes	334	345
osa-miR396c-5p	UP	UUCCACAGCUUUCUUGAACUU	MSTRG.13182.1	AUAUUUUCUAAAGUUGUGGAA	7	6.5	0	Yes	131	142
novel0028	Down	UUAUGAUCUUCAAAGCAGAGG	MSTRG.13573.1	CUUUUUGGUUGGUGAUCAUAA	7	7	0	No	124	135
novel0004	Down	UUGUCGUGUGAUGUAUUUUGC	MSTRG.13750.1	CUAGGAAACAUGAUACGACAA	7	6.5	0	No	167	178
osa-miR2118b	Down	UUCCCGAUGCCUCCCAUUCCUA	MSTRG.13760.1	UAGGUUUAUGAGGUAUUGGGAG	7	6.5	1	No	64	76
osa-miR2118n	Down	UUCCCGAUGCCUCCCAUUCCUA	MSTRG.13760.1	UAGGUUUAUGAGGUAUUGGGAG	7	6.5	1	No	64	76
osa-miR2118p	Down	UUCCCGAUGCCUCCCAUGCCUA	MSTRG.13760.1	UAGGUUUAUGAGGUAUUGGGAG	7	6	1	No	64	76
osa-miR5791	Down	UUGCAGGAGACUAGAGACCAG	MSTRG.13838.2	UGCAUCUGAAGUCUCCUGCAG	7	6	0	Yes	475	486
osa-miR2118c	Down	UUCCCGAUGCCUCCUAUUCCUA	MSTRG.14044.1	UAAGCAUGAGAAGCAUUGGGAG	7	7	1	No	402	414
osa-miR2118q	Down	UUCCCGAUGCCUCCUAUUCCUA	MSTRG.14044.1	UAAGCAUGAGAAGCAUUGGGAG	7	7	1	No	402	414
osa-miR5519	Down	UGGCAGAAGUACUGGACUUAG	MSTRG.14101.1	UUAAUUUC-GUG-UUUUGCCA	7	7	1	No	351	361
novel0009	Down	UAUGGUCGUUGA-AGUAUAGCC	MSTRG.16803.1	AGUUGUGUUCUCAAAGACCAUA	7	6	0	Yes	11	23
osa-miR5528	Down	AAGACGGUUUUAGAUGUUGCC	MSTRG.17281.2	GUUUAUAUCUAAAUUUGUCUU	7	7	2	Yes	1404	1415
novel0027	Down	UCAAGAACAAUGAGCUGAAUG	MSTRG.18264.1	UGUUGUACUCUUUGUUCUUGU	7	7	0	No	303	314
osa-miR5506	Down	UGGAUCGCUUCGUCUGAUGGU	MSTRG.18264.1	ACUGCUAGUAGAAGUGAUCCA	7	6.5	1	Yes	140	151
novel0002	Down	UUAUUUUGGGAUGGAGAUGUU	MSTRG.18269.1	AAUUUUUCAAUUACAAAAUAG	7	6.5	0	No	71	82
novel0001	Down	UUUAUUUUGGGAUGGAGAUGU	MSTRG.2437.1	AAUUGUUCAUCACAGAAUAAG	7	7	1	No	298	309
novel0002	Down	UUAUUUUGGGAUGGAGAUGUU	MSTRG.28948.1	ACUCCCUCUAUCCCAUAAUAU	7	7	1	Yes	1031	1042
novel0018	Down	CGAUUUGUUGUUUUGAAUCUC	MSTRG.28948.1	GGCAUCGAGAACAAGAAAUCC	7	7	1	Yes	867	878
novel0018	Down	CGAUUUGUUGUUUUGAAUCUC	MSTRG.29475.1	UAAAUCUAUAACAACAAAUUU	7	6.5	1	Yes	119	130
novel0006	Down	UUCACCAACUCAGCAUAUAUG	MSTRG.30995.1	UGGAUAUGGUGGGUU-GUGAG	7	6.5	1	No	49	60
osa-miR5497	Down	CAGAAUAUCUGGGACGAGCAU	MSTRG.36380.2	AUUUUCCUUUCA-AUAUUCUA	7	7	0	No	577	588
osa-miR2118h	Down	UUCCUGAUGCCUCUCAUUCCUA	MSTRG.37616.2	UGAGAAUGGUAGGCAUUGGGAC	7	7	2	Yes	138	150
osa-miR2118k	Down	UUCCUGAUGCCUCUCAUUCCUA	MSTRG.37616.2	UGAGAAUGGUAGGCAUUGGGAC	7	7	2	Yes	138	150
osa-miR5515	Down	CCGAUGGUUGU-UCUACAGGUG	MSTRG.43138.2	UAUAUGUAGAUGCAGCCAUCGA	7	7	0	No	1953	1965
osa-miR2118o	Down	CUCCUGAUGCCUCCCAAGCCUA	MSTRG.43960.1	UAGGAAAUGGAGGUGUCAGGAU	7	7	0	No	304	316
osa-miR5528	Down	AAGACGGUUUUAGAUGUUGCC	MSTRG.44567.1	UGUAGC-UCUAGGAUCGUCUU	7	6	1	No	746	756
novel0008	Down	UUUUCAUCGUGUGUUUGUUUU	MSTRG.45090.2	AAAGAACAUACGCGA-GAAAC	7	7	1	No	702	713
novel0018	Down	CGAUUUGUUGUUUUGAAUCUC	MSTRG.45090.2	UAAAUCUAAAACAACGAAUUU	7	6.5	2	Yes	34	45
osa-miR2118h	Down	UUCCUGAUGCCUCUCAUUCCUA	MSTRG.45645.1	AUGGCAUGGGAGGUACCAGGAG	7	7	1	No	132	144
osa-miR2118k	Down	UUCCUGAUGCCUCUCAUUCCUA	MSTRG.45645.1	AUGGCAUGGGAGGUACCAGGAG	7	7	1	No	132	144
novel0030	Down	UGUGUGGAUGCUGAGACAGUG	MSTRG.45660.2	AGUUGU-UCAGCAGCCACAUU	7	7	1	Yes	1422	1432
novel0033	Down	UUGUUCACCACGGGCGCGUUG	MSTRG.45660.2	CAAUUAAUCUUUGGUGAACAA	7	7	0	No	638	649
novel0036	Down	CAUGUUGAUCUCUAGUGGGAG	MSTRG.4645.1	CUGUAAGCAGGGGUCAACAUG	7	6.5	0	No	194	205
osa-miR5797	Down	UCGUGGGAUUUAUGCAGUUAA	MSTRG.46673.3	GUAGCU-UAUCAGUCUCACGA	7	7	1	No	546	556
novel0018	Down	CGAUUUGUUGUUUUGAAUCUC	MSTRG.47230.1	GAUGUUUUUAAU-ACAAAUCG	7	7	0	No	465	476
osa-miR5528	Down	AAGACGGUUUUAGAUGUUGCC	MSTRG.50758.1	UGUAGC-UCUAGGAUCGUCUU	7	6	1	No	875	885
novel0036	Down	CAUGUUGAUCUCUAGUGGGAG	MSTRG.52184.2	UUUGAAGUAGAGG-CAACAUG	7	7	0	No	152	163
novel0021	Down	CAUCAAGUA-AAUCUGGACCAU	MSTRG.52962.2	AUGGAUGGGAUUAUGUUUGAUG	7	7	1	No	1320	1331
osa-miR5832	Down	UUGGCGGAGCGGUUGCUGUCA	MSTRG.56273.1	UCUCGGCCGCCGCUCCGCCGU	7	6	1	Yes	184	195
novel0015	Down	UUGAGUUAUUGUGUAGAUCCA	MSTRG.56384.2	AAUAUUUG-ACAA-AACUCAA	7	7	0	Yes	544	554
novel0036	Down	CAUGUUGAUCUCUAGUGGGAG	MSTRG.56646.2	AUGGCGAUGGAGA-CAACAUG	7	7	0	Yes	1278	1289
novel0027	Down	UCAAGAACAAUGAGCUGAAUG	MSTRG.57185.1	GAUAAGGCAUAUUGUUCUUGU	7	6.5	0	Yes	1703	1714
osa-miR5494	Down	UUAUAGGAGGUAUAGACGGUA	MSTRG.12135.2	GAUUCUUUAUAUCUUCUAUAG	8	6	1	No	32	43
novel0004	Down	UUGUCGUGUGAUGUAUUUUGC	MSTRG.12330.1	GUUGGAUAUGUCACACGAUGA	8	7	2	Yes	263	274
novel0011	Down	CGGGAAGAGAAGAAUUGCGUG	MSTRG.16642.1	GAGCUGCUUCUUCUUUUCCCA	8	7	1	Yes	800	811
osa-miR528-5p	Down	UGGAAGGGGCAUGCAGAGGAG	MSTRG.33824.1	GUUCUUAG-GUGCUCCUUCCU	8	7	0	Yes	139	149
novel0001	Down	UUUAUUUUGGGAUGGAGAUGU	MSTRG.36380.2	UCGGUGCUAUCCCAACAUAAG	8	7	1	Yes	663	674
osa-miR5083	UP	AGACUACAAUUAUCUGAUCA	MSTRG.44293.3	AAUAUGUAUAAUUGUAGUUU	8	7	1	Yes	1908	1918
novel0001	Down	UUUAUUUUGGGAUGGAGAUGU	MSTRG.46370.1	GUUUUCCCAUCUCGAGAUAAA	8	6.5	1	No	148	159
novel0011	Down	CGGGAAGAGAAGAAUUGCGUG	MSTRG.51790.3	GGAUUGGUUCUUCUCUUCUCG	8	7	1	Yes	1033	1044
osa-miR396c-5p	UP	UUCCACAGCUUUCUUGAACUU	MSTRG.56384.2	GAGUGAGGGGAAGCUCUGGAG	8	7	1	Yes	42	53
novel0001	Down	UUUAUUUUGGGAUGGAGAUGU	MSTRG.20936.10	AUGUUUUUGU-CCGGAAUAAA	9	7	1	No	5192	5202
novel0001	Down	UUUAUUUUGGGAUGGAGAUGU	MSTRG.20936.11	AUGUUUUUGU-CCGGAAUAAA	9	7	1	No	2938	2948
novel0001	Down	UUUAUUUUGGGAUGGAGAUGU	MSTRG.20936.11	AUGUUUUUGU-CCGGAAUAAA	9	7	1	No	2938	2948
osa-miR5796	Down	UCAUUCAGGAUUGAAGCCGCC	Osa04LNT0247900.1	UAUCAUUUUAAUCUUGAAUGG	9	7	0	Yes	714	725
